# Supplementary material for: Construction of a HOXA11-AS-Interacted Network in Keloid Fibroblasts Using Integrated Bioinformatic Analysis and in Vitro Validation
Source: Front Genet. 2022 Mar 31;13:844198. doi: 10.3389/fgene.2022.844198 (PMC9010035; doi:10.3389/fgene.2022.844198)
Supplement: Supplementary file 1 [file Table2.XLSX]

## Sheet: up sample 1vs sample 0
#log2FC >= 0.585 #p-value cut-off <= 1.00 #q-value cut-off <= 1.00 #Gene biotype: processed_transcript,lincRNA,3prime_overlapping_ncrna,antisense,non_coding,sense_intronic,sense_overlapping,TEC,known_ncrna,macro_lncRNA,bidirectional_promoter_lncrna,ncRNA,lncRNA,protein_coding #Condition pair: up sample 1vs sample 0 Column A: Track_id, The database name in gene level. Column B: Gene_Name, The name…
Annotation					DE Statistic				FPKM
Track_id	Gene_Name	Locus	Strand	Gene_Type	log2FC	Fold_Change	p_value	q_value	R-1_FPKM	K-1_FPKM	K-1	R-1
ENSG00000151012.13_2	SLC7A11	chr4:139085251-139163503	-	protein_coding	2.95831	7.77213	1	1	4.54931	1.591	2.01258	22.4142
ENSG00000284292.1_2	AC004922.1	chr7:98923502-98992276	+	protein_coding	2.65638	6.3045	1	1	3.8425	1.18612	1.27539	13.3452
ENSG00000214736.7_3	TOMM6	chr6:41755400-41757636	+	protein_coding	2.6059	6.08772	1	1	6.1349	3.529	10.5434	69.2732
ENSG00000267303.1_4	AC011511.4	chr19:10426147-10431354	-	protein_coding	2.39796	5.27058	1	1	2.64556	0.247597	0.187228	5.25738
ENSG00000223749.9_3	MIR503HG	chrX:133677367-133680662	-	lincRNA	2.33895	5.05933	1	1	4.22578	1.88683	2.69823	17.7105
ENSG00000170345.9_3	FOS	chr14:75745477-75748933	+	protein_coding	2.16106	4.47243	1	1	6.06738	3.90632	13.9941	66.0599
ENSG00000125740.13_3	FOSB	chr19:45971253-45978437	+	protein_coding	2.12277	4.35529	1	1	4.60538	2.48262	4.5891	23.3422
ENSG00000168209.4_2	DDIT4	chr10:74033678-74035794	+	protein_coding	2.03471	4.09739	1	1	4.8228	2.7881	5.90719	27.3014
ENSG00000168175.14_2	MAPK1IP1L	chr14:55518349-55536910	+	protein_coding	2.03266	4.09159	1	1	4.5273	2.49463	4.63585	22.0596
ENSG00000178974.9_3	FBXO34	chr14:55738021-55828636	+	protein_coding	1.94788	3.85806	1	1	2.87125	0.923379	0.896552	6.31701
ENSG00000159873.9_2	CCDC117	chr22:29168662-29185289	+	protein_coding	1.93572	3.8257	1	1	3.35808	1.42236	1.68023	9.25375
ENSG00000241978.9_3	AKAP2	chr9:112810878-112934792	+	protein_coding	1.85926	3.62821	1	1	4.57277	2.71351	5.55917	22.7981
ENSG00000186480.12_3	INSIG1	chr7:155089486-155101945	+	protein_coding	1.82632	3.54631	1	1	6.72782	4.9015	28.8881	104.992
ENSG00000153234.13_3	NR4A2	chr2:157180944-157198860	-	protein_coding	1.81154	3.51017	1	1	2.5298	0.718255	0.645191	4.7749
ENSG00000255150.2_3	EID3	chr12:104697517-104698983	+	protein_coding	1.80178	3.4865	1	1	4.46362	2.66184	5.32841	21.064
ENSG00000108861.8_2	DUSP3	chr17:41843489-41856356	-	protein_coding	1.79899	3.47976	1	1	3.83214	2.03315	3.09297	13.2425
ENSG00000206053.12_4	JPT2	chr16:1728257-1752281	+	protein_coding	1.76221	3.39217	1	1	3.74777	1.98556	2.96016	12.4335
ENSG00000135069.13_2	PSAT1	chr9:80912059-80945009	+	protein_coding	1.74103	3.34273	1	1	5.29605	3.55502	10.7535	38.2888
ENSG00000138613.13_3	APH1B	chr15:63568217-63601325	+	protein_coding	1.7375	3.33457	1	1	3.32841	1.59091	2.01239	9.04504
ENSG00000157600.11_2	TMEM164	chrX:109245859-109425962	+	protein_coding	1.72887	3.31468	1	1	2.34379	0.614924	0.531477	4.07636
ENSG00000123358.19_3	NR4A1	chr12:52416616-52453291	+	protein_coding	1.71585	3.28489	1	1	2.49329	0.777444	0.714092	4.63061
ENSG00000180667.10_2	YOD1	chr1:207217194-207226325	-	protein_coding	1.71506	3.28309	1	1	3.49292	1.77787	2.42919	10.2584
ENSG00000120738.7_2	EGR1	chr5:137801179-137805004	+	protein_coding	1.70522	3.26078	1	1	6.92888	5.22366	36.3662	120.843
ENSG00000113522.13_2	RAD50	chr5:131891711-131982036	+	protein_coding	1.70073	3.25066	1	1	3.03093	1.33019	1.51437	7.17335
ENSG00000169429.10_2	CXCL8	chr4:74606223-74609433	+	protein_coding	1.6983	3.24518	1	1	3.00582	1.30752	1.47516	7.03234
ENSG00000176020.8_3	AMIGO3	chr3:49754267-49757128	-	protein_coding	1.67343	3.18972	1	1	1.74921	0.0757832	0.053933	2.36175
ENSG00000124702.17_2	KLHDC3	chr6:42981841-42989036	+	protein_coding	1.6705	3.18325	1	1	5.70604	4.03554	15.3991	51.2023
ENSG00000171223.5_2	JUNB	chr19:12902310-12904129	+	protein_coding	1.6607	3.16169	1	1	6.36986	4.70916	25.1577	81.7026
ENSG00000168461.12_3	RAB31	chr18:9708162-9862548	+	protein_coding	1.66046	3.16116	1	1	4.68482	3.02436	7.13623	24.72
ENSG00000241544.1_2	LINC02029	chr3:156799630-156806336	+	lincRNA	1.65976	3.15964	1	1	1.91575	0.255988	0.194153	2.7731
ENSG00000198018.6_3	ENTPD7	chr10:101419263-101465997	+	protein_coding	1.63892	3.11433	1	1	5.21167	3.57275	10.8988	36.0569
ENSG00000116731.22_3	PRDM2	chr1:14026693-14151574	+	protein_coding	1.62558	3.08565	1	1	3.05184	1.42627	1.68751	7.29271
ENSG00000101935.9_3	AMMECR1	chrX:109437414-109683461	-	protein_coding	1.62366	3.08155	1	1	4.03377	2.41011	4.31516	15.3789
ENSG00000269693.1_4	AC010422.6	chr19:12636534-12691789	-	protein_coding	1.5866	3.0034	1	1	1.81459	0.227992	0.171204	2.51759
ENSG00000172780.16_3	RAB43	chr3:128806412-128841644	-	protein_coding	1.57873	2.98707	1	1	2.23584	0.657109	0.57692	3.71037
ENSG00000178860.8_2	MSC	chr8:72753784-72756703	-	protein_coding	1.53501	2.8979	1	1	3.61287	2.07786	3.22181	11.2344
ENSG00000155380.11_3	SLC16A1	chr1:113454469-113499635	-	protein_coding	1.52019	2.86829	1	1	4.28358	2.7634	5.78993	18.4755
ENSG00000131389.16_2	SLC6A6	chr3:14444076-14530857	+	protein_coding	1.50488	2.83801	1	1	3.62667	2.12179	3.35234	11.352
ENSG00000106819.11_2	ASPN	chr9:95218487-95244788	-	protein_coding	1.50325	2.83481	1	1	2.30254	0.799295	0.74025	3.93327
ENSG00000198894.7_3	CIPC	chr14:77564440-77583630	+	protein_coding	1.49857	2.82563	1	1	1.95833	0.459758	0.375311	2.88612
ENSG00000152952.11_2	PLOD2	chr3:145787227-145881440	-	protein_coding	1.49485	2.81835	1	1	4.37648	2.88163	6.36985	19.7708
ENSG00000128016.5_2	ZFP36	chr19:39897453-39900052	+	protein_coding	1.46721	2.76488	1	1	5.46129	3.99408	14.9345	43.0568
ENSG00000135823.13_3	STX6	chr1:180941848-180992257	-	protein_coding	1.45356	2.73883	1	1	3.43007	1.9765	2.93538	9.77836
ENSG00000139372.14_3	TDG	chr12:104359582-104382652	+	protein_coding	1.44924	2.73064	1	1	3.54021	2.09097	3.26034	10.6335
ENSG00000137331.11_2	IER3	chr6:30710976-30712331	-	protein_coding	1.44837	2.729	1	1	6.73271	5.28433	37.9711	105.352
ENSG00000172795.15_2	DCP2	chr5:112312399-112356667	+	protein_coding	1.44409	2.72091	1	1	2.58036	1.13627	1.19812	4.98089
ENSG00000081041.8_2	CXCL2	chr4:74962752-74965010	-	protein_coding	1.4245	2.68422	1	1	2.0231	0.598594	0.51424	3.06455
ENSG00000185885.15_3	IFITM1	chr11:313506-315272	+	protein_coding	1.42361	2.68255	1	1	4.3514	2.9278	6.60948	19.4128
ENSG00000118515.11_3	SGK1	chr6:134490384-134639250	-	protein_coding	1.41191	2.6609	1	1	3.60573	2.19382	3.57515	11.174
ENSG00000158615.8_2	PPP1R15B	chr1:204372515-204380919	-	protein_coding	1.41016	2.65766	1	1	5.2991	3.88895	13.8146	38.3721
ENSG00000148154.9_2	UGCG	chr9:114659046-114697649	+	protein_coding	1.40864	2.65486	1	1	5.21706	3.80843	13.0104	36.1957
ENSG00000157224.15_3	CLDN12	chr7:90013035-90142716	+	protein_coding	1.40669	2.65128	1	1	3.72719	2.3205	3.99505	12.2433
ENSG00000128965.11_2	CHAC1	chr15:41245160-41248717	+	protein_coding	1.39806	2.63548	1	1	2.60982	1.21176	1.3162	5.10428
ENSG00000247556.6_2	OIP5-AS1	chr15:41576188-41601935	+	processed_transcript	1.39109	2.62277	1	1	4.08463	2.69354	5.46901	15.9667
ENSG00000204352.2_2	C9orf129	chr9:96080481-96108696	-	protein_coding	1.3769	2.5971	1	1	1.3769	0	0	1.5971
ENSG00000124813.20_2	RUNX2	chr6:45295894-45632086	+	protein_coding	1.37289	2.58989	1	1	2.96853	1.59564	2.02229	6.8274
ENSG00000150779.11_2	TIMM8B	chr11:111955524-111957522	-	protein_coding	1.36848	2.58198	1	1	4.15736	2.78889	5.91096	16.8439
ENSG00000179454.13_2	KLHL28	chr14:45393522-45511525	-	protein_coding	1.3616	2.5697	1	1	2.70261	1.34101	1.53329	5.5098
ENSG00000149948.13_3	HMGA2	chr12:66217911-66360075	+	protein_coding	1.35299	2.5544	1	1	4.69939	3.3464	9.17109	24.9811
ENSG00000165997.4_2	ARL5B	chr10:18948334-18970568	+	protein_coding	1.34393	2.53841	1	1	3.39867	2.05475	3.15471	9.54636
ENSG00000111424.10_2	VDR	chr12:48235320-48336831	-	protein_coding	1.32572	2.50657	1	1	3.78208	2.45636	4.48831	12.7568
ENSG00000126070.19_2	AGO3	chr1:36396319-36538101	+	protein_coding	1.32386	2.50336	1	1	2.4381	1.11424	1.16481	4.41929
ENSG00000126709.14_2	IFI6	chr1:27992572-27998729	-	protein_coding	1.32274	2.5014	1	1	4.74471	3.42198	9.71809	25.8103
ENSG00000128606.12_3	LRRC17	chr7:102553438-102585396	+	protein_coding	1.31771	2.4927	1	1	1.74217	0.424465	0.342074	2.34539
ENSG00000175155.8_3	YPEL2	chr17:57409050-57479090	+	protein_coding	1.29442	2.45278	1	1	1.80778	0.51336	0.427371	2.50103
ENSG00000117586.10_2	TNFSF4	chr1:173152873-173176452	-	protein_coding	1.28241	2.43245	1	1	2.51009	1.22768	1.3419	4.69656
ENSG00000177853.14_3	ZNF518A	chr10:97889472-97965044	+	protein_coding	1.28052	2.42927	1	1	1.98698	0.706455	0.631789	2.96406
ENSG00000144802.11_2	NFKBIZ	chr3:101546835-101579866	+	protein_coding	1.28021	2.42874	1	1	2.17082	0.890608	0.853957	3.50278
ENSG00000196693.14_2	ZNF33B	chr10:43069633-43134016	-	protein_coding	1.2776	2.42436	1	1	1.77676	0.499161	0.413392	2.42657
ENSG00000203818.7_3	HIST2H3PS2	chr1:149400132-149400542	-	protein_coding	1.27735	2.42393	1	1	1.28696	0.00960946	0.006683	1.44013
ENSG00000141682.11_2	PMAIP1	chr18:57567180-57571538	+	protein_coding	1.27303	2.41668	1	1	3.28404	2.01101	3.03065	8.74079
ENSG00000257315.2_3	ZBED6	chr1:203764842-203824127	+	protein_coding	1.26594	2.40484	1	1	3.62588	2.35994	4.13348	11.3452
ENSG00000119414.11_2	PPP6C	chr9:127908852-127952218	-	protein_coding	1.26481	2.40295	1	1	4.05378	2.78897	5.91137	15.6077
ENSG00000105810.9_2	CDK6	chr7:92234235-92465908	-	protein_coding	1.26354	2.40084	1	1	5.16561	3.90208	13.95	34.8926
ENSG00000106771.12_2	TMEM245	chr9:111777432-111882225	-	protein_coding	1.26153	2.3975	1	1	4.54529	3.28376	8.73891	22.3491
ENSG00000138061.11_3	CYP1B1	chr2:38294116-38337044	-	protein_coding	1.25686	2.38976	1	1	3.99963	2.74277	5.69354	14.9959
ENSG00000132003.9_3	ZSWIM4	chr19:13906274-13943044	+	protein_coding	1.253	2.38337	1	1	2.32429	1.07128	1.1013	4.00819
ENSG00000143384.12_2	MCL1	chr1:150547027-150552214	-	protein_coding	1.24938	2.3774	1	1	6.73469	5.48531	43.7962	105.498
ENSG00000069956.11_3	MAPK6	chr15:52244303-52359569	+	protein_coding	1.2478	2.37479	1	1	5.15776	3.90996	14.032	34.6978
ENSG00000269955.2_3	C7orf55-LUC7L2	chr7:139026106-139107345	+	protein_coding	1.24531	2.37069	1	1	2.04038	0.795073	0.735165	3.11354
ENSG00000004864.13_2	SLC25A13	chr7:95749532-95951459	-	protein_coding	1.24305	2.36698	1	1	3.48628	2.24323	3.73457	10.2066
ENSG00000112062.10_3	MAPK14	chr6:35995454-36079013	+	protein_coding	1.23954	2.36122	1	1	3.68545	2.44592	4.44872	11.8657
ENSG00000070669.16_3	ASNS	chr7:97481430-97501854	-	protein_coding	1.22653	2.34004	1	1	3.33012	2.10359	3.29777	9.05696
ENSG00000101109.11_2	STK4	chr20:43595115-43708600	+	protein_coding	1.2241	2.3361	1	1	3.15696	1.93286	2.81811	7.91948
ENSG00000157514.16_3	TSC22D3	chrX:106956451-107020572	-	protein_coding	1.224	2.33593	1	1	2.36505	1.14106	1.20542	4.15171
ENSG00000271347.1_4	AC124312.5	chr15:25236633-25236900	+	sense_intronic	1.2229	2.33416	1	1	2.81614	1.59324	2.01727	6.04278
ENSG00000136244.11_3	IL6	chr7:22765503-22771621	+	protein_coding	1.22253	2.33356	1	1	1.81931	0.596774	0.512331	2.52912
ENSG00000258924.4_4	AC002094.1	chr17:26684670-26708716	+	processed_transcript	1.21865	2.32729	1	1	1.21865	0	0	1.32729
ENSG00000185745.9_2	IFIT1	chr10:91152303-91166243	+	protein_coding	1.21757	2.32555	1	1	2.99034	1.77277	2.41709	6.94659
ENSG00000148848.14_3	ADAM12	chr10:127700950-128077024	-	protein_coding	1.2169	2.32447	1	1	5.73154	4.51465	21.8583	52.1333
ENSG00000187498.14_3	COL4A1	chr13:110801310-110959496	-	protein_coding	1.21485	2.32117	1	1	4.53014	3.31529	8.95407	22.1051
ENSG00000152661.7_2	GJA1	chr6:121756838-121770873	+	protein_coding	1.21436	2.32038	1	1	6.42544	5.21107	36.0415	84.9506
ENSG00000059804.15_2	SLC2A3	chr12:8071826-8088871	-	protein_coding	1.19995	2.29731	1	1	4.36664	3.1667	7.97987	19.6296
ENSG00000136603.13_3	SKIL	chr3:170075466-170114623	+	protein_coding	1.19573	2.2906	1	1	3.75711	2.56138	4.90272	12.5208
ENSG00000230184.1_3	SMYD3-IT1	chr1:246484965-246485740	-	sense_intronic	1.1926	2.28565	1	1	2.31982	1.12722	1.18438	3.99272
ENSG00000137965.10_2	IFI44	chr1:79115481-79129763	+	protein_coding	1.19196	2.28464	1	1	3.17103	1.97907	2.94238	8.00691
ENSG00000166974.12_3	MAPRE2	chr18:32556892-32723434	+	protein_coding	1.19174	2.28428	1	1	2.9191	1.72736	2.31121	6.56373
ENSG00000231290.5_3	APCDD1L-AS1	chr20:57090435-57194944	+	processed_transcript	1.17957	2.26509	1	1	2.87343	1.69387	2.23523	6.32808
ENSG00000135074.15_3	ADAM19	chr5:156822542-157002783	-	protein_coding	1.1722	2.25354	1	1	4.86972	3.69752	11.9737	28.2369
ENSG00000143367.15_3	TUFT1	chr1:151512781-151556059	+	protein_coding	1.16864	2.248	1	1	2.24554	1.0769	1.1095	3.74215
ENSG00000114251.14_3	WNT5A	chr3:55499743-55524567	-	protein_coding	1.16724	2.24582	1	1	5.13658	3.96933	14.6635	34.1774
ENSG00000182752.9_3	PAPPA	chr9:118916083-119164601	+	protein_coding	1.16588	2.24369	1	1	4.4936	3.32773	9.04027	21.5273
ENSG00000249240.2_4	AC069368.1	chr15:65134082-65223118	+	protein_coding	1.16325	2.23962	1	1	1.45925	0.295999	0.227735	1.74966
ENSG00000165288.10_2	BRWD3	chrX:79926353-80065187	-	protein_coding	1.1623	2.23814	1	1	2.75519	1.59289	2.01653	5.7514
ENSG00000162772.16_3	ATF3	chr1:212738676-212794119	+	protein_coding	1.16001	2.23459	1	1	1.38401	0.224005	0.167972	1.60993
ENSG00000198794.11_3	SCAMP5	chr15:75249560-75313837	+	protein_coding	1.15896	2.23296	1	1	2.44182	1.28286	1.43321	4.43328
ENSG00000284431.1_2	AL022238.4	chr22:40742533-40806058	+	protein_coding	1.15795	2.23139	1	1	1.42108	0.263138	0.200086	1.67786
ENSG00000221869.4_2	CEBPD	chr8:48649471-48651648	-	protein_coding	1.15678	2.22959	1	1	4.4183	3.26153	8.58997	20.3817
ENSG00000144476.5_3	ACKR3	chr2:237476430-237491001	+	protein_coding	1.15622	2.22873	1	1	1.52315	0.366931	0.289607	1.87419
ENSG00000156804.7_2	FBXO32	chr8:124510129-124553446	-	protein_coding	1.15518	2.22712	1	1	3.25104	2.09586	3.27482	8.52054
ENSG00000180694.13_3	TMEM64	chr8:91634223-91803860	-	protein_coding	1.15512	2.22703	1	1	3.22251	2.06739	3.19128	8.33409
ENSG00000117394.20_2	SLC2A1	chr1:43391046-43424844	-	protein_coding	1.15375	2.22491	1	1	3.71756	2.56381	4.91268	12.1552
ENSG00000151694.12_2	ADAM17	chr2:9628615-9695921	-	protein_coding	1.15275	2.22338	1	1	4.12379	2.97104	6.841	16.4335
ENSG00000161671.16_4	EMC10	chr19:50979657-50994127	+	protein_coding	1.15138	2.22127	1	1	2.76288	1.6115	2.05569	5.7875
ENSG00000104131.12_3	EIF3J	chr15:44829255-44855227	+	protein_coding	1.15038	2.21973	1	1	4.21996	3.06958	7.39529	17.6353
ENSG00000138448.11_3	ITGAV	chr2:187454792-187545628	+	protein_coding	1.14137	2.2059	1	1	5.27006	4.12869	16.4928	37.5874
ENSG00000118523.5_2	CTGF	chr6:132269316-132272513	-	protein_coding	1.14135	2.20587	1	1	7.74564	6.60429	96.2948	213.62
ENSG00000177432.6_3	NAP1L5	chr4:89617066-89619386	-	protein_coding	1.13666	2.19872	1	1	3.01858	1.88191	2.68563	7.10368
ENSG00000187605.15_2	TET3	chr2:74213531-74335303	+	protein_coding	1.13514	2.1964	1	1	2.52559	1.39045	1.62161	4.7581
ENSG00000114520.10_3	SNX4	chr3:125165488-125239041	-	protein_coding	1.13221	2.19194	1	1	4.11137	2.97916	6.88527	16.284
ENSG00000093000.18_3	NUP50	chr22:45559722-45583896	+	protein_coding	1.13144	2.19078	1	1	3.18014	2.0487	3.13733	8.06397
ENSG00000261609.5_3	GAN	chr16:81348557-81424489	+	protein_coding	1.12739	2.18464	1	1	2.76319	1.6358	2.10759	5.78896
ENSG00000109133.12_2	TMEM33	chr4:41937137-41962589	+	protein_coding	1.12466	2.1805	1	1	3.47777	2.35311	4.10924	10.1407
ENSG00000162849.15_3	KIF26B	chr1:245318287-245872733	+	protein_coding	1.1168	2.16865	1	1	2.89936	1.78257	2.44038	6.46098
ENSG00000153443.12_2	UBALD1	chr16:4658884-4665028	-	protein_coding	1.11636	2.168	1	1	2.48363	1.36727	1.57981	4.59302
ENSG00000123427.16_4	EEF1AKMT3	chr12:58165275-58176324	+	protein_coding	1.11515	2.16617	1	1	1.38001	0.264862	0.201521	1.6027
ENSG00000119684.15_3	MLH3	chr14:75480467-75518235	-	protein_coding	1.11514	2.16617	1	1	1.99027	0.875127	0.834169	2.97312
ENSG00000162702.7_2	ZNF281	chr1:200374068-200379184	-	protein_coding	1.11289	2.16278	1	1	3.2614	2.14851	3.43371	8.58913
ENSG00000157601.13_3	MX1	chr21:42792231-42831141	+	protein_coding	1.10604	2.15254	1	1	2.63422	1.52818	1.88421	5.2084
ENSG00000135048.13_4	TMEM2	chr9:74298282-74431606	-	protein_coding	1.10297	2.14796	1	1	3.5603	2.45733	4.49201	10.7966
ENSG00000167232.13_3	ZNF91	chr19:23487793-23578362	-	protein_coding	1.10137	2.14559	1	1	2.24749	1.14612	1.21317	3.74855
ENSG00000143815.14_3	LBR	chr1:225589204-225616627	-	protein_coding	1.09958	2.14292	1	1	3.98022	2.88063	6.36474	14.7821
ENSG00000106086.18_3	PLEKHA8	chr7:30067020-30170099	+	protein_coding	1.09936	2.1426	1	1	2.93497	1.83561	2.56923	6.64743
ENSG00000142178.7_2	SIK1	chr21:44834395-44847008	-	protein_coding	1.09455	2.13546	1	1	1.87419	0.779636	0.716698	2.66595
ENSG00000082153.17_3	BZW1	chr2:201675317-201692061	+	protein_coding	1.08807	2.1259	1	1	4.99341	3.90533	13.9838	30.8541
ENSG00000159217.9_3	IGF2BP1	chr17:47074774-47133012	+	protein_coding	1.08689	2.12415	1	1	3.23236	2.14547	3.42437	8.39804
ENSG00000162618.13_2	ADGRL4	chr1:79355449-79472403	-	protein_coding	1.08382	2.11964	1	1	3.67227	2.58845	5.01452	11.7486
ENSG00000166741.7_3	NNMT	chr11:114128509-114184007	+	protein_coding	1.08368	2.11943	1	1	4.97711	3.89344	13.8608	30.4964
ENSG00000279821.1_3	AC145098.2	chr5:176903632-176906657	-	TEC	1.08223	2.1173	1	1	2.14123	1.05901	1.0835	3.4114
ENSG00000180340.6_2	FZD2	chr17:42634827-42636938	+	protein_coding	1.07144	2.10153	1	1	5.60185	4.5304	22.1093	47.565
ENSG00000155189.11_2	AGPAT5	chr8:6565878-6617187	+	protein_coding	1.06735	2.09558	1	1	3.08296	2.01561	3.04351	7.47351
ENSG00000065833.8_2	ME1	chr6:83920108-84140790	-	protein_coding	1.06624	2.09396	1	1	4.10209	3.03586	7.20132	16.1733
ENSG00000122884.12_2	P4HA1	chr10:74766975-74856732	-	protein_coding	1.06527	2.09256	1	1	5.83073	4.76546	26.1986	55.9147
ENSG00000171502.14_2	COL24A1	chr1:86194916-86622626	-	protein_coding	1.06444	2.09136	1	1	1.68111	0.616673	0.533335	2.20675
ENSG00000135679.22_3	MDM2	chr12:69201956-69244466	+	protein_coding	1.06344	2.08992	1	1	4.98388	3.92043	14.1415	30.6444
ENSG00000168564.5_2	CDKN2AIP	chr4:184365744-184369351	+	protein_coding	1.06322	2.08959	1	1	2.75826	1.69504	2.23786	5.7658
ENSG00000155324.9_4	GRAMD2B	chr5:125695824-125832186	+	protein_coding	1.06278	2.08896	1	1	3.33848	2.2757	3.84231	9.11538
ENSG00000260400.1_3	AL513534.1	chr10:70458257-70460551	+	sense_overlapping	1.05969	2.08449	1	1	1.70226	0.642569	0.561106	2.25411
ENSG00000260981.1_3	AC091932.1	chr5:8785154-8785580	-	lincRNA	1.05849	2.08275	1	1	1.28846	0.229966	0.172807	1.44267
ENSG00000112245.10_2	PTP4A1	chr6:64231653-64293492	+	protein_coding	1.05836	2.08256	1	1	5.21409	4.15573	16.8238	36.1192
ENSG00000121236.20_3	TRIM6	chr11:5617339-5634188	+	protein_coding	1.05817	2.08229	1	1	2.39096	1.33279	1.5189	4.24508
ENSG00000280407.2_4	AC132872.4	chr17:80206943-80209720	+	TEC	1.0553	2.07815	1	1	1.05824	0.00294154	0.002041	1.08239
ENSG00000108179.13_2	PPIF	chr10:81107225-81115093	+	protein_coding	1.05499	2.07771	1	1	5.08228	4.02729	15.3055	32.878
ENSG00000118804.8_3	STBD1	chr4:77227179-77232752	+	protein_coding	1.05337	2.07537	1	1	2.20454	1.15117	1.22094	3.60927
ENSG00000112186.11_2	CAP2	chr6:17393447-17558023	+	protein_coding	1.05208	2.07351	1	1	3.5174	2.46532	4.52249	10.4509
ENSG00000172667.10_2	ZMAT3	chr3:178735011-178790067	-	protein_coding	1.05191	2.07327	1	1	5.37332	4.32141	18.9929	40.4506
ENSG00000128590.4_2	DNAJB9	chr7:108210012-108215294	+	protein_coding	1.05103	2.07201	1	1	3.40759	2.35655	4.12145	9.61171
ENSG00000134986.13_4	NREP	chr5:110998318-111333161	-	protein_coding	1.04887	2.06891	1	1	4.49849	3.44961	9.9254	21.6037
ENSG00000261915.6_4	AC026954.2	chr17:7215980-7222493	-	protein_coding	1.0487	2.06867	1	1	1.05809	0.00938874	0.006529	1.08217
ENSG00000203804.4_2	ADAMTSL4-AS1	chr1:150532678-150547028	-	processed_transcript	1.0487	2.06866	1	1	2.03674	0.98804	0.983488	3.10317
ENSG00000148841.15_2	ITPRIP	chr10:106069456-106098162	-	protein_coding	1.04854	2.06844	1	1	2.95194	1.9034	2.74093	6.7379
ENSG00000280121.1_4	AC010335.3	chr19:18559085-18559615	-	TEC	1.04566	2.06431	1	1	1.44184	0.39618	0.316019	1.71667
ENSG00000078098.13_2	FAP	chr2:163027194-163101661	-	protein_coding	1.04059	2.05708	1	1	4.67629	3.6357	11.4295	24.5685
ENSG00000270190.1_4	AC068491.3	chr2:112024445-112025050	-	lincRNA	1.04057	2.05704	1	1	2.97979	1.93922	2.83498	6.88872
ENSG00000170502.12_2	NUDT9	chr4:88343734-88380606	+	protein_coding	1.03875	2.05445	1	1	3.02952	1.99077	2.9745	7.1654
ENSG00000100916.13_3	BRMS1L	chr14:36295524-36401531	+	protein_coding	1.03831	2.05381	1	1	2.38876	1.35045	1.54992	4.23706
ENSG00000136826.14_3	KLF4	chr9:110247133-110252763	-	protein_coding	1.03768	2.05292	1	1	4.10272	3.06505	7.36894	16.1808
ENSG00000135919.12_3	SERPINE2	chr2:224839829-224904036	-	protein_coding	1.03427	2.04808	1	1	6.19021	5.15594	34.6527	72.0196
ENSG00000266538.1_4	AC005838.2	chr17:15434087-15434403	-	lincRNA	1.03216	2.04508	1	1	2.3532	1.32104	1.49847	4.10958
ENSG00000184292.6_2	TACSTD2	chr1:59041095-59043445	-	protein_coding	1.03215	2.04507	1	1	1.55588	0.523729	0.437666	1.94013
ENSG00000131779.10_3	PEX11B	chr1:145516252-145523730	+	protein_coding	1.02815	2.03941	1	1	3.40479	2.37663	4.19324	9.59115
ENSG00000259687.1_2	LINC01220	chr14:75761107-75763341	+	lincRNA	1.02756	2.03857	1	1	1.34025	0.31269	0.242022	1.53195
ENSG00000144810.15_2	COL8A1	chr3:99357319-99518070	+	protein_coding	1.02667	2.03732	1	1	4.73872	3.71205	12.105	25.699
ENSG00000264772.6_4	AC016876.2	chr17:7476144-7485342	+	processed_transcript	1.02524	2.03529	1	1	3.37065	2.34541	4.08205	9.34347
ENSG00000265972.5_2	TXNIP	chr1:145438469-145442635	+	protein_coding	1.02471	2.03454	1	1	4.17724	3.15254	7.89218	17.0915
ENSG00000069869.15_2	NEDD4	chr15:56119120-56285944	-	protein_coding	1.02339	2.03269	1	1	4.64434	3.62095	11.3031	24.0083
ENSG00000126803.9_3	HSPA2	chr14:65002623-65012891	+	protein_coding	1.02225	2.03108	1	1	1.463	0.440756	0.357315	1.75682
ENSG00000085231.13_3	AK6	chr5:68646811-68665840	-	protein_coding	1.0216	2.03016	1	1	3.68899	2.66739	5.3528	11.8972
ENSG00000138814.16_2	PPP3CA	chr4:101944566-102269435	-	protein_coding	1.02134	2.02981	1	1	4.61959	3.59825	11.111	23.583
ENSG00000185305.10_3	ARL15	chr5:53179775-53606412	-	protein_coding	1.01975	2.02757	1	1	2.35309	1.33333	1.51984	4.10916
ENSG00000196517.11_3	SLC6A9	chr1:44457172-44497139	-	protein_coding	1.0158	2.02202	1	1	2.15661	1.14082	1.20506	3.45867
ENSG00000134954.14_2	ETS1	chr11:128328656-128457453	-	protein_coding	1.01178	2.01639	1	1	5.26021	4.24843	18.0066	37.3248
ENSG00000135482.6_3	ZC3H10	chr12:56511943-56521298	+	protein_coding	1.01074	2.01495	1	1	1.22846	0.217715	0.162891	1.34317
ENSG00000224531.5_2	SMIM13	chr6:11094266-11138966	+	protein_coding	1.01062	2.01478	1	1	2.99781	1.98718	2.96462	6.98784
ENSG00000173559.12_2	NABP1	chr2:192542794-192561385	+	protein_coding	1.00487	2.00676	1	1	4.51134	3.50648	10.3646	21.8061
ENSG00000137075.17_2	RNF38	chr9:36336393-36487545	-	protein_coding	1.00152	2.00211	1	1	3.4283	2.42677	4.3769	9.76514
ENSG00000166900.16_4	STX3	chr11:59480929-59573355	+	protein_coding	1.001	2.00138	1	1	2.60263	1.60164	2.03487	5.07394
ENSG00000101255.10_3	TRIB3	chr20:343479-378203	+	protein_coding	0.999222	1.99892	1	1	3.15208	2.15285	3.44707	7.88934
ENSG00000152894.14_4	PTPRK	chr6:128289924-128841819	-	protein_coding	0.99755	1.99661	1	1	4.61199	3.61444	11.2477	23.4538
ENSG00000105855.9_2	ITGB8	chr7:20370325-20455377	+	protein_coding	0.997224	1.99616	1	1	1.93696	0.939731	0.918171	2.82897
ENSG00000182108.9_4	DEXI	chr16:11022748-11036317	-	protein_coding	0.996735	1.99548	1	1	3.77129	2.77456	5.84266	12.6544
ENSG00000273471.1_4	AC112229.4	chr2:111143988-111191250	-	processed_transcript	0.993505	1.99102	1	1	1.17548	0.181973	0.134434	1.25868
ENSG00000274769.1_4	AC016747.4	chr2:61342922-61391960	+	processed_transcript	0.993397	1.99087	1	1	1.45582	0.462426	0.377857	1.74313
ENSG00000263917.1_4	AC011825.3	chr18:29598792-29691742	+	processed_transcript	0.988462	1.98407	1	1	0.988462	0	0	0.984069
ENSG00000147164.11_3	SNX12	chrX:70276182-70293276	-	protein_coding	0.988318	1.98387	1	1	4.13888	3.15056	7.88003	16.6168
ENSG00000036549.12_3	ZZZ3	chr1:78028101-78149104	-	protein_coding	0.988125	1.98361	1	1	3.44105	2.45292	4.47524	9.86073
ENSG00000163513.17_2	TGFBR2	chr3:30647994-30735634	+	protein_coding	0.984495	1.97862	1	1	6.79043	5.80594	54.9449	109.694
ENSG00000174574.15_3	AKIRIN1	chr1:39456895-39471731	+	protein_coding	0.980258	1.97282	1	1	4.81884	3.83858	13.3063	27.2238
ENSG00000260912.1_3	AL158206.1	chr9:19453207-19455171	+	sense_overlapping	0.977246	1.9687	1	1	1.51699	0.53974	0.453711	1.86193
ENSG00000048405.9_3	ZNF800	chr7:126986844-127071978	-	protein_coding	0.976957	1.96831	1	1	2.83928	1.86232	2.63593	6.15663
ENSG00000151292.17_3	CSNK1G3	chr5:122847793-122952739	+	protein_coding	0.976034	1.96705	1	1	3.68166	2.70563	5.52342	11.8319
ENSG00000151892.14_2	GFRA1	chr10:117816436-118032979	-	protein_coding	0.974487	1.96494	1	1	3.12481	2.15032	3.43927	7.7229
ENSG00000278351.1_4	AC009248.2	chr12:45650256-45650509	+	sense_intronic	0.969634	1.95834	1	1	1.34218	0.372543	0.294633	1.53534
ENSG00000172954.13_2	LCLAT1	chr2:30670092-30867091	+	protein_coding	0.969585	1.95828	1	1	2.77874	1.80916	2.50438	5.86254
ENSG00000273017.1_4	AP000240.1	chr21:30731323-30731774	+	sense_intronic	0.968578	1.95691	1	1	1.84475	0.876168	0.835493	2.5919
ENSG00000092621.12_3	PHGDH	chr1:120191034-120286849	+	protein_coding	0.967509	1.95546	1	1	2.93296	1.96545	2.90535	6.63676
ENSG00000157617.16_3	C2CD2	chr21:43305221-43373999	-	protein_coding	0.966765	1.95445	1	1	3.71903	2.75226	5.73774	12.1686
ENSG00000196182.10_2	STK40	chr1:36805225-36851497	-	protein_coding	0.966608	1.95424	1	1	3.31941	2.35281	4.10817	8.98259
ENSG00000262265.1_4	AC002558.3	chr17:45238441-45239430	-	sense_intronic	0.966395	1.95395	1	1	1.98653	1.02014	1.02811	2.96283
ENSG00000169139.11_2	UBE2V2	chr8:48920960-48977268	+	protein_coding	0.965409	1.95262	1	1	3.45022	2.48481	4.5976	9.92997
ENSG00000278276.1_3	AL110115.2	chr20:30168693-30169017	+	lincRNA	0.963366	1.94985	1	1	0.963366	0	0	0.949854
ENSG00000176971.3_2	FIBIN	chr11:27015731-27017668	+	protein_coding	0.962176	1.94825	1	1	3.91091	2.94873	6.72071	14.0418
ENSG00000140450.8_2	ARRDC4	chr15:98503928-98517068	+	protein_coding	0.960443	1.94591	1	1	3.64426	2.68382	5.42555	11.5035
ENSG00000160200.17_2	CBS	chr21:44473301-44497053	-	protein_coding	0.957865	1.94243	1	1	2.26943	1.31157	1.48211	3.82133
ENSG00000123575.8_2	FAM199X	chrX:103411301-103440583	+	protein_coding	0.957579	1.94205	1	1	3.36306	2.40548	4.29814	9.28923
ENSG00000088448.14_3	ANKRD10	chr13:111530887-111567416	-	protein_coding	0.956975	1.94124	1	1	3.80519	2.84821	6.20107	12.979
ENSG00000180190.11_2	TDRP	chr8:439792-495781	-	protein_coding	0.955128	1.93875	1	1	1.74936	0.794233	0.734155	2.3621
ENSG00000163660.11_2	CCNL1	chr3:156864297-156878549	-	protein_coding	0.954529	1.93795	1	1	3.50855	2.55402	4.8727	10.381
ENSG00000156466.9_2	GDF6	chr8:97154558-97173020	-	protein_coding	0.952294	1.93495	1	1	1.7152	0.762907	0.696906	2.28342
ENSG00000104626.14_2	ERI1	chr8:8859657-8974256	+	protein_coding	0.950623	1.93271	1	1	2.78139	1.83077	2.55726	5.87513
ENSG00000109854.13_2	HTATIP2	chr11:20385231-20405329	+	protein_coding	0.948699	1.93013	1	1	3.31622	2.36752	4.16052	8.96049
ENSG00000152409.8_2	JMY	chr5:78532012-78623038	+	protein_coding	0.947327	1.9283	1	1	2.79987	1.85254	2.61135	5.96376
ENSG00000140443.13_3	IGF1R	chr15:99192200-99507759	+	protein_coding	0.94656	1.92727	1	1	4.21423	3.26767	8.63088	17.5613
ENSG00000271204.1_3	AC016831.5	chr7:130614968-130616965	-	lincRNA	0.944715	1.92481	1	1	4.0369	3.09219	7.52789	15.4145
ENSG00000139163.15_4	ETNK1	chr12:22778009-22843599	+	protein_coding	0.942754	1.92219	1	1	3.31984	2.37709	4.19487	8.98556
ENSG00000151388.10_4	ADAMTS12	chr5:33523640-33892297	-	protein_coding	0.942153	1.92139	1	1	3.9402	2.99805	6.98919	14.3504
ENSG00000137959.15_3	IFI44L	chr1:79085607-79111830	+	protein_coding	0.941606	1.92067	1	1	1.17782	0.236214	0.177898	1.26235
ENSG00000146858.7_2	ZC3HAV1L	chr7:138710452-138720775	-	protein_coding	0.940738	1.91951	1	1	3.35815	2.41741	4.34211	9.25424
ENSG00000261468.1_3	AC096921.2	chr3:30739153-30741068	+	sense_overlapping	0.940694	1.91945	1	1	1.71861	0.77792	0.714657	2.2912
ENSG00000181274.6_2	FRAT2	chr10:99092254-99094466	-	protein_coding	0.940689	1.91944	1	1	2.38967	1.44898	1.73016	4.24038
ENSG00000261051.1_3	AC107021.2	chr3:145777372-145779466	-	sense_overlapping	0.940671	1.91942	1	1	1.21272	0.272053	0.207525	1.31775
ENSG00000142871.16_3	CYR61	chr1:86046444-86049645	+	protein_coding	0.937994	1.91586	1	1	8.4671	7.52911	183.708	352.876
ENSG00000161011.19_3	SQSTM1	chr5:179233398-179265078	+	protein_coding	0.937705	1.91548	1	1	6.46842	5.53072	45.2287	87.5501
ENSG00000150551.10_2	LYPD1	chr2:133402426-133429152	-	protein_coding	0.936565	1.91397	1	1	1.61429	0.677723	0.599613	2.0616
ENSG00000113140.10_3	SPARC	chr5:151040657-151066726	-	protein_coding	0.936069	1.91331	1	1	8.99044	8.05437	264.832	507.618
ENSG00000067066.16_3	SP100	chr2:231280657-231408805	+	protein_coding	0.935551	1.91262	1	1	3.44816	2.51261	4.70651	9.91439
ENSG00000274627.1_4	AC092123.2	chr16:89583205-89588625	+	sense_intronic	0.93537	1.91238	1	1	3.6337	2.69833	5.4905	11.4123
ENSG00000147650.11_3	LRP12	chr8:105501459-105601252	-	protein_coding	0.935195	1.91215	1	1	2.72045	1.78525	2.44679	5.59077
ENSG00000114796.15_2	KLHL24	chr3:183353356-183402265	+	protein_coding	0.932974	1.90921	1	1	2.51216	1.57919	1.98802	4.70475
ENSG00000099875.14_3	MKNK2	chr19:2037464-2051243	-	protein_coding	0.932914	1.90913	1	1	3.76696	2.83404	6.1307	12.6134
ENSG00000169981.10_3	ZNF35	chr3:44690219-44702283	+	protein_coding	0.931656	1.90746	1	1	1.80111	0.869458	0.826976	2.48489
ENSG00000092969.11_2	TGFB2	chr1:218519577-218617961	+	protein_coding	0.930912	1.90648	1	1	1.26368	0.332765	0.259425	1.40107
ENSG00000254602.1_4	AP000662.2	chr11:57405497-57420263	+	sense_overlapping	0.928023	1.90267	1	1	1.49067	0.562643	0.476973	1.81019
ENSG00000222009.8_2	BTBD19	chr1:45274154-45281257	+	protein_coding	0.927147	1.90151	1	1	2.98612	2.05897	3.16689	6.92339
ENSG00000100335.13_3	MIEF1	chr22:39895437-39914137	+	protein_coding	0.926352	1.90046	1	1	3.26691	2.34055	4.06497	8.6258
ENSG00000060718.20_3	COL11A1	chr1:103342023-103574052	-	protein_coding	0.924807	1.89843	1	1	2.99304	2.06823	3.19373	6.9615
ENSG00000230001.1_4	AL359095.1	chr9:4070906-4071884	-	sense_intronic	0.92236	1.89521	1	1	1.43001	0.507645	0.421728	1.69448
ENSG00000182551.13_2	ADI1	chr2:3501132-3523507	-	protein_coding	0.921841	1.89453	1	1	3.67037	2.74853	5.72033	11.7319
ENSG00000164603.11_3	BMT2	chr7:112459202-112579971	-	protein_coding	0.921658	1.89429	1	1	3.2417	2.32004	3.99348	8.4591
ENSG00000204262.11_2	COL5A2	chr2:189896622-190044605	-	protein_coding	0.919988	1.8921	1	1	6.96067	6.04068	64.8304	123.558
ENSG00000144749.13_2	LRIG1	chr3:66429221-66551687	-	protein_coding	0.918482	1.89013	1	1	2.85478	1.9363	2.82723	6.23394
ENSG00000112242.14_3	E2F3	chr6:20402137-20493946	+	protein_coding	0.915217	1.88585	1	1	3.07357	2.15835	3.46405	7.41855
ENSG00000112144.15_2	ICK	chr6:52866077-52926600	-	protein_coding	0.91436	1.88473	1	1	3.47498	2.56062	4.89962	10.1192
ENSG00000133106.14_3	EPSTI1	chr13:43460524-43566407	-	protein_coding	0.913911	1.88415	1	1	1.33429	0.420376	0.338276	1.52151
ENSG00000062716.12_3	VMP1	chr17:57784553-57919616	+	protein_coding	0.911279	1.88071	1	1	5.2098	4.29852	18.6782	36.009
ENSG00000259571.1_3	BLID	chr11:121986062-121986923	-	protein_coding	0.910049	1.87911	1	1	3.76956	2.85951	6.2577	12.638
ENSG00000181019.12_2	NQO1	chr16:69740899-69760854	-	protein_coding	0.909726	1.87869	1	1	5.70664	4.79692	26.7981	51.224
ENSG00000276517.1_3	AL133243.3	chr2:32751571-32754574	+	sense_intronic	0.907737	1.8761	1	1	2.23427	1.32654	1.508	3.70526
ENSG00000132386.10_2	SERPINF1	chr17:1665253-1680868	+	protein_coding	0.907238	1.87545	1	1	3.87385	2.96661	6.81699	13.6604
ENSG00000102531.16_3	FNDC3A	chr13:49550048-49783915	+	protein_coding	0.907047	1.8752	1	1	4.82066	3.91361	14.07	27.2593
ENSG00000124783.12_3	SSR1	chr6:7268539-7347679	-	protein_coding	0.901471	1.86797	1	1	4.38638	3.48491	10.196	19.9137
ENSG00000112414.14_3	ADGRG6	chr6:142622991-142767403	+	protein_coding	0.895498	1.86025	1	1	1.93603	1.04054	1.05699	2.82652
ENSG00000146373.16_3	RNF217	chr6:125283691-125413779	+	protein_coding	0.895206	1.85988	1	1	2.14003	1.24483	1.3699	3.40772
ENSG00000258559.2_4	AC005519.2	chr14:74755830-74761128	-	sense_overlapping	0.895011	1.85962	1	1	1.51052	0.615508	0.532097	1.84912
ENSG00000138685.13_3	FGF2	chr4:123747863-123819391	+	protein_coding	0.894987	1.85959	1	1	5.79746	4.90247	28.9083	54.6172
ENSG00000166922.8_2	SCG5	chr15:32933877-32989299	+	protein_coding	0.894481	1.85894	1	1	2.77403	1.87955	2.67959	5.84014
ENSG00000138336.8_3	TET1	chr10:70320413-70454239	+	protein_coding	0.893464	1.85763	1	1	2.54081	1.64735	2.13258	4.81917
ENSG00000121741.16_3	ZMYM2	chr13:20532810-20665968	+	protein_coding	0.892552	1.85646	1	1	3.51572	2.62317	5.16101	10.4376
ENSG00000151233.10_2	GXYLT1	chr12:42475647-42538681	-	protein_coding	0.892021	1.85577	1	1	3.32729	2.43527	4.40866	9.03726
ENSG00000139645.9_2	ANKRD52	chr12:56631591-56652175	-	protein_coding	0.888144	1.85079	1	1	5.3589	4.47075	21.1734	40.0383
ENSG00000204160.11_3	ZDHHC18	chr1:27153201-27184093	+	protein_coding	0.886496	1.84868	1	1	2.63008	1.74358	2.34865	5.19058
ENSG00000126860.11_3	EVI2A	chr17:29644578-29648902	-	protein_coding	0.886288	1.84841	1	1	2.15986	1.27357	1.41759	3.4687
ENSG00000150593.17_3	PDCD4	chr10:112631553-112659764	+	protein_coding	0.885754	1.84773	1	1	3.5143	2.62854	5.18401	10.4264
ENSG00000147421.17_3	HMBOX1	chr8:28747911-28922281	+	protein_coding	0.885423	1.84731	1	1	2.57589	1.69047	2.22762	4.9624
ENSG00000102098.17_3	SCML2	chrX:18257434-18372847	-	protein_coding	0.884729	1.84642	1	1	1.86137	0.976645	0.967884	2.63354
ENSG00000274949.1_4	AL109804.1	chr20:3792031-3804529	+	processed_transcript	0.884535	1.84617	1	1	0.994018	0.109482	0.078841	0.991724
ENSG00000197965.11_3	MPZL1	chr1:167690429-167761156	+	protein_coding	0.883941	1.84541	1	1	4.56218	3.67824	11.8015	22.624
ENSG00000268205.1_3	AC005261.2	chr19:57815673-57819930	+	lincRNA	0.882977	1.84418	1	1	3.76628	2.8833	6.37835	12.607
ENSG00000011258.15_3	MBTD1	chr17:49254786-49337524	-	protein_coding	0.88267	1.84378	1	1	2.35746	1.47479	1.77942	4.12466
ENSG00000067167.7_2	TRAM1	chr8:71485677-71520622	-	protein_coding	0.882444	1.8435	1	1	6.2351	5.35266	39.8612	74.3274
ENSG00000281195.1_4	AC007878.1	chr2:71601068-71603450	+	processed_transcript	0.882425	1.84347	1	1	2.91778	2.03536	3.09925	6.55685
ENSG00000103642.11_3	LACTB	chr15:63413999-63434260	+	protein_coding	0.881476	1.84226	1	1	4.02313	3.14165	7.82533	15.2585
ENSG00000163602.10_3	RYBP	chr3:72420976-72495772	-	protein_coding	0.879574	1.83983	1	1	3.98672	3.10715	7.61677	14.8534
ENSG00000261114.1_4	AC012181.2	chr16:56974940-56975638	+	sense_intronic	0.879187	1.83934	1	1	1.87319	0.994003	0.991704	2.66342
ENSG00000100625.8_3	SIX4	chr14:61176246-61191066	-	protein_coding	0.878762	1.8388	1	1	2.90307	2.02431	3.06798	6.48019
ENSG00000118707.9_3	TGIF2	chr20:35201891-35222353	+	protein_coding	0.878552	1.83853	1	1	1.29196	0.413409	0.331829	1.44861
ENSG00000173065.13_3	FAM222B	chr17:27082996-27182250	-	protein_coding	0.878375	1.8383	1	1	2.99619	2.11781	3.34035	6.97889
ENSG00000172260.14_3	NEGR1	chr1:71861623-72748417	-	protein_coding	0.8781	1.83795	1	1	2.16161	1.28351	1.4343	3.47414
ENSG00000171033.12_2	PKIA	chr8:79428374-79517502	+	protein_coding	0.876474	1.83588	1	1	2.9311	2.05462	3.15435	6.6269
ENSG00000128585.17_3	MKLN1	chr7:130794855-131181395	+	protein_coding	0.876399	1.83579	1	1	3.85179	2.97539	6.86468	13.4379
ENSG00000181722.16_3	ZBTB20	chr3:114033348-114866118	-	protein_coding	0.876018	1.8353	1	1	3.06973	2.19371	3.57482	7.39618
ENSG00000168300.13_3	PCMTD1	chr8:52730135-52811746	-	protein_coding	0.875571	1.83473	1	1	2.69328	1.81771	2.52521	5.46783
ENSG00000182263.13_2	FIGN	chr2:164449906-164592522	-	protein_coding	0.874488	1.83336	1	1	2.07757	1.20308	1.3023	3.22095
ENSG00000173281.4_2	PPP1R3B	chr8:8993765-9009084	-	protein_coding	0.870705	1.82856	1	1	3.18473	2.31403	3.97269	8.09285
ENSG00000223458.2_3	LMO7DN-IT1	chr13:76451022-76455263	+	sense_intronic	0.868784	1.82612	1	1	1.50805	0.639267	0.557538	1.84426
ENSG00000188785.11_3	ZNF548	chr19:57901218-57914360	+	protein_coding	0.86872	1.82604	1	1	1.69408	0.825365	0.771983	2.23572
ENSG00000159202.17_2	UBE2Z	chr17:46985731-47006418	+	protein_coding	0.868676	1.82599	1	1	4.03148	3.16281	7.9557	15.353
ENSG00000182568.16_3	SATB1	chr3:18386879-18487080	-	protein_coding	0.868664	1.82597	1	1	1.80771	0.939048	0.917262	2.50087
ENSG00000185658.13_3	BRWD1	chr21:40556102-40693485	-	protein_coding	0.868323	1.82554	1	1	3.23261	2.36428	4.14897	8.39965
ENSG00000101347.8_2	SAMHD1	chr20:35518632-35580246	-	protein_coding	0.8675	1.8245	1	1	3.68461	2.81711	6.04747	11.8581
ENSG00000229989.3_2	MIR181A1HG	chr1:198776622-198906558	-	lincRNA	0.86717	1.82408	1	1	2.11415	1.24698	1.37344	3.32935
ENSG00000168386.18_3	FILIP1L	chr3:99548985-99833357	-	protein_coding	0.865624	1.82213	1	1	2.96945	2.10382	3.29847	6.83236
ENSG00000242094.1_3	FOXP1-IT1	chr3:71619406-71623608	-	sense_intronic	0.863448	1.81938	1	1	1.38427	0.520821	0.434772	1.6104
ENSG00000227359.1_3	AC017074.1	chr2:114435279-114461655	-	lincRNA	0.861623	1.81708	1	1	2.02071	1.15909	1.23317	3.05785
ENSG00000180304.14_3	OAZ2	chr15:64979772-64995480	-	protein_coding	0.860671	1.81588	1	1	2.91674	2.05607	3.15851	6.55137
ENSG00000167565.12_3	SERTAD3	chr19:40946751-40950612	-	protein_coding	0.860546	1.81573	1	1	3.35403	2.49349	4.63137	9.22503
ENSG00000187608.8_4	ISG15	chr1:936518-949921	+	protein_coding	0.859913	1.81493	1	1	4.76155	3.90164	13.9455	26.1251
ENSG00000280280.1_4	AC006435.5	chr17:2363477-2363588	-	TEC	0.859701	1.81466	1	1	1.223	0.3633	0.286365	1.33432
ENSG00000165029.15_2	ABCA1	chr9:107543283-107690518	-	protein_coding	0.858181	1.81275	1	1	2.84361	1.98543	2.95981	6.17815
ENSG00000270072.1_4	AC090559.2	chr11:47535157-47536441	-	sense_intronic	0.857942	1.81245	1	1	1.98404	1.1261	1.18267	2.95599
ENSG00000125965.8_2	GDF5	chr20:34021145-34042568	-	protein_coding	0.857156	1.81146	1	1	2.73732	1.88017	2.68118	5.66832
ENSG00000132530.16_3	XAF1	chr17:6658766-6678966	+	protein_coding	0.85399	1.80749	1	1	2.46328	1.60929	2.05102	4.51469
ENSG00000157823.16_3	AP3S2	chr15:90373831-90437870	-	protein_coding	0.853626	1.80704	1	1	2.77305	1.91942	2.78272	5.83551
ENSG00000136010.13_2	ALDH1L2	chr12:105413562-105478355	-	protein_coding	0.85129	1.80411	1	1	4.53599	3.68471	11.859	22.1991
ENSG00000137713.15_2	PPP2R1B	chr11:111597632-111637151	-	protein_coding	0.850724	1.80341	1	1	3.18003	2.32931	4.02563	8.06326
ENSG00000127947.15_2	PTPN12	chr7:77166592-77269388	+	protein_coding	0.850433	1.80304	1	1	4.2606	3.41017	9.63074	18.1677
ENSG00000094841.13_2	UPRT	chrX:74493920-74524435	+	protein_coding	0.850055	1.80257	1	1	1.92071	1.07066	1.10039	2.7861
ENSG00000180035.12_3	ZNF48	chr16:30389427-30411429	+	protein_coding	0.849933	1.80242	1	1	1.412	0.562064	0.47638	1.66105
ENSG00000196712.17_3	NF1	chr17:29421945-29709134	+	protein_coding	0.848327	1.80041	1	1	3.68703	2.8387	6.15376	11.8797
ENSG00000163565.18_3	IFI16	chr1:158969758-159024945	+	protein_coding	0.847845	1.79981	1	1	4.87051	4.02267	15.2534	28.253
ENSG00000166225.8_3	FRS2	chr12:69864129-69973569	+	protein_coding	0.847591	1.79949	1	1	3.61855	2.77096	5.82563	11.2827
ENSG00000196826.7_4	AC008758.1	chr19:12572373-12662288	-	protein_coding	0.847453	1.79932	1	1	0.847453	0	0	0.799321
ENSG00000125551.18_2	PLGLB2	chr2:88047606-88058312	+	protein_coding	0.847027	1.79879	1	1	1.43258	0.585558	0.500619	1.6993
ENSG00000169991.10_3	IFFO2	chr1:19230775-19283180	-	protein_coding	0.846701	1.79838	1	1	3.42677	2.58007	4.97968	9.75376
ENSG00000276855.1_3	AC015922.4	chr17:15692330-15693019	+	lincRNA	0.8467	1.79838	1	1	2.11723	1.27053	1.4125	3.3386
ENSG00000064393.15_2	HIPK2	chr7:139246316-139477577	-	protein_coding	0.84617	1.79772	1	1	4.06273	3.21656	8.29565	15.711
ENSG00000279192.1_3	PWAR5	chr15:25230200-25233379	+	TEC	0.845591	1.797	1	1	3.26964	2.42405	4.36676	8.64407
ENSG00000162433.14_3	AK4	chr1:65613232-65697828	+	protein_coding	0.845487	1.79687	1	1	2.25332	1.40784	1.65339	3.76779
ENSG00000278668.1_3	AC005899.7	chr17:30737178-30737765	+	lincRNA	0.843147	1.79396	1	1	1.01553	0.172381	0.126917	1.02164
ENSG00000135678.11_3	CPM	chr12:69235977-69365350	-	protein_coding	0.839961	1.79	1	1	1.74605	0.906088	0.873957	2.35439
ENSG00000071575.11_2	TRIB2	chr2:12857015-12882860	+	protein_coding	0.839367	1.78926	1	1	3.59705	2.75768	5.76307	11.1009
ENSG00000117500.12_2	TMED5	chr1:93615299-93646285	-	protein_coding	0.839304	1.78919	1	1	3.38109	2.54179	4.8231	9.41861
ENSG00000138623.9_3	SEMA7A	chr15:74701630-74726808	-	protein_coding	0.838753	1.7885	1	1	6.24043	5.40167	41.2733	74.6059
ENSG00000163840.9_2	DTX3L	chr3:122283085-122294050	+	protein_coding	0.838103	1.7877	1	1	3.77211	2.93401	6.64231	12.6621
ENSG00000283045.1_3	AC103703.1	chr17:42563521-42564183	-	sense_intronic	0.836358	1.78554	1	1	1.24737	0.411011	0.329617	1.37408
ENSG00000282278.1_4	AC058822.1	chr4:54244006-55161439	+	protein_coding	0.834494	1.78323	1	1	0.834494	0	0	0.783232
ENSG00000224707.1_3	E2F3-IT1	chr6:20438052-20440409	+	sense_intronic	0.831323	1.77932	1	1	2.2286	1.39728	1.63404	3.68679
ENSG00000182149.20_3	IST1	chr16:71879899-71965102	+	protein_coding	0.830946	1.77885	1	1	3.04983	2.21889	3.65535	7.28117
ENSG00000184584.12_3	TMEM173	chr5:138855119-138862520	-	protein_coding	0.830136	1.77785	1	1	4.74612	3.91598	14.0949	25.8364
ENSG00000177076.5_2	ACER2	chr9:19409057-19452018	+	protein_coding	0.829844	1.77749	1	1	1.68494	0.855101	0.808885	2.21528
ENSG00000134333.13_3	LDHA	chr11:18415935-18429972	+	protein_coding	0.828507	1.77585	1	1	6.68087	5.85236	56.7746	101.599
ENSG00000124151.18_3	NCOA3	chr20:46130646-46285621	+	protein_coding	0.828357	1.77566	1	1	3.66823	2.83987	6.15956	11.713
ENSG00000110435.11_2	PDHX	chr11:34937376-35042138	+	protein_coding	0.828347	1.77565	1	1	3.32509	2.49674	4.6441	9.02195
ENSG00000224420.3_3	ADM5	chr19:50191921-50193832	+	protein_coding	0.826922	1.7739	1	1	0.88625	0.0593276	0.04198	0.848365
ENSG00000198074.9_2	AKR1B10	chr7:134212344-134226160	+	protein_coding	0.826827	1.77378	1	1	0.879691	0.052864	0.0373222	0.839981
ENSG00000258839.3_3	MC1R	chr16:89978527-89987385	+	protein_coding	0.824481	1.7709	1	1	1.44793	0.623447	0.540552	1.72816
ENSG00000003436.15_3	TFPI	chr2:188328957-188430487	-	protein_coding	0.823819	1.77009	1	1	3.02499	2.20117	3.59854	7.1398
ENSG00000070756.15_3	PABPC1	chr8:101698044-101735037	-	protein_coding	0.823613	1.76983	1	1	6.70915	5.88554	58.1186	103.63
ENSG00000164040.16_2	PGRMC2	chr4:129190392-129209984	-	protein_coding	0.822436	1.76839	1	1	3.82071	2.99828	6.99045	13.1302
ENSG00000174405.13_2	LIG4	chr13:108859787-108870716	-	protein_coding	0.822196	1.76809	1	1	2.78591	1.96372	2.90066	5.89673
ENSG00000279583.1_3	AC009086.3	chr16:29606451-29607458	-	TEC	0.821181	1.76685	1	1	1.46157	0.640385	0.558745	1.75407
ENSG00000279191.1_4	AC068491.4	chr2:112079010-112082389	-	TEC	0.821176	1.76685	1	1	3.3241	2.50293	4.66833	9.01507
ENSG00000100138.13_2	SNU13	chr22:42069934-42086508	-	protein_coding	0.820898	1.7665	1	1	3.91207	3.09117	7.52188	14.0539
ENSG00000153879.8_2	CEBPG	chr19:33864236-33873592	+	protein_coding	0.819917	1.7653	1	1	3.19523	2.37531	4.18848	8.15925
ENSG00000275764.1_4	AC092747.4	chr12:27190033-27191893	+	lincRNA	0.819791	1.76515	1	1	2.28999	1.4702	1.77061	3.89054
ENSG00000138107.12_3	ACTR1A	chr10:104221638-104262468	-	protein_coding	0.818511	1.76358	1	1	4.89362	4.07511	15.855	28.7253
ENSG00000198363.17_3	ASPH	chr8:62413115-62627199	-	protein_coding	0.816414	1.76102	1	1	5.30775	4.49133	21.4919	38.6087
ENSG00000164463.12_2	CREBRF	chr5:172483355-172566287	+	protein_coding	0.815302	1.75967	1	1	2.37319	1.55788	1.94422	4.18084
ENSG00000250067.11_3	YJEFN3	chr19:19639670-19648390	+	protein_coding	0.815282	1.75964	1	1	1.78539	0.970108	0.958988	2.44712
ENSG00000268201.1_4	AC020915.3	chr19:58778001-58779051	+	sense_intronic	0.814099	1.7582	1	1	1.36994	0.555846	0.47003	1.58461
ENSG00000081087.14_3	OSTM1	chr6:108362613-108487058	-	protein_coding	0.811667	1.75524	1	1	3.89837	3.0867	7.49551	13.9116
ENSG00000260257.2_3	AL035071.1	chr20:31444427-31446557	+	lincRNA	0.811399	1.75491	1	1	2.54754	1.73614	2.33142	4.84635
ENSG00000279118.1_4	AC093535.2	chr5:125831971-125834296	+	TEC	0.81139	1.7549	1	1	1.65111	0.839722	0.789705	2.14076
ENSG00000198431.15_3	TXNRD1	chr12:104609557-104744083	+	protein_coding	0.811263	1.75475	1	1	6.16923	5.35797	40.0118	70.9653
ENSG00000261270.1_4	AC012181.3	chr16:56974190-56975254	+	sense_intronic	0.810968	1.75439	1	1	2.7416	1.93064	2.81223	5.68813
ENSG00000185127.6_2	C6orf120	chr6:170102286-170104952	+	protein_coding	0.808685	1.75161	1	1	5.14338	4.33469	19.1777	34.3436
ENSG00000277539.1_3	AC138058.1	chr3:71325238-71338767	-	sense_intronic	0.806189	1.74859	1	1	1.0735	0.267313	0.203564	1.10454
ENSG00000129474.15_4	AJUBA	chr14:23440383-23451851	-	protein_coding	0.806089	1.74846	1	1	3.65785	2.85176	6.2188	11.6218
ENSG00000049449.8_3	RCN1	chr11:31833939-32127301	+	protein_coding	0.80589	1.74822	1	1	5.75181	4.94592	29.8227	52.8851
ENSG00000100592.15_2	DAAM1	chr14:59655364-59838123	+	protein_coding	0.803632	1.74549	1	1	2.3317	1.52807	1.884	4.03398
ENSG00000269895.1_4	AP000654.1	chr11:86544110-86548657	+	lincRNA	0.803182	1.74495	1	1	1.54115	0.737966	0.667823	1.91026
ENSG00000080298.15_3	RFX3	chr9:3218297-3526004	-	protein_coding	0.802968	1.74469	1	1	1.42369	0.62072	0.537643	1.6827
ENSG00000006652.13_3	IFRD1	chr7:112063023-112121072	+	protein_coding	0.802619	1.74426	1	1	2.97018	2.16756	3.49264	6.83636
ENSG00000138757.14_2	G3BP2	chr4:76567966-76649709	-	protein_coding	0.800593	1.74182	1	1	4.93213	4.13154	16.5274	29.5295
ENSG00000170677.5_3	SOCS6	chr18:67956137-67997436	+	protein_coding	0.798789	1.73964	1	1	3.47435	2.67556	5.38885	10.1143
ENSG00000051108.14_4	HERPUD1	chr16:56965960-56978775	+	protein_coding	0.797077	1.73758	1	1	3.72049	2.92341	6.58638	12.1819
ENSG00000107201.9_2	DDX58	chr9:32455703-32526322	-	protein_coding	0.796665	1.73708	1	1	2.82907	2.03241	3.09087	6.10617
ENSG00000196233.13_4	LCOR	chr10:98592039-98755716	+	protein_coding	0.796452	1.73682	1	1	3.06652	2.27007	3.82347	7.37752
ENSG00000136231.13_2	IGF2BP3	chr7:23349828-23510086	-	protein_coding	0.795133	1.73524	1	1	1.59474	0.799606	0.740625	2.0204
ENSG00000112297.14_4	CRYBG1	chr6:106808683-107019853	+	protein_coding	0.794825	1.73487	1	1	2.67497	1.88014	2.68111	5.38624
ENSG00000270116.1_3	AP001429.1	chr21:38473114-38473643	+	sense_intronic	0.79429	1.73422	1	1	2.9306	2.13631	3.39635	6.62425
ENSG00000105926.15_3	MPP6	chr7:24612887-24733812	+	protein_coding	0.793675	1.73348	1	1	2.02549	1.23182	1.34862	3.0713
ENSG00000179431.6_2	FJX1	chr11:35639967-35642416	+	protein_coding	0.793643	1.73345	1	1	4.54577	3.75213	12.4742	22.3568
ENSG00000092531.9_2	SNAP23	chr15:42783431-42837554	+	protein_coding	0.79236	1.73191	1	1	2.5639	1.77154	2.41419	4.91306
ENSG00000170647.3_2	TMEM133	chr11:100862720-100864672	+	protein_coding	0.792285	1.73181	1	1	0.945704	0.153419	0.112202	0.926128
ENSG00000143878.9_2	RHOB	chr2:20646835-20649206	+	protein_coding	0.791923	1.73138	1	1	5.22214	4.43021	20.5589	36.3267
ENSG00000257354.2_4	AC048341.2	chr12:62996532-63015993	+	lincRNA	0.79184	1.73128	1	1	2.64363	1.85179	2.60947	5.24901
ENSG00000171988.18_3	JMJD1C	chr10:64926981-65281610	-	protein_coding	0.790904	1.73016	1	1	4.0537	3.2628	8.59841	15.6068
ENSG00000123728.9_2	RAP2C	chrX:131337052-131353508	-	protein_coding	0.790403	1.72956	1	1	3.95933	3.16893	7.9938	14.5553
ENSG00000280042.1_4	AC022336.3	chr3:124509966-124511951	-	TEC	0.789698	1.72871	1	1	2.21996	1.43026	1.69496	3.65881
ENSG00000282057.1_4	AC092807.3	chr1:85947964-86043933	-	lincRNA	0.789698	1.72871	1	1	3.52634	2.73665	5.66519	10.5222
ENSG00000230068.2_3	CDC42-IT1	chr1:22385690-22390692	+	sense_intronic	0.788942	1.72781	1	1	1.66081	0.871872	0.830036	2.16195
ENSG00000274354.1_4	AC105105.4	chr18:56178830-56179542	-	sense_intronic	0.78807	1.72676	1	1	1.56704	0.778971	0.715906	1.96296
ENSG00000175348.10_2	TMEM9B	chr11:8968841-8986558	-	protein_coding	0.786678	1.7251	1	1	3.6861	2.89942	6.46127	11.8714
ENSG00000138660.11_3	AP1AR	chr4:113152893-113191203	+	protein_coding	0.786302	1.72465	1	1	3.12616	2.33985	4.06251	7.73106
ENSG00000257184.3_4	AC004080.3	chr7:27203154-27219632	-	protein_coding	0.78593	1.7242	1	1	2.62115	1.83522	2.56825	5.15239
ENSG00000128272.14_2	ATF4	chr22:39915700-39918690	+	protein_coding	0.784984	1.72307	1	1	6.73313	5.94814	60.7404	105.383
ENSG00000108465.14_3	CDK5RAP3	chr17:46045176-46059140	+	protein_coding	0.784446	1.72243	1	1	2.19507	1.41062	1.65852	3.57912
ENSG00000115548.16_2	KDM3A	chr2:86667770-86719839	+	protein_coding	0.78437	1.72234	1	1	2.6338	1.84943	2.60357	5.20657
ENSG00000151414.14_2	NEK7	chr1:198126093-198291550	+	protein_coding	0.784055	1.72196	1	1	5.7554	4.97134	30.3706	53.0191
ENSG00000168283.13_3	BMI1	chr10:22610140-22620413	+	protein_coding	0.783612	1.72144	1	1	4.13623	3.35261	9.21498	16.5844
ENSG00000139146.13_3	FAM60A	chr12:31433518-31479992	-	protein_coding	0.782006	1.71952	1	1	1.77146	0.989456	0.985436	2.414
ENSG00000108846.15_2	ABCC3	chr17:48712138-48769613	+	protein_coding	0.781778	1.71925	1	1	2.81226	2.03048	3.08541	6.02384
ENSG00000116761.11_2	CTH	chr1:70876901-70905534	+	protein_coding	0.781188	1.71855	1	1	1.68463	0.90344	0.870521	2.21458
ENSG00000271553.1_3	AC018638.7	chr7:128307097-128308210	+	lincRNA	0.780478	1.7177	1	1	1.88837	1.10789	1.1553	2.70216
ENSG00000114698.14_3	PLSCR4	chr3:145910126-145968966	-	protein_coding	0.780396	1.7176	1	1	3.26206	2.48166	4.58542	8.59353
ENSG00000257509.1_4	AC073487.1	chr12:56155334-56156412	-	sense_intronic	0.780342	1.71754	1	1	1.65535	0.875004	0.834013	2.14999
ENSG00000122420.9_3	PTGFR	chr1:78769568-79005434	+	protein_coding	0.780065	1.71721	1	1	3.45567	2.67561	5.38909	9.97139
ENSG00000097033.14_2	SH3GLB1	chr1:87170253-87213867	+	protein_coding	0.779955	1.71708	1	1	4.21924	3.43928	9.84743	17.6259
ENSG00000120727.12_3	PAIP2	chr5:138677276-138705409	+	protein_coding	0.778862	1.71578	1	1	3.96087	3.18201	8.07568	14.5718
ENSG00000173575.20_1	CHD2	chr15:93443419-93571235	+	protein_coding	0.776663	1.71316	1	1	3.05626	2.27959	3.85542	7.31812
ENSG00000135968.20_3	GCC2	chr2:109065017-109125871	+	protein_coding	0.775141	1.71136	1	1	2.59727	1.82213	2.53603	5.05142
ENSG00000135931.17_3	ARMC9	chr2:232063260-232239548	+	protein_coding	0.775129	1.71134	1	1	3.68143	2.9063	6.49693	11.8298
ENSG00000000971.15_2	CFH	chr1:196621008-196716634	+	protein_coding	0.774793	1.71095	1	1	2.47101	1.69621	2.24049	4.5443
ENSG00000128165.8_2	ADM2	chr22:50919985-50924869	+	protein_coding	0.774308	1.71037	1	1	1.40607	0.631766	0.549461	1.65015
ENSG00000166396.12_3	SERPINB7	chr18:61420169-61472610	+	protein_coding	0.772691	1.70845	1	1	2.47806	1.70537	2.26112	4.57147
ENSG00000255690.2_2	TRIL	chr7:28992974-28997908	-	protein_coding	0.769864	1.70511	1	1	1.14521	0.375348	0.297152	1.21178
ENSG00000146083.11_2	RNF44	chr5:175953698-175965026	-	protein_coding	0.769731	1.70495	1	1	2.11766	1.34793	1.54547	3.3399
ENSG00000117000.8_2	RLF	chr1:40627045-40706593	+	protein_coding	0.769341	1.70449	1	1	3.64264	2.8733	6.3274	11.4895
ENSG00000204116.11_3	CHIC1	chrX:72783036-72906937	+	protein_coding	0.769314	1.70446	1	1	2.29057	1.52126	1.87041	3.8925
ENSG00000123352.17_3	SPATS2	chr12:49760367-49921207	+	protein_coding	0.769238	1.70437	1	1	2.84559	2.07635	3.21739	6.18798
ENSG00000061794.12_3	MRPS35	chr12:27863706-27909228	+	protein_coding	0.769126	1.70424	1	1	4.28295	3.51382	10.4226	18.4669
ENSG00000185862.6_3	EVI2B	chr17:29630784-29641130	-	protein_coding	0.768347	1.70332	1	1	1.56573	0.79738	0.737943	1.96027
ENSG00000084444.13_2	FAM234B	chr12:13197218-13295455	+	protein_coding	0.768116	1.70304	1	1	2.10652	1.3384	1.52871	3.30651
ENSG00000119900.7_2	OGFRL1	chr6:71998506-72018653	+	protein_coding	0.767241	1.70201	1	1	2.90496	2.13771	3.40064	6.48995
ENSG00000255112.2_3	CHMP1B	chr18:11851395-11854448	+	protein_coding	0.767237	1.70201	1	1	4.60346	3.83622	13.2829	23.3096
ENSG00000081181.7_2	ARG2	chr14:68086515-68118437	+	protein_coding	0.766318	1.70092	1	1	1.93537	1.16905	1.24864	2.82477
ENSG00000125629.14_2	INSIG2	chr2:118846028-118868573	+	protein_coding	0.766293	1.70089	1	1	2.73413	1.96784	2.91182	5.65358
ENSG00000165006.13_3	UBAP1	chr9:34179003-34252521	+	protein_coding	0.765466	1.69992	1	1	4.14137	3.37591	9.38125	16.6473
ENSG00000136888.6_2	ATP6V1G1	chr9:117350026-117360653	+	protein_coding	0.764193	1.69842	1	1	5.68406	4.91986	29.271	50.4128
ENSG00000139211.6_2	AMIGO2	chr12:47469490-47473734	-	protein_coding	0.764126	1.69834	1	1	3.12048	2.35636	4.12076	7.6968
ENSG00000146409.10_3	SLC18B1	chr6:133090509-133119692	-	protein_coding	0.763994	1.69819	1	1	1.63379	0.869792	0.8274	2.10326
ENSG00000185900.9_2	POMK	chr8:42948649-42978577	+	protein_coding	0.762254	1.69614	1	1	3.67572	2.91347	6.53427	11.7792
ENSG00000280205.1_4	AC009716.2	chr18:74097598-74101362	-	TEC	0.76102	1.69469	1	1	1.3715	0.61048	0.526767	1.58739
ENSG00000078399.17_3	HOXA9	chr7:27202054-27214799	-	protein_coding	0.760953	1.69461	1	1	3.72284	2.96189	6.79143	12.2034
ENSG00000197329.11_2	PELI1	chr2:64319786-64371588	-	protein_coding	0.760689	1.6943	1	1	1.74791	0.987226	0.982369	2.35873
ENSG00000113407.13_3	TARS	chr5:33440802-33469644	+	protein_coding	0.760524	1.69411	1	1	5.22627	4.46575	21.0965	36.4338
ENSG00000274598.1_4	AC087893.1	chr12:109227497-109228160	-	sense_intronic	0.760202	1.69373	1	1	2.86238	2.10218	3.29357	6.27214
ENSG00000073150.13_3	PANX2	chr22:50609160-50618723	+	protein_coding	0.759746	1.69319	1	1	1.42447	0.664726	0.585267	1.68416
ENSG00000228939.1_3	AKT3-IT1	chr1:243956507-243957702	-	sense_intronic	0.758089	1.69125	1	1	1.84549	1.08741	1.12492	2.59376
ENSG00000185420.18_3	SMYD3	chr1:245912644-246670614	-	protein_coding	0.758046	1.6912	1	1	2.95892	2.20088	3.59758	6.77543
ENSG00000278000.1_4	AC139100.2	chr18:77919635-77920296	+	sense_intronic	0.757953	1.69109	1	1	1.06924	0.31129	0.240817	1.09833
ENSG00000197780.9_2	TAF13	chr1:109605108-109618624	-	protein_coding	0.757757	1.69086	1	1	5.66812	4.91036	29.0722	49.8479
ENSG00000112972.14_3	HMGCS1	chr5:43289497-43313614	-	protein_coding	0.757324	1.69035	1	1	5.14916	4.39184	19.993	34.4856
ENSG00000243646.9_3	IL10RB	chr21:34638663-34682492	+	protein_coding	0.757083	1.69007	1	1	2.7695	2.01241	3.03456	5.8187
ENSG00000172893.15_3	DHCR7	chr11:71139239-71163914	-	protein_coding	0.756998	1.68997	1	1	3.69365	2.93665	6.65631	11.9389
ENSG00000166224.16_3	SGPL1	chr10:72575717-72640930	+	protein_coding	0.754722	1.68731	1	1	3.2104	2.45568	4.48573	8.2561
ENSG00000084112.14_3	SSH1	chr12:109171968-109251366	-	protein_coding	0.753598	1.68599	1	1	3.71847	2.96487	6.80757	12.1635
ENSG00000111110.11_2	PPM1H	chr12:63037762-63328817	-	protein_coding	0.753187	1.68551	1	1	1.07017	0.316985	0.245725	1.09968
ENSG00000134897.13_3	BIVM	chr13:103451399-103493885	+	protein_coding	0.751985	1.68411	1	1	2.96634	2.21436	3.64075	6.81552
ENSG00000116406.18_2	EDEM3	chr1:184659365-184724047	-	protein_coding	0.751783	1.68387	1	1	3.54569	2.7939	5.93504	10.6777
ENSG00000138356.13_3	AOX1	chr2:201450591-201541787	+	protein_coding	0.751246	1.68325	1	1	3.25556	2.50431	4.67378	8.55037
ENSG00000198846.5_3	TOX	chr8:59717977-60031767	-	protein_coding	0.750164	1.68198	1	1	2.33981	1.58964	2.00975	4.06235
ENSG00000185650.9_3	ZFP36L1	chr14:69254377-69262970	-	protein_coding	0.748904	1.68052	1	1	6.36989	5.62099	48.2137	81.7044
ENSG00000043093.13_3	DCUN1D1	chr3:182655862-182703741	-	protein_coding	0.747657	1.67906	1	1	3.18886	2.44121	4.43095	8.11891
ENSG00000249476.1_3	AC008467.1	chr5:108572821-108662070	-	lincRNA	0.747547	1.67894	1	1	1.66062	0.913077	0.883057	2.16153
ENSG00000215251.3_3	FASTKD5	chr20:3127165-3140543	-	protein_coding	0.747398	1.67876	1	1	3.37804	2.63064	5.19301	9.39659
ENSG00000173193.13_3	PARP14	chr3:122399465-122449687	+	protein_coding	0.746964	1.67826	1	1	3.04652	2.29955	3.92305	7.26214
ENSG00000166734.18_3	CASC4	chr15:44580927-44707956	+	protein_coding	0.745663	1.67674	1	1	3.71552	2.96986	6.83461	12.1366
ENSG00000279133.1_4	AC018628.1	chr17:60081061-60084879	-	TEC	0.744463	1.67535	1	1	2.03714	1.29267	1.44982	3.1043
ENSG00000279481.1_4	AC104791.2	chr4:146751608-146754132	-	TEC	0.740287	1.67051	1	1	1.36175	0.621458	0.538429	1.56996
ENSG00000137876.9_2	RSL24D1	chr15:55473004-55489265	-	protein_coding	0.73906	1.66909	1	1	4.42547	3.68641	11.8742	20.4882
ENSG00000120137.6_3	PANK3	chr5:167975500-168006605	-	protein_coding	0.738682	1.66865	1	1	4.51954	3.78085	12.7452	21.9359
ENSG00000105655.18_3	ISYNA1	chr19:18545198-18549111	-	protein_coding	0.738582	1.66853	1	1	1.85664	1.11806	1.17055	2.62163
ENSG00000260368.1_3	AC027373.1	chr8:101925475-101926616	-	sense_overlapping	0.737755	1.66758	1	1	1.54831	0.810554	0.753885	1.92474
ENSG00000271533.1_4	Z83843.1	chrX:73429811-73433495	-	sense_intronic	0.737178	1.66691	1	1	3.17456	2.43738	4.41658	8.02897
ENSG00000171503.11_4	ETFDH	chr4:159593277-159630775	+	protein_coding	0.737134	1.66686	1	1	2.80027	2.06314	3.17894	5.96571
ENSG00000198843.12_3	SELENOT	chr3:150320662-150348232	+	protein_coding	0.736983	1.66669	1	1	3.76718	3.03019	7.1692	12.6155
ENSG00000237892.1_3	KLF7-IT1	chr2:207985608-207986768	-	sense_intronic	0.736614	1.66626	1	1	2.8464	2.10978	3.31626	6.19202
ENSG00000276182.1_3	AL163051.2	chr14:97003507-97004241	+	sense_intronic	0.735296	1.66474	1	1	2.21598	1.48068	1.79081	3.64597
ENSG00000102359.6_2	SRPX2	chrX:99899163-99930785	+	protein_coding	0.735181	1.66461	1	1	2.7603	2.02512	3.07027	5.77539
ENSG00000063046.17_3	EIF4B	chr12:53399942-53435993	+	protein_coding	0.7341	1.66336	1	1	6.15156	5.41746	41.7385	70.0895
ENSG00000189266.11_3	PNRC2	chr1:24285599-24289952	+	protein_coding	0.73364	1.66283	1	1	4.09559	3.36195	9.28127	16.096
ENSG00000154188.9_3	ANGPT1	chr8:108261710-108510283	-	protein_coding	0.733386	1.66254	1	1	2.90667	2.17328	3.51048	6.49884
ENSG00000163378.13_3	EOGT	chr3:69024365-69063112	-	protein_coding	0.733027	1.66212	1	1	3.27687	2.54384	4.83141	8.69252
ENSG00000125347.13_3	IRF1	chr5:131817301-131826490	-	protein_coding	0.730895	1.65967	1	1	2.08083	1.34993	1.549	3.2305
ENSG00000143952.19_2	VPS54	chr2:64119280-64246206	-	protein_coding	0.730023	1.65867	1	1	3.48129	2.75127	5.73307	10.1679
ENSG00000169715.14_2	MT1E	chr16:56659387-56661024	+	protein_coding	0.729017	1.65751	1	1	5.83892	5.1099	33.5329	56.2386
ENSG00000138642.14_3	HERC6	chr4:89299891-89364263	+	protein_coding	0.728696	1.65714	1	1	1.52229	0.793589	0.733382	1.87246
ENSG00000152749.7_2	GPR180	chr13:95254157-95286899	+	protein_coding	0.728557	1.65698	1	1	3.23018	2.50162	4.66321	8.38383
ENSG00000275759.1_3	AC026367.3	chr12:118866086-118866675	+	lincRNA	0.726445	1.65456	1	1	1.07151	0.345061	0.270205	1.10163
ENSG00000269887.1_4	AL391001.1	chr1:164649322-164650036	+	sense_intronic	0.726314	1.65441	1	1	2.57177	1.84545	2.59366	4.94537
ENSG00000164112.12_3	TMEM155	chr4:122680088-122686582	-	protein_coding	0.726258	1.65434	1	1	1.93062	1.20436	1.30435	2.81218
ENSG00000167414.4_2	GNG8	chr19:47137333-47137942	-	protein_coding	0.726204	1.65428	1	1	0.923584	0.19738	0.146614	0.896821
ENSG00000143401.14_4	ANP32E	chr1:150190717-150208504	-	protein_coding	0.726082	1.65414	1	1	4.68919	3.96311	14.596	24.798
ENSG00000243179.1_4	AC110769.1	chr2:114737486-114740835	+	lincRNA	0.726002	1.65405	1	1	1.34551	0.619512	0.536355	1.54121
ENSG00000157911.9_3	PEX10	chr1:2335403-2345236	-	protein_coding	0.725973	1.65402	1	1	2.49819	1.77221	2.41578	4.64975
ENSG00000104765.15_3	BNIP3L	chr8:26240414-26363152	+	protein_coding	0.725762	1.65377	1	1	5.30459	4.57883	22.8982	38.5222
ENSG00000269688.1_3	AC008982.2	chr19:39335369-39336139	-	sense_intronic	0.725568	1.65355	1	1	2.2797	1.55413	1.93656	3.85575
ENSG00000171421.12_4	MRPL36	chr5:1798500-1801480	-	protein_coding	0.725383	1.65334	1	1	3.48942	2.76404	5.79296	10.2311
ENSG00000279951.1_3	AL138688.2	chr13:20666771-20668283	+	TEC	0.725185	1.65311	1	1	1.15018	0.424993	0.342566	1.21941
ENSG00000271590.1_4	AC108463.3	chr2:111968572-111970053	-	lincRNA	0.72437	1.65218	1	1	2.29426	1.56989	1.96882	3.90503
ENSG00000260342.2_4	AC138811.2	chr16:18799385-18812841	-	protein_coding	0.72428	1.65208	1	1	3.25467	2.53039	4.77728	8.54451
ENSG00000170836.11_2	PPM1D	chr17:58677544-58743641	+	protein_coding	0.723404	1.65107	1	1	3.03691	2.3135	3.97089	7.2073
ENSG00000279520.1_4	AC093525.8	chr16:2566659-2568000	+	TEC	0.722692	1.65026	1	1	1.75904	1.03634	1.05102	2.38472
ENSG00000277566.1_4	AC089999.3	chr12:113687271-113687847	+	sense_intronic	0.722103	1.64958	1	1	0.936723	0.214621	0.160399	0.914176
ENSG00000258659.6_3	TRIM34	chr11:5640994-5665628	+	protein_coding	0.721982	1.64945	1	1	1.51859	0.796608	0.737012	1.86511
ENSG00000240682.9_3	ISY1	chr3:128846258-128880136	-	protein_coding	0.72177	1.6492	1	1	2.72767	2.0059	3.01639	5.62385
ENSG00000124788.17_3	ATXN1	chr6:16299343-16761722	-	protein_coding	0.721719	1.64915	1	1	3.26211	2.54039	4.81746	8.59383
ENSG00000168137.15_3	SETD5	chr3:9439299-9520924	+	protein_coding	0.721507	1.6489	1	1	4.19229	3.47078	10.0869	17.2812
ENSG00000136527.17_2	TRA2B	chr3:185633694-185655924	-	protein_coding	0.721235	1.64859	1	1	4.06219	3.34096	9.13278	15.7048
ENSG00000171291.8_3	ZNF439	chr19:11959541-11994565	+	protein_coding	0.721224	1.64858	1	1	1.80152	1.08029	1.11446	2.48586
ENSG00000138035.14_2	PNPT1	chr2:55861400-55921045	-	protein_coding	0.720914	1.64823	1	1	3.22341	2.5025	4.66667	8.33995
ENSG00000118495.18_2	PLAGL1	chr6:144261437-144385736	-	protein_coding	0.720586	1.64785	1	1	2.82677	2.10618	3.30551	6.09484
ENSG00000100219.16_4	XBP1	chr22:29190543-29196585	-	protein_coding	0.720563	1.64782	1	1	5.10673	4.38616	19.9106	33.457
ENSG00000073008.14_3	PVR	chr19:45147098-45166850	+	protein_coding	0.719997	1.64718	1	1	3.48583	2.76583	5.80139	10.2031
ENSG00000188647.12_2	PTAR1	chr9:72324438-72374875	-	protein_coding	0.719822	1.64698	1	1	3.82996	3.11014	7.63467	13.2211
ENSG00000171574.17_3	ZNF584	chr19:58912871-58929694	+	protein_coding	0.718362	1.64531	1	1	1.9553	1.23693	1.35697	2.87796
ENSG00000280164.1_3	CU638689.5	GL000195.1:83300-86697	-	lincRNA	0.717852	1.64473	1	1	2.50354	1.78569	2.44783	4.67076
ENSG00000072415.8_3	MPP5	chr14:67707826-67802536	+	protein_coding	0.717393	1.64421	1	1	3.47745	2.76006	5.77423	10.1382
ENSG00000281026.1_2	N4BP2L2-IT2	chr13:33078643-33083532	-	sense_intronic	0.716295	1.64296	1	1	2.49696	1.78067	2.43585	4.64495
ENSG00000277386.1_4	AL138999.1	chr13:33910353-33910853	-	sense_intronic	0.71606	1.64269	1	1	1.33287	0.61681	0.533481	1.51903
ENSG00000115828.15_2	QPCT	chr2:37571717-37600465	+	protein_coding	0.71585	1.64245	1	1	2.9948	2.27895	3.85326	6.97124
ENSG00000115415.18_4	STAT1	chr2:191829084-191885686	-	protein_coding	0.71553	1.64209	1	1	5.5501	4.83457	27.5333	45.8541
ENSG00000277443.2_3	MARCKS	chr6:114178541-114184648	+	protein_coding	0.715061	1.64155	1	1	7.41684	6.70177	103.096	169.879
ENSG00000175387.15_4	SMAD2	chr18:45335328-45457517	-	protein_coding	0.714557	1.64098	1	1	2.26662	1.55206	1.93237	3.81195
ENSG00000164442.9_2	CITED2	chr6:139692944-139695757	-	protein_coding	0.714067	1.64042	1	1	5.78902	5.07495	32.7064	54.2926
ENSG00000138821.12_3	SLC39A8	chr4:103172198-103352415	-	protein_coding	0.713215	1.63945	1	1	1.51801	0.804799	0.746903	1.86397
ENSG00000116095.10_2	PLEKHA3	chr2:179345195-179381189	+	protein_coding	0.712904	1.6391	1	1	2.20603	1.49313	1.81499	3.61405
ENSG00000215301.9_3	DDX3X	chrX:41192601-41223725	+	protein_coding	0.712837	1.63902	1	1	5.88177	5.16894	34.9753	57.9644
ENSG00000080546.13_2	SESN1	chr6:109307640-109416022	-	protein_coding	0.712783	1.63896	1	1	2.99378	2.281	3.86015	6.96561
ENSG00000204130.12_2	RUFY2	chr10:70100864-70167051	-	protein_coding	0.712296	1.63841	1	1	2.48839	1.77609	2.42497	4.61151
ENSG00000168769.13_3	TET2	chr4:106067032-106200973	+	protein_coding	0.711677	1.63771	1	1	2.28105	1.56937	1.96775	3.8603
ENSG00000155903.11_3	RASA2	chr3:141205889-141334184	+	protein_coding	0.711556	1.63757	1	1	3.58985	2.87829	6.35278	11.0407
ENSG00000283154.2_2	IQCJ-SCHIP1	chr3:158680024-159615155	+	protein_coding	0.710321	1.63617	1	1	2.73963	2.02931	3.08209	5.67898
ENSG00000139697.13_1	SBNO1	chr12:123773656-123849390	-	protein_coding	0.709776	1.63555	1	1	4.3406	3.63083	11.3876	19.2605
ENSG00000110841.13_3	PPFIBP1	chr12:27676364-27848497	+	protein_coding	0.709203	1.6349	1	1	4.29231	3.58311	10.9846	18.5936
ENSG00000162980.16_3	ARL5A	chr2:152645498-152685006	-	protein_coding	0.709157	1.63485	1	1	3.17411	2.46496	4.52111	8.02617
ENSG00000198001.13_2	IRAK4	chr12:44152747-44183346	+	protein_coding	0.708685	1.63431	1	1	1.94331	1.23462	1.3532	2.84587
ENSG00000127022.14_3	CANX	chr5:179105629-179157926	+	protein_coding	0.708375	1.63396	1	1	6.65912	5.95075	60.8519	100.064
ENSG00000237200.1_3	ZBTB40-IT1	chr1:22843967-22846201	+	sense_intronic	0.708374	1.63396	1	1	1.59202	0.883647	0.845034	2.01471
ENSG00000268327.1	C15ORF31	chr15:59439899-59440054	+	protein_coding	0.707181	1.63261	1	1	0.793711	0.0865297	0.061813	0.733528
ENSG00000172594.12_2	SMPDL3A	chr6:123110194-123130865	+	protein_coding	0.706648	1.63201	1	1	3.0123	2.30566	3.94392	7.06852
ENSG00000087338.4_2	GMCL1	chr2:70056774-70108528	+	protein_coding	0.706578	1.63193	1	1	2.75502	2.04844	3.13658	5.75061
ENSG00000105856.13_4	HBP1	chr7:106809406-106842974	+	protein_coding	0.705995	1.63127	1	1	3.36547	2.65947	5.31803	9.30641
ENSG00000221988.12_3	PPT2	chr6:32121218-32131457	+	protein_coding	0.70525	1.63043	1	1	2.74234	2.03709	3.10417	5.69155
ENSG00000171862.10_3	PTEN	chr10:89622870-89731687	+	protein_coding	0.704902	1.63003	1	1	4.50708	3.80218	12.9499	21.7387
ENSG00000037749.11_3	MFAP3	chr5:153418466-153600038	+	protein_coding	0.704183	1.62922	1	1	2.94685	2.24267	3.73271	6.71063
ENSG00000000003.14_2	TSPAN6	chrX:99882106-99894988	-	protein_coding	0.704015	1.62903	1	1	3.03033	2.32631	4.01522	7.16995
ENSG00000018510.13_3	AGPS	chr2:178257372-178424027	+	protein_coding	0.70363	1.6286	1	1	3.46496	2.76133	5.7802	10.0422
ENSG00000173744.17_3	AGFG1	chr2:228336868-228425930	+	protein_coding	0.702408	1.62722	1	1	3.46459	2.76218	5.78422	10.0394
ENSG00000011009.10_2	LYPLA2	chr1:24117460-24122029	+	protein_coding	0.702362	1.62717	1	1	4.20442	3.50206	10.3299	17.4356
ENSG00000270898.5_3	GPR75-ASB3	chr2:53897430-54087297	-	protein_coding	0.701856	1.6266	1	1	0.899158	0.197302	0.146552	0.864977
ENSG00000131051.22_3	RBM39	chr20:34289269-34330234	-	protein_coding	0.700626	1.62521	1	1	4.02394	3.32331	9.00959	15.2677
ENSG00000113615.12_2	SEC24A	chr5:133984479-134063513	+	protein_coding	0.700334	1.62488	1	1	4.59074	3.8904	13.8296	23.0963
ENSG00000117122.13_4	MFAP2	chr1:17300997-17307330	-	protein_coding	0.700298	1.62484	1	1	4.24467	3.54437	10.6671	17.9572
ENSG00000268852.1	AC132872.2	chr17:80214131-80216080	+	protein_coding	0.700185	1.62471	1	1	0.859764	0.159579	0.116961	0.814741
ENSG00000224745.1_4	AC063965.1	chr10:89638449-89640184	+	sense_intronic	0.700104	1.62462	1	1	1.68798	0.98788	0.983269	2.22206
ENSG00000168610.14_3	STAT3	chr17:40465342-40540586	-	protein_coding	0.698594	1.62292	1	1	4.40348	3.70489	12.0402	20.1632
ENSG00000153914.15_2	SREK1	chr5:65435799-65479443	+	protein_coding	0.697268	1.62143	1	1	2.98883	2.29156	3.89587	6.93831
ENSG00000082482.13_3	KCNK2	chr1:215179118-215410436	+	protein_coding	0.696783	1.62089	1	1	5.85826	5.16148	34.7899	57.0114
ENSG00000087086.14_3	FTL	chr19:49468558-49470135	+	protein_coding	0.696581	1.62066	1	1	10.9552	10.2586	1224.05	1984.4
ENSG00000109861.15_2	CTSC	chr11:88026760-88070955	-	protein_coding	0.696452	1.62051	1	1	3.12602	2.42957	4.38731	7.73022
ENSG00000066654.13_3	THUMPD1	chr16:20714138-20753406	-	protein_coding	0.696235	1.62027	1	1	3.57715	2.88091	6.36617	10.9352
ENSG00000276704.1_3	AL442067.2	chr13:98089522-98089884	+	sense_intronic	0.696182	1.62021	1	1	1.05956	0.363375	0.286432	1.08429
ENSG00000139679.15_2	LPAR6	chr13:48963703-49018840	-	protein_coding	0.695064	1.61896	1	1	0.87534	0.180276	0.133101	0.834441
ENSG00000176593.7_3	AC008969.1	chr19:58513429-58522600	+	processed_transcript	0.694422	1.61824	1	1	0.957007	0.262585	0.199626	0.941279
ENSG00000273375.1_3	AC055764.2	chr3:197516571-197517240	+	lincRNA	0.69321	1.61688	1	1	0.903483	0.210273	0.156907	0.870577
ENSG00000257219.5_3	LINC02407	chr12:76653619-76698911	+	lincRNA	0.691691	1.61518	1	1	2.5305	1.8388	2.57714	4.7777
ENSG00000117481.10_3	NSUN4	chr1:46805849-46830824	+	protein_coding	0.691046	1.61445	1	1	1.78273	1.09169	1.13123	2.44078
ENSG00000272574.1_4	AL596325.2	chr1:162562893-162563544	+	sense_intronic	0.690384	1.61371	1	1	2.13753	1.44715	1.72668	3.40008
ENSG00000270103.3_3	AL360012.1	chr1:28975112-28975242	+	lincRNA	0.690198	1.61351	1	1	6.52957	5.83937	56.2568	91.3841
ENSG00000088876.11_3	ZNF343	chr20:2462463-2505348	-	protein_coding	0.689559	1.61279	1	1	2.3837	1.69414	2.23584	4.21873
ENSG00000185499.16_3	MUC1	chr1:155158300-155162707	-	protein_coding	0.689064	1.61224	1	1	1.46339	0.774323	0.710387	1.75755
ENSG00000116747.12_3	TROVE2	chr1:193028552-193060907	+	protein_coding	0.688803	1.61195	1	1	3.83427	3.14547	7.84874	13.2637
ENSG00000224945.1_4	AL353150.1	chr9:91703519-91724849	-	sense_intronic	0.688621	1.61174	1	1	1.9103	1.22168	1.33218	2.75887
ENSG00000169045.17_1	HNRNPH1	chr5:179041179-179061785	-	protein_coding	0.688492	1.6116	1	1	4.18186	3.49337	10.2618	17.1496
ENSG00000119899.12_2	SLC17A5	chr6:74303102-74363878	-	protein_coding	0.688325	1.61141	1	1	4.5746	3.88627	13.7871	22.8282
ENSG00000226149.5_3	AL356124.1	chr6:129847771-129873732	-	lincRNA	0.688193	1.61126	1	1	1.52727	0.839076	0.788904	1.8824
ENSG00000160888.6_2	IER2	chr19:13261229-13265722	+	protein_coding	0.687935	1.61098	1	1	3.50393	2.81599	6.04203	10.3445
ENSG00000123636.17_3	BAZ2B	chr2:160175490-160473203	-	protein_coding	0.687883	1.61092	1	1	2.33843	1.65055	2.13953	4.05753
ENSG00000166037.10_3	CEP57	chr11:95523129-95565857	+	protein_coding	0.687196	1.61015	1	1	2.55034	1.86314	2.63799	4.85771
ENSG00000136040.8_2	PLXNC1	chr12:94542499-94701451	+	protein_coding	0.686927	1.60985	1	1	3.01531	2.32838	4.0224	7.08532
ENSG00000008394.12_3	MGST1	chr12:16500076-16762193	+	protein_coding	0.686004	1.60882	1	1	3.02298	2.33698	4.05244	7.12847
ENSG00000243207.6_3	PPAN-P2RY11	chr19:10216899-10225456	+	protein_coding	0.685967	1.60878	1	1	1.053	0.367035	0.2897	1.07484
ENSG00000005194.14_3	CIAPIN1	chr16:57462081-57481440	-	protein_coding	0.685442	1.60819	1	1	2.94284	2.2574	3.78127	6.68922
ENSG00000103257.8_2	SLC7A5	chr16:87863629-87903094	-	protein_coding	0.684999	1.6077	1	1	3.70796	3.02297	7.12837	12.068
ENSG00000151151.5_3	IPMK	chr10:59951278-60027694	-	protein_coding	0.684749	1.60742	1	1	2.47932	1.79457	2.46911	4.57633
ENSG00000143756.11_2	FBXO28	chr1:224301789-224349749	+	protein_coding	0.684495	1.60714	1	1	3.6478	2.96331	6.79911	11.5343
ENSG00000128050.8_2	PAICS	chr4:57301907-57330745	+	protein_coding	0.68358	1.60612	1	1	4.25964	3.57606	10.9262	18.1549
ENSG00000178764.7_3	ZHX2	chr8:123793633-123986752	+	protein_coding	0.683123	1.60561	1	1	2.63313	1.95001	2.86377	5.20371
ENSG00000272650.1_3	AC110792.4	chr4:54863582-54863879	-	lincRNA	0.682929	1.6054	1	1	1.7916	1.10867	1.15646	2.46198
ENSG00000264112.1_4	AC015813.1	chr17:56066400-56072211	-	lincRNA	0.681933	1.60429	1	1	2.34887	1.66694	2.1754	4.09425
ENSG00000229152.2_3	ANKRD10-IT1	chr13:111546986-111551519	-	sense_intronic	0.681766	1.6041	1	1	3.04691	2.36515	4.15205	7.26442
ENSG00000213638.5_3	ADAT3	chr19:1905377-1913446	+	protein_coding	0.680444	1.60263	1	1	2.1214	1.44096	1.71501	3.35117
ENSG00000179051.13_3	RCC2	chr1:17733256-17766220	-	protein_coding	0.678686	1.60068	1	1	5.21637	4.53769	22.2263	36.1779
ENSG00000132664.11_2	POLR3F	chr20:18447771-18465287	+	protein_coding	0.678577	1.60056	1	1	2.55745	1.87888	2.67789	4.88668
ENSG00000265801.1_4	AC069366.2	chr17:25792138-25792567	+	sense_intronic	0.676317	1.59806	1	1	1.18788	0.51156	0.425591	1.27817
ENSG00000182700.4_2	IGIP	chr5:139505520-139508977	+	protein_coding	0.675637	1.5973	1	1	3.13361	2.45798	4.49446	7.77631
ENSG00000258441.1_2	LINC00641	chr14:21668238-21675059	-	processed_transcript	0.675277	1.5969	1	1	2.83576	2.16048	3.47064	6.13919
ENSG00000115419.12_3	GLS	chr2:191745553-191830278	+	protein_coding	0.674803	1.59638	1	1	5.20777	4.53296	22.1504	35.9567
ENSG00000139687.13_2	RB1	chr13:48877887-49056122	+	protein_coding	0.674671	1.59623	1	1	4.29012	3.61544	11.2562	18.5638
ENSG00000184635.15_4	ZNF93	chr19:20011722-20074273	+	protein_coding	0.674338	1.59586	1	1	1.18638	0.512039	0.426064	1.27581
ENSG00000173068.17_3	BNC2	chr9:16409501-16870841	-	protein_coding	0.674171	1.59568	1	1	3.06226	2.38809	4.23464	7.3528
ENSG00000140406.3_3	TLNRD1	chr15:81293285-81298129	+	protein_coding	0.673925	1.59541	1	1	3.38928	2.71536	5.56755	9.47792
ENSG00000254732.1_4	AP001931.1	chr11:57509635-57560715	+	protein_coding	0.673865	1.59534	1	1	1.077	0.403137	0.32238	1.10965
ENSG00000023909.9_2	GCLM	chr1:94350761-94375012	-	protein_coding	0.673614	1.59506	1	1	3.31601	2.6424	5.24369	8.95908
ENSG00000175106.16_3	TVP23C	chr17:15405578-15466909	-	protein_coding	0.673598	1.59505	1	1	2.40076	1.72716	2.31076	4.28082
ENSG00000177606.6_2	JUN	chr1:59246460-59249999	-	protein_coding	0.673573	1.59502	1	1	6.79672	6.12315	68.7031	110.178
ENSG00000183054.11_2	RGPD6	chr2:111271389-111334762	-	protein_coding	0.673442	1.59487	1	1	2.79983	2.12639	3.36623	5.96359
ENSG00000117479.12_3	SLC19A2	chr1:169433147-169455241	-	protein_coding	0.673218	1.59463	1	1	2.11262	1.4394	1.71208	3.32475
ENSG00000104081.13_3	BMF	chr15:40380091-40401093	-	protein_coding	0.672877	1.59425	1	1	1.83076	1.15789	1.2313	2.55725
ENSG00000179456.10_2	ZBTB18	chr1:244212241-244220778	+	protein_coding	0.671493	1.59272	1	1	3.20074	2.52925	4.77271	8.19432
ENSG00000153714.5_2	LURAP1L	chr9:12775020-12822130	+	protein_coding	0.671268	1.59247	1	1	3.84765	3.17638	8.04036	13.3965
ENSG00000196139.13_3	AKR1C3	chr10:5077546-5149878	+	protein_coding	0.670009	1.59108	1	1	2.90193	2.23192	3.6976	6.47427
ENSG00000269620.1	AL590560.1	chr1:159879884-159880159	-	protein_coding	0.669431	1.59045	1	1	0.669431	0	0	0.590446
ENSG00000119314.15_3	PTBP3	chr9:114979996-115095947	-	protein_coding	0.669089	1.59007	1	1	4.00098	3.33189	9.06931	15.0109
ENSG00000090238.11_3	YPEL3	chr16:30103635-30108236	-	protein_coding	0.668631	1.58956	1	1	2.1986	1.52997	1.88779	3.59033
ENSG00000112290.12_3	WASF1	chr6:110421022-110501207	-	protein_coding	0.667807	1.58866	1	1	3.35979	2.69198	5.46199	9.26588
ENSG00000274049.4_3	INO80B-WBP1	chr2:74682215-74688011	+	protein_coding	0.667412	1.58822	1	1	0.667412	0	0	0.588221
ENSG00000227911.3_4	LINC02344	chr13:33907816-33909414	-	lincRNA	0.666566	1.58729	1	1	1.30458	0.638013	0.556184	1.47012
ENSG00000130066.16_2	SAT1	chrX:23801290-23804343	+	protein_coding	0.66645	1.58716	1	1	3.77311	3.10666	7.61389	12.6716
ENSG00000031003.10_3	FAM13B	chr5:137273649-137387650	-	protein_coding	0.666027	1.5867	1	1	3.98651	3.32049	8.99	14.8511
ENSG00000147883.10_2	CDKN2B	chr9:22002902-22009362	-	protein_coding	0.6658	1.58645	1	1	2.40276	1.73696	2.33332	4.28814
ENSG00000121989.14_2	ACVR2A	chr2:148602086-148688395	+	protein_coding	0.665762	1.58641	1	1	2.01221	1.34645	1.54285	3.034
ENSG00000139636.15_2	LMBR1L	chr12:49490334-49504683	-	protein_coding	0.6656	1.58623	1	1	2.25613	1.59053	2.0116	3.77708
ENSG00000279235.1_3	AC011944.2	chr15:79198469-79199151	+	TEC	0.665585	1.58621	1	1	2.26233	1.59675	2.0246	3.79766
ENSG00000115084.13_2	SLC35F5	chr2:114462588-114514400	-	protein_coding	0.665312	1.58591	1	1	4.48888	3.82357	13.1582	21.4537
ENSG00000033867.16_3	SLC4A7	chr3:27414212-27525911	-	protein_coding	0.664962	1.58553	1	1	4.30527	3.64031	11.4693	18.7704
ENSG00000114739.13_2	ACVR2B	chr3:38495342-38534633	+	protein_coding	0.664629	1.58516	1	1	1.12639	0.461758	0.377219	1.18311
ENSG00000164951.15_3	PDP1	chr8:94870035-94938294	+	protein_coding	0.664024	1.5845	1	1	4.24056	3.57654	10.9301	17.9032
ENSG00000111859.16_3	NEDD9	chr6:11183531-11382581	-	protein_coding	0.663971	1.58444	1	1	1.73168	1.06771	1.0961	2.32114
ENSG00000155858.5_2	LSM11	chr5:157170703-157187717	+	protein_coding	0.663465	1.58388	1	1	2.1225	1.45903	1.74924	3.35447
ENSG00000183778.17_3	B3GALT5	chr21:40928369-41045064	+	protein_coding	0.663159	1.58355	1	1	1.16225	0.499095	0.413326	1.23807
ENSG00000074590.13_3	NUAK1	chr12:106457118-106533811	-	protein_coding	0.662428	1.58274	1	1	3.02395	2.36152	4.13912	7.13391
ENSG00000198826.10_3	ARHGAP11A	chr15:32907345-32932150	+	protein_coding	0.662381	1.58269	1	1	3.94035	3.27797	8.69991	14.352
ENSG00000120526.10_2	NUDCD1	chr8:110253148-110346614	-	protein_coding	0.662192	1.58248	1	1	3.68206	3.01987	7.11094	11.8354
ENSG00000278865.1_3	AC012629.3	chr5:10676208-10676535	-	TEC	0.662112	1.5824	1	1	0.7747	0.112588	0.081166	0.710834
ENSG00000099804.8_2	CDC34	chr19:531712-542092	+	protein_coding	0.661617	1.58185	1	1	3.60893	2.94731	6.7131	11.201
ENSG00000266111.2_4	AC068025.2	chr17:27679087-27731123	+	lincRNA	0.661347	1.58156	1	1	1.45322	0.791877	0.731326	1.73819
ENSG00000280069.1_4	AC127024.8	chr17:29065200-29067293	+	TEC	0.660721	1.58087	1	1	1.7315	1.07078	1.10057	2.32073
ENSG00000132768.13_2	DPH2	chr1:44435672-44439041	+	protein_coding	0.660486	1.58061	1	1	2.31148	1.651	2.14051	3.96394
ENSG00000122870.11_3	BICC1	chr10:60272900-60591197	+	protein_coding	0.660465	1.58059	1	1	5.08106	4.42059	20.4156	32.8494
ENSG00000155744.9_2	FAM126B	chr2:201838441-201936394	-	protein_coding	0.660278	1.58039	1	1	2.29518	1.6349	2.10567	3.90816
ENSG00000181381.13_3	DDX60L	chr4:169277886-169458937	-	protein_coding	0.659895	1.57997	1	1	2.22926	1.56936	1.96774	3.68893
ENSG00000147852.15_2	VLDLR	chr9:2621834-2660053	+	protein_coding	0.659673	1.57972	1	1	1.90071	1.24104	1.36368	2.73397
ENSG00000167106.11_2	FAM102A	chr9:130702858-130742792	-	protein_coding	0.658834	1.57881	1	1	2.68172	2.02288	3.06395	5.41619
ENSG00000111912.19_4	NCOA7	chr6:126102307-126253176	+	protein_coding	0.658129	1.57804	1	1	2.19213	1.534	1.89587	3.56979
ENSG00000196954.13_3	CASP4	chr11:104813593-104840163	-	protein_coding	0.658102	1.57801	1	1	2.65361	1.99551	2.98756	5.2924
ENSG00000163512.13_2	AZI2	chr3:28356494-28390618	-	protein_coding	0.657642	1.5775	1	1	2.89538	2.23774	3.71657	6.44039
ENSG00000262180.1_3	OCLM	chr1:186369704-186370587	+	protein_coding	0.657529	1.57738	1	1	1.68271	1.02518	1.03521	2.2103
ENSG00000129515.18_3	SNX6	chr14:35030300-35099389	-	protein_coding	0.657279	1.5771	1	1	4.7398	4.08252	15.9419	25.7191
ENSG00000102409.9_2	BEX4	chrX:102470020-102472174	+	protein_coding	0.657134	1.57695	1	1	3.15503	2.4979	4.64861	7.90755
ENSG00000183281.14_2	PLGLB1	chr2:87229682-87248975	-	protein_coding	0.656833	1.57662	1	1	1.11815	0.461315	0.376796	1.17068
ENSG00000146376.10_2	ARHGAP18	chr6:129897277-130031370	-	protein_coding	0.656727	1.5765	1	1	4.94203	4.2853	18.4986	29.7396
ENSG00000075420.12_2	FNDC3B	chr3:171757418-172119455	+	protein_coding	0.656171	1.57589	1	1	4.6381	3.98193	14.8008	23.9004
ENSG00000271840.1_3	AL031281.2	chr1:22427106-22427853	+	lincRNA	0.655892	1.57559	1	1	1.68486	1.02897	1.04057	2.2151
ENSG00000204138.12_3	PHACTR4	chr1:28696093-28826881	+	protein_coding	0.654323	1.57388	1	1	2.96532	2.31099	3.96225	6.80997
ENSG00000163428.3_2	LRRC58	chr3:120043356-120068186	-	protein_coding	0.653671	1.57317	1	1	4.47782	3.82414	13.1639	21.2821
ENSG00000105993.14_4	DNAJB6	chr7:157128075-157210133	+	protein_coding	0.65187	1.5712	1	1	3.20164	2.54977	4.85543	8.20007
ENSG00000114270.17_3	COL7A1	chr3:48601506-48632700	-	protein_coding	0.651762	1.57109	1	1	3.19698	2.54521	4.83695	8.17034
ENSG00000052723.11_3	SIKE1	chr1:115312100-115323306	-	protein_coding	0.65145	1.57075	1	1	3.36595	2.7145	5.56364	9.30981
ENSG00000144655.14_2	CSRNP1	chr3:39183346-39196053	-	protein_coding	0.651008	1.57026	1	1	3.07709	2.42608	4.37431	7.43909
ENSG00000266709.1_4	AC005224.4	chr17:14207171-14208822	+	lincRNA	0.650975	1.57023	1	1	3.01566	2.36469	4.15041	7.08732
ENSG00000178734.5_3	LMO7DN	chr13:76445174-76457947	+	protein_coding	0.650378	1.56958	1	1	0.985982	0.335604	0.261906	0.980661
ENSG00000100697.14_2	DICER1	chr14:95552565-95624347	-	protein_coding	0.650227	1.56942	1	1	3.62116	2.97093	6.84044	11.3049
ENSG00000130958.11_2	SLC35D2	chr9:99082988-99145992	-	protein_coding	0.648799	1.56786	1	1	2.54799	1.89919	2.73004	4.84819
ENSG00000100439.10_2	ABHD4	chr14:23067146-23082121	+	protein_coding	0.648732	1.56779	1	1	3.44189	2.79316	5.93147	9.86708
ENSG00000164305.18_3	CASP3	chr4:185548850-185570663	-	protein_coding	0.648445	1.56748	1	1	4.13532	3.48688	10.2113	16.5734
ENSG00000015568.12_2	RGPD5	chr2:110550335-110615272	+	protein_coding	0.646877	1.56578	1	1	2.77003	2.12315	3.35644	5.82121
ENSG00000073605.18_3	GSDMB	chr17:38060848-38076107	-	protein_coding	0.646371	1.56523	1	1	1.19593	0.549559	0.463638	1.29092
ENSG00000148677.6_2	ANKRD1	chr10:92671853-92681033	-	protein_coding	0.646076	1.56491	1	1	2.02159	1.37551	1.5946	3.06031
ENSG00000172059.10_2	KLF11	chr2:10182976-10194963	+	protein_coding	0.645208	1.56396	1	1	2.14853	1.50333	1.83496	3.43377
ENSG00000172164.13_3	SNTB1	chr8:121547985-121825513	-	protein_coding	0.645119	1.56387	1	1	2.25576	1.61064	2.05387	3.77585
ENSG00000260948.1_3	AL390195.2	chr1:111973668-111975690	-	sense_overlapping	0.64403	1.56269	1	1	1.08575	0.441717	0.35822	1.12247
ENSG00000196371.3_3	FUT4	chr11:94277006-94283064	+	protein_coding	0.643372	1.56198	1	1	2.68471	2.04134	3.11627	5.42952
ENSG00000151893.14_3	CACUL1	chr10:120433679-120514761	-	protein_coding	0.643234	1.56183	1	1	3.11902	2.47579	4.5627	7.68797
ENSG00000255310.2_4	AF131215.5	chr8:10965298-10967236	-	sense_intronic	0.642208	1.56072	1	1	1.29249	0.650281	0.569474	1.4495
ENSG00000230309.1_3	AL121718.1	chr6:79314184-79315753	-	lincRNA	0.64178	1.56025	1	1	0.892895	0.251116	0.190127	0.856899
ENSG00000177426.20_3	TGIF1	chr18:3411606-3459976	+	protein_coding	0.641677	1.56014	1	1	2.46722	1.82555	2.54441	4.52979
ENSG00000276570.1_4	AC010327.5	chr19:55738587-55741647	-	processed_transcript	0.641299	1.55973	1	1	1.14372	0.502417	0.416585	1.20949
ENSG00000165813.18_3	CCDC186	chr10:115880621-115933979	-	protein_coding	0.640583	1.55896	1	1	2.69483	2.05425	3.15327	5.47478
ENSG00000059758.7_3	CDK17	chr12:96672039-96794338	-	protein_coding	0.640515	1.55889	1	1	3.97632	3.33581	9.09666	14.7395
ENSG00000261692.1_4	AC092120.2	chr16:89486483-89488634	-	sense_intronic	0.640281	1.55863	1	1	1.29399	0.653712	0.573211	1.45206
ENSG00000120889.12_2	TNFRSF10B	chr8:22877646-22926692	-	protein_coding	0.64023	1.55858	1	1	4.95049	4.31026	18.8389	29.9204
ENSG00000171208.9_2	NETO2	chr16:47111614-47177908	-	protein_coding	0.639679	1.55798	1	1	1.5611	0.921424	0.893984	1.95079
ENSG00000163605.14_3	PPP4R2	chr3:73045936-73118350	+	protein_coding	0.639264	1.55753	1	1	3.90266	3.2634	8.60242	13.9561
ENSG00000237280.1_4	AL136982.3	chr10:88873711-88875280	+	sense_intronic	0.639211	1.55748	1	1	1.71634	1.07713	1.10983	2.28602
ENSG00000009413.15_3	REV3L	chr6:111620231-111804918	-	protein_coding	0.638093	1.55627	1	1	4.83038	4.19228	17.2811	27.4504
ENSG00000170558.8_3	CDH2	chr18:25530930-25757410	-	protein_coding	0.63756	1.5557	1	1	5.385	4.74744	25.861	40.7876
ENSG00000145012.13_3	LPP	chr3:187871072-188608460	+	protein_coding	0.637206	1.55531	1	1	3.80394	3.16673	7.98011	12.9669
ENSG00000198380.12_2	GFPT1	chr2:69546901-69614386	-	protein_coding	0.63649	1.55454	1	1	5.13599	4.4995	21.6195	34.163
ENSG00000169629.11_2	RGPD8	chr2:113127669-113192065	-	protein_coding	0.635746	1.55374	1	1	3.13241	2.49667	4.6438	7.769
ENSG00000143156.13_3	NME7	chr1:169101769-169337205	-	protein_coding	0.635385	1.55335	1	1	2.03839	1.403	1.64451	3.10786
ENSG00000197635.9_3	DPP4	chr2:162848751-162931052	-	protein_coding	0.634771	1.55269	1	1	5.19541	4.56064	22.5988	35.6417
ENSG00000244754.8_3	N4BP2L2	chr13:33006554-33113022	-	protein_coding	0.633664	1.5515	1	1	2.56582	1.93216	2.81626	4.92093
ENSG00000223811.1_3	AL589684.1	chr6:113678205-113689146	-	lincRNA	0.633618	1.55145	1	1	0.838823	0.205205	0.15285	0.78859
ENSG00000136732.14_3	GYPC	chr2:127413509-127454251	+	protein_coding	0.633464	1.55129	1	1	3.43776	2.80429	5.98515	9.83597
ENSG00000132840.9_2	BHMT2	chr5:78365540-78385289	+	protein_coding	0.633339	1.55115	1	1	1.59547	0.962135	0.948191	2.02194
ENSG00000197594.11_2	ENPP1	chr6:132129156-132216295	+	protein_coding	0.633209	1.55101	1	1	6.08872	5.45551	42.8805	67.0591
ENSG00000257475.2_4	AC068888.2	chr12:53405888-53407705	+	sense_intronic	0.633192	1.55099	1	1	1.45941	0.82622	0.773034	1.74996
ENSG00000276334.1_3	AL133243.2	chr2:32746994-32748614	+	sense_intronic	0.632726	1.55049	1	1	2.32229	1.68957	2.2256	4.00126
ENSG00000074657.13_3	ZNF532	chr18:56529832-56653712	+	protein_coding	0.63247	1.55022	1	1	3.21618	2.58371	4.99479	8.29322
ENSG00000140299.11_3	BNIP2	chr15:59951345-59981733	-	protein_coding	0.632436	1.55018	1	1	3.88631	3.25387	8.53921	13.7875
ENSG00000196911.10_3	KPNA5	chr6:117002350-117063029	+	protein_coding	0.631534	1.54921	1	1	1.36697	0.735436	0.6649	1.57928
ENSG00000114439.18_3	BBX	chr3:107241783-107530171	+	protein_coding	0.631272	1.54893	1	1	3.06237	2.4311	4.39303	7.35343
ENSG00000119844.15_2	AFTPH	chr2:64751439-64820139	+	protein_coding	0.631077	1.54872	1	1	2.13749	1.50641	1.84103	3.39996
ENSG00000172348.14_3	RCAN2	chr6:46188473-46459709	-	protein_coding	0.630675	1.54829	1	1	2.38903	1.75836	2.38312	4.23805
ENSG00000136485.14_2	DCAF7	chr17:61627822-61671628	+	protein_coding	0.630095	1.54767	1	1	4.76187	4.13177	16.5302	26.131
ENSG00000117899.10_4	MESD	chr15:81238630-81282219	-	protein_coding	0.62987	1.54743	1	1	3.13421	2.50434	4.67391	7.77995
ENSG00000106484.14_2	MEST	chr7:130126012-130146137	+	protein_coding	0.629716	1.54726	1	1	1.70862	1.07891	1.11243	2.26849
ENSG00000279095.1_4	AC243964.3	chr19:45167398-45169426	+	TEC	0.629702	1.54725	1	1	2.45419	1.82449	2.54182	4.48006
ENSG00000156239.11_2	N6AMT1	chr21:30244513-30257693	-	protein_coding	0.629613	1.54715	1	1	1.47231	0.842693	0.793394	1.77465
ENSG00000263590.2_4	AC239800.3	chr1:149284645-149291743	+	lincRNA	0.629307	1.54682	1	1	1.30876	0.679456	0.601536	1.47729
ENSG00000114354.13_3	TFG	chr3:100428175-100467810	+	protein_coding	0.629049	1.54655	1	1	4.223	3.59395	11.075	17.6745
ENSG00000178440.5_2	LINC00843	chr10:51732523-51741813	+	lincRNA	0.628879	1.54636	1	1	1.86289	1.23401	1.3522	2.63735
ENSG00000166986.14_3	MARS	chr12:57869228-57911352	+	protein_coding	0.628482	1.54594	1	1	3.93399	3.30551	8.88686	14.2845
ENSG00000172939.8_2	OXSR1	chr3:38206580-38296979	+	protein_coding	0.628386	1.54583	1	1	4.3445	3.71611	12.142	19.3153
ENSG00000254207.1_4	AC100797.1	chr8:675188-675877	-	sense_intronic	0.628286	1.54573	1	1	1.0096	0.381309	0.302523	1.01335
ENSG00000163577.7_2	EIF5A2	chr3:170606204-170626482	-	protein_coding	0.62774	1.54514	1	1	2.6716	2.04386	3.12346	5.37134
ENSG00000184226.14_3	PCDH9	chr13:66876966-67804577	-	protein_coding	0.627642	1.54504	1	1	1.17336	0.545719	0.459748	1.25536
ENSG00000165898.13_2	ISCA2	chr14:74960423-74963809	+	protein_coding	0.627481	1.54487	1	1	2.23076	1.60328	2.03833	3.69381
ENSG00000149212.11_3	SESN3	chr11:94898677-94965705	-	protein_coding	0.627464	1.54485	1	1	3.32617	2.6987	5.49217	9.02942
ENSG00000123096.11_3	SSPN	chr12:26274924-26452223	+	protein_coding	0.626923	1.54427	1	1	2.14615	1.51923	1.86637	3.42645
ENSG00000112096.16_3	SOD2	chr6:160090089-160183561	-	protein_coding	0.626188	1.54348	1	1	1.91498	1.28879	1.44323	2.77108
ENSG00000183718.5_2	TRIM52	chr5:180681417-180688140	-	protein_coding	0.625041	1.54225	1	1	1.27705	0.652008	0.571354	1.42343
ENSG00000147162.13_2	OGT	chrX:70752933-70795747	+	protein_coding	0.623758	1.54088	1	1	4.46263	3.83887	13.3092	21.0488
ENSG00000236337.1_3	FMR1-IT1	chrX:147028461-147029103	+	sense_intronic	0.623409	1.54051	1	1	1.04777	0.424364	0.341981	1.06734
ENSG00000130449.5_3	ZSWIM6	chr5:60628100-60841997	+	protein_coding	0.623285	1.54038	1	1	3.40764	2.78435	5.88929	9.61211
ENSG00000130202.9_3	NECTIN2	chr19:45349432-45392485	+	protein_coding	0.623032	1.54011	1	1	4.13661	3.51357	10.4207	16.589
ENSG00000122390.17_3	NAA60	chr16:3493611-3536963	+	protein_coding	0.6229	1.53997	1	1	2.29747	1.67457	2.19224	3.91594
ENSG00000197714.8_2	ZNF460	chr19:57791419-57804937	+	protein_coding	0.622754	1.53981	1	1	3.92641	3.30365	8.87411	14.2043
ENSG00000112531.16_2	QKI	chr6:163835032-163999628	+	protein_coding	0.62275	1.53981	1	1	2.65497	2.03222	3.09035	5.29835
ENSG00000261542.1_3	AC011978.2	chr8:64128539-64130592	+	lincRNA	0.622364	1.5394	1	1	1.11682	0.49446	0.408793	1.16869
ENSG00000110696.9_3	C11orf58	chr11:16634679-16778428	+	protein_coding	0.622128	1.53914	1	1	3.767	3.14487	7.84504	12.6138
ENSG00000138395.14_3	CDK15	chr2:202655184-202760273	+	protein_coding	0.620827	1.53776	1	1	2.47438	1.85355	2.61389	4.55728
ENSG00000112655.15_3	PTK7	chr6:43044006-43129457	+	protein_coding	0.620743	1.53767	1	1	4.43041	3.80966	13.0224	20.5618
ENSG00000186416.13_3	NKRF	chrX:118722300-118739858	-	protein_coding	0.620466	1.53737	1	1	2.78657	2.1661	3.48809	5.89986
ENSG00000232536.1_4	AL365436.2	chr1:151512992-151534331	+	sense_intronic	0.619917	1.53679	1	1	1.07677	0.456858	0.372549	1.10932
ENSG00000259080.1_4	AC074091.1	chr2:27805913-27858041	+	processed_transcript	0.619801	1.53666	1	1	0.86672	0.246919	0.18667	0.823512
ENSG00000112851.14_3	ERBIN	chr5:65222303-65378377	+	protein_coding	0.61949	1.53633	1	1	4.77757	4.15808	16.8529	26.4279
ENSG00000184203.7_3	PPP1R2	chr3:195241221-195270209	-	protein_coding	0.619045	1.53586	1	1	3.25175	2.63271	5.20189	8.52523
ENSG00000198283.2_2	OR5B21	chr11:58274648-58275578	-	protein_coding	0.618629	1.53542	1	1	1.7395	1.12087	1.17479	2.3392
ENSG00000134717.17_2	BTF3L4	chr1:52521797-52556388	+	protein_coding	0.618445	1.53522	1	1	2.87456	2.25612	3.77704	6.3338
ENSG00000145332.13_2	KLHL8	chr4:88081255-88161466	-	protein_coding	0.618391	1.53516	1	1	2.07343	1.45504	1.74164	3.20886
ENSG00000152049.6_2	KCNE4	chr2:223916532-224063117	+	protein_coding	0.618057	1.53481	1	1	2.83855	2.22049	3.66052	6.15301
ENSG00000273035.1_4	AC007684.1	chr2:39550469-39550945	-	sense_intronic	0.617735	1.53446	1	1	1.25694	0.639202	0.557467	1.38988
ENSG00000067182.7_2	TNFRSF1A	chr12:6437923-6451280	-	protein_coding	0.617055	1.53374	1	1	4.78246	4.1654	16.9437	26.521
ENSG00000137463.4_3	MGARP	chr4:140187317-140201492	-	protein_coding	0.617021	1.5337	1	1	2.34762	1.7306	2.31865	4.08984
ENSG00000166483.10_2	WEE1	chr11:9595228-9615004	+	protein_coding	0.61643	1.53308	1	1	3.22974	2.61331	5.11905	8.38096
ENSG00000128872.9_3	TMOD2	chr15:52043758-52108565	+	protein_coding	0.616175	1.53281	1	1	2.05757	1.44139	1.71583	3.16284
ENSG00000138449.10_3	SLC40A1	chr2:190425305-190448484	-	protein_coding	0.616073	1.5327	1	1	0.807996	0.191923	0.142285	0.750778
ENSG00000110172.11_2	CHORDC1	chr11:89934328-89956532	-	protein_coding	0.616013	1.53263	1	1	2.7487	2.13268	3.38532	5.72109
ENSG00000148842.17_2	CNNM2	chr10:104678050-104849978	+	protein_coding	0.615937	1.53255	1	1	1.12417	0.508235	0.422309	1.17977
ENSG00000255423.1_3	EBLN2	chr3:73110810-73112488	+	protein_coding	0.615811	1.53242	1	1	2.11929	1.50348	1.83526	3.34481
ENSG00000087842.10_2	PIR	chrX:15402921-15511687	-	protein_coding	0.615667	1.53227	1	1	1.62719	1.01152	1.01604	2.08911
ENSG00000257151.1_3	PWAR6	chr15:25277020-25281637	+	lincRNA	0.615647	1.53224	1	1	1.96852	1.35287	1.5542	2.91366
ENSG00000114770.16_2	ABCC5	chr3:183637722-183735803	-	protein_coding	0.615042	1.5316	1	1	2.94379	2.32874	4.02368	6.69428
ENSG00000170234.12_2	PWWP2A	chr5:159488808-159546430	-	protein_coding	0.614586	1.53112	1	1	2.2478	1.63321	2.10203	3.74958
ENSG00000151553.14_2	FAM160B1	chr10:116581503-116659591	+	protein_coding	0.614383	1.5309	1	1	4.0483	3.43391	9.80714	15.5447
ENSG00000132388.12_2	UBE2G1	chr17:4172554-4269923	-	protein_coding	0.614038	1.53054	1	1	4.04051	3.42647	9.75156	15.4557
ENSG00000106829.18_3	TLE4	chr9:82186688-82341797	+	protein_coding	0.613916	1.53041	1	1	2.54041	1.92649	2.8013	4.81753
ENSG00000170364.12_2	SETMAR	chr3:4344988-4359251	+	protein_coding	0.613644	1.53012	1	1	1.30397	0.690327	0.613649	1.46908
ENSG00000172986.12_3	GXYLT2	chr3:72937224-73047289	+	protein_coding	0.612963	1.5294	1	1	2.68308	2.07012	3.1992	5.42225
ENSG00000244165.1_3	P2RY11	chr19:10222214-10226048	+	protein_coding	0.611786	1.52815	1	1	1.39082	0.779037	0.715985	1.62228
ENSG00000130024.14_2	PHF10	chr6:170104001-170125662	-	protein_coding	0.611444	1.52779	1	1	2.90207	2.29063	3.89268	6.47498
ENSG00000230590.9_4	FTX	chrX:73166390-73513409	-	lincRNA	0.61098	1.5273	1	1	2.26468	1.6537	2.14639	3.80547
ENSG00000064995.16_2	TAF11	chr6:34845555-34855866	-	protein_coding	0.610816	1.52712	1	1	3.70777	3.09696	7.55612	12.0662
ENSG00000069712.12_2	KIAA1107	chr1:92632542-92650280	+	protein_coding	0.610754	1.52706	1	1	0.610754	0	0	0.527057
ENSG00000120594.16_2	PLXDC2	chr10:20105168-20578785	+	protein_coding	0.61061	1.5269	1	1	1.32352	0.712909	0.639106	1.50276
ENSG00000162642.13_2	C1orf52	chr1:85715636-85725355	-	protein_coding	0.61056	1.52685	1	1	3.07163	2.46107	4.50626	7.40724
ENSG00000123610.4_2	TNFAIP6	chr2:152214106-152236562	+	protein_coding	0.610009	1.52627	1	1	2.27456	1.66455	2.17015	3.8385
ENSG00000145246.13_3	ATP10D	chr4:47487305-47595503	+	protein_coding	0.609774	1.52602	1	1	2.99104	2.38126	4.20993	6.95046
ENSG00000165943.4_2	MOAP1	chr14:93648541-93651273	-	protein_coding	0.609658	1.5259	1	1	3.05808	2.44842	4.45818	7.32862
ENSG00000163637.12_3	PRICKLE2	chr3:64077918-64431152	-	protein_coding	0.609619	1.52586	1	1	3.09002	2.48041	4.58054	7.5151
ENSG00000087053.18_2	MTMR2	chr11:95566046-95658479	-	protein_coding	0.609424	1.52565	1	1	3.93858	3.32915	9.05019	14.3331
ENSG00000143028.8_2	SYPL2	chr1:110009250-110024759	+	protein_coding	0.608736	1.52492	1	1	1.98684	1.3781	1.59926	2.96367
ENSG00000128512.15	DOCK4	chr7:111366166-111846466	-	protein_coding	0.608258	1.52442	1	1	1.61907	1.01081	1.01504	2.07176
ENSG00000188211.8_2	NCR3LG1	chr11:17373273-17398888	+	protein_coding	0.608048	1.5242	1	1	3.01063	2.40258	4.28748	7.05915
ENSG00000134202.10_2	GSTM3	chr1:110276554-110283660	-	protein_coding	0.607959	1.5241	1	1	2.62647	2.01851	3.05165	5.17513
ENSG00000180537.12_3	RNF182	chr6:13924677-13980533	+	protein_coding	0.607824	1.52396	1	1	1.10794	0.500121	0.414332	1.15538
ENSG00000138496.16_2	PARP9	chr3:122246771-122283424	-	protein_coding	0.607636	1.52376	1	1	2.39138	1.78374	2.44319	4.24659
ENSG00000198791.11_2	CNOT7	chr8:17082473-17104387	-	protein_coding	0.607491	1.52361	1	1	3.13676	2.52927	4.7728	7.79548
ENSG00000134259.3_2	NGF	chr1:115828539-115880857	-	protein_coding	0.607454	1.52357	1	1	4.50964	3.90219	13.9512	21.7792
ENSG00000166266.13_2	CUL5	chr11:107879459-107978503	+	protein_coding	0.60645	1.52251	1	1	3.53315	2.9267	6.6037	10.5767
ENSG00000269967.1_4	AL136115.2	chr1:32317514-32387442	-	lincRNA	0.606204	1.52225	1	1	1.51255	0.906345	0.874291	1.85314
ENSG00000154114.12_3	TBCEL	chr11:120894781-120961484	+	protein_coding	0.606172	1.52221	1	1	3.14749	2.54132	4.82119	7.86111
ENSG00000184575.11_2	XPOT	chr12:64798130-64844907	+	protein_coding	0.604944	1.52092	1	1	5.29808	4.69313	24.8687	38.3442
ENSG00000163684.11_3	RPP14	chr3:58291974-58310422	+	protein_coding	0.603699	1.51961	1	1	1.82243	1.21874	1.32743	2.53678
ENSG00000142089.15_3	IFITM3	chr11:319669-327537	-	protein_coding	0.602457	1.5183	1	1	6.40538	5.80292	54.8281	83.7638
ENSG00000279400.1_3	AC008957.3	chr5:36667819-36670060	+	TEC	0.601233	1.51701	1	1	1.10977	0.508535	0.422605	1.15811
ENSG00000271334.5_2	LINC02104	chr5:39520533-39524810	+	lincRNA	0.600706	1.51646	1	1	1.18458	0.583875	0.498869	1.27297
ENSG00000143067.4_2	ZNF697	chr1:120162045-120190396	-	protein_coding	0.600519	1.51626	1	1	2.9945	2.39399	4.25607	6.96958
ENSG00000111266.8_3	DUSP16	chr12:12627144-12715317	-	protein_coding	0.600446	1.51618	1	1	2.10591	1.50547	1.83917	3.3047
ENSG00000118579.12_3	MED28	chr4:17616254-17635728	+	protein_coding	0.600432	1.51617	1	1	3.05198	2.45155	4.47004	7.29351
ENSG00000159128.14_3	IFNGR2	chr21:34775202-34851655	+	protein_coding	0.600268	1.516	1	1	4.42762	3.82735	13.1954	20.5202
ENSG00000272888.5_3	LINC01578	chr15:93425937-93442931	+	processed_transcript	0.600197	1.51592	1	1	3.17073	2.57053	4.94029	8.00502
ENSG00000243444.7_4	PALM2	chr9:112403068-112708983	+	protein_coding	0.599976	1.51569	1	1	1.46596	0.86598	0.822577	1.76246
ENSG00000273989.1_4	AC022079.1	chr12:28389160-28389761	+	sense_intronic	0.599942	1.51566	1	1	0.753714	0.153772	0.112474	0.686128
ENSG00000280543.1_2	ASAP1-IT2	chr8:131094984-131097014	-	sense_intronic	0.599771	1.51548	1	1	2.30705	1.70728	2.26544	3.94869
ENSG00000112419.14_3	PHACTR2	chr6:143857982-144152322	+	protein_coding	0.59954	1.51523	1	1	4.66572	4.06618	15.7511	24.3818
ENSG00000122786.19_3	CALD1	chr7:134429003-134655479	+	protein_coding	0.599383	1.51507	1	1	5.76989	5.17051	35.0145	53.5645
ENSG00000119681.11_3	LTBP2	chr14:74964873-75079081	-	protein_coding	0.599217	1.51489	1	1	6.36447	5.76526	53.3895	81.3943
ENSG00000048649.13_3	RSF1	chr11:77371041-77532063	-	protein_coding	0.599116	1.51479	1	1	2.44385	1.84473	2.59186	4.44091
ENSG00000142528.15_3	ZNF473	chr19:50528971-50556671	+	protein_coding	0.598329	1.51396	1	1	1.3597	0.761373	0.695103	1.56632
ENSG00000079102.16_3	RUNX1T1	chr8:92967195-93115514	-	protein_coding	0.597781	1.51339	1	1	2.76701	2.16923	3.49782	5.80694
ENSG00000153147.5_2	SMARCA5	chr4:144434616-144478639	+	protein_coding	0.597581	1.51318	1	1	4.62125	4.02367	15.2647	23.6114
ENSG00000272081.1_3	AC008972.2	chr5:72251033-72251526	-	lincRNA	0.596636	1.51219	1	1	1.09377	0.49713	0.411403	1.1343
ENSG00000243317.7_2	C7orf73	chr7:135347244-135378166	+	protein_coding	0.595806	1.51132	1	1	3.7117	3.11589	7.66916	12.1019
ENSG00000068366.19_3	ACSL4	chrX:108867473-108976632	-	protein_coding	0.595649	1.51115	1	1	4.75107	4.15542	16.82	25.9287
ENSG00000100101.15_4	Z83844.1	chr22:38082421-38122510	+	protein_coding	0.59541	1.5109	1	1	0.725451	0.130041	0.094325	0.653418
ENSG00000135070.14_3	ISCA1	chr9:88879461-88898017	-	protein_coding	0.595376	1.51087	1	1	3.3259	2.73052	5.63695	9.02755
ENSG00000107443.15_2	CCNJ	chr10:97803151-97820627	+	protein_coding	0.595296	1.51078	1	1	2.17424	1.57895	1.98752	3.51349
ENSG00000110852.4_3	CLEC2B	chr12:10005583-10022735	-	protein_coding	0.595069	1.51055	1	1	2.41737	1.8223	2.53645	4.34196
ENSG00000280044.1_4	AC099506.2	chr16:82761079-82761299	+	TEC	0.594042	1.50947	1	1	2.56719	1.97315	2.92624	4.92654
ENSG00000198959.11_2	TGM2	chr20:36755789-36794980	-	protein_coding	0.593461	1.50886	1	1	2.81449	2.22103	3.66226	6.03472
ENSG00000131238.17_3	PPT1	chr1:40537133-40563399	-	protein_coding	0.593355	1.50875	1	1	3.33192	2.73856	5.67404	9.06948
ENSG00000087095.12_2	NLK	chr17:26368763-26523407	+	protein_coding	0.593316	1.50871	1	1	3.01759	2.42427	4.36757	7.09812
ENSG00000179094.15_3	PER1	chr17:8043790-8059824	-	protein_coding	0.593052	1.50843	1	1	1.92836	1.33531	1.5233	2.80623
ENSG00000274578.1_4	AC006249.1	chr18:25726197-25726667	-	sense_intronic	0.592852	1.50823	1	1	1.98856	1.39571	1.63117	2.9684
ENSG00000174485.15_3	DENND4A	chr15:65950384-66084631	-	protein_coding	0.592684	1.50805	1	1	2.44735	1.85467	2.61669	4.45415
ENSG00000173334.3_2	TRIB1	chr8:126442563-126450647	+	protein_coding	0.592026	1.50736	1	1	2.16047	1.56844	1.96584	3.47059
ENSG00000011114.14_3	BTBD7	chr14:93703896-93799438	-	protein_coding	0.590931	1.50622	1	1	3.1626	2.57166	4.94495	7.95439
ENSG00000160570.13_2	DEDD2	chr19:42702750-42724292	-	protein_coding	0.590192	1.50545	1	1	2.61019	2.02	3.05583	5.10584
ENSG00000247315.3_2	ZCCHC3	chr20:277609-280965	+	protein_coding	0.589932	1.50518	1	1	3.25518	2.66525	5.34336	8.54787
ENSG00000115020.16_3	PIKFYVE	chr2:209130991-209223475	+	protein_coding	0.588857	1.50406	1	1	3.57953	2.99068	6.94846	10.9549
ENSG00000237373.1_3	BRWD1-IT1	chr21:40589019-40591731	-	sense_overlapping	0.588748	1.50394	1	1	0.963519	0.37477	0.296633	0.95006
ENSG00000149177.12_2	PTPRJ	chr11:48002110-48192393	+	protein_coding	0.588654	1.50384	1	1	3.11284	2.52418	4.75248	7.65083
ENSG00000170855.3_2	TRIAP1	chr12:120881764-120884215	-	protein_coding	0.588452	1.50363	1	1	4.5915	4.00305	15.0338	23.109
ENSG00000259432.1_4	AC023908.1	chr15:40105424-40107630	-	sense_intronic	0.587797	1.50295	1	1	1.47199	0.884195	0.845734	1.77405
ENSG00000137040.9_3	RANBP6	chr9:6011043-6015625	-	protein_coding	0.587063	1.50219	1	1	3.51008	2.92302	6.58432	10.3931
ENSG00000105854.12_3	PON2	chr7:95034175-95064641	-	protein_coding	0.58678	1.50189	1	1	3.03053	2.44375	4.44055	7.17111
ENSG00000274159.1_3	AL133243.1	chr2:32773742-32774107	+	sense_intronic	0.586219	1.50131	1	1	1.21086	0.624636	0.541822	1.31475
ENSG00000109738.10_2	GLRB	chr4:157997209-158093242	+	protein_coding	0.586217	1.5013	1	1	2.30907	1.72285	2.30088	3.95563
ENSG00000117569.18_2	PTBP2	chr1:97187221-97289294	+	protein_coding	0.586209	1.5013	1	1	2.02737	1.44116	1.71539	3.0766
ENSG00000268670.1_4	AC016586.1	chr19:4061613-4062747	-	sense_intronic	0.586151	1.50124	1	1	1.52394	0.937786	0.915586	1.87575
ENSG00000067064.10_3	IDI1	chr10:1085848-1095110	-	protein_coding	0.586144	1.50123	1	1	4.73864	4.1525	16.7839	25.6977
ENSG00000167996.15_3	FTH1	chr11:61727190-61735132	-	protein_coding	0.58566	1.50073	1	1	8.54007	7.95441	247.036	371.234
ENSG00000181458.10_2	TMEM45A	chr3:100211463-100296288	+	protein_coding	0.585494	1.50055	1	1	2.1761	1.59061	2.01176	3.51931
ENSG00000153823.18_2	PID1	chr2:229715242-230136001	-	protein_coding	0.585217	1.50026	1	1	2.44583	1.86061	2.63161	4.44838
ENSG00000013441.15_2	CLK1	chr2:201717732-201729467	-	protein_coding	0.585094	1.50014	1	1	3.21501	2.62992	5.18992	8.28572
ENSG00000130021.13_3	PUDP	chrX:6966961-7066231	-	protein_coding	0.585053	1.50009	1	1	3.70032	3.11526	7.66539	11.9989
ENSG00000163798.13_3	SLC4A1AP	chr2:27886338-27917843	+	protein_coding	0.584996	1.50003	1	1	2.94829	2.36329	4.14543	6.71833
ENSG00000101928.12_2	MOSPD1	chrX:134021656-134049297	-	protein_coding	0.584993	1.50003	1	1	3.46864	2.88365	6.38015	10.0705

## Sheet: down sample 1vs sample 0
#log2FC <= -0.585 #p-value cut-off <= 1.00 #q-value cut-off <= 1.00 #Gene biotype: processed_transcript,lincRNA,3prime_overlapping_ncrna,antisense,non_coding,sense_intronic,sense_overlapping,TEC,known_ncrna,macro_lncRNA,bidirectional_promoter_lncrna,ncRNA,lncRNA,protein_coding #Condition pair: down sample 1vs sample 0 Column A: Track_id, The database name in gene level. Column B: Gene_Name, The n…
Annotation					DE Statistic				FPKM
Track_id	Gene_Name	Locus	Strand	Gene_Type	log2FC	Fold_Change	p_value	q_value	R-1_FPKM	K-1_FPKM	K-1	R-1
ENSG00000270136.5_3	MINOS1-NBL1	chr1:19923473-19984549	+	protein_coding	-4.61862	0.0407059	1	1	0.056151	4.67477	24.5414	0.0396882
ENSG00000157654.17_3	PALM2-AKAP2	chr9:112542589-112934792	+	protein_coding	-4.18079	0.0551389	1	1	1.19635	5.37713	40.5602	1.29159
ENSG00000129473.9_3	BCL2L2	chr14:23767999-23780968	+	protein_coding	-3.58505	0.0833284	1	1	0.54896	4.13401	16.5574	0.463031
ENSG00000267350.2	RP1-178F10.3	chr17:18227536-18229211	+	lincRNA	-3.03287	0.122185	1	1	0.403472	3.43634	9.82532	0.322687
ENSG00000173402.11_3	DAG1	chr3:49506136-49573051	+	protein_coding	-2.97767	0.12695	1	1	1.64695	4.62461	23.6688	2.13171
ENSG00000272414.5_4	FAM47E-STBD1	chr4:77172874-77232282	+	protein_coding	-2.77703	0.145892	1	1	0.000192738	2.77722	5.8553	0.000133605
ENSG00000267730.1	CTD-2537I9.5	chr19:56088136-56088780	-	lincRNA	-2.72869	0.150863	1	1	0.0400957	2.76879	5.81535	0.028182
ENSG00000250021.7_4	C15orf38-AP3S2	chr15:90377540-90456114	-	protein_coding	-2.70137	0.153747	1	1	1.03719	3.73856	12.3481	1.05222
ENSG00000185129.5_2	PURA	chr5:139487362-139505204	+	protein_coding	-2.53952	0.172	1	1	0.636192	3.17571	8.03618	0.554222
ENSG00000272949.1_4	AC093668.2	chr7:102123791-102184211	-	processed_transcript	-2.53122	0.172992	1	1	0.93477	3.46599	10.0501	0.911586
ENSG00000124212.5_2	PTGIS	chr20:48120411-48184683	-	protein_coding	-2.49007	0.177998	1	1	3.33898	5.82905	55.8484	9.11891
ENSG00000270882.2_2	HIST2H4A	chr1:149804223-149811339	+	protein_coding	-2.26836	0.207565	1	1	2.51542	4.78378	26.5463	4.71765
ENSG00000263798.2_4	AC018521.1	chr17:46022790-46059102	+	processed_transcript	-2.26128	0.208587	1	1	0.271918	2.5332	4.78854	0.207412
ENSG00000162073.13_2	PAQR4	chr16:3019246-3023490	+	protein_coding	-2.25311	0.209771	1	1	0.374407	2.62752	5.17962	0.296307
ENSG00000174099.10_3	MSRB3	chr12:65672423-65882024	+	protein_coding	-2.23044	0.213094	1	1	2.16134	4.39178	19.9922	3.4733
ENSG00000162595.5_3	DIRAS3	chr1:68511645-68517314	-	protein_coding	-2.1671	0.222658	1	1	0.734622	2.90172	6.47318	0.663962
ENSG00000012963.14_3	UBR7	chr14:93673401-93695561	+	protein_coding	-2.05152	0.24123	1	1	1.64486	3.69638	11.9635	2.12717
ENSG00000204310.12_3	AGPAT1	chr6:32135989-32145873	-	protein_coding	-2.04385	0.242515	1	1	2.4562	4.50005	21.6282	4.48768
ENSG00000273213.1_4	AC239798.4	chr1:149398877-149400540	-	processed_transcript	-2.01988	0.246579	1	1	1.6044	3.62428	11.3315	2.0407
ENSG00000171161.12_2	ZNF672	chr1:249132409-249143716	+	protein_coding	-2.00155	0.249731	1	1	0.902778	2.90433	6.48671	0.869663
ENSG00000150687.11_3	PRSS23	chr11:86502101-86663952	+	protein_coding	-1.9865	0.25235	1	1	1.72275	3.70926	12.0797	2.30065
ENSG00000270087.5_4	AC010997.3	chr10:77039484-77161004	-	lincRNA	-1.98054	0.253396	1	1	0.0794507	2.05999	3.16982	0.0566156
ENSG00000115738.9_2	ID2	chr2:8818975-8824583	+	protein_coding	-1.97054	0.255158	1	1	3.85404	5.82458	55.6726	13.4604
ENSG00000185567.6_2	AHNAK2	chr14:105403581-105444694	-	protein_coding	-1.94617	0.259503	1	1	2.46676	4.41293	20.3022	4.528
ENSG00000144063.3_2	MALL	chr2:110841447-110874143	-	protein_coding	-1.94538	0.259647	1	1	3.17229	5.11766	33.7193	8.01475
ENSG00000170745.11_3	KCNS3	chr2:18059114-18542882	+	protein_coding	-1.93596	0.261346	1	1	0.741247	2.67721	5.39618	0.67162
ENSG00000178726.6_2	THBD	chr20:23026270-23030378	-	protein_coding	-1.92939	0.262539	1	1	2.97434	4.90373	28.9344	6.85895
ENSG00000128567.16_2	PODXL	chr7:131185021-131242976	-	protein_coding	-1.92636	0.263092	1	1	5.12231	7.04867	131.392	33.8313
ENSG00000213699.8_3	SLC35F6	chr2:26987152-27004099	+	protein_coding	-1.90146	0.267672	1	1	2.21051	4.11197	16.2913	3.62839
ENSG00000124593.15_4	AL365205.1	chr6:41748087-41757879	+	protein_coding	-1.90096	0.267765	1	1	1.24763	3.14859	7.86786	1.37451
ENSG00000112118.18_2	MCM3	chr6:52128807-52149679	-	protein_coding	-1.89803	0.268309	1	1	2.38211	4.28014	18.429	4.21298
ENSG00000127946.16_3	HIP1	chr7:75162621-75368280	-	protein_coding	-1.89002	0.269804	1	1	2.55045	4.44047	20.7127	4.85818
ENSG00000282304.1_4	AC140479.5	chr2:111003168-111043433	+	processed_transcript	-1.88429	0.270876	1	1	2.62571	4.51001	21.7849	5.17189
ENSG00000260415.3	AC068987.1	chr12:52203789-52206636	+	protein_coding	-1.86396	0.274722	1	1	0.0978831	1.96184	2.89559	0.070202
ENSG00000102760.12_2	RGCC	chr13:42031695-42045018	+	protein_coding	-1.85543	0.27635	1	1	2.18771	4.04315	15.4857	3.55583
ENSG00000261796.1_3	ISY1-RAB43	chr3:128806418-128879879	-	protein_coding	-1.84696	0.277977	1	1	0	1.84696	2.59742	0
ENSG00000111348.8_3	ARHGDIB	chr12:15094951-15114662	-	protein_coding	-1.79669	0.287834	1	1	1.0166	2.81329	6.02887	1.02314
ENSG00000151135.9_2	TMEM263	chr12:107349497-107372556	+	protein_coding	-1.75837	0.295581	1	1	2.68312	4.44149	20.7281	5.42242
ENSG00000259132.1_4	AL132780.3	chr14:23415479-23451467	-	protein_coding	-1.75459	0.296357	1	1	1.09245	2.84705	6.19525	1.13236
ENSG00000101335.9_2	MYL9	chr20:35169887-35179850	+	protein_coding	-1.74451	0.298436	1	1	5.21202	6.95652	123.2	36.0658
ENSG00000219438.8_2	FAM19A5	chr22:48885272-49246724	+	protein_coding	-1.72012	0.303523	1	1	0.82494	2.54506	4.83632	0.771461
ENSG00000203546.7_4	AL139353.1	chr14:31803518-31926647	-	protein_coding	-1.70053	0.307674	1	1	0.110367	1.81089	2.50859	0.0795027
ENSG00000173442.12_2	EHBP1L1	chr11:65343509-65360121	+	protein_coding	-1.6935	0.309175	1	1	1.73389	3.4274	9.75843	2.32624
ENSG00000166402.8_3	TUB	chr11:8040791-8127659	+	protein_coding	-1.68386	0.311249	1	1	1.24526	2.92912	6.61646	1.37062
ENSG00000159176.13_2	CSRP1	chr1:201452658-201478584	-	protein_coding	-1.6721	0.313796	1	1	1.60364	3.27574	8.68491	2.03909
ENSG00000283782.1_2	AC116366.3	chr5:131746524-131981771	+	protein_coding	-1.66652	0.315012	1	1	1.44882	3.11534	7.66581	1.72984
ENSG00000186318.16_2	BACE1	chr11:117155923-117186975	-	protein_coding	-1.66347	0.315678	1	1	3.16428	4.82775	27.3986	7.96483
ENSG00000139675.11_3	HNRNPA1L2	chr13:53214921-53217931	+	protein_coding	-1.64944	0.318764	1	1	0.79073	2.44017	4.42704	0.729949
ENSG00000097021.19_2	ACOT7	chr1:6324329-6454451	-	protein_coding	-1.64593	0.319539	1	1	1.44628	3.09222	7.52806	1.72505
ENSG00000028137.18_3	TNFRSF1B	chr1:12227060-12269285	+	protein_coding	-1.64516	0.319712	1	1	1.60409	3.24925	8.50871	2.04005
ENSG00000124575.6_2	HIST1H1D	chr6:26234496-26235161	-	protein_coding	-1.64435	0.319891	1	1	4.54668	6.19103	72.0608	22.3715
ENSG00000284461.1_1	RABGEF1	chr7:66093945-66276446	+	protein_coding	-1.64245	0.320311	1	1	1.07974	2.72219	5.59876	1.11365
ENSG00000253368.3_3	TRNP1	chr1:27320198-27327389	+	protein_coding	-1.63919	0.321036	1	1	6.20757	7.84677	229.203	72.9036
ENSG00000277775.1_2	HIST1H3F	chr6:26250423-26250833	-	protein_coding	-1.63804	0.321292	1	1	5.09309	6.73113	105.236	33.1329
ENSG00000086289.11_3	EPDR1	chr7:37723446-37991543	+	protein_coding	-1.62672	0.323823	1	1	1.21795	2.84468	6.18344	1.32616
ENSG00000138944.7_2	KIAA1644	chr22:44639547-44708731	-	protein_coding	-1.61605	0.326227	1	1	0.960636	2.57669	4.96568	0.946167
ENSG00000155368.16_2	DBI	chr2:120124497-120130136	+	protein_coding	-1.61579	0.326286	1	1	3.00428	4.62007	23.5912	7.02375
ENSG00000136720.6_2	HS6ST1	chr2:128994290-129076151	-	protein_coding	-1.57921	0.334665	1	1	1.80873	3.38794	9.46822	2.50335
ENSG00000235162.8_2	C12orf75	chr12:105629068-105789875	+	protein_coding	-1.57609	0.335391	1	1	4.15899	5.73507	52.2634	16.8641
ENSG00000068489.12_3	PRR11	chr17:57232860-57282066	+	protein_coding	-1.56312	0.338418	1	1	2.49869	4.06181	15.7004	4.65172
ENSG00000100302.6_2	RASD2	chr22:35936915-35950048	+	protein_coding	-1.5598	0.339197	1	1	0.575094	2.1349	3.39206	0.489775
ENSG00000140931.19_3	CMTM3	chr16:66637777-66647795	+	protein_coding	-1.53798	0.344367	1	1	1.55318	3.09117	7.52185	1.93464
ENSG00000183598.3_2	HIST2H3D	chr1:149784826-149785236	-	protein_coding	-1.51531	0.349821	1	1	4.50983	6.02513	64.1248	21.782
ENSG00000104964.14_2	AES	chr19:3052908-3063105	-	protein_coding	-1.51191	0.350646	1	1	3.04466	4.55657	22.5323	7.25153
ENSG00000187634.11_4	SAMD11	chr1:859308-879961	+	protein_coding	-1.49384	0.355066	1	1	2.51761	4.01145	15.1275	4.72632
ENSG00000244734.3_2	HBB	chr11:5246694-5250625	-	protein_coding	-1.48974	0.356076	1	1	0.898063	2.38781	4.23361	0.863563
ENSG00000163661.3_2	PTX3	chr3:157154578-157161417	+	protein_coding	-1.48354	0.357611	1	1	4.40904	5.89258	58.4076	20.2448
ENSG00000168874.12_2	ATOH8	chr2:85978467-86015189	+	protein_coding	-1.48225	0.357931	1	1	2.7261	4.20835	17.4858	5.61665
ENSG00000177105.9_3	RHOG	chr11:3848208-3862213	-	protein_coding	-1.47668	0.359315	1	1	3.25481	4.73149	25.5657	8.54545
ENSG00000127870.16_3	RNF6	chr13:26706253-26796630	-	protein_coding	-1.46773	0.361551	1	1	2.24315	3.71088	12.0944	3.73429
ENSG00000178209.14_4	PLEC	chr8:144989315-145050902	-	protein_coding	-1.45914	0.36371	1	1	5.70213	7.16126	142.138	51.0608
ENSG00000138316.10_2	ADAMTS14	chr10:72432559-72522197	+	protein_coding	-1.45193	0.365532	1	1	1.08344	2.53537	4.79726	1.11908
ENSG00000124145.6_3	SDC4	chr20:43953928-43977064	-	protein_coding	-1.45131	0.36569	1	1	4.49203	5.94334	60.5351	21.5028
ENSG00000101346.13_3	POFUT1	chr20:30795683-30826470	+	protein_coding	-1.44783	0.366573	1	1	2.94238	4.39021	19.9693	6.68677
ENSG00000206172.8_2	HBA1	chr16:226679-227521	+	protein_coding	-1.44609	0.367016	1	1	1.78324	3.22933	8.37832	2.44199
ENSG00000146674.14_3	IGFBP3	chr7:45951844-45961473	-	protein_coding	-1.44409	0.367524	1	1	5.77932	7.22341	148.438	53.9222
ENSG00000162512.15_3	SDC3	chr1:31342314-31381608	-	protein_coding	-1.43977	0.368625	1	1	3.34704	4.78682	26.6042	9.1756
ENSG00000117152.13_2	RGS4	chr1:163038565-163046592	+	protein_coding	-1.43466	0.369933	1	1	1.06191	2.49658	4.64345	1.0877
ENSG00000014216.15_4	CAPN1	chr11:64948037-64979477	+	protein_coding	-1.42686	0.37194	1	1	3.28243	4.70929	25.16	8.72994
ENSG00000063660.8_3	GPC1	chr2:241375088-241407495	+	protein_coding	-1.42269	0.373017	1	1	3.93731	5.35999	40.0694	14.3196
ENSG00000166963.12_3	MAP1A	chr15:43803156-43823818	+	protein_coding	-1.422	0.373195	1	1	5.16887	6.59087	95.3938	34.9737
ENSG00000253304.1_2	TMEM200B	chr1:29445940-29450447	-	protein_coding	-1.41493	0.375028	1	1	1.49499	2.90992	6.51575	1.81861
ENSG00000171345.13_2	KRT19	chr17:39679869-39684560	-	protein_coding	-1.414	0.375271	1	1	4.22094	5.63494	48.6919	17.6479
ENSG00000198113.2_2	TOR4A	chr9:140172201-140177093	+	protein_coding	-1.40334	0.378052	1	1	1.40524	2.80858	6.00595	1.64861
ENSG00000270276.2_2	HIST2H4B	chr1:149825607-149832776	-	protein_coding	-1.39999	0.37893	1	1	2.19708	3.59707	11.1012	3.5855
ENSG00000117298.14_2	ECE1	chr1:21543740-21671997	-	protein_coding	-1.39973	0.379001	1	1	3.56742	4.96714	30.2795	10.8549
ENSG00000132688.10_2	NES	chr1:156638555-156647189	-	protein_coding	-1.39239	0.380933	1	1	1.92728	3.31967	8.98437	2.80338
ENSG00000183255.11_2	PTTG1IP	chr21:46269500-46293818	-	protein_coding	-1.38019	0.384169	1	1	4.50359	5.88378	58.0463	21.6838
ENSG00000106683.14_2	LIMK1	chr7:73497263-73536855	+	protein_coding	-1.37815	0.384712	1	1	2.89884	4.27699	18.3867	6.45828
ENSG00000161281.10_2	COX7A1	chr19:36641824-36643771	-	protein_coding	-1.37785	0.384791	1	1	2.13442	3.51227	10.4104	3.3906
ENSG00000123643.12_3	SLC36A1	chr5:150816607-150871942	+	protein_coding	-1.37389	0.385849	1	1	1.8814	3.25529	8.54864	2.68434
ENSG00000165475.13_2	CRYL1	chr13:20977806-21099996	-	protein_coding	-1.36691	0.387722	1	1	1.03256	2.39946	4.27607	1.04565
ENSG00000179242.15_4	CDH4	chr20:59827482-60515673	+	protein_coding	-1.3649	0.388261	1	1	0.861381	2.22628	3.67926	0.816776
ENSG00000163820.14_2	FYCO1	chr3:45959391-46037316	-	protein_coding	-1.36119	0.38926	1	1	1.75271	3.11391	7.65725	2.36992
ENSG00000196154.11_3	S100A4	chr1:153516089-153522612	-	protein_coding	-1.36098	0.389317	1	1	6.34314	7.70413	207.532	80.1852
ENSG00000116396.14_3	KCNC4	chr1:110753965-110825722	+	protein_coding	-1.35986	0.389619	1	1	0.60578	1.96564	2.90587	0.521801
ENSG00000167157.10_2	PRRX2	chr9:132427920-132484953	+	protein_coding	-1.35925	0.389786	1	1	4.97008	6.32933	79.4115	30.3432
ENSG00000148671.13_3	ADIRF	chr10:88727949-88743691	+	protein_coding	-1.35566	0.390755	1	1	3.17017	4.52583	22.0363	8.00152
ENSG00000078124.11_3	ACER3	chr11:76571911-76737841	+	protein_coding	-1.35281	0.391529	1	1	0.557006	1.90981	2.75761	0.471213
ENSG00000167191.11_3	GPRC5B	chr16:19868013-19897489	-	protein_coding	-1.35255	0.391599	1	1	0.895471	2.24802	3.75031	0.860217
ENSG00000180155.19_2	LYNX1	chr8:143852615-143859226	-	protein_coding	-1.34674	0.393181	1	1	1.28852	2.63526	5.21285	1.44277
ENSG00000130479.10_4	MAP1S	chr19:17830051-17845325	+	protein_coding	-1.33814	0.395531	1	1	1.60078	2.93892	6.66837	2.03307
ENSG00000088256.8_2	GNA11	chr19:3094408-3124002	+	protein_coding	-1.3341	0.396639	1	1	3.29343	4.62753	23.7187	8.80441
ENSG00000106366.8_2	SERPINE1	chr7:100770370-100782547	+	protein_coding	-1.33269	0.397026	1	1	7.22556	8.55825	375.956	148.661
ENSG00000188536.12_2	HBA2	chr16:222846-223709	+	protein_coding	-1.33102	0.397488	1	1	1.69751	3.02852	7.15974	2.2434
ENSG00000130311.10_2	DDA1	chr19:17420327-17434110	+	protein_coding	-1.32862	0.398149	1	1	1.83225	3.16087	7.94367	2.56091
ENSG00000197106.6_2	SLC6A17	chr1:110693108-110744824	+	protein_coding	-1.32574	0.398945	1	1	0.74492	2.07066	3.20078	0.675881
ENSG00000183691.4_2	NOG	chr17:54671060-54672951	+	protein_coding	-1.32525	0.39908	1	1	2.30291	3.62816	11.3648	3.93454
ENSG00000112697.15_2	TMEM30A	chr6:75962640-75994684	-	protein_coding	-1.32446	0.399297	1	1	3.74041	5.06487	32.4717	12.3652
ENSG00000079257.7_2	LXN	chr3:158363611-158390482	-	protein_coding	-1.32128	0.400179	1	1	0.402816	1.7241	2.30373	0.322086
ENSG00000135272.10_3	MDFIC	chr7:114562209-114659256	+	protein_coding	-1.32106	0.400242	1	1	2.19997	3.52103	10.4798	3.5947
ENSG00000135324.5_2	MRAP2	chr6:84743475-84800600	+	protein_coding	-1.31442	0.402086	1	1	0.328866	1.64329	2.12377	0.256026
ENSG00000133597.10_3	ADCK2	chr7:140372953-140396061	+	protein_coding	-1.31358	0.40232	1	1	0.87379	2.18737	3.55476	0.83247
ENSG00000175602.3_2	CCDC85B	chr11:65657583-65659106	+	protein_coding	-1.31203	0.402755	1	1	4.33827	5.6503	49.2238	19.2279
ENSG00000115159.15_2	GPD2	chr2:157291802-157470247	+	protein_coding	-1.30494	0.404737	1	1	1.9001	3.20505	8.22178	2.73239
ENSG00000275713.2_2	HIST1H2BH	chr6:26251879-26253938	+	protein_coding	-1.30392	0.405025	1	1	2.24856	3.55247	10.7328	3.75207
ENSG00000163132.6_2	MSX1	chr4:4861393-4865663	+	protein_coding	-1.3026	0.405396	1	1	4.05452	5.35712	39.9876	15.6162
ENSG00000125968.8_2	ID1	chr20:30193086-30194318	+	protein_coding	-1.2992	0.406352	1	1	6.0765	7.3757	165.075	66.4851
ENSG00000184117.11_3	NIPSNAP1	chr22:29950797-29977326	-	protein_coding	-1.29875	0.406479	1	1	2.24923	3.54797	10.6963	3.75428
ENSG00000273983.1_2	HIST1H3G	chr6:26269633-26272043	-	protein_coding	-1.29771	0.40677	1	1	3.78646	5.08418	32.9226	12.7987
ENSG00000117600.12_3	PLPPR4	chr1:99729509-99775146	+	protein_coding	-1.29125	0.408598	1	1	0.226972	1.51822	1.86437	0.170376
ENSG00000007520.3_2	TSR3	chr16:1399241-1401912	-	protein_coding	-1.28762	0.409626	1	1	3.70558	4.9932	30.8495	12.0464
ENSG00000143507.17_2	DUSP10	chr1:221874766-221915518	-	protein_coding	-1.28481	0.410424	1	1	2.70001	3.98482	14.8325	5.49804
ENSG00000273703.1_2	HIST1H2BM	chr6:27782822-27783202	+	protein_coding	-1.28383	0.410705	1	1	5.68397	6.96779	124.174	50.4096
ENSG00000103502.13_2	CDIPT	chr16:29869678-29875057	-	protein_coding	-1.28321	0.41088	1	1	1.93836	3.22157	8.32805	2.83271
ENSG00000110092.3_2	CCND1	chr11:69455855-69469242	+	protein_coding	-1.283	0.410939	1	1	7.12918	8.41218	339.659	138.99
ENSG00000223764.2_3	AL645608.1	chr1:852245-856396	-	lincRNA	-1.27352	0.413648	1	1	0.84062	2.11414	3.32933	0.790819
ENSG00000136928.6_3	GABBR2	chr9:101050364-101471479	-	protein_coding	-1.27264	0.413901	1	1	0.697975	1.97062	2.91936	0.622226
ENSG00000162591.15_2	MEGF6	chr1:3406484-3528059	-	protein_coding	-1.27099	0.414376	1	1	1.60647	2.87746	6.34856	2.04507
ENSG00000275714.1_2	HIST1H3A	chr6:26020718-26021128	+	protein_coding	-1.26591	0.415837	1	1	5.13171	6.39762	83.3093	34.0589
ENSG00000280143.1_3	AP000892.3	chr11:117075683-117081008	+	TEC	-1.26479	0.416159	1	1	1.33646	2.60125	5.06811	1.5253
ENSG00000142733.14_2	MAP3K6	chr1:27681675-27693383	-	protein_coding	-1.26374	0.416462	1	1	2.00064	3.26439	8.609	3.00178
ENSG00000064042.17_3	LIMCH1	chr4:41361624-41702061	+	protein_coding	-1.26056	0.417381	1	1	0.942357	2.20292	3.6041	0.921665
ENSG00000187091.13_2	PLCD1	chr3:38048987-38071253	-	protein_coding	-1.25961	0.417658	1	1	1.81223	3.07184	7.40845	2.51185
ENSG00000171067.10_3	C11orf24	chr11:68028803-68039469	-	protein_coding	-1.25925	0.417762	1	1	2.90923	4.16848	16.982	6.51219
ENSG00000176490.4_3	DIRAS1	chr19:2714565-2721416	-	protein_coding	-1.25906	0.417816	1	1	2.68116	3.94022	14.3505	5.4137
ENSG00000168476.11_3	REEP4	chr8:21995533-21999464	-	protein_coding	-1.25711	0.418382	1	1	2.33357	3.59068	11.0476	4.04051
ENSG00000170549.3_2	IRX1	chr5:3596168-3601517	+	protein_coding	-1.25372	0.419367	1	1	3.0798	4.33352	19.1613	7.45499
ENSG00000010278.12_3	CD9	chr12:6308881-6347437	+	protein_coding	-1.24698	0.421328	1	1	3.72268	4.96967	30.3343	12.202
ENSG00000128923.10_3	MINDY2	chr15:59063391-59154099	+	protein_coding	-1.24059	0.423199	1	1	1.06357	2.30416	3.93881	1.0901
ENSG00000257341.5_4	AL928654.4	chr14:105953536-105958604	+	protein_coding	-1.23541	0.424721	1	1	0.0738892	1.3093	1.47822	0.0525503
ENSG00000227051.6_3	C14orf132	chr14:96505661-96560226	+	protein_coding	-1.2351	0.424813	1	1	2.34352	3.57862	10.9474	4.0754
ENSG00000076356.6_2	PLXNA2	chr1:208195587-208417665	-	protein_coding	-1.23233	0.42563	1	1	1.49534	2.72767	5.62387	1.81932
ENSG00000141580.15_3	WDR45B	chr17:80572438-80606429	-	protein_coding	-1.22583	0.42755	1	1	3.05436	4.28019	18.4297	7.30717
ENSG00000129355.6_2	CDKN2D	chr19:10677138-10679735	-	protein_coding	-1.22477	0.427865	1	1	1.65938	2.88416	6.38274	2.15881
ENSG00000054793.13_3	ATP9A	chr20:50213053-50385173	-	protein_coding	-1.22143	0.428859	1	1	2.81269	4.03411	15.3828	6.02592
ENSG00000225968.7_2	ELFN1	chr7:1727755-1787590	+	protein_coding	-1.21916	0.429532	1	1	0.984264	2.20343	3.60572	0.978304
ENSG00000074181.8_2	NOTCH3	chr19:15269849-15311792	-	protein_coding	-1.20842	0.432743	1	1	2.27334	3.48176	10.1716	3.83442
ENSG00000006747.14_2	SCIN	chr7:12610203-12699804	+	protein_coding	-1.20317	0.434318	1	1	0.198224	1.4014	1.64158	0.147285
ENSG00000229637.3_2	PRAC2	chr17:46800530-46802120	+	protein_coding	-1.2007	0.435066	1	1	0.880204	2.0809	3.23071	0.840636
ENSG00000269888.1_4	AC112491.1	chr3:161146900-161147401	+	lincRNA	-1.19882	0.435632	1	1	0	1.19882	1.29552	0
ENSG00000142634.12_2	EFHD2	chr1:15736391-15756839	+	protein_coding	-1.19706	0.436163	1	1	3.39529	4.59235	23.1233	9.52168
ENSG00000146374.13_2	RSPO3	chr6:127439749-127518910	+	protein_coding	-1.19521	0.436722	1	1	0.511289	1.7065	2.26369	0.425323
ENSG00000242498.7_3	ARPIN	chr15:90438238-90456188	-	protein_coding	-1.19055	0.438134	1	1	1.70922	2.89978	6.46311	2.26985
ENSG00000130751.9_2	NPAS1	chr19:47523077-47549033	+	protein_coding	-1.18549	0.439674	1	1	1.45892	2.64442	5.25242	1.74903
ENSG00000184524.5_2	CEND1	chr11:787104-790123	-	protein_coding	-1.18474	0.439905	1	1	0.106419	1.29115	1.44724	0.076553
ENSG00000143515.16_3	ATP8B2	chr1:154298029-154323783	+	protein_coding	-1.18289	0.440468	1	1	4.21532	5.39822	41.172	17.5754
ENSG00000149782.11_2	PLCB3	chr11:64018995-64036622	+	protein_coding	-1.18084	0.441095	1	1	3.16729	4.34813	19.3666	7.98359
ENSG00000064300.8_3	NGFR	chr17:47572655-47592379	+	protein_coding	-1.18051	0.441196	1	1	0.232673	1.41318	1.66324	0.17501
ENSG00000103241.6_2	FOXF1	chr16:86544133-86549024	+	protein_coding	-1.17954	0.441494	1	1	2.63933	3.81886	13.1121	5.23042
ENSG00000137834.14_3	SMAD6	chr15:66994566-67075186	+	protein_coding	-1.17818	0.441908	1	1	1.99264	3.17082	8.00558	2.97964
ENSG00000074416.13_4	MGLL	chr3:127407905-127542093	-	protein_coding	-1.17651	0.44242	1	1	2.82144	3.99795	14.9773	6.06865
ENSG00000166128.12_2	RAB8B	chr15:63481668-63559981	+	protein_coding	-1.17643	0.442443	1	1	2.30431	3.48074	10.1637	3.93931
ENSG00000196866.2_3	HIST1H2AD	chr6:26199079-26199471	-	protein_coding	-1.17438	0.443076	1	1	5.75906	6.93344	121.229	53.1566
ENSG00000152953.12_2	STK32B	chr4:5053169-5502725	+	protein_coding	-1.17232	0.443708	1	1	1.86437	3.03669	7.20606	2.64109
ENSG00000058668.14_3	ATP2B4	chr1:203595689-203713209	+	protein_coding	-1.17182	0.44386	1	1	4.47843	5.65025	49.2221	21.2916
ENSG00000213588.5_3	ZBTB9	chr6:33421747-33425325	+	protein_coding	-1.17163	0.44392	1	1	0.935451	2.10708	3.30818	0.912488
ENSG00000178096.8_2	BOLA1	chr1:149859440-149872351	+	protein_coding	-1.17005	0.444406	1	1	0.702148	1.8722	2.6609	0.626926
ENSG00000197153.4_3	HIST1H3J	chr6:27858160-27860884	-	protein_coding	-1.16754	0.445179	1	1	4.14029	5.30784	38.6112	16.6341
ENSG00000122490.18_2	PQLC1	chr18:77662420-77711664	-	protein_coding	-1.16488	0.446003	1	1	1.42675	2.59163	5.02779	1.68841
ENSG00000166710.17_2	B2M	chr15:45003675-45011075	+	protein_coding	-1.16056	0.447338	1	1	4.0248	5.18536	35.3872	15.2774
ENSG00000249992.1_2	TMEM158	chr3:45265958-45267770	-	protein_coding	-1.15954	0.447654	1	1	3.26272	4.42226	20.4405	8.59792
ENSG00000124216.3_2	SNAI1	chr20:48599536-48605423	+	protein_coding	-1.15676	0.448518	1	1	3.19954	4.35631	19.4823	8.18668
ENSG00000160446.18_3	ZDHHC12	chr9:131483148-131486406	-	protein_coding	-1.15458	0.449198	1	1	1.43535	2.58992	5.02066	1.70447
ENSG00000206384.10_2	COL6A6	chr3:130279178-130396999	+	protein_coding	-1.15435	0.449268	1	1	2.02604	3.18039	8.06554	3.07285
ENSG00000280061.1_4	AC011504.1	chr19:31044863-31048965	+	TEC	-1.15318	0.449634	1	1	1.1065	2.25968	3.78884	1.15322
ENSG00000150712.10_2	MTMR12	chr5:32227100-32313115	-	protein_coding	-1.14882	0.450993	1	1	1.59863	2.74745	5.71531	2.02856
ENSG00000101945.16_2	SUV39H1	chrX:48553945-48567403	+	protein_coding	-1.14769	0.451346	1	1	1.48159	2.62928	5.18718	1.79256
ENSG00000276368.1_2	HIST1H2AJ	chr6:27782132-27782518	-	protein_coding	-1.14641	0.451749	1	1	6.1478	7.29421	155.955	69.9042
ENSG00000111252.10_2	SH2B3	chr12:111843752-111889427	+	protein_coding	-1.14569	0.451974	1	1	4.04664	5.19233	35.5635	15.5257
ENSG00000157111.12_2	TMEM171	chr5:72416119-72427644	+	protein_coding	-1.1408	0.453507	1	1	0.975947	2.11675	3.33716	0.966932
ENSG00000111671.9_3	SPSB2	chr12:6980099-6998522	-	protein_coding	-1.13749	0.454551	1	1	0.912044	2.04953	3.13972	0.88171
ENSG00000180875.4_3	GREM2	chr1:240652873-240775449	-	protein_coding	-1.13122	0.45653	1	1	4.35169	5.48291	43.722	19.4169
ENSG00000115325.13_2	DOK1	chr2:74776153-74784681	+	protein_coding	-1.12565	0.458295	1	1	1.78557	2.91122	6.52254	2.44755
ENSG00000170296.9_3	GABARAP	chr17:7143333-7146089	-	protein_coding	-1.12523	0.458428	1	1	3.40016	4.5254	22.0292	9.55725
ENSG00000063978.15_3	RNF4	chr4:2463947-2627047	+	protein_coding	-1.12444	0.45868	1	1	1.53642	2.66086	5.32411	1.90075
ENSG00000175352.10_2	NRIP3	chr11:9002123-9025596	-	protein_coding	-1.12306	0.45912	1	1	2.13159	3.25465	8.54434	3.382
ENSG00000155729.12_2	KCTD18	chr2:201353675-201384507	-	protein_coding	-1.12266	0.459247	1	1	1.09127	2.21393	3.63936	1.13061
ENSG00000169258.6_2	GPRIN1	chr5:176022803-176037134	-	protein_coding	-1.12211	0.459422	1	1	1.13574	2.25785	3.78277	1.19731
ENSG00000115364.13_3	MRPL19	chr2:75873909-75917977	+	protein_coding	-1.11811	0.460697	1	1	1.94322	3.06133	7.3474	2.84563
ENSG00000185760.15_4	KCNQ5	chr6:73331520-73908574	+	protein_coding	-1.11806	0.460712	1	1	1.53437	2.65243	5.28725	1.89661
ENSG00000129226.13_3	CD68	chr17:7482785-7485431	+	protein_coding	-1.11556	0.461512	1	1	3.89955	5.01511	31.337	13.9239
ENSG00000068903.19_3	SIRT2	chr19:39369195-39390502	-	protein_coding	-1.11021	0.463225	1	1	1.72071	2.83092	6.1153	2.29599
ENSG00000165633.12_3	VSTM4	chr10:50222290-50323554	-	protein_coding	-1.10804	0.463923	1	1	1.69681	2.80486	5.98789	2.24184
ENSG00000173641.17_4	HSPB7	chr1:16340523-16346089	-	protein_coding	-1.10764	0.464053	1	1	2.18134	3.28898	8.77422	3.53576
ENSG00000168214.20_4	RBPJ	chr4:26165077-26436753	+	protein_coding	-1.10701	0.464256	1	1	2.55304	3.66005	11.6411	4.86871
ENSG00000119514.6_3	GALNT12	chr9:101569981-101612363	+	protein_coding	-1.10557	0.464719	1	1	0.480616	1.58619	2.00254	0.395339
ENSG00000188112.8_2	C6orf132	chr6:42068856-42110357	-	protein_coding	-1.10218	0.465812	1	1	1.35396	2.45614	4.48747	1.55613
ENSG00000167900.11_2	TK1	chr17:76170156-76183314	-	protein_coding	-1.10072	0.466284	1	1	4.38796	5.48868	43.9011	19.9367
ENSG00000166813.14_2	KIF7	chr15:90152020-90198682	-	protein_coding	-1.09972	0.466608	1	1	3.1073	4.20702	17.4688	7.61769
ENSG00000101412.12_2	E2F1	chr20:32263489-32274210	-	protein_coding	-1.09907	0.466818	1	1	2.42593	3.525	10.5114	4.37375
ENSG00000073111.13_3	MCM2	chr3:127317066-127341279	+	protein_coding	-1.09864	0.466958	1	1	2.68165	3.78028	12.7397	5.41588
ENSG00000258947.6_3	TUBB3	chr16:89987800-90005169	+	protein_coding	-1.09675	0.467569	1	1	2.26424	3.36099	9.27447	3.80403
ENSG00000162496.8_2	DHRS3	chr1:12627939-12677737	-	protein_coding	-1.09565	0.467926	1	1	2.17153	3.26718	8.62763	3.50502
ENSG00000080573.6_2	COL5A3	chr19:10070237-10121147	-	protein_coding	-1.09515	0.468088	1	1	2.55283	3.64798	11.5358	4.86784
ENSG00000006125.17_4	AP2B1	chr17:33905065-34053428	+	protein_coding	-1.09364	0.468578	1	1	4.15624	5.24988	37.0515	16.8301
ENSG00000184992.10_2	BRI3BP	chr12:125478246-125515777	+	protein_coding	-1.09251	0.468944	1	1	0.915717	2.00823	3.02288	0.886507
ENSG00000259075.6_3	POC1B-GALNT4	chr12:89913185-89920039	-	protein_coding	-1.09224	0.469034	1	1	0.0554232	1.14766	1.21554	0.0391639
ENSG00000172731.13_2	LRRC20	chr10:72058726-72142406	-	protein_coding	-1.09113	0.469394	1	1	0.775863	1.86699	2.64771	0.712214
ENSG00000259071.1_3	AL359397.2	chr14:50793244-50794627	-	lincRNA	-1.0894	0.469955	1	1	0.932838	2.02224	3.06215	0.909028
ENSG00000176438.12_2	SYNE3	chr14:95873603-95942173	-	protein_coding	-1.08578	0.471138	1	1	1.55616	2.64194	5.24169	1.94069
ENSG00000119392.14_2	GLE1	chr9:131266979-131304567	+	protein_coding	-1.08418	0.471659	1	1	2.6805	3.76469	12.592	5.41079
ENSG00000144567.10_4	RETREG2	chr2:220040947-220050201	+	protein_coding	-1.08399	0.471723	1	1	2.27426	3.35825	9.25495	3.8375
ENSG00000143320.8_2	CRABP2	chr1:156669398-156675608	-	protein_coding	-1.08392	0.471745	1	1	5.08898	6.1729	71.1488	33.0359
ENSG00000162976.12_2	PQLC3	chr2:11295324-11319000	+	protein_coding	-1.08337	0.471926	1	1	1.35655	2.43992	4.42612	1.56072
ENSG00000134248.13_2	LAMTOR5	chr1:110943871-110950564	-	protein_coding	-1.0813	0.472601	1	1	2.92762	4.00893	15.0993	6.60856
ENSG00000275221.1_2	HIST1H2AK	chr6:27805725-27806117	-	protein_coding	-1.08045	0.472881	1	1	4.31439	5.39484	41.0735	18.8958
ENSG00000107566.13_3	ERLIN1	chr10:101909851-101948091	-	protein_coding	-1.08004	0.473016	1	1	3.14547	4.2255	17.707	7.8487
ENSG00000135002.11_3	RFK	chr9:79000433-79009433	-	protein_coding	-1.07977	0.473105	1	1	1.01564	2.09541	3.27348	1.0218
ENSG00000152104.11_3	PTPN14	chr1:214522039-214725792	-	protein_coding	-1.07968	0.473135	1	1	3.78842	4.86809	28.2039	12.8174
ENSG00000117308.14_3	GALE	chr1:24122089-24127294	-	protein_coding	-1.0792	0.473291	1	1	0.930911	2.01011	3.02813	0.906479
ENSG00000187630.15_3	DHRS4L2	chr14:24439083-24475617	+	protein_coding	-1.0791	0.473323	1	1	0.397536	1.47664	1.783	0.317256
ENSG00000169926.10_3	KLF13	chr15:31619058-31727868	+	protein_coding	-1.07655	0.474162	1	1	2.77018	3.84672	13.3873	5.82191
ENSG00000168497.4_3	CAVIN2	chr2:192699028-192711981	-	protein_coding	-1.07616	0.47429	1	1	1.19057	2.26673	3.8123	1.28243
ENSG00000204519.10_3	ZNF551	chr19:58193337-58228669	+	protein_coding	-1.07541	0.474536	1	1	0.449653	1.52506	1.87799	0.365711
ENSG00000124882.3_2	EREG	chr4:75230860-75254468	+	protein_coding	-1.07494	0.474692	1	1	1.0994	2.17434	3.5138	1.14266
ENSG00000244486.8_3	SCARF2	chr22:20779105-20792113	-	protein_coding	-1.07476	0.474751	1	1	3.03305	4.1078	16.2414	7.18536
ENSG00000139880.19_2	CDH24	chr14:23516271-23526747	-	protein_coding	-1.07303	0.475318	1	1	1.60312	2.67616	5.3915	2.038
ENSG00000262526.2_4	AC120057.3	chr17:7143746-7147954	-	protein_coding	-1.07301	0.475326	1	1	3.69016	4.76317	26.1554	11.9077
ENSG00000111913.17_4	RIPOR2	chr6:24804510-25042246	-	protein_coding	-1.07019	0.476258	1	1	0.971424	2.04161	3.11705	0.960776
ENSG00000278828.1_2	HIST1H3H	chr6:27777842-27779078	+	protein_coding	-1.0678	0.477045	1	1	4.39423	5.46203	43.0792	20.0278
ENSG00000169683.7_3	LRRC45	chr17:79981178-79989027	+	protein_coding	-1.06767	0.477088	1	1	1.29784	2.36551	4.15336	1.45861
ENSG00000164949.7_3	GEM	chr8:95261481-95274578	-	protein_coding	-1.0675	0.477145	1	1	2.81949	3.88699	13.7945	6.05911
ENSG00000139629.15_2	GALNT6	chr12:51745031-51786651	-	protein_coding	-1.06625	0.477558	1	1	1.4116	2.47785	4.57067	1.66032
ENSG00000198597.8_3	ZNF536	chr19:30719197-31204445	+	protein_coding	-1.06611	0.477604	1	1	1.89652	2.96263	6.79546	2.72314
ENSG00000120693.13_3	SMAD9	chr13:37418968-37494902	-	protein_coding	-1.06505	0.477956	1	1	2.17112	3.23617	8.42289	3.50373
ENSG00000276410.3_3	HIST1H2BB	chr6:26043505-26043885	-	protein_coding	-1.06395	0.478319	1	1	5.15581	6.21977	73.5309	34.6496
ENSG00000090097.21_3	PCBP4	chr3:51991470-52008032	-	protein_coding	-1.06238	0.478843	1	1	2.11103	3.17341	8.02174	3.31999
ENSG00000164093.15_3	PITX2	chr4:111538579-111563279	-	protein_coding	-1.06118	0.47924	1	1	1.28804	2.34922	4.09549	1.44196
ENSG00000049239.12_2	H6PD	chr1:9294834-9331396	+	protein_coding	-1.06075	0.479382	1	1	2.47159	3.53234	10.5702	4.54655
ENSG00000275379.1_2	HIST1H3I	chr6:27839683-27840093	-	protein_coding	-1.05802	0.480289	1	1	5.92881	6.98683	125.837	59.9186
ENSG00000139531.12_2	SUOX	chr12:56390964-56400425	+	protein_coding	-1.05607	0.480939	1	1	0.786464	1.84254	2.5864	0.724841
ENSG00000213626.11_2	LBH	chr2:30454397-30546596	+	protein_coding	-1.05377	0.481708	1	1	1.79104	2.84481	6.1841	2.46064
ENSG00000172716.16_3	SLFN11	chr17:33677324-33700720	-	protein_coding	-1.05251	0.482128	1	1	2.51974	3.57225	10.8948	4.73479
ENSG00000247077.6_3	PGAM5	chr12:133287405-133299320	+	protein_coding	-1.0502	0.482901	1	1	1.87317	2.92337	6.58617	2.66337
ENSG00000157227.12_2	MMP14	chr14:23305766-23318236	+	protein_coding	-1.05	0.48297	1	1	6.46975	7.51974	182.514	87.6316
ENSG00000103489.11_3	XYLT1	chr16:17195626-17564738	-	protein_coding	-1.0487	0.483403	1	1	2.97696	4.02567	15.2872	6.87327
ENSG00000196747.4_2	HIST1H2AI	chr6:27775977-27776479	+	protein_coding	-1.04736	0.483854	1	1	6.31499	7.36234	163.545	78.6159
ENSG00000186918.13_3	ZNF395	chr8:28203102-28260218	-	protein_coding	-1.04429	0.484883	1	1	2.86663	3.91092	14.0419	6.29359
ENSG00000101911.12_3	PRPS2	chrX:12809474-12842341	+	protein_coding	-1.04361	0.485112	1	1	1.95845	3.00206	7.01141	2.88643
ENSG00000284681.1_1	AC007240.1	chr2:10262866-10339414	+	protein_coding	-1.04061	0.486123	1	1	2.37219	3.41279	9.65009	4.17725
ENSG00000161847.13_3	RAVER1	chr19:10426888-10444316	-	protein_coding	-1.03952	0.486489	1	1	2.8169	3.85643	13.4844	6.04649
ENSG00000257529.5_3	RPL36A-HNRNPH2	chrX:100645999-100667285	+	protein_coding	-1.03904	0.48665	1	1	2.89914	3.93819	14.3289	6.45983
ENSG00000179348.11_3	GATA2	chr3:128198270-128212028	-	protein_coding	-1.03904	0.486651	1	1	1.71185	2.75089	5.73133	2.27581
ENSG00000104889.5_2	RNASEH2A	chr19:12912877-12924452	+	protein_coding	-1.0387	0.486767	1	1	2.97132	4.01001	15.1114	6.84251
ENSG00000185386.14_2	MAPK11	chr22:50702142-50709196	-	protein_coding	-1.03808	0.486976	1	1	1.31418	2.35226	4.10624	1.48661
ENSG00000110203.8_3	FOLR3	chr11:71825915-71850936	+	protein_coding	-1.0378	0.487069	1	1	0.754069	1.79187	2.46264	0.686543
ENSG00000174007.7_2	CEP19	chr3:196433148-196439164	-	protein_coding	-1.03721	0.487269	1	1	0.388616	1.42582	1.68668	0.309137
ENSG00000143147.14_2	GPR161	chr1:168048781-168106905	-	protein_coding	-1.03687	0.487383	1	1	1.2272	2.26407	3.80343	1.34111
ENSG00000116670.14_3	MAD2L2	chr1:11734537-11751707	-	protein_coding	-1.03673	0.487431	1	1	1.67611	2.71284	5.55611	2.19565
ENSG00000169217.8_2	CD2BP2	chr16:30362087-30366682	-	protein_coding	-1.03658	0.487481	1	1	3.12752	4.1641	16.9275	7.73929
ENSG00000183597.15_2	TANGO2	chr22:20004537-20053449	+	protein_coding	-1.0362	0.48761	1	1	1.3752	2.4114	4.31989	1.59403
ENSG00000172379.20_3	ARNT2	chr15:80696692-80890278	+	protein_coding	-1.03563	0.487804	1	1	2.0318	3.06743	7.38278	3.08915
ENSG00000261611.5_4	AC010547.5	chr16:71481503-71523214	-	protein_coding	-1.03403	0.488346	1	1	0.659588	1.69361	2.23466	0.579632
ENSG00000133083.14_2	DCLK1	chr13:36342789-36705443	-	protein_coding	-1.03388	0.488394	1	1	1.09514	2.12903	3.37422	1.13634
ENSG00000278463.1_2	HIST1H2AB	chr6:26033404-26033796	-	protein_coding	-1.03368	0.488462	1	1	5.24734	6.28102	76.7637	36.9846
ENSG00000147459.17_2	DOCK5	chr8:25042238-25275598	+	protein_coding	-1.03279	0.488764	1	1	3.37184	4.40463	20.18	9.35201
ENSG00000170540.14_3	ARL6IP1	chr16:18802989-18813000	-	protein_coding	-1.03049	0.489545	1	1	3.9459	4.97639	30.4805	14.4112
ENSG00000146197.8_2	SCUBE3	chr6:35182196-35220856	+	protein_coding	-1.02849	0.490222	1	1	3.53174	4.56023	22.5921	10.5653
ENSG00000183421.11_2	RIPK4	chr21:43159529-43187266	-	protein_coding	-1.028	0.49039	1	1	1.88109	2.90909	6.51145	2.68354
ENSG00000137273.3_2	FOXF2	chr6:1390069-1395832	+	protein_coding	-1.02786	0.490438	1	1	2.57926	3.60712	11.1857	4.97633
ENSG00000174516.14_2	PELI3	chr11:66233798-66244808	+	protein_coding	-1.02699	0.490734	1	1	0.952888	1.97988	2.94459	0.935743
ENSG00000087111.20_3	PIGS	chr17:26880401-26898890	-	protein_coding	-1.02685	0.490782	1	1	2.0572	3.08405	7.47991	3.16179
ENSG00000134668.12_3	SPOCD1	chr1:32256023-32281652	-	protein_coding	-1.0267	0.49083	1	1	2.95157	3.97828	14.7609	6.73593
ENSG00000164379.6_3	FOXQ1	chr6:1312675-1314983	+	protein_coding	-1.02654	0.490886	1	1	3.34039	4.36693	19.6337	9.1288
ENSG00000107562.16_2	CXCL12	chr10:44865613-44881941	-	protein_coding	-1.02425	0.491666	1	1	4.70247	5.72672	51.9558	25.0365
ENSG00000081059.19_3	TCF7	chr5:133450402-133487556	+	protein_coding	-1.02383	0.491808	1	1	0.684769	1.7086	2.26844	0.607444
ENSG00000168077.13_2	SCARA3	chr8:27491385-27534293	+	protein_coding	-1.02298	0.492099	1	1	5.33989	6.36287	81.3026	39.5011
ENSG00000167513.8_3	CDT1	chr16:88869621-88875666	+	protein_coding	-1.0229	0.492128	1	1	2.46546	3.48835	10.2227	4.52302
ENSG00000087586.17_2	AURKA	chr20:54944445-54967393	-	protein_coding	-1.02269	0.492197	1	1	3.44069	4.46338	21.0603	9.858
ENSG00000203485.12_2	INF2	chr14:105155943-105188872	+	protein_coding	-1.02221	0.492363	1	1	3.50334	4.52555	22.0317	10.3399
ENSG00000198830.10_2	HMGN2	chr1:26798941-26802463	+	protein_coding	-1.02166	0.49255	1	1	4.88371	5.90537	58.9369	28.5219
ENSG00000125898.12_2	FAM110A	chr20:814358-838106	+	protein_coding	-1.01742	0.493999	1	1	0.439883	1.4573	1.74595	0.356494
ENSG00000185630.18_3	PBX1	chr1:164524821-164868533	+	protein_coding	-1.01522	0.494752	1	1	2.39439	3.40962	9.62666	4.25756
ENSG00000110427.14_3	KIAA1549L	chr11:33563618-33695648	+	protein_coding	-1.01476	0.494911	1	1	2.91496	3.92971	14.2392	6.54205
ENSG00000115963.13_2	RND3	chr2:151324709-151395525	-	protein_coding	-1.01432	0.495063	1	1	5.92361	6.93792	121.609	59.6992
ENSG00000283515.1_3	AC020915.6	chr19:58740280-58826549	+	protein_coding	-1.01428	0.495075	1	1	0.192366	1.20665	1.308	0.142636
ENSG00000174348.13_2	PODN	chr1:53527724-53551174	+	protein_coding	-1.01404	0.495158	1	1	2.69886	3.7129	12.1128	5.49289
ENSG00000066248.14_2	NGEF	chr2:233743396-233877982	-	protein_coding	-1.01198	0.495867	1	1	0.310821	1.3228	1.5015	0.240413
ENSG00000186575.17_3	NF2	chr22:29999545-30094587	+	protein_coding	-1.00891	0.496922	1	1	2.98528	3.99419	14.9357	6.91877
ENSG00000177427.12_3	MIEF2	chr17:18163848-18169866	+	protein_coding	-1.00821	0.497162	1	1	0.362754	1.37096	1.58643	0.285878
ENSG00000258529.5_4	AP001781.3	chr11:111657010-111750149	-	protein_coding	-1.0077	0.49734	1	1	0	1.0077	1.0107	0
ENSG00000041880.14_3	PARP3	chr3:51976361-51982883	+	protein_coding	-1.00507	0.498247	1	1	2.37549	3.38056	9.41477	4.18913
ENSG00000100106.19_4	TRIOBP	chr22:38093011-38172563	+	protein_coding	-1.00496	0.498283	1	1	2.64481	3.64977	11.5513	5.25412
ENSG00000105559.11_3	PLEKHA4	chr19:49340354-49371889	-	protein_coding	-1.00463	0.498398	1	1	2.50852	3.51314	10.4173	4.69034
ENSG00000173546.7_2	CSPG4	chr15:75966663-76005189	-	protein_coding	-1.00393	0.498639	1	1	4.55739	5.56132	46.2198	22.5456
ENSG00000119630.13_2	PGF	chr14:75408537-75422487	-	protein_coding	-1.00366	0.498734	1	1	0.834547	1.83821	2.57565	0.783297
ENSG00000162302.12_3	RPS6KA4	chr11:64126620-64139687	+	protein_coding	-1.0012	0.499586	1	1	2.66138	3.66258	11.6633	5.32639
ENSG00000238142.1_3	BX284668.5	chr1:17215033-17216144	-	lincRNA	-0.999752	0.500086	1	1	0.752194	1.75195	2.36813	0.684352
ENSG00000160326.13_3	SLC2A6	chr9:136336217-136344259	-	protein_coding	-0.999688	0.500108	1	1	1.84911	2.84879	6.20398	2.60277
ENSG00000186193.8_2	SAPCD2	chr9:139956576-139965040	-	protein_coding	-0.999518	0.500167	1	1	1.07692	2.07644	3.21765	1.10953
ENSG00000162545.5_2	CAMK2N1	chr1:20808884-20812713	-	protein_coding	-0.996108	0.501351	1	1	4.13355	5.12966	34.0092	16.5519
ENSG00000124610.4_2	HIST1H1A	chr6:26017313-26017960	-	protein_coding	-0.995526	0.501553	1	1	3.62225	4.61778	23.5521	11.3142
ENSG00000154945.6_2	ANKRD40	chr17:48770551-48785285	-	protein_coding	-0.992884	0.502472	1	1	3.24318	4.23607	17.8444	8.4688
ENSG00000143970.16_3	ASXL2	chr2:25956622-26101385	-	protein_coding	-0.992637	0.502558	1	1	2.0039	2.99653	6.98081	3.01082
ENSG00000263731.1_3	AC145207.5	chr17:79836301-79838982	-	lincRNA	-0.991467	0.502966	1	1	1.49946	2.49093	4.6214	1.82737
ENSG00000274290.2_2	HIST1H2BE	chr6:26172287-26184883	+	protein_coding	-0.991325	0.503015	1	1	3.08296	4.07428	15.8454	7.47348
ENSG00000272741.1_4	AC069257.3	chr3:195975101-196045093	-	protein_coding	-0.990464	0.503316	1	1	0	0.990464	0.986824	0
ENSG00000162889.10_2	MAPKAPK2	chr1:206858289-206907628	+	protein_coding	-0.990061	0.503456	1	1	4.20902	5.19908	35.735	17.4945
ENSG00000100304.12_2	TTLL12	chr22:43562628-43583139	-	protein_coding	-0.989026	0.503818	1	1	2.72905	3.71808	12.1599	5.6302
ENSG00000178761.14_2	FAM219B	chr15:75192328-75199462	-	protein_coding	-0.987718	0.504275	1	1	1.56894	2.55666	4.88345	1.96688
ENSG00000129009.12_3	ISLR	chr15:74466012-74469213	+	protein_coding	-0.986252	0.504788	1	1	5.11552	6.10177	67.6777	33.6676
ENSG00000186260.16_3	MKL2	chr16:14165178-14360630	+	protein_coding	-0.98595	0.504893	1	1	0.982981	1.96893	2.91478	0.976545
ENSG00000184160.7_3	ADRA2C	chr4:3768075-3770253	+	protein_coding	-0.983742	0.505667	1	1	0.83738	1.82112	2.53356	0.786803
ENSG00000165757.8_3	JCAD	chr10:30301729-30404423	-	protein_coding	-0.983579	0.505724	1	1	4.25645	5.24003	36.7926	18.1126
ENSG00000139567.12_2	ACVRL1	chr12:52300692-52317145	+	protein_coding	-0.983397	0.505787	1	1	2.00894	2.99233	6.95761	3.02486
ENSG00000176692.5_2	FOXC2	chr16:86600857-86603334	+	protein_coding	-0.9813	0.506523	1	1	1.88339	2.86469	6.28377	2.6894
ENSG00000107130.9_2	NCS1	chr9:132934857-132999583	+	protein_coding	-0.980816	0.506693	1	1	3.72491	4.70573	25.0954	12.2224
ENSG00000142186.16_3	SCYL1	chr11:65292548-65306175	+	protein_coding	-0.980573	0.506778	1	1	3.23883	4.2194	17.628	8.44029
ENSG00000172935.8_2	MRGPRF	chr11:68771863-68780877	-	protein_coding	-0.979602	0.50712	1	1	3.46596	4.44556	20.7895	10.0499
ENSG00000106077.18_2	ABHD11	chr7:73150424-73153197	-	protein_coding	-0.977444	0.507879	1	1	0.898342	1.87579	2.67001	0.863923
ENSG00000174080.10_2	CTSF	chr11:66330934-66336312	-	protein_coding	-0.973257	0.509355	1	1	1.68586	2.65912	5.31648	2.21733
ENSG00000065989.15_2	PDE4A	chr19:10527449-10580307	+	protein_coding	-0.972898	0.509482	1	1	1.51211	2.48501	4.59839	1.85228
ENSG00000270607.1_3	AC009549.1	chr11:19732480-19734165	-	lincRNA	-0.966377	0.51179	1	1	0.556132	1.52251	1.8729	0.470322
ENSG00000141696.12_4	P3H4	chr17:39958199-39968856	-	protein_coding	-0.966367	0.511793	1	1	2.18021	3.14658	7.85553	3.5322
ENSG00000103274.10_3	NUBP1	chr16:10837643-10863208	+	protein_coding	-0.963646	0.512759	1	1	2.03822	3.00186	7.01033	3.10737
ENSG00000185130.5_2	HIST1H2BL	chr6:27775222-27775709	-	protein_coding	-0.963338	0.512869	1	1	5.23861	6.20195	72.6159	36.7553
ENSG00000145022.4_2	TCTA	chr3:49449639-49453908	+	protein_coding	-0.962927	0.513015	1	1	2.9766	3.93952	14.3432	6.87128
ENSG00000168734.13_2	PKIG	chr20:43160426-43252888	+	protein_coding	-0.962866	0.513037	1	1	2.8492	3.81206	13.0458	6.206
ENSG00000182107.6_3	TMEM30B	chr14:61744088-61748558	-	protein_coding	-0.962647	0.513114	1	1	0.212425	1.17507	1.25804	0.158634
ENSG00000103888.16_2	CEMIP	chr15:81071684-81244117	+	protein_coding	-0.962645	0.513115	1	1	5.43582	6.39846	83.3587	42.2857
ENSG00000274641.1_2	HIST1H2BO	chr6:27861241-27861621	+	protein_coding	-0.961969	0.513356	1	1	6.22476	7.18673	144.687	73.7893
ENSG00000149929.15_2	HIRIP3	chr16:30003642-30007757	-	protein_coding	-0.961102	0.513664	1	1	1.18886	2.14996	3.43816	1.27972
ENSG00000119714.10_3	GPR68	chr14:91698876-91720269	-	protein_coding	-0.960431	0.513903	1	1	2.54363	3.50406	10.3456	4.83054
ENSG00000249471.7_2	ZNF324B	chr19:58962971-58969200	+	protein_coding	-0.959366	0.514283	1	1	0.582488	1.54185	1.91168	0.497429
ENSG00000100297.15_3	MCM5	chr22:35796056-35821423	+	protein_coding	-0.957957	0.514785	1	1	2.53151	3.48946	10.2314	4.78176
ENSG00000006016.10_2	CRLF1	chr19:18683030-18718551	-	protein_coding	-0.957049	0.51511	1	1	2.49379	3.45084	9.9347	4.63257
ENSG00000100379.17_3	KCTD17	chr22:37447776-37459430	+	protein_coding	-0.956614	0.515265	1	1	2.27449	3.2311	8.38985	3.83826
ENSG00000177697.17_2	CD151	chr11:832843-839831	+	protein_coding	-0.956367	0.515353	1	1	4.69279	5.64916	49.1842	24.8626
ENSG00000116237.15_2	ICMT	chr1:6281253-6296032	-	protein_coding	-0.955513	0.515658	1	1	3.75197	4.70749	25.1273	12.4728
ENSG00000115844.10_2	DLX2	chr2:172964167-172967628	-	protein_coding	-0.955449	0.515681	1	1	1.28307	2.23852	3.71912	1.43356
ENSG00000278588.1_2	HIST1H2BI	chr6:26273204-26273584	+	protein_coding	-0.954624	0.515976	1	1	6.32397	7.2786	154.266	79.1136
ENSG00000166886.12_3	NAB2	chr12:57482677-57489259	+	protein_coding	-0.95351	0.516375	1	1	3.59445	4.54796	22.3922	11.0792
ENSG00000168016.13_3	TRANK1	chr3:36868311-36986548	-	protein_coding	-0.951667	0.517035	1	1	1.29967	2.25134	3.76124	1.46172
ENSG00000148344.10_2	PTGES	chr9:132500610-132515326	-	protein_coding	-0.950357	0.517504	1	1	0.691371	1.64173	2.12039	0.614818
ENSG00000129103.17_3	SUMF2	chr7:56131695-56148363	+	protein_coding	-0.949726	0.517731	1	1	3.18626	4.13599	16.5816	8.10251
ENSG00000240583.11_3	AQP1	chr7:30951309-30965131	+	protein_coding	-0.949222	0.517912	1	1	0.109807	1.05903	1.08353	0.079084
ENSG00000021762.19_3	OSBPL5	chr11:3108346-3187969	-	protein_coding	-0.949205	0.517918	1	1	1.90913	2.85834	6.25179	2.75583
ENSG00000131374.14_3	TBC1D5	chr3:17198654-18486309	-	protein_coding	-0.948884	0.518033	1	1	2.42245	3.37133	9.34837	4.3608
ENSG00000188566.13_3	NDOR1	chr9:140100137-140111461	+	protein_coding	-0.948858	0.518042	1	1	1.86905	2.8179	6.05137	2.65291
ENSG00000122254.6_2	HS3ST2	chr16:22825498-22927659	+	protein_coding	-0.948747	0.518082	1	1	0.642481	1.59123	2.01306	0.561012
ENSG00000169583.12_2	CLIC3	chr9:139889087-139891255	-	protein_coding	-0.94862	0.518128	1	1	0.276156	1.22478	1.33719	0.210964
ENSG00000168061.14_3	SAC3D1	chr11:64808373-64812300	+	protein_coding	-0.947089	0.518678	1	1	2.03142	2.97851	6.88172	3.08807
ENSG00000262304.2_4	AC027796.3	chr17:3488443-3539543	-	protein_coding	-0.946119	0.519027	1	1	0.0325791	0.978698	0.970686	0.022839
ENSG00000204392.10_2	LSM2	chr6:31765173-31774761	-	protein_coding	-0.944349	0.519664	1	1	2.95718	3.90153	13.9444	6.76604
ENSG00000166833.19_4	NAV2	chr11:19372271-20143144	+	protein_coding	-0.944106	0.519751	1	1	3.45126	4.39536	20.0444	9.93784
ENSG00000179134.15_3	SAMD4B	chr19:39833036-39876350	+	protein_coding	-0.94031	0.521121	1	1	2.28285	3.22316	8.33829	3.86638
ENSG00000136274.8_2	NACAD	chr7:45120037-45128513	-	protein_coding	-0.940246	0.521144	1	1	1.19448	2.13472	3.39153	1.28862
ENSG00000086475.14_2	SEPHS1	chr10:13359424-13390298	-	protein_coding	-0.939334	0.521473	1	1	2.83427	3.7736	12.6763	6.1318
ENSG00000227500.9_1	SCAMP4	chr19:1905213-1926012	+	protein_coding	-0.939062	0.521572	1	1	2.33567	3.27474	8.67818	4.04787
ENSG00000106688.11_2	SLC1A1	chr9:4490444-4587469	+	protein_coding	-0.937907	0.52199	1	1	1.85271	2.79061	5.91923	2.61177
ENSG00000184162.14_2	NR2C2AP	chr19:19312225-19314233	-	protein_coding	-0.936828	0.52238	1	1	1.08665	2.02348	3.06563	1.1238
ENSG00000176619.12_3	LMNB2	chr19:2427636-2456994	-	protein_coding	-0.936677	0.522435	1	1	4.80049	5.73717	52.3408	26.8671
ENSG00000024422.11_3	EHD2	chr19:48216600-48246391	+	protein_coding	-0.935603	0.522824	1	1	5.62289	6.5585	93.2551	48.2788
ENSG00000129195.15_3	PIMREG	chr17:6347735-6354789	+	protein_coding	-0.934856	0.523095	1	1	2.02103	2.95589	6.75908	3.05873
ENSG00000172819.16_3	RARG	chr12:53604351-53626764	-	protein_coding	-0.932942	0.523789	1	1	3.26668	4.19962	17.3744	8.6243
ENSG00000166949.15_3	SMAD3	chr15:67356101-67487533	+	protein_coding	-0.932838	0.523827	1	1	3.17058	4.10342	16.189	8.00407
ENSG00000138411.10_2	HECW2	chr2:197059094-197458416	-	protein_coding	-0.931756	0.52422	1	1	1.34327	2.27502	3.84005	1.53725
ENSG00000163517.14_3	HDAC11	chr3:13521224-13547924	+	protein_coding	-0.930652	0.524621	1	1	0.453499	1.38415	1.61018	0.369358
ENSG00000255439.6_4	AC135050.2	chr16:31094760-31106277	-	protein_coding	-0.927472	0.525779	1	1	0	0.927472	0.90194	0
ENSG00000105755.7_2	ETHE1	chr19:44010871-44031396	-	protein_coding	-0.926975	0.52596	1	1	3.00025	3.92722	14.2129	7.00137
ENSG00000127124.14_3	HIVEP3	chr1:41972036-42501596	-	protein_coding	-0.926395	0.526171	1	1	0.70647	1.63286	2.10128	0.631806
ENSG00000124529.3	HIST1H4B	chr6:26027124-26027480	-	protein_coding	-0.926169	0.526254	1	1	6.47385	7.40001	167.899	87.8836
ENSG00000267100.1_2	ILF3-AS1	chr19:10762538-10764520	-	lincRNA	-0.925494	0.5265	1	1	1.1643	2.0898	3.25688	1.24125
ENSG00000138604.9_3	GLCE	chr15:69452923-69564556	+	protein_coding	-0.925288	0.526575	1	1	1.59633	2.52161	4.74224	2.02372
ENSG00000124831.18_4	LRRFIP1	chr2:238536219-238722325	+	protein_coding	-0.924818	0.526747	1	1	2.88774	3.81256	13.0506	6.40112
ENSG00000277258.4_2	PCGF2	chr17:36890150-36906070	-	protein_coding	-0.92471	0.526786	1	1	2.74808	3.67279	11.7532	5.71823
ENSG00000179820.15_3	MYADM	chr19:54369477-54379691	+	protein_coding	-0.923492	0.527231	1	1	5.31758	6.24107	74.6397	38.8796
ENSG00000278637.1_2	HIST1H4A	chr6:26021907-26022218	+	protein_coding	-0.923328	0.527291	1	1	5.15309	6.07642	66.4816	34.5824
ENSG00000019991.15_3	HGF	chr7:81328322-81399754	-	protein_coding	-0.919933	0.528533	1	1	0.307481	1.22741	1.34147	0.237545
ENSG00000149600.11_2	COMMD7	chr20:31290493-31331803	-	protein_coding	-0.919698	0.52862	1	1	2.58655	3.50625	10.3628	5.00661
ENSG00000173210.19_2	ABLIM3	chr5:148521046-148640105	+	protein_coding	-0.919407	0.528726	1	1	3.25032	4.16973	16.9975	8.51576
ENSG00000167774.2_4	AC010323.1	chr19:8373167-8386263	-	protein_coding	-0.918818	0.528942	1	1	0	0.918818	0.890566	0
ENSG00000138172.10_2	CALHM2	chr10:105206543-105212159	-	protein_coding	-0.918404	0.529094	1	1	2.75948	3.67788	11.7983	5.77152
ENSG00000280789.1_3	PAGR1	chr16:29827273-29831438	+	protein_coding	-0.917552	0.529406	1	1	2.67479	3.59234	11.0615	5.38545
ENSG00000104783.11_2	KCNN4	chr19:44270685-44285409	-	protein_coding	-0.915716	0.530081	1	1	1.08531	2.00102	3.00284	1.12183
ENSG00000125266.6_3	EFNB2	chr13:107142079-107187462	-	protein_coding	-0.914849	0.530399	1	1	1.38496	2.2998	3.92391	1.61164
ENSG00000147536.11_2	GINS4	chr8:41386725-41402565	+	protein_coding	-0.913294	0.530971	1	1	1.96298	2.87628	6.34252	2.89867
ENSG00000185813.10_3	PCYT2	chr17:79858841-79869340	-	protein_coding	-0.912943	0.5311	1	1	2.01621	2.92916	6.61664	3.0452
ENSG00000169813.16_3	HNRNPF	chr10:43881065-43904614	-	protein_coding	-0.912846	0.531136	1	1	4.84711	5.75995	53.1899	27.7822
ENSG00000274267.1_2	HIST1H3B	chr6:26031878-26032288	-	protein_coding	-0.911849	0.531504	1	1	7.44681	8.35865	327.251	173.466
ENSG00000256268.1_3	LINC02454	chr12:65996649-66006777	+	lincRNA	-0.911556	0.531611	1	1	1.28074	2.1923	3.57033	1.42964
ENSG00000197846.3	HIST1H2BF	chr6:26199748-26200942	+	protein_coding	-0.910028	0.532175	1	1	4.21479	5.12482	33.8918	17.5686
ENSG00000177106.14_3	EPS8L2	chr11:694438-727727	+	protein_coding	-0.909328	0.532433	1	1	1.92357	2.8329	6.12505	2.79361
ENSG00000171246.5_2	NPTX1	chr17:78440948-78451643	-	protein_coding	-0.909246	0.532463	1	1	0.708287	1.61753	2.0685	0.633863
ENSG00000121068.13_2	TBX2	chr17:59477257-59486827	+	protein_coding	-0.909183	0.532486	1	1	1.06246	1.97164	2.92215	1.08849
ENSG00000058091.16_3	CDK14	chr7:90095738-90839905	+	protein_coding	-0.908302	0.532812	1	1	1.96913	2.87743	6.34841	2.91532
ENSG00000119139.17_3	TJP2	chr9:71736180-71870124	+	protein_coding	-0.90776	0.533012	1	1	2.4079	3.31566	8.95666	4.30702
ENSG00000076003.4_2	MCM6	chr2:136597196-136633996	-	protein_coding	-0.906759	0.533382	1	1	3.12966	4.03642	15.409	7.75227
ENSG00000138669.9_2	PRKG2	chr4:82008524-82136271	-	protein_coding	-0.906643	0.533425	1	1	2.57524	3.48188	10.1725	4.9597
ENSG00000188878.19_4	FBF1	chr17:73905655-73937221	-	protein_coding	-0.906176	0.533598	1	1	0.586314	1.49249	1.81374	0.501406
ENSG00000260916.7_3	CCPG1	chr15:55632230-55700708	-	protein_coding	-0.906153	0.533606	1	1	1.50872	2.41488	4.33273	1.84558
ENSG00000066322.14_3	ELOVL1	chr1:43829068-43833745	-	protein_coding	-0.905229	0.533948	1	1	3.30844	4.21367	17.5542	8.90696
ENSG00000172992.11_2	DCAKD	chr17:43100708-43138477	-	protein_coding	-0.904394	0.534257	1	1	2.32742	3.23181	8.39445	4.01905
ENSG00000124120.10_2	TTPAL	chr20:43104526-43123244	+	protein_coding	-0.904264	0.534305	1	1	0.98439	1.88865	2.7029	0.978477
ENSG00000187720.14_3	THSD4	chr15:71389291-72075722	+	protein_coding	-0.902586	0.534927	1	1	2.22766	3.13025	7.75585	3.68374
ENSG00000262481.5_3	TMEM256-PLSCR3	chr17:7293053-7307416	-	protein_coding	-0.90111	0.535474	1	1	0.911637	1.81275	2.51311	0.881179
ENSG00000125534.9_2	PPDPF	chr20:62152077-62153559	+	protein_coding	-0.899799	0.535961	1	1	5.44793	6.34773	80.4435	42.6506
ENSG00000090565.15_4	RAB11FIP3	chr16:475619-573011	+	protein_coding	-0.89969	0.536002	1	1	2.41866	3.31834	8.97519	4.34672
ENSG00000106665.15_2	CLIP2	chr7:73703805-73820273	+	protein_coding	-0.899618	0.536029	1	1	2.28157	3.18119	8.07055	3.86208
ENSG00000128274.15_2	A4GALT	chr22:43088127-43117304	-	protein_coding	-0.89958	0.536043	1	1	2.3597	3.25928	8.57506	4.13264
ENSG00000089472.16_2	HEPH	chrX:65382391-65488709	+	protein_coding	-0.899502	0.536072	1	1	1.749	2.6485	5.27017	2.36126
ENSG00000197409.7_3	HIST1H3D	chr6:26197068-26197478	-	protein_coding	-0.897105	0.536963	1	1	6.78149	7.6786	203.875	109.01
ENSG00000135503.12_3	ACVR1B	chr12:52345451-52390862	+	protein_coding	-0.895974	0.537384	1	1	1.41416	2.31013	3.95928	1.66504
ENSG00000186283.13_3	TOR3A	chr1:179050512-179067158	+	protein_coding	-0.895614	0.537519	1	1	1.8903	2.78592	5.89675	2.70713
ENSG00000141577.13_3	CEP131	chr17:79163393-79196799	-	protein_coding	-0.895085	0.537715	1	1	1.48372	2.37881	4.20107	1.7967
ENSG00000025772.7_2	TOMM34	chr20:43570771-43589127	-	protein_coding	-0.895006	0.537745	1	1	3.81517	4.71017	25.176	13.076
ENSG00000137265.14_2	IRF4	chr6:391739-411447	+	protein_coding	-0.893917	0.538151	1	1	0.169836	1.06375	1.09036	0.124931
ENSG00000053371.12_3	AKR7A2	chr1:19630459-19638640	-	protein_coding	-0.89327	0.538392	1	1	3.13302	4.02629	15.2943	7.77271
ENSG00000048828.16_3	FAM120A	chr9:96214004-96328389	+	protein_coding	-0.893052	0.538474	1	1	4.39416	5.28721	38.0489	20.0268
ENSG00000022267.16_3	FHL1	chrX:135228861-135293518	+	protein_coding	-0.89178	0.538949	1	1	3.92841	4.82019	27.2502	14.2254
ENSG00000221821.3_2	C6orf226	chr6:42858003-42858554	-	protein_coding	-0.891369	0.539102	1	1	2.01401	2.90538	6.49216	3.03904
ENSG00000075340.22_2	ADD2	chr2:70834750-70995357	-	protein_coding	-0.891363	0.539105	1	1	0.296717	1.18808	1.27849	0.228346
ENSG00000109099.13_2	PMP22	chr17:15133094-15168643	-	protein_coding	-0.89068	0.53936	1	1	3.76929	4.65997	24.2808	12.6354
ENSG00000181588.16_3	MEX3D	chr19:1554668-1568057	-	protein_coding	-0.890508	0.539424	1	1	3.64456	4.53507	22.1842	11.5061
ENSG00000163923.9_3	RPL39L	chr3:186838736-186898696	-	protein_coding	-0.890057	0.539593	1	1	2.55058	3.44064	9.85766	4.85872
ENSG00000169972.11_2	PUSL1	chr1:1243947-1247057	+	protein_coding	-0.889371	0.539849	1	1	1.59658	2.48595	4.60202	2.02425
ENSG00000138759.18_3	FRAS1	chr4:78978724-79465423	+	protein_coding	-0.889245	0.539897	1	1	1.96442	2.85366	6.22833	2.90255
ENSG00000196422.10_2	PPP1R26	chr9:138370925-138380739	+	protein_coding	-0.889112	0.539946	1	1	1.4769	2.36601	4.15513	1.78349
ENSG00000274750.2_2	HIST1H3E	chr6:26224427-26227701	+	protein_coding	-0.888739	0.540086	1	1	1.86897	2.75771	5.76321	2.65271
ENSG00000116871.15_4	MAP7D1	chr1:36621180-36646450	+	protein_coding	-0.888734	0.540088	1	1	4.34916	5.23789	36.7367	19.3811
ENSG00000275479.1_3	AC087741.2	chr17:78123426-78123597	+	lincRNA	-0.888674	0.54011	1	1	0.0793187	0.967993	0.956117	0.056519
ENSG00000149136.8_2	SSRP1	chr11:57093459-57103351	-	protein_coding	-0.887098	0.540701	1	1	3.71175	4.59885	23.2321	12.1023
ENSG00000197763.14_4	TXNRD3	chr3:126325895-126373998	-	protein_coding	-0.886963	0.540751	1	1	1.32259	2.20955	3.6253	1.50114
ENSG00000001461.16_2	NIPAL3	chr1:24742284-24799466	+	protein_coding	-0.886692	0.540853	1	1	3.08129	3.96798	14.6488	7.4637
ENSG00000144152.12_3	FBLN7	chr2:112895962-112945793	+	protein_coding	-0.885833	0.541175	1	1	1.3491	2.23493	3.7074	1.54753
ENSG00000101400.5_2	SNTA1	chr20:31995761-32031698	-	protein_coding	-0.88579	0.541191	1	1	2.78966	3.67545	11.7768	5.91468
ENSG00000137573.13_3	SULF1	chr8:70378859-70573150	+	protein_coding	-0.885425	0.541328	1	1	3.74147	4.62689	23.7078	12.375
ENSG00000204941.13_2	PSG5	chr19:43670408-43690688	-	protein_coding	-0.884347	0.541733	1	1	3.09163	3.97597	14.7358	7.52458
ENSG00000127564.16_3	PKMYT1	chr16:3018025-3030540	-	protein_coding	-0.884144	0.541809	1	1	1.18913	2.07328	3.20841	1.28016
ENSG00000113580.14_3	NR3C1	chr5:142657496-142815077	-	protein_coding	-0.882685	0.542357	1	1	3.63903	4.52171	21.9705	11.4582
ENSG00000162522.10_2	KIAA1522	chr1:33207486-33240571	+	protein_coding	-0.882083	0.542583	1	1	1.30572	2.1878	3.55611	1.47207
ENSG00000105290.11_2	APLP1	chr19:36358801-36370693	+	protein_coding	-0.881522	0.542795	1	1	1.3428	2.22432	3.6729	1.53642
ENSG00000090889.11_2	KIF4A	chrX:69509940-69640682	+	protein_coding	-0.881132	0.542941	1	1	3.01312	3.89426	13.8692	7.07311
ENSG00000172009.14_2	THOP1	chr19:2785458-2815805	+	protein_coding	-0.878865	0.543795	1	1	1.63645	2.51532	4.71724	2.10901
ENSG00000185043.10_2	CIB1	chr15:90773207-90777279	-	protein_coding	-0.877488	0.544314	1	1	3.66255	4.54003	22.2641	11.663
ENSG00000189306.10_2	RRP7A	chr22:42905974-42915808	-	protein_coding	-0.877237	0.544409	1	1	3.16484	4.04207	15.4735	7.96832
ENSG00000197879.14_3	MYO1C	chr17:1367392-1396106	-	protein_coding	-0.876885	0.544542	1	1	4.81066	5.68754	50.5371	27.0641
ENSG00000102312.21_4	PORCN	chrX:48367350-48379202	+	protein_coding	-0.876059	0.544854	1	1	1.54774	2.4238	4.36583	1.92359
ENSG00000100842.12_2	EFS	chr14:23825611-23834961	-	protein_coding	-0.873225	0.545925	1	1	2.04421	2.91744	6.55502	3.12447
ENSG00000108788.11_2	MLX	chr17:40719086-40725257	+	protein_coding	-0.871661	0.546517	1	1	2.78508	3.65674	11.6121	5.89274
ENSG00000162520.14_3	SYNC	chr1:33145961-33169197	-	protein_coding	-0.867297	0.548173	1	1	3.32848	4.19578	17.3255	9.04553
ENSG00000163531.15_3	NFASC	chr1:204797779-204991950	+	protein_coding	-0.86691	0.54832	1	1	2.13673	3.00364	7.02023	3.39766
ENSG00000129038.15_2	LOXL1	chr15:74218330-74244478	+	protein_coding	-0.866653	0.548418	1	1	4.76149	5.62815	48.4585	26.1239
ENSG00000275342.4_2	PRAG1	chr8:8175258-8244008	-	protein_coding	-0.866636	0.548424	1	1	2.77616	3.64279	11.4908	5.85024
ENSG00000103490.13_3	PYCARD	chr16:31212806-31214771	-	protein_coding	-0.866089	0.548632	1	1	2.12605	2.99214	6.95654	3.36522
ENSG00000274997.1_2	HIST1H2AH	chr6:27114908-27115294	+	protein_coding	-0.865972	0.548677	1	1	6.30858	7.17456	143.463	78.2635
ENSG00000157214.13_3	STEAP2	chr7:89796904-89867451	+	protein_coding	-0.865723	0.548771	1	1	0.863283	1.72901	2.31499	0.819174
ENSG00000163431.12_3	LMOD1	chr1:201865580-201915716	-	protein_coding	-0.865632	0.548806	1	1	0.835518	1.70115	2.2516	0.784498
ENSG00000122971.8_2	ACADS	chr12:121163538-121177811	+	protein_coding	-0.865277	0.548941	1	1	0.757286	1.62256	2.07922	0.690308
ENSG00000111962.7_2	UST	chr6:149068464-149398126	+	protein_coding	-0.864563	0.549213	1	1	2.20236	3.06693	7.37986	3.60232
ENSG00000106605.10_3	BLVRA	chr7:43798279-43846941	+	protein_coding	-0.864443	0.549258	1	1	3.23167	4.09611	16.1022	8.39353
ENSG00000243449.6_3	C4orf48	chr4:2043720-2045697	+	protein_coding	-0.862983	0.549815	1	1	2.52404	3.38702	9.46154	4.75191
ENSG00000258412.1_4	AL355102.1	chr14:96677197-96681155	+	sense_intronic	-0.862796	0.549886	1	1	0.661941	1.52474	1.87734	0.58221
ENSG00000125384.6_2	PTGER2	chr14:52781023-52795324	+	protein_coding	-0.862054	0.550169	1	1	1.80155	2.6636	5.33612	2.48593
ENSG00000171148.13_2	TADA3	chr3:9821544-9834695	-	protein_coding	-0.861091	0.550536	1	1	3.636	4.4971	21.5819	11.4322
ENSG00000131153.8_3	GINS2	chr16:85709804-85723679	-	protein_coding	-0.860608	0.55072	1	1	1.60742	2.46802	4.53285	2.04706
ENSG00000137312.14_2	FLOT1	chr6:30695486-30710510	-	protein_coding	-0.85937	0.551193	1	1	4.03698	4.89635	28.7817	15.4155
ENSG00000124635.8_2	HIST1H2BJ	chr6:27093676-27100529	-	protein_coding	-0.856394	0.552332	1	1	4.93398	5.79037	54.3446	29.5686
ENSG00000149218.4_2	ENDOD1	chr11:94822974-94865809	+	protein_coding	-0.854661	0.552995	1	1	3.52264	4.3773	19.7825	10.4926
ENSG00000267827.5_4	AC011468.2	chr19:52633801-52674786	-	processed_transcript	-0.852664	0.553761	1	1	0.0865486	0.939213	0.917482	0.0618269
ENSG00000064195.7_2	DLX3	chr17:48067369-48072588	-	protein_coding	-0.852382	0.553869	1	1	0.0481592	0.900541	0.866766	0.0339448
ENSG00000108551.4_2	RASD1	chr17:17397751-17399709	-	protein_coding	-0.852141	0.553962	1	1	0.870805	1.72295	2.3011	0.828683
ENSG00000143549.19_3	TPM3	chr1:154127780-154167124	-	protein_coding	-0.8511	0.554362	1	1	3.92511	4.77621	26.4021	14.1907
ENSG00000092068.19_4	SLC7A8	chr14:23594504-23652883	-	protein_coding	-0.850663	0.55453	1	1	3.29345	4.14411	16.6808	8.80452
ENSG00000184602.5_2	SNN	chr16:11762270-11773015	+	protein_coding	-0.850288	0.554674	1	1	1.81646	2.66675	5.34998	2.52217
ENSG00000183963.18_4	SMTN	chr22:31460091-31500743	+	protein_coding	-0.849486	0.554982	1	1	3.50493	4.35442	19.4556	10.3525
ENSG00000132824.13_2	SERINC3	chr20:43124862-43150750	-	protein_coding	-0.849052	0.555149	1	1	4.49197	5.34103	39.533	21.5019
ENSG00000185219.16_2	ZNF445	chr3:44473212-44519162	-	protein_coding	-0.848591	0.555327	1	1	1.29892	2.14751	3.43062	1.46044
ENSG00000029993.14_3	HMGB3	chrX:150148982-150159248	+	protein_coding	-0.847747	0.555652	1	1	2.85704	3.70479	12.0393	6.24529
ENSG00000113657.12_4	DPYSL3	chr5:146770374-146889619	-	protein_coding	-0.847608	0.555706	1	1	3.75467	4.60228	23.2898	12.4979
ENSG00000146112.11_2	PPP1R18	chr6:30644166-30655672	-	protein_coding	-0.84711	0.555897	1	1	3.59323	4.44034	20.7108	11.069
ENSG00000196743.8_3	GM2A	chr5:150591711-150650001	+	protein_coding	-0.844474	0.556914	1	1	3.16271	4.00719	15.0799	7.95513
ENSG00000228594.3_3	FNDC10	chr1:1533392-1535476	-	protein_coding	-0.843573	0.557262	1	1	1.8678	2.71137	5.54943	2.64974
ENSG00000137814.10_2	HAUS2	chr15:42841008-42862192	+	protein_coding	-0.843096	0.557446	1	1	1.72044	2.56354	4.91157	2.29538
ENSG00000150594.6_3	ADRA2A	chr10:112836921-112840665	+	protein_coding	-0.842349	0.557735	1	1	0.981133	1.82348	2.53934	0.974015
ENSG00000157240.3_2	FZD1	chr7:90893679-90900641	+	protein_coding	-0.842176	0.557802	1	1	2.72337	3.56555	10.8396	5.60415
ENSG00000160813.6_2	PPP1R35	chr7:100032905-100034188	-	protein_coding	-0.841689	0.55799	1	1	1.79261	2.6343	5.20873	2.46441
ENSG00000276180.1_2	HIST1H4I	chr6:27106367-27107660	+	protein_coding	-0.841609	0.558021	1	1	2.16234	3.00395	7.02193	3.47641
ENSG00000092820.17_2	EZR	chr6:159186773-159240444	-	protein_coding	-0.841408	0.558099	1	1	4.02044	4.86185	28.0778	15.2283
ENSG00000071889.16_3	FAM3A	chrX:153734490-153744566	-	protein_coding	-0.841133	0.558205	1	1	1.2936	2.13473	3.39154	1.45138
ENSG00000155034.18_3	FBXL18	chr7:5470966-5553429	-	protein_coding	-0.839866	0.558695	1	1	1.56523	2.4051	4.29672	1.95925
ENSG00000104435.13_2	STMN2	chr8:80523049-80578410	+	protein_coding	-0.838632	0.559174	1	1	2.72825	3.56688	10.8505	5.6265
ENSG00000089335.20_3	ZNF302	chr19:35168544-35177302	+	protein_coding	-0.838595	0.559188	1	1	1.41037	2.24896	3.75341	1.65805
ENSG00000103647.12_2	CORO2B	chr15:68871308-69020145	+	protein_coding	-0.837876	0.559467	1	1	2.51497	3.35285	9.21665	4.71588
ENSG00000197061.4_2	HIST1H4C	chr6:26104104-26104538	+	protein_coding	-0.836506	0.559998	1	1	6.43676	7.27327	153.693	85.6279
ENSG00000235863.3_2	B3GALT4	chr6:33244909-33252609	+	protein_coding	-0.83571	0.560307	1	1	0.235356	1.07107	1.10099	0.177197
ENSG00000053747.15_3	LAMA3	chr18:21269407-21535030	+	protein_coding	-0.835181	0.560513	1	1	0.840474	1.67565	2.19464	0.790638
ENSG00000203811.1_2	HIST2H3C	chr1:149811110-149812765	-	protein_coding	-0.835139	0.560529	1	1	4.77889	5.61403	47.9768	26.4529
ENSG00000002745.12_2	WNT16	chr7:120965421-120981158	+	protein_coding	-0.834264	0.560869	1	1	0.552097	1.38636	1.61418	0.466215
ENSG00000267534.2_3	S1PR2	chr19:10332111-10341948	-	protein_coding	-0.833842	0.561033	1	1	3.12101	3.95485	14.507	7.69996
ENSG00000198795.10_3	ZNF521	chr18:22641890-22932154	-	protein_coding	-0.832811	0.561434	1	1	2.00696	2.83977	6.15906	3.01934
ENSG00000186577.12_4	SMIM29	chr6:34214157-34217247	-	protein_coding	-0.832368	0.561607	1	1	1.81613	2.64849	5.27013	2.52134
ENSG00000115594.11_3	IL1R1	chr2:102681004-102796334	+	protein_coding	-0.831978	0.561759	1	1	3.66444	4.49642	21.5713	11.6796
ENSG00000167460.14_4	TPM4	chr19:16177831-16213815	+	protein_coding	-0.831886	0.561794	1	1	6.31397	7.14585	140.617	78.5598
ENSG00000277157.1_2	HIST1H4D	chr6:26188993-26189304	-	protein_coding	-0.831848	0.561809	1	1	6.56927	7.40112	168.028	93.9612
ENSG00000104472.9_3	CHRAC1	chr8:141521397-141527236	+	protein_coding	-0.831759	0.561844	1	1	2.04626	2.87802	6.35142	3.13035
ENSG00000140992.18_3	PDPK1	chr16:2587965-2653189	+	protein_coding	-0.831396	0.561985	1	1	2.02623	2.85763	6.24822	3.07339
ENSG00000184508.10_3	HDDC3	chr15:91473194-91475799	-	protein_coding	-0.829553	0.562704	1	1	0.572443	1.402	1.64267	0.48704
ENSG00000025770.18_2	NCAPH2	chr22:50946645-50961901	+	protein_coding	-0.829364	0.562777	1	1	2.76404	3.5934	11.0704	5.79294
ENSG00000112902.11_3	SEMA5A	chr5:9035138-9546187	-	protein_coding	-0.829334	0.562789	1	1	3.46259	4.29192	18.5883	10.0241
ENSG00000164237.8_2	CMBL	chr5:10275987-10308138	-	protein_coding	-0.829148	0.562861	1	1	2.47748	3.30663	8.8945	4.56924
ENSG00000184357.4_2	HIST1H1B	chr6:27834627-27835307	-	protein_coding	-0.828393	0.563156	1	1	7.61055	8.43895	346.037	194.436
ENSG00000277971.1_4	AC007731.5	chr22:20783528-20800907	-	protein_coding	-0.828306	0.56319	1	1	2.01641	2.84472	6.18367	3.04577
ENSG00000167671.11_2	UBXN6	chr19:4444996-4457819	-	protein_coding	-0.828271	0.563204	1	1	3.10154	3.92981	14.2403	7.58337
ENSG00000130193.7_2	THEM6	chr8:143808621-143818345	+	protein_coding	-0.827905	0.563347	1	1	0.773634	1.60154	2.03467	0.709571
ENSG00000131470.14_2	PSMC3IP	chr17:40724333-40729849	-	protein_coding	-0.827504	0.563503	1	1	1.93252	2.76002	5.77407	2.81721
ENSG00000135631.16_3	RAB11FIP5	chr2:73300510-73383849	-	protein_coding	-0.825729	0.564197	1	1	3.67061	4.49634	21.5701	11.734
ENSG00000162804.13_3	SNED1	chr2:241938255-242034983	+	protein_coding	-0.825715	0.564203	1	1	1.48906	2.31478	3.97527	1.80706
ENSG00000167779.7_2	IGFBP6	chr12:53491220-53496129	+	protein_coding	-0.825681	0.564216	1	1	5.86544	6.69112	102.33	57.3006
ENSG00000104331.8_4	IMPAD1	chr8:57870492-57906403	-	protein_coding	-0.824323	0.564747	1	1	3.80441	4.62873	23.7392	12.9714
ENSG00000268287.1_3	AC008687.3	chr19:49567516-49568113	+	lincRNA	-0.824029	0.564862	1	1	1.05716	1.88119	2.68378	1.08083
ENSG00000163815.5_3	CLEC3B	chr3:45043040-45077563	+	protein_coding	-0.822775	0.565353	1	1	0.964089	1.78686	2.45064	0.950831
ENSG00000177602.5_3	HASPIN	chr17:3627197-3629993	+	protein_coding	-0.821064	0.566024	1	1	2.0415	2.86256	6.27306	3.11673
ENSG00000103196.11_3	CRISPLD2	chr16:84853590-84954374	+	protein_coding	-0.82051	0.566242	1	1	1.5572	2.37771	4.1971	1.94281
ENSG00000167535.7_2	CACNB3	chr12:49207577-49222724	+	protein_coding	-0.820494	0.566248	1	1	1.46439	2.28488	3.87325	1.75947
ENSG00000078053.16_3	AMPH	chr7:38423305-38671167	-	protein_coding	-0.819923	0.566472	1	1	1.49415	2.31408	3.97287	1.81699
ENSG00000176845.12_2	METRNL	chr17:81037567-81052864	+	protein_coding	-0.819862	0.566496	1	1	3.90377	4.72363	25.4213	13.9675
ENSG00000177706.8	FAM20C	chr7:192969-300711	+	protein_coding	-0.81972	0.566552	1	1	3.7224	4.54212	22.2977	12.1994
ENSG00000013288.8_2	MAN2B2	chr4:6576902-6625089	+	protein_coding	-0.819093	0.566798	1	1	2.40729	3.22639	8.35921	4.30478
ENSG00000167925.15_3	GHDC	chr17:40340817-40346550	-	protein_coding	-0.818637	0.566977	1	1	0.85455	1.67319	2.18918	0.808195
ENSG00000153820.12_2	SPHKAP	chr2:228844666-229046361	-	protein_coding	-0.817776	0.567316	1	1	0.488403	1.30618	1.47286	0.402891
ENSG00000176909.11_3	MAMSTR	chr19:49215999-49222978	-	protein_coding	-0.817566	0.567398	1	1	0.775254	1.59282	2.01638	0.711492
ENSG00000146540.14_3	C7orf50	chr7:1036622-1177896	-	protein_coding	-0.817291	0.567506	1	1	2.5314	3.3487	9.18727	4.78134
ENSG00000275964.1_3	AL355001.2	chr13:20437998-20439188	+	lincRNA	-0.816583	0.567785	1	1	0.6039	1.42048	1.67675	0.519819
ENSG00000004777.18_3	ARHGAP33	chr19:36265434-36279724	+	protein_coding	-0.816172	0.567947	1	1	0.859098	1.67527	2.19379	0.813904
ENSG00000105664.10_2	COMP	chr19:18893583-18902123	-	protein_coding	-0.816017	0.568008	1	1	3.43497	4.25099	18.0404	9.8151
ENSG00000276903.1_2	HIST1H2AL	chr6:27833133-27833525	+	protein_coding	-0.815816	0.568087	1	1	5.87498	6.6908	102.307	57.6875
ENSG00000177508.11_2	IRX3	chr16:54317216-54320675	-	protein_coding	-0.815409	0.568248	1	1	2.34784	3.16324	7.95842	4.0906
ENSG00000008853.16_2	RHOBTB2	chr8:22844930-22877712	+	protein_coding	-0.814295	0.568686	1	1	2.08144	2.89574	6.44223	3.2323
ENSG00000214357.8_2	NEURL1B	chr5:172068269-172118543	+	protein_coding	-0.814154	0.568742	1	1	1.24776	2.06192	3.1754	1.37473
ENSG00000134072.10_2	CAMK1	chr3:9799026-9811676	-	protein_coding	-0.813651	0.56894	1	1	2.0637	2.87735	6.348	3.18057
ENSG00000174640.12_2	SLCO2A1	chr3:133651540-133771028	-	protein_coding	-0.813351	0.569059	1	1	0.111983	0.925334	0.899123	0.0807123
ENSG00000156535.13_4	CD109	chr6:74405508-74538040	+	protein_coding	-0.81205	0.569572	1	1	5.71381	6.52586	91.1465	51.484
ENSG00000177283.7_3	FZD8	chr10:35927177-35931206	-	protein_coding	-0.811648	0.569731	1	1	2.51212	3.32377	9.01276	4.70458
ENSG00000104812.14_3	GYS1	chr19:49471382-49496567	-	protein_coding	-0.810144	0.570325	1	1	3.40785	4.218	17.6099	9.61367
ENSG00000121060.16_3	TRIM25	chr17:54965270-54991399	-	protein_coding	-0.809255	0.570676	1	1	3.12882	3.93808	14.3278	7.7472
ENSG00000255529.7_4	POLR2M	chr15:57998827-58074960	+	protein_coding	-0.808732	0.570883	1	1	1.82769	2.63642	5.21789	2.54969
ENSG00000130717.12_2	UCK1	chr9:134399188-134406655	-	protein_coding	-0.808617	0.570929	1	1	2.19051	2.99913	6.99516	3.56467
ENSG00000197324.8_3	LRP10	chr14:23340822-23350789	+	protein_coding	-0.80774	0.571276	1	1	4.56691	5.37465	40.4889	22.7016
ENSG00000198483.12_2	ANKRD35	chr1:145549209-145568526	+	protein_coding	-0.806975	0.571579	1	1	0.346342	1.15332	1.22425	0.271333
ENSG00000010810.17_3	FYN	chr6:111981535-112194655	-	protein_coding	-0.806915	0.571603	1	1	2.61539	3.42231	9.72055	5.1279
ENSG00000092445.11_3	TYRO3	chr15:41849873-41875784	+	protein_coding	-0.806752	0.571667	1	1	1.48832	2.29508	3.9078	1.80563
ENSG00000157557.11_3	ETS2	chr21:40177231-40196879	+	protein_coding	-0.806725	0.571678	1	1	3.54099	4.34772	19.3607	10.6398
ENSG00000110108.9_2	TMEM109	chr11:60681346-60690915	+	protein_coding	-0.804551	0.57254	1	1	3.60144	4.40599	20.1999	11.1378
ENSG00000133318.13_3	RTN3	chr11:63448918-63527363	+	protein_coding	-0.804094	0.572722	1	1	3.52304	4.32714	19.0724	10.4959
ENSG00000073756.11_2	PTGS2	chr1:186640923-186649559	-	protein_coding	-0.803332	0.573024	1	1	2.67656	3.47989	10.1571	5.39331
ENSG00000124733.3_2	MEA1	chr6:42979832-42981706	-	protein_coding	-0.802517	0.573348	1	1	4.62669	5.4292	42.0877	23.7042
ENSG00000100014.19_4	SPECC1L	chr22:24666785-24813708	+	protein_coding	-0.802348	0.573415	1	1	2.28611	3.08845	7.50584	3.87738
ENSG00000141552.17_3	ANAPC11	chr17:79848666-79858867	+	protein_coding	-0.802091	0.573517	1	1	1.851	2.65309	5.29014	2.60751
ENSG00000116133.11_2	DHCR24	chr1:55315306-55352891	-	protein_coding	-0.801482	0.573759	1	1	4.33717	5.13865	34.2281	19.2124
ENSG00000198121.13_3	LPAR1	chr9:113635543-113800738	-	protein_coding	-0.801075	0.573921	1	1	4.69408	5.49516	44.1032	24.8857
ENSG00000106635.7_2	BCL7B	chr7:72950686-72972332	-	protein_coding	-0.800043	0.574332	1	1	2.1261	2.92614	6.60075	3.36536
ENSG00000141564.13_2	RPTOR	chr17:78518619-78940171	+	protein_coding	-0.798304	0.575025	1	1	2.19726	2.99557	6.97545	3.58608
ENSG00000197442.9_2	MAP3K5	chr6:136878185-137113656	-	protein_coding	-0.797972	0.575157	1	1	1.49023	2.2882	3.88448	1.80934
ENSG00000184838.14_3	PRR16	chr5:119799973-120023027	+	protein_coding	-0.797794	0.575228	1	1	3.12501	3.9228	14.1663	7.7241
ENSG00000143183.16_2	TMCO1	chr1:165693530-165796992	-	protein_coding	-0.797588	0.57531	1	1	2.56034	3.35793	9.25269	4.89848
ENSG00000134802.17_3	SLC43A3	chr11:57174427-57195053	-	protein_coding	-0.797495	0.575347	1	1	2.99074	3.78824	12.8157	6.94882
ENSG00000203852.3_2	HIST2H3A	chr1:149824181-149825836	+	protein_coding	-0.797453	0.575364	1	1	4.73285	5.5303	45.2154	25.5907
ENSG00000139364.10_4	TMEM132B	chr12:125671382-126146923	+	protein_coding	-0.797175	0.575475	1	1	0.619024	1.4162	1.66882	0.535836
ENSG00000162746.14_2	FCRLB	chr1:161691353-161697933	+	protein_coding	-0.796087	0.575909	1	1	1.12707	1.92316	2.79252	1.18415
ENSG00000137285.9_2	TUBB2B	chr6:3224495-3231964	-	protein_coding	-0.79511	0.576299	1	1	3.91336	4.70847	25.1452	14.0675
ENSG00000204103.3_2	MAFB	chr20:39314488-39317880	-	protein_coding	-0.79265	0.577283	1	1	2.47184	3.26449	8.6097	4.54751
ENSG00000070047.11_2	PHRF1	chr11:576486-612222	+	protein_coding	-0.79248	0.577351	1	1	3.08893	3.88141	13.7374	7.50863
ENSG00000266412.5_2	NCOA4	chr10:51565108-51590734	+	protein_coding	-0.791826	0.577612	1	1	4.31377	5.1056	33.43	18.8872
ENSG00000159259.7_3	CHAF1B	chr21:37757676-37791313	+	protein_coding	-0.791168	0.577876	1	1	1.32115	2.11232	3.32385	1.49865
ENSG00000101194.17_2	SLC17A9	chr20:61583999-61600937	+	protein_coding	-0.790744	0.578046	1	1	2.62819	3.41893	9.69551	5.1825
ENSG00000184232.8_3	OAF	chr11:120081475-120101041	+	protein_coding	-0.789246	0.578646	1	1	5.71956	6.5088	90.0635	51.6936
ENSG00000092964.17_4	DPYSL2	chr8:26371538-26515694	+	protein_coding	-0.789224	0.578655	1	1	4.80996	5.59918	47.4754	27.0505
ENSG00000092470.11_2	WDR76	chr15:44119161-44160617	+	protein_coding	-0.788963	0.57876	1	1	2.2044	2.99336	6.96329	3.60883
ENSG00000076513.16_3	ANKRD13A	chr12:110436991-110477568	+	protein_coding	-0.788264	0.57904	1	1	3.5765	4.36477	19.6028	10.9298
ENSG00000131165.14_2	CHMP1A	chr16:89710839-89724253	-	protein_coding	-0.787964	0.579161	1	1	3.32158	4.10954	16.2621	8.99755
ENSG00000011451.17_3	WIZ	chr19:15530791-15560762	-	protein_coding	-0.787213	0.579463	1	1	2.67537	3.46258	10.024	5.38801
ENSG00000113361.12_3	CDH6	chr5:31193857-31329253	+	protein_coding	-0.786354	0.579807	1	1	0.407394	1.19375	1.28746	0.326288
ENSG00000176595.3_3	KBTBD11	chr8:1922044-1955102	+	protein_coding	-0.785892	0.579993	1	1	0.425301	1.21119	1.31529	0.342853
ENSG00000197451.11_3	HNRNPAB	chr5:177631508-177638164	+	protein_coding	-0.785791	0.580034	1	1	5.36313	6.14892	69.9594	40.1589
ENSG00000159231.5_2	CBR3	chr21:37507210-37518864	+	protein_coding	-0.784954	0.580371	1	1	3.05127	3.83622	13.2829	7.2894
ENSG00000249709.7_3	ZNF564	chr19:12636184-12662356	-	protein_coding	-0.784906	0.58039	1	1	1.20632	1.99122	2.97574	1.30748
ENSG00000178031.16_3	ADAMTSL1	chr9:17906561-18910948	+	protein_coding	-0.783009	0.581153	1	1	3.49743	4.28044	18.4331	10.2936
ENSG00000121766.15_3	ZCCHC17	chr1:31769829-31837800	+	protein_coding	-0.782835	0.581224	1	1	2.91394	3.69677	11.967	6.53672
ENSG00000244274.7_3	DBNDD2	chr20:44034697-44039250	+	protein_coding	-0.781841	0.581624	1	1	1.53684	2.31868	3.98875	1.90158
ENSG00000185950.8_2	IRS2	chr13:110405045-110438915	-	protein_coding	-0.781769	0.581653	1	1	3.45792	4.23969	17.8918	9.98846
ENSG00000159167.11_2	STC1	chr8:23699428-23712320	-	protein_coding	-0.781578	0.58173	1	1	2.97582	3.7574	12.5235	6.86704
ENSG00000132881.11_2	RSG1	chr1:16558195-16563657	-	protein_coding	-0.78143	0.58179	1	1	0.710906	1.49234	1.81344	0.636832
ENSG00000108001.13_2	EBF3	chr10:131633547-131762105	-	protein_coding	-0.781388	0.581807	1	1	1.04989	1.83128	2.55853	1.07038
ENSG00000095319.14_3	NUP188	chr9:131709978-131769375	+	protein_coding	-0.781155	0.581901	1	1	3.29721	4.07837	15.8932	8.83015
ENSG00000174705.12_3	SH3PXD2B	chr5:171752004-171881527	-	protein_coding	-0.78074	0.582068	1	1	3.67166	4.4524	20.8931	11.7432
ENSG00000154237.12_3	LRRK1	chr15:101459420-101618459	+	protein_coding	-0.780542	0.582148	1	1	1.51126	2.2918	3.89667	1.85059
ENSG00000147224.10_2	PRPS1	chrX:106871654-106894256	+	protein_coding	-0.779979	0.582375	1	1	4.00728	4.78726	26.6127	15.0809
ENSG00000143570.17_3	SLC39A1	chr1:153931575-153940660	-	protein_coding	-0.778902	0.58281	1	1	2.38339	3.1623	7.95253	4.21763
ENSG00000226328.6_3	NUP50-AS1	chr22:45528901-45559662	-	lincRNA	-0.778463	0.582988	1	1	0.740259	1.51872	1.86537	0.670476
ENSG00000273760.1_3	AC245041.1	chr10:47135135-47138586	-	lincRNA	-0.778095	0.583136	1	1	0.215316	0.993411	0.990886	0.160958
ENSG00000093009.9_2	CDC45	chr22:19466982-19508135	+	protein_coding	-0.777871	0.583227	1	1	1.73517	2.51304	4.7082	2.32918
ENSG00000090013.9_2	BLVRB	chr19:40953696-40971747	-	protein_coding	-0.776954	0.583598	1	1	2.84533	3.62228	11.3145	6.18671
ENSG00000106031.7_2	HOXA13	chr7:27233122-27239725	-	protein_coding	-0.776851	0.583639	1	1	0.738985	1.51584	1.85964	0.669002
ENSG00000273542.1_2	HIST1H4K	chr6:27798994-27799305	-	protein_coding	-0.776842	0.583643	1	1	6.99627	7.77311	217.746	126.669
ENSG00000156486.7_3	KCNS2	chr8:99439250-99445076	+	protein_coding	-0.77657	0.583753	1	1	0.215263	0.991833	0.988711	0.160916
ENSG00000134996.11_2	OSTF1	chr9:77703459-77762181	+	protein_coding	-0.775568	0.584159	1	1	4.19693	4.97249	30.3957	17.34
ENSG00000116574.5_2	RHOU	chr1:228870824-228882416	+	protein_coding	-0.775391	0.58423	1	1	0.831295	1.60669	2.04551	0.779282
ENSG00000101220.17_2	C20orf27	chr20:3734155-3749034	-	protein_coding	-0.775366	0.58424	1	1	3.42132	4.19669	17.3371	9.71325
ENSG00000164107.8_2	HAND2	chr4:174446120-174451380	-	protein_coding	-0.775211	0.584303	1	1	1.51734	2.29255	3.89921	1.86263
ENSG00000151491.12_3	EPS8	chr12:15773092-16035263	-	protein_coding	-0.774708	0.584507	1	1	3.79724	4.57195	22.7845	12.9022
ENSG00000173621.8_3	LRFN4	chr11:66624118-66627946	+	protein_coding	-0.774317	0.584665	1	1	3.44903	4.22335	17.679	9.92099
ENSG00000011376.9_3	LARS2	chr3:45429998-45590913	+	protein_coding	-0.772472	0.585414	1	1	1.87367	2.64614	5.25991	2.66464
ENSG00000187123.14_3	LYPD6	chr2:150186499-150330662	+	protein_coding	-0.772265	0.585497	1	1	0.783766	1.55603	1.94044	0.72162
ENSG00000119242.8_3	CCDC92	chr12:124403207-124457378	-	protein_coding	-0.772097	0.585566	1	1	1.58644	2.35853	4.12849	2.00307
ENSG00000261427.6_4	AC099518.3	chr16:19125324-19184900	+	protein_coding	-0.771167	0.585943	1	1	0.807833	1.579	1.98763	0.75058
ENSG00000183856.10_2	IQGAP3	chr1:156495197-156542396	-	protein_coding	-0.770842	0.586075	1	1	3.48248	4.25332	18.0712	10.1771
ENSG00000037241.7_3	RPL26L1	chr5:172385732-172396774	+	protein_coding	-0.770154	0.586355	1	1	3.97691	4.74706	25.8539	14.7459
ENSG00000183741.11_2	CBX6	chr22:39257455-39268319	-	protein_coding	-0.76874	0.58693	1	1	3.55681	4.32555	19.0502	10.7681
ENSG00000177084.16_4	POLE	chr12:133200339-133263951	-	protein_coding	-0.768385	0.587074	1	1	1.70214	2.47053	4.54246	2.25383
ENSG00000185340.15_2	GAS2L1	chr22:29702572-29708774	+	protein_coding	-0.767771	0.587324	1	1	2.41764	3.18541	8.09712	4.34296
ENSG00000180921.6_2	FAM83H	chr8:144806103-144815971	-	protein_coding	-0.767587	0.587399	1	1	0.725078	1.49266	1.81408	0.65299
ENSG00000118276.11_2	B4GALT6	chr18:29202210-29265799	-	protein_coding	-0.767412	0.58747	1	1	0.595544	1.36296	1.57212	0.511042
ENSG00000105808.13	RASA4	chr7:102220093-102257204	-	protein_coding	-0.767204	0.587555	1	1	2.54097	3.30817	8.90509	4.81978
ENSG00000104738.16_3	MCM4	chr8:48872745-48890720	+	protein_coding	-0.766755	0.587738	1	1	3.42706	4.19382	17.3006	9.75595
ENSG00000157193.15_3	LRP8	chr1:53708036-53793742	-	protein_coding	-0.766727	0.587749	1	1	1.08211	1.84884	2.60209	1.11713
ENSG00000204104.11_2	TRAF3IP1	chr2:239229082-239309541	+	protein_coding	-0.766526	0.587831	1	1	1.70535	2.47187	4.54763	2.26107
ENSG00000118655.4_2	DCLRE1B	chr1:114447763-114456708	+	protein_coding	-0.766149	0.587985	1	1	2.01394	2.78009	5.86897	3.03885
ENSG00000105953.14_2	OGDH	chr7:44646171-44748665	+	protein_coding	-0.766073	0.588016	1	1	3.79766	4.56373	22.6494	12.9062
ENSG00000115310.17_4	RTN4	chr2:55199323-55339757	-	protein_coding	-0.766048	0.588026	1	1	5.61058	6.37663	82.0915	47.86
ENSG00000166228.8_2	PCBD1	chr10:72642037-72648541	-	protein_coding	-0.765858	0.588103	1	1	2.18862	2.95448	6.7515	3.55869
ENSG00000143742.12_2	SRP9	chr1:225965515-225978168	+	protein_coding	-0.765694	0.58817	1	1	5.21293	5.97862	62.0588	36.0893
ENSG00000198327.3	HIST1H4F	chr6:26240561-26240976	+	protein_coding	-0.765512	0.588245	1	1	5.87667	6.64218	98.8841	57.7563
ENSG00000184900.15_2	SUMO3	chr21:46225532-46238694	-	protein_coding	-0.763737	0.588969	1	1	4.50629	5.27003	37.5866	21.7263
ENSG00000104524.13_4	PYCR3	chr8:144686083-144691943	-	protein_coding	-0.763712	0.588979	1	1	1.18715	1.95086	2.86605	1.27702
ENSG00000134690.10_2	CDCA8	chr1:38158090-38175391	+	protein_coding	-0.763548	0.589046	1	1	3.62598	4.38953	19.9595	11.3461
ENSG00000188522.14_3	FAM83G	chr17:18872102-18908117	-	protein_coding	-0.763534	0.589052	1	1	2.74414	3.50767	10.374	5.69989
ENSG00000123080.10_2	CDKN2C	chr1:51426417-51440305	+	protein_coding	-0.763244	0.58917	1	1	3.33647	4.09972	16.145	9.10132
ENSG00000010295.19_3	IFFO1	chr12:6647541-6665249	-	protein_coding	-0.762745	0.589374	1	1	2.86381	3.62656	11.351	6.27937
ENSG00000197238.4_2	HIST1H4J	chr6:27791886-27792258	+	protein_coding	-0.761826	0.58975	1	1	6.80454	7.56636	188.54	110.781
ENSG00000113719.15_3	ERGIC1	chr5:172261278-172379688	+	protein_coding	-0.761636	0.589827	1	1	3.43325	4.19489	17.3142	9.80219
ENSG00000278677.1_3	HIST1H2AM	chr6:27860535-27860927	-	protein_coding	-0.761404	0.589922	1	1	6.72687	7.48827	178.554	104.923
ENSG00000245556.2_2	SCAMP1-AS1	chr5:77638189-77656331	-	lincRNA	-0.761295	0.589966	1	1	0.360417	1.12171	1.17605	0.283797
ENSG00000160789.19_2	LMNA	chr1:156052364-156109880	+	protein_coding	-0.761293	0.589967	1	1	5.60518	6.36648	81.5089	47.6775
ENSG00000173581.7_3	CCDC106	chr19:56152428-56164527	+	protein_coding	-0.760794	0.590171	1	1	1.21391	1.9747	2.93048	1.31966
ENSG00000124126.13_3	PREX1	chr20:47240790-47444420	-	protein_coding	-0.760724	0.5902	1	1	1.4831	2.24383	3.73652	1.7955
ENSG00000174004.5_3	NRROS	chr3:196366557-196388875	+	protein_coding	-0.75969	0.590623	1	1	0.267549	1.02724	1.03812	0.203761
ENSG00000185561.9_2	TLCD2	chr17:1606084-1613732	-	protein_coding	-0.759457	0.590718	1	1	0.730375	1.48983	1.80856	0.65907
ENSG00000188986.6_2	NELFB	chr9:140149625-140167998	+	protein_coding	-0.758885	0.590953	1	1	3.70143	4.46031	21.0134	12.0089
ENSG00000100503.23_3	NIN	chr14:51186481-51297839	-	protein_coding	-0.757727	0.591427	1	1	3.13847	3.8962	13.8892	7.8059
ENSG00000122861.15_2	PLAU	chr10:75668935-75677255	+	protein_coding	-0.756784	0.591814	1	1	3.05697	3.81375	13.0622	7.32221
ENSG00000126950.7_3	TMEM35A	chrX:100333709-100351353	+	protein_coding	-0.756624	0.59188	1	1	0.439704	1.19633	1.29156	0.356326
ENSG00000255152.8_3	MSH5-SAPCD1	chr6:31707797-31732628	+	protein_coding	-0.756595	0.591892	1	1	0.128384	0.884978	0.846737	0.0930685
ENSG00000278272.1_2	HIST1H3C	chr6:26045639-26046049	+	protein_coding	-0.755792	0.592221	1	1	7.12739	7.88318	235.087	138.816
ENSG00000131944.9_2	FAAP24	chr19:33463115-33469128	+	protein_coding	-0.755714	0.592253	1	1	0.892829	1.64854	2.13517	0.856814
ENSG00000107331.16_3	ABCA2	chr9:139901679-139923374	-	protein_coding	-0.755632	0.592287	1	1	1.83238	2.58801	5.0127	2.56125
ENSG00000166165.12_3	CKB	chr14:103985996-103989448	-	protein_coding	-0.755376	0.592392	1	1	1.72543	2.48081	4.58211	2.30679
ENSG00000132612.15_3	VPS4A	chr16:69345259-69360842	+	protein_coding	-0.75455	0.592731	1	1	3.14882	3.90337	13.9635	7.86932
ENSG00000160886.13_3	LY6K	chr8:143781529-143786545	+	protein_coding	-0.754498	0.592753	1	1	0.274939	1.02944	1.04123	0.209943
ENSG00000241697.4_3	TMEFF1	chr9:103235395-103339918	+	protein_coding	-0.75417	0.592887	1	1	1.54252	2.29669	3.91328	1.91302
ENSG00000102683.7_3	SGCG	chr13:23755091-23899304	+	protein_coding	-0.753089	0.593332	1	1	1.0882	1.84129	2.5833	1.12609
ENSG00000106266.10_3	SNX8	chr7:2291405-2393953	-	protein_coding	-0.752904	0.593408	1	1	3.10855	3.86146	13.535	7.62518
ENSG00000119938.8_2	PPP1R3C	chr10:93388199-93392811	-	protein_coding	-0.752647	0.593514	1	1	4.55024	5.30289	38.4756	22.4293
ENSG00000196535.15_3	MYO18A	chr17:27398142-27507430	-	protein_coding	-0.752408	0.593612	1	1	2.50195	3.25435	8.54241	4.66449
ENSG00000138617.14_2	PARP16	chr15:65526798-65592956	-	protein_coding	-0.751682	0.593911	1	1	0.365817	1.1175	1.16971	0.288611
ENSG00000124222.22_3	STX16	chr20:57226309-57254582	+	protein_coding	-0.751365	0.594041	1	1	2.43037	3.18173	8.07395	4.3903
ENSG00000277075.2_2	HIST1H2AE	chr6:26217203-26217711	+	protein_coding	-0.750877	0.594242	1	1	6.4873	7.23817	149.976	88.7162
ENSG00000272438.1_4	AL645608.7	chr1:840214-851356	+	lincRNA	-0.75082	0.594266	1	1	0.234717	0.985537	0.98005	0.176676
ENSG00000043143.20_2	JADE2	chr5:133860003-133918920	+	protein_coding	-0.750771	0.594286	1	1	2.55488	3.30565	8.88782	4.87619
ENSG00000258674.5_4	AC011448.1	chr19:19627036-19646885	+	protein_coding	-0.750661	0.594331	1	1	1.33956	2.09022	3.25813	1.53074
ENSG00000184909.8	C1ORF220	chr1:178511950-178517579	+	protein_coding	-0.750561	0.594372	1	1	0	0.750561	0.682447	0
ENSG00000130429.12_3	ARPC1B	chr7:98971872-98992424	+	protein_coding	-0.750122	0.594553	1	1	4.27588	5.026	31.582	18.3717
ENSG00000075391.16_3	RASAL2	chr1:178063276-178453282	+	protein_coding	-0.748255	0.595323	1	1	2.59358	3.34184	9.13895	5.03595
ENSG00000147439.12_2	BIN3	chr8:22477931-22526661	-	protein_coding	-0.747918	0.595462	1	1	1.70944	2.45735	4.49208	2.27033
ENSG00000133243.8_3	BTBD2	chr19:1985437-2034880	-	protein_coding	-0.747805	0.595509	1	1	3.12327	3.87107	13.6322	7.71358
ENSG00000237649.7_2	KIFC1	chr6:33359313-33377701	+	protein_coding	-0.746105	0.596211	1	1	3.80433	4.55043	22.4324	12.9707
ENSG00000203772.7_2	SPRN	chr10:135234170-135238076	-	protein_coding	-0.745361	0.596519	1	1	0.529051	1.27441	1.419	0.44298
ENSG00000171867.16_3	PRNP	chr20:4666882-4682236	+	protein_coding	-0.744837	0.596735	1	1	5.04301	5.78785	54.2478	31.9683
ENSG00000277972.1_2	CISD3	chr17:36886488-36891297	+	protein_coding	-0.744738	0.596776	1	1	2.26094	3.00568	7.03155	3.79304
ENSG00000159674.11_3	SPON2	chr4:1160720-1202750	-	protein_coding	-0.743892	0.597126	1	1	4.66744	5.41133	41.5571	24.412
ENSG00000141458.12_2	NPC1	chr18:21086148-21166862	-	protein_coding	-0.743747	0.597186	1	1	3.06159	3.80534	12.9805	7.34893
ENSG00000074071.14_3	MRPS34	chr16:1821891-1823156	-	protein_coding	-0.742742	0.597602	1	1	4.13179	4.87454	28.3347	16.5305
ENSG00000131899.10_2	LLGL1	chr17:18128901-18148189	+	protein_coding	-0.742695	0.597622	1	1	2.73211	3.47481	10.1179	5.64427
ENSG00000167799.9_3	NUDT8	chr11:67395409-67397401	-	protein_coding	-0.742595	0.597663	1	1	0.692074	1.43467	1.7032	0.615605
ENSG00000103966.10_3	EHD4	chr15:42188137-42264776	-	protein_coding	-0.742053	0.597888	1	1	2.90923	3.65128	11.5645	6.51215
ENSG00000275765.5_4	AC091982.4	chr5:151149803-151151069	-	lincRNA	-0.741643	0.598058	1	1	0.956177	1.69782	2.2441	0.940162
ENSG00000225138.7_3	SLC9A3-AS1	chr5:473351-480999	+	processed_transcript	-0.741636	0.598061	1	1	1.17702	1.91865	2.7807	1.26109
ENSG00000138031.14_3	ADCY3	chr2:25042038-25142708	-	protein_coding	-0.741351	0.598179	1	1	2.69271	3.43406	9.80822	5.46525
ENSG00000121769.7_3	FABP3	chr1:31838472-31849697	-	protein_coding	-0.74082	0.598399	1	1	1.64608	2.3869	4.23032	2.12982
ENSG00000130881.13_4	LRP3	chr19:33668509-33699773	+	protein_coding	-0.740169	0.598669	1	1	2.05714	2.79731	5.95142	3.1616
ENSG00000131370.15_2	SH3BP5	chr3:15296360-15382875	-	protein_coding	-0.739571	0.598918	1	1	2.5404	3.27997	8.71334	4.81749
ENSG00000196440.11_2	ARMCX4	chrX:100673275-100788446	+	protein_coding	-0.737911	0.599607	1	1	1.28236	2.02028	3.05661	1.43237
ENSG00000026508.17_4	CD44	chr11:35160417-35253949	+	protein_coding	-0.736974	0.599996	1	1	5.62291	6.35988	81.1326	48.2792
ENSG00000256349.1_4	AP002748.4	chr11:66276550-66301084	+	protein_coding	-0.736913	0.600022	1	1	0	0.736913	0.666606	0
ENSG00000163171.7_2	CDC42EP3	chr2:37869025-37965611	-	protein_coding	-0.735892	0.600447	1	1	3.83484	4.57073	22.7644	13.2693
ENSG00000154822.17_3	PLCL2	chr3:16844159-17132086	+	protein_coding	-0.735833	0.600471	1	1	1.64669	2.38253	4.21449	2.13115
ENSG00000277782.1_3	AC068870.2	chr15:81291934-81292322	-	lincRNA	-0.73547	0.600622	1	1	0.875977	1.61145	2.05558	0.835251
ENSG00000132639.12_3	SNAP25	chr20:10199478-10288066	+	protein_coding	-0.735215	0.600728	1	1	0.211782	0.946997	0.927856	0.158118
ENSG00000174282.11_2	ZBTB4	chr17:7362685-7387582	-	protein_coding	-0.73362	0.601393	1	1	4.38745	5.12107	33.8012	19.9292
ENSG00000275183.1_2	LENG9	chr19:54972976-54974894	-	protein_coding	-0.733516	0.601436	1	1	0.998949	1.73247	2.32295	0.998544
ENSG00000005189.19_3	REXO5	chr16:20817751-20860990	+	protein_coding	-0.733507	0.60144	1	1	1.22596	1.95946	2.88917	1.3391
ENSG00000071246.10_3	VASH1	chr14:77228532-77249358	+	protein_coding	-0.733442	0.601467	1	1	0.783454	1.5169	1.86175	0.721247
ENSG00000161677.11_3	JOSD2	chr19:51009255-51014610	-	protein_coding	-0.73311	0.601606	1	1	2.36071	3.09382	7.53756	4.13625
ENSG00000078967.12_3	UBE2D4	chr7:43966037-43995735	+	protein_coding	-0.732993	0.601655	1	1	1.16272	1.89571	2.72106	1.23879
ENSG00000117318.8_2	ID3	chr1:23884409-23886285	-	protein_coding	-0.732266	0.601958	1	1	5.33582	6.06808	66.0927	39.387
ENSG00000136444.9_3	RSAD1	chr17:48556161-48563336	+	protein_coding	-0.732024	0.602059	1	1	1.96456	2.69659	5.48267	2.90295
ENSG00000106853.18_3	PTGR1	chr9:114312002-114362135	-	protein_coding	-0.73186	0.602127	1	1	2.53975	3.27161	8.65726	4.8149
ENSG00000163964.14_3	PIGX	chr3:196366646-196462878	+	protein_coding	-0.730362	0.602753	1	1	1.42983	2.16019	3.46975	1.69415
ENSG00000133216.16_3	EPHB2	chr1:23037332-23247993	+	protein_coding	-0.729718	0.603022	1	1	1.78066	2.51037	4.69768	2.43582
ENSG00000126461.14_4	SCAF1	chr19:50145382-50161899	+	protein_coding	-0.728284	0.603622	1	1	4.19807	4.92636	29.4075	17.3546
ENSG00000104490.17_3	NCALD	chr8:102698771-103137135	-	protein_coding	-0.727569	0.603921	1	1	1.3198	2.04737	3.13352	1.49632
ENSG00000165171.10_3	METTL27	chr7:73248920-73256865	-	protein_coding	-0.727328	0.604021	1	1	0.832362	1.55969	1.94791	0.780599
ENSG00000101134.11_2	DOK5	chr20:53092136-53267710	+	protein_coding	-0.726006	0.604575	1	1	2.61472	3.34073	9.13115	5.12504
ENSG00000165490.12_3	DDIAS	chr11:82611017-82669319	+	protein_coding	-0.724933	0.605025	1	1	0.696948	1.42188	1.67935	0.621072
ENSG00000167034.9_2	NKX3-1	chr8:23536206-23540440	-	protein_coding	-0.724135	0.60536	1	1	1.35625	2.08038	3.22919	1.56018
ENSG00000128045.6_2	RASL11B	chr4:53728457-53733002	+	protein_coding	-0.723545	0.605607	1	1	0.226803	0.950348	0.932339	0.170239
ENSG00000126561.16_2	STAT5A	chr17:40439565-40463961	+	protein_coding	-0.723403	0.605667	1	1	0.698816	1.42222	1.67997	0.623172
ENSG00000120549.17_4	KIAA1217	chr10:23983675-24836777	+	protein_coding	-0.722606	0.606002	1	1	2.07362	2.79622	5.94619	3.20941
ENSG00000170011.13_2	MYRIP	chr3:39850405-40301812	+	protein_coding	-0.722419	0.606081	1	1	0.263437	0.985855	0.980487	0.200335
ENSG00000147955.16_2	SIGMAR1	chr9:34634719-34637806	-	protein_coding	-0.722171	0.606185	1	1	3.93002	4.65219	24.1449	14.2425
ENSG00000121440.14_2	PDZRN3	chr3:73431584-73674091	-	protein_coding	-0.721544	0.606448	1	1	2.65103	3.37257	9.35728	5.28115
ENSG00000108479.11_2	GALK1	chr17:73747675-73761792	-	protein_coding	-0.721541	0.606449	1	1	1.33894	2.06048	3.17124	1.52965
ENSG00000065534.18_3	MYLK	chr3:123328896-123603178	-	protein_coding	-0.721456	0.606485	1	1	2.825	3.54645	10.6839	6.08613
ENSG00000253161.5_3	LINC01605	chr8:37278859-37411701	-	lincRNA	-0.721382	0.606516	1	1	1.2171	1.93849	2.83303	1.3248
ENSG00000103152.11_3	MPG	chr16:127006-135852	+	protein_coding	-0.721002	0.606676	1	1	4.05508	4.77608	26.3996	15.6227
ENSG00000101265.15_2	RASSF2	chr20:4760669-4804291	-	protein_coding	-0.720425	0.606919	1	1	0.410485	1.13091	1.18997	0.329133
ENSG00000198934.4_3	MAGEE1	chrX:75648117-75651746	+	protein_coding	-0.720339	0.606955	1	1	0.688646	1.40899	1.6555	0.61177
ENSG00000085978.21_2	ATG16L1	chr2:234118697-234204320	+	protein_coding	-0.719972	0.607109	1	1	1.80117	2.52114	4.74037	2.48503
ENSG00000177225.16_3	GATD1	chr11:767220-777488	-	protein_coding	-0.719813	0.607176	1	1	2.14815	2.86797	6.30035	3.4326
ENSG00000119673.14_3	ACOT2	chr14:74034324-74042362	+	protein_coding	-0.719543	0.60729	1	1	1.921	2.64054	5.23564	2.78684
ENSG00000275630.1_3	AC004816.2	chr14:71288721-71290701	+	lincRNA	-0.719368	0.607363	1	1	0.422849	1.14222	1.2072	0.340572
ENSG00000170561.12_2	IRX2	chr5:2745959-2751776	-	protein_coding	-0.719152	0.607455	1	1	2.80091	3.52006	10.4721	5.96878
ENSG00000105677.11_2	TMEM147	chr19:36036497-36038428	+	protein_coding	-0.718913	0.607555	1	1	3.20107	3.91998	14.1367	8.19637
ENSG00000138073.13_3	PREB	chr2:27353624-27357543	-	protein_coding	-0.718742	0.607627	1	1	2.31489	3.03363	7.18868	3.97567
ENSG00000141736.13_3	ERBB2	chr17:37844167-37886679	+	protein_coding	-0.718461	0.607745	1	1	2.30502	3.02348	7.13127	3.94174
ENSG00000189339.11_2	SLC35E2B	chr1:1590990-1624167	-	protein_coding	-0.71833	0.607801	1	1	2.89814	3.61647	11.265	6.45467
ENSG00000273107.1_3	AL512598.1	chr10:25242170-25242442	+	lincRNA	-0.718309	0.607809	1	1	0.382591	1.1009	1.14488	0.303681
ENSG00000171408.13_3	PDE7B	chr6:136172834-136516712	+	protein_coding	-0.718178	0.607865	1	1	2.17604	2.89422	6.43439	3.51911
ENSG00000100490.9_2	CDKL1	chr14:50796122-50883179	-	protein_coding	-0.717334	0.60822	1	1	0.900162	1.6175	2.06842	0.866276
ENSG00000188033.9_3	ZNF490	chr19:12688775-12750912	-	protein_coding	-0.71708	0.608327	1	1	0.928966	1.64605	2.12975	0.903911
ENSG00000149932.16_2	TMEM219	chr16:29952206-29984373	+	protein_coding	-0.716874	0.608414	1	1	2.62389	3.34076	9.13139	5.16408
ENSG00000176890.15_2	TYMS	chr18:657604-673578	+	protein_coding	-0.716556	0.608548	1	1	4.70858	5.42514	41.9664	25.1471
ENSG00000132207.17_4	SLX1A	chr16:30205208-30208882	+	protein_coding	-0.716547	0.608552	1	1	1.10174	1.81829	2.52662	1.14614
ENSG00000015532.9_2	XYLT2	chr17:48423453-48440499	+	protein_coding	-0.716483	0.608579	1	1	2.56309	3.27957	8.71067	4.90971
ENSG00000156587.15_3	UBE2L6	chr11:57319129-57335757	-	protein_coding	-0.715976	0.608793	1	1	2.94797	3.66395	11.6753	6.71664
ENSG00000175220.11_3	ARHGAP1	chr11:46698630-46722165	-	protein_coding	-0.715707	0.608907	1	1	4.26287	4.97858	30.5283	18.1978
ENSG00000160209.18_2	PDXK	chr21:45138975-45182188	+	protein_coding	-0.715264	0.609093	1	1	2.92179	3.63706	11.4412	6.57787
ENSG00000176472.10_2	ZNF575	chr19:44029649-44040282	+	protein_coding	-0.714585	0.60938	1	1	0.271253	0.985838	0.980463	0.206855
ENSG00000142197.12_3	DOPEY2	chr21:37529080-37666572	+	protein_coding	-0.71343	0.609869	1	1	1.90963	2.62306	5.16054	2.75712
ENSG00000137210.13_3	TMEM14B	chr6:10747992-10852986	+	protein_coding	-0.71337	0.609894	1	1	1.86199	2.57536	4.96018	2.63508
ENSG00000182368.4	FAM27A	chr9:45727107-45728274	+	protein_coding	-0.712701	0.610177	1	1	0.0982969	0.810997	0.754424	0.070509
ENSG00000083812.11_3	ZNF324	chr19:58978412-58986803	+	protein_coding	-0.711924	0.610505	1	1	0.96257	1.67449	2.19207	0.948779
ENSG00000131584.18_2	ACAP3	chr1:1227756-1244989	-	protein_coding	-0.7116	0.610643	1	1	2.12731	2.83891	6.15478	3.36902
ENSG00000154065.16_2	ANKRD29	chr18:21178890-21242849	-	protein_coding	-0.711411	0.610723	1	1	1.00034	1.71175	2.27558	1.00047
ENSG00000122547.10_2	EEPD1	chr7:36192758-36341152	+	protein_coding	-0.710891	0.610943	1	1	0.896298	1.60719	2.04658	0.861283
ENSG00000109610.5_2	SOD3	chr4:24791534-24802464	+	protein_coding	-0.710726	0.611012	1	1	2.43949	3.15022	7.8779	4.42451
ENSG00000106628.10_3	POLD2	chr7:44154280-44163957	-	protein_coding	-0.710404	0.611149	1	1	3.20594	3.91634	14.0986	8.2275
ENSG00000160949.16_2	TONSL	chr8:145654158-145669827	-	protein_coding	-0.71031	0.611189	1	1	1.40327	2.11358	3.32764	1.64501
ENSG00000160298.17_4	C21orf58	chr21:47720095-47743789	-	protein_coding	-0.709009	0.61174	1	1	1.47106	2.18007	3.53177	1.77226
ENSG00000141349.8_2	G6PC3	chr17:42148103-42153712	+	protein_coding	-0.708225	0.612073	1	1	2.57144	3.27967	8.71133	4.94404
ENSG00000113790.10_3	EHHADH	chr3:184908412-184999778	-	protein_coding	-0.70719	0.612512	1	1	0.815553	1.52274	1.87337	0.759972
ENSG00000274370.1_3	AC130371.2	chr17:81056122-81056732	+	lincRNA	-0.706035	0.613003	1	1	1.22689	1.93293	2.8183	1.34063
ENSG00000243943.9_3	ZNF512	chr2:27805836-27846082	+	protein_coding	-0.705644	0.613169	1	1	2.2076	2.91325	6.53312	3.61907
ENSG00000119986.6_2	AVPI1	chr10:99437181-99447080	-	protein_coding	-0.704426	0.613687	1	1	2.51379	3.21822	8.30637	4.7112
ENSG00000152977.9_2	ZIC1	chr3:147111209-147228080	+	protein_coding	-0.704189	0.613787	1	1	2.15646	2.86065	6.26344	3.4582
ENSG00000124608.4_2	AARS2	chr6:44267391-44281063	-	protein_coding	-0.704155	0.613802	1	1	2.31532	3.01947	7.1087	3.97713
ENSG00000127951.6_3	FGL2	chr7:76822688-76829165	-	protein_coding	-0.70412	0.613817	1	1	0.153542	0.857661	0.812099	0.112297
ENSG00000258588.3_3	TRIM6-TRIM34	chr11:5617955-5665628	+	protein_coding	-0.703618	0.61403	1	1	0	0.703618	0.628584	0
ENSG00000006534.15_2	ALDH3B1	chr11:67776048-67796749	+	protein_coding	-0.703507	0.614078	1	1	1.68024	2.38375	4.21892	2.20482
ENSG00000173376.13_2	NDNF	chr4:121956768-121994176	-	protein_coding	-0.702946	0.614316	1	1	2.98808	3.69103	11.9155	6.93417
ENSG00000145555.14_4	MYO10	chr5:16662023-16936385	-	protein_coding	-0.702692	0.614424	1	1	3.88501	4.5877	23.0456	13.7742
ENSG00000223477.3	LINC00842	chr10:47011753-47174018	-	lincRNA	-0.701092	0.615107	1	1	0.140233	0.841325	0.791695	0.102083
ENSG00000147394.18_2	ZNF185	chrX:152082986-152142024	+	protein_coding	-0.700489	0.615364	1	1	0.599504	1.29999	1.46228	0.515196
ENSG00000198513.11_2	ATL1	chr14:50999227-51099786	+	protein_coding	-0.699909	0.615611	1	1	1.43582	2.13573	3.39458	1.70536
ENSG00000154229.11_3	PRKCA	chr17:64298754-64806861	+	protein_coding	-0.699855	0.615634	1	1	3.20901	3.90886	14.0205	8.24714
ENSG00000107984.9_2	DKK1	chr10:54074056-54077802	+	protein_coding	-0.699278	0.61588	1	1	6.61944	7.31872	158.645	97.3221
ENSG00000141574.7_4	SECTM1	chr17:80278900-80291950	-	protein_coding	-0.698343	0.61628	1	1	1.56854	2.26688	3.81282	1.96604
ENSG00000196781.14_3	TLE1	chr9:84198598-84304220	-	protein_coding	-0.696779	0.616948	1	1	2.03132	2.7281	5.62581	3.08778
ENSG00000182606.14_3	TRAK1	chr3:42055294-42267381	+	protein_coding	-0.696727	0.61697	1	1	3.10669	3.80342	12.9618	7.61404
ENSG00000181396.12_3	OGFOD3	chr17:80347099-80376513	-	protein_coding	-0.69659	0.617029	1	1	1.52101	2.2176	3.65121	1.86993
ENSG00000110080.18_2	ST3GAL4	chr11:126225535-126310239	+	protein_coding	-0.695792	0.61737	1	1	1.92628	2.62207	5.15633	2.80073
ENSG00000184208.10_2	C22orf46	chr22:42084943-42094140	+	protein_coding	-0.695586	0.617459	1	1	1.52872	2.22431	3.67287	1.8853
ENSG00000100897.17_3	DCAF11	chr14:24583404-24594451	+	protein_coding	-0.695369	0.617551	1	1	1.82605	2.52142	4.74147	2.54565
ENSG00000031823.14_3	RANBP3	chr19:5916150-5978153	-	protein_coding	-0.694992	0.617713	1	1	2.14107	2.83607	6.14071	3.41091
ENSG00000267261.5_4	AC099811.2	chr17:40271692-40306934	-	protein_coding	-0.694725	0.617827	1	1	0.750683	1.44541	1.7234	0.68259
ENSG00000103266.10_2	STUB1	chr16:730224-732870	+	protein_coding	-0.693677	0.618276	1	1	3.23462	3.92829	14.2242	8.41275
ENSG00000148362.10_3	PAXX	chr9:139886870-139888436	+	protein_coding	-0.693451	0.618373	1	1	2.32996	3.02341	7.13089	4.02792
ENSG00000187990.4	HIST1H2BG	chr6:26216428-26216872	-	protein_coding	-0.693061	0.61854	1	1	6.00802	6.70108	103.046	63.3567
ENSG00000197122.11_2	SRC	chr20:35973088-36034453	+	protein_coding	-0.692855	0.618628	1	1	2.85755	3.5504	10.716	6.24783
ENSG00000107829.13_2	FBXW4	chr10:103370421-103455052	-	protein_coding	-0.692679	0.618704	1	1	1.85738	2.55006	4.85657	2.62348
ENSG00000078269.14_3	SYNJ2	chr6:158402919-158520208	+	protein_coding	-0.692597	0.618739	1	1	3.54242	4.23502	17.8308	10.6513
ENSG00000182957.15_3	SPATA13	chr13:24553944-24881212	+	protein_coding	-0.692551	0.618759	1	1	1.28557	1.97813	2.93981	1.43779
ENSG00000139133.6_2	ALG10	chr12:34175216-34182629	+	protein_coding	-0.692091	0.618956	1	1	0.669137	1.36123	1.56904	0.590122
ENSG00000196787.3_2	HIST1H2AG	chr6:27100821-27103070	+	protein_coding	-0.691826	0.61907	1	1	4.8415	5.53333	45.3125	27.6707
ENSG00000163956.10_2	LRPAP1	chr4:3508103-3534286	-	protein_coding	-0.691658	0.619142	1	1	2.63757	3.32923	9.05076	5.22285
ENSG00000182511.11_3	FES	chr15:91426925-91439006	+	protein_coding	-0.691479	0.619219	1	1	1.00728	1.69876	2.24622	1.01012
ENSG00000116711.9_2	PLA2G4A	chr1:186798085-186958113	+	protein_coding	-0.691355	0.619272	1	1	1.40231	2.09366	3.2683	1.64324
ENSG00000101298.13_3	SNPH	chr20:1246960-1289972	+	protein_coding	-0.690552	0.619617	1	1	2.0547	2.74525	5.70506	3.15457
ENSG00000076382.16_3	SPAG5	chr17:26904583-26926297	-	protein_coding	-0.690321	0.619716	1	1	3.06183	3.75215	12.4744	7.35032
ENSG00000187325.4_2	TAF9B	chrX:77385245-77395203	-	protein_coding	-0.689115	0.620234	1	1	2.37875	3.06786	7.38529	4.20084
ENSG00000126603.8_2	GLIS2	chr16:4364762-4389598	+	protein_coding	-0.688951	0.620305	1	1	2.0685	2.75745	5.76199	3.19449
ENSG00000256235.1_2	SMIM3	chr5:150157508-150176296	+	protein_coding	-0.688927	0.620315	1	1	2.71417	3.4031	9.57875	5.56216
ENSG00000103145.10_2	HCFC1R1	chr16:3072621-3074287	-	protein_coding	-0.688774	0.620381	1	1	2.46501	3.15379	7.89989	4.52132
ENSG00000255243.1_3	AC099687.1	chr11:26210670-26229894	+	lincRNA	-0.688763	0.620385	1	1	0	0.688763	0.611901	0
ENSG00000235194.8_3	PPP1R3E	chr14:23764852-23772057	-	protein_coding	-0.688595	0.620458	1	1	0.611623	1.30022	1.46266	0.527977
ENSG00000146122.16_2	DAAM2	chr6:39760074-39872653	+	protein_coding	-0.688566	0.62047	1	1	1.08258	1.77115	2.41326	1.11783
ENSG00000081913.13_3	PHLPP1	chr18:60382683-60647666	+	protein_coding	-0.688384	0.620548	1	1	1.55848	2.24686	3.74649	1.94542
ENSG00000104976.11_2	SNAPC2	chr19:7985201-7988135	+	protein_coding	-0.688132	0.620657	1	1	2.85011	3.53824	10.6176	6.21054
ENSG00000007968.6_2	E2F2	chr1:23832922-23857712	-	protein_coding	-0.68804	0.620697	1	1	0.185984	0.874023	0.832767	0.137592
ENSG00000005243.9_3	COPZ2	chr17:46103533-46115392	-	protein_coding	-0.687975	0.620724	1	1	3.34582	4.03379	15.3792	9.16696
ENSG00000162104.9_2	ADCY9	chr16:4003388-4166186	-	protein_coding	-0.687319	0.621007	1	1	2.977	3.66432	11.6786	6.87348
ENSG00000231440.1_4	AL358176.4	chr1:240751822-240754048	-	sense_intronic	-0.686696	0.621275	1	1	1.47829	2.16499	3.48462	1.78618
ENSG00000181625.17_4	SLX1B	chr16:29465822-29469540	+	protein_coding	-0.686294	0.621448	1	1	1.28044	1.96674	2.90883	1.42913
ENSG00000270181.2_3	BIVM-ERCC5	chr13:103451460-103528351	+	protein_coding	-0.686234	0.621474	1	1	2.3267	3.01294	7.07207	4.01658
ENSG00000104866.10_3	PPP1R37	chr19:45594654-45651335	+	protein_coding	-0.685986	0.621581	1	1	2.13234	2.81833	6.05345	3.38429
ENSG00000127580.15_3	WDR24	chr16:734622-740444	-	protein_coding	-0.685775	0.621672	1	1	1.94129	2.62707	5.17769	2.8405
ENSG00000099785.10_2	MARCH2	chr19:8478154-8503901	+	protein_coding	-0.684941	0.622031	1	1	2.08508	2.77002	5.82117	3.24298
ENSG00000178980.14_3	SELENOW	chr19:48281829-48287943	+	protein_coding	-0.684752	0.622113	1	1	2.36333	3.04809	7.27114	4.14558
ENSG00000160216.18_3	AGPAT3	chr21:45285067-45406417	+	protein_coding	-0.684236	0.622335	1	1	2.44363	3.12787	7.74143	4.4401
ENSG00000130005.12_2	GAMT	chr19:1397025-1401569	-	protein_coding	-0.684174	0.622362	1	1	1.93659	2.62077	5.15077	2.82801
ENSG00000150403.17_3	TMCO3	chr13:114145310-114208905	+	protein_coding	-0.683691	0.622571	1	1	2.48683	3.17052	8.00372	4.60545
ENSG00000156689.6_2	GLYATL2	chr11:58601538-58671688	-	protein_coding	-0.683636	0.622594	1	1	0.34907	1.03271	1.04586	0.27374
ENSG00000106608.16_3	URGCP	chr7:43915493-43966010	-	protein_coding	-0.683566	0.622625	1	1	1.85675	2.54032	4.81717	2.62191
ENSG00000271830.1_3	AC012213.4	chr8:104493494-104493847	-	lincRNA	-0.683432	0.622682	1	1	0.108444	0.791877	0.731325	0.078065
ENSG00000108175.16_2	ZMIZ1	chr10:80828792-81076285	+	protein_coding	-0.683218	0.622774	1	1	4.1333	4.81652	27.1785	16.5488
ENSG00000283029.1_3	AL139099.5	chr14:50053297-50053596	+	non_coding	-0.681861	0.623361	1	1	13.8192	14.501	23186.3	14453.1
ENSG00000175018.12_3	TEX36	chr10:127265091-127371713	-	protein_coding	-0.681763	0.623403	1	1	0.0587915	0.740555	0.670818	0.0415929
ENSG00000134363.11_2	FST	chr5:52776239-52782964	+	protein_coding	-0.681426	0.623549	1	1	4.01266	4.69409	24.8857	15.141
ENSG00000142794.18_3	NBPF3	chr1:21766621-21811498	+	protein_coding	-0.681381	0.623568	1	1	1.24844	1.92982	2.81009	1.37585
ENSG00000179981.9_3	TSHZ1	chr18:72922710-73001905	+	protein_coding	-0.681182	0.623654	1	1	2.2797	2.96089	6.78603	3.85579
ENSG00000107404.19_3	DVL1	chr1:1270656-1284730	-	protein_coding	-0.681174	0.623657	1	1	3.05907	3.74024	12.3637	7.33434
ENSG00000186432.8_3	KPNA4	chr3:160212783-160283376	-	protein_coding	-0.681083	0.623697	1	1	3.65325	4.33433	19.1727	11.5816
ENSG00000136875.12_2	PRPF4	chr9:116037623-116055185	+	protein_coding	-0.680623	0.623896	1	1	3.09841	3.77903	12.7278	7.56472
ENSG00000160606.10_2	TLCD1	chr17:27051366-27054953	-	protein_coding	-0.679974	0.624177	1	1	0.892406	1.57238	1.97395	0.85627
ENSG00000011332.19_3	DPF1	chr19:38701646-38720354	-	protein_coding	-0.679111	0.62455	1	1	0.375402	1.05451	1.07702	0.297201
ENSG00000118503.14_3	TNFAIP3	chr6:138188325-138204449	+	protein_coding	-0.679094	0.624557	1	1	0.935534	1.61463	2.06233	0.912599
ENSG00000132185.16_3	FCRLA	chr1:161676762-161684142	+	protein_coding	-0.678959	0.624616	1	1	0.483532	1.16249	1.23844	0.398163
ENSG00000153993.13_2	SEMA3D	chr7:84624869-84816171	-	protein_coding	-0.678867	0.624656	1	1	1.69313	2.372	4.17657	2.23357
ENSG00000054654.16_3	SYNE2	chr14:64319701-64693151	+	protein_coding	-0.678641	0.624753	1	1	1.03314	1.71178	2.27565	1.04647
ENSG00000167136.6_2	ENDOG	chr9:131580753-131584956	+	protein_coding	-0.677735	0.625146	1	1	2.76982	3.44755	9.90978	5.82021
ENSG00000130713.15_3	EXOSC2	chr9:133569108-133580281	+	protein_coding	-0.677694	0.625164	1	1	2.01111	2.6888	5.44776	3.03091
ENSG00000119333.11_2	WDR34	chr9:131395940-131419066	-	protein_coding	-0.677584	0.625212	1	1	3.39339	4.07097	15.8068	9.50781
ENSG00000261064.1_4	LINC02256	chr15:32828248-32879814	+	lincRNA	-0.676951	0.625486	1	1	0.362895	1.03985	1.05601	0.286004
ENSG00000272829.1_3	AC002470.1	chr22:21335650-21336044	-	lincRNA	-0.676836	0.625536	1	1	0	0.676836	0.59863	0
ENSG00000157045.8_2	NTAN1	chr16:15131710-15149936	-	protein_coding	-0.676469	0.625695	1	1	3.05439	3.73086	12.277	7.30735
ENSG00000148248.13_2	SURF4	chr9:136228325-136243037	-	protein_coding	-0.676407	0.625722	1	1	5.42896	6.10537	67.8492	42.0804
ENSG00000148297.15_3	MED22	chr9:136205160-136214986	-	protein_coding	-0.676192	0.625815	1	1	1.76326	2.43945	4.42434	2.39463
ENSG00000131462.7_2	TUBG1	chr17:40761694-40767252	+	protein_coding	-0.675657	0.626047	1	1	4.42841	5.10407	33.3936	20.532
ENSG00000167543.15_4	TP53I13	chr17:27893070-27900175	+	protein_coding	-0.675619	0.626064	1	1	1.42257	2.09819	3.28173	1.68063
ENSG00000165138.17_2	ANKS6	chr9:101493611-101559247	-	protein_coding	-0.67538	0.626167	1	1	1.41928	2.09466	3.27125	1.67452
ENSG00000275126.1_2	HIST1H4L	chr6:27840977-27841288	-	protein_coding	-0.675022	0.626323	1	1	6.65948	7.33451	160.401	100.089
ENSG00000125458.6_3	NT5C	chr17:73126320-73127890	-	protein_coding	-0.674895	0.626378	1	1	1.89992	2.57482	4.95795	2.73193
ENSG00000139112.10_3	GABARAPL1	chr12:10365057-10375729	+	protein_coding	-0.674481	0.626558	1	1	1.48145	2.15593	3.45655	1.79228
ENSG00000084710.13_2	EFR3B	chr2:25264999-25382006	+	protein_coding	-0.673076	0.627168	1	1	0.113536	0.786611	0.725018	0.0818764
ENSG00000147419.17_2	CCDC25	chr8:27590828-27630170	-	protein_coding	-0.673046	0.627181	1	1	2.14755	2.8206	6.06456	3.43076
ENSG00000274523.4_3	RCC1L	chr7:74441226-74490064	-	protein_coding	-0.672956	0.62722	1	1	2.48294	3.15589	7.91288	4.59034
ENSG00000149260.15_3	CAPN5	chr11:76777979-76837201	+	protein_coding	-0.6723	0.627505	1	1	3.23097	3.90327	13.9624	8.38898
ENSG00000089225.19_2	TBX5	chr12:114791736-114846247	-	protein_coding	-0.671975	0.627647	1	1	2.66875	3.34073	9.13115	5.35878
ENSG00000181218.5_2	HIST3H2A	chr1:228644680-228645574	-	protein_coding	-0.671718	0.627759	1	1	1.1718	1.84351	2.58883	1.25292
ENSG00000076248.10_2	UNG	chr12:109535379-109548797	+	protein_coding	-0.67163	0.627797	1	1	2.82717	3.4988	10.3043	6.0968
ENSG00000131435.12_2	PDLIM4	chr5:131593364-131609147	+	protein_coding	-0.67148	0.627862	1	1	2.54874	3.22022	8.31931	4.85124
ENSG00000159840.15_3	ZYX	chr7:143078173-143088204	+	protein_coding	-0.670931	0.628101	1	1	5.38799	6.05892	65.6681	40.8743
ENSG00000035141.7_2	FAM136A	chr2:70523107-70529222	-	protein_coding	-0.67081	0.628154	1	1	2.41803	3.08884	7.50811	4.3444
ENSG00000108828.15_2	VAT1	chr17:41166622-41177140	-	protein_coding	-0.670705	0.6282	1	1	6.3114	6.98211	125.422	78.4184
ENSG00000132613.14_2	MTSS1L	chr16:70695107-70719969	-	protein_coding	-0.669189	0.62886	1	1	4.2413	4.91049	29.075	17.913
ENSG00000204316.12_3	MRPL38	chr17:73894724-73901494	-	protein_coding	-0.668233	0.629277	1	1	2.07427	2.7425	5.69231	3.21132
ENSG00000181523.12_2	SGSH	chr17:78180515-78194722	-	protein_coding	-0.667852	0.629443	1	1	1.61831	2.28616	3.87757	2.07015
ENSG00000013619.13_3	MAMLD1	chrX:149529689-149682448	+	protein_coding	-0.66756	0.629571	1	1	2.13872	2.80628	5.99476	3.4037
ENSG00000126903.15_2	SLC10A3	chrX:153715645-153719029	-	protein_coding	-0.667159	0.629746	1	1	2.02903	2.69619	5.48087	3.0813
ENSG00000186493.11_2	C5orf38	chr5:2752245-2755511	+	protein_coding	-0.667105	0.629769	1	1	1.6046	2.27171	3.82894	2.04112
ENSG00000130669.17_2	PAK4	chr19:39616410-39673456	+	protein_coding	-0.666721	0.629937	1	1	2.00659	2.67331	5.37893	3.01832
ENSG00000152291.13_2	TGOLN2	chr2:85545143-85555548	-	protein_coding	-0.665286	0.630564	1	1	4.43764	5.10293	33.3664	20.6702
ENSG00000111261.13_3	MANSC1	chr12:12478990-12503475	-	protein_coding	-0.665147	0.630624	1	1	0.318735	0.983881	0.977779	0.247236
ENSG00000197296.5_2	FITM2	chr20:42931478-42939809	-	protein_coding	-0.665062	0.630661	1	1	2.00914	2.67421	5.38288	3.02543
ENSG00000115425.13_3	PECR	chr2:216861052-216947678	-	protein_coding	-0.664994	0.630691	1	1	0.948045	1.61304	2.05895	0.929256
ENSG00000168496.3_3	FEN1	chr11:61560109-61564716	+	protein_coding	-0.664968	0.630703	1	1	4.03568	4.70065	25.0037	15.4006
ENSG00000172301.10_2	COPRS	chr17:30178883-30186356	-	protein_coding	-0.664392	0.630955	1	1	4.34025	5.00464	31.1031	19.2556
ENSG00000214435.7_3	AS3MT	chr10:104629273-104661656	+	protein_coding	-0.664353	0.630972	1	1	0.738232	1.40258	1.64375	0.66813
ENSG00000185803.8_2	SLC52A2	chr8:145577795-145584932	+	protein_coding	-0.664212	0.631033	1	1	2.30246	2.96668	6.81733	3.93299
ENSG00000108061.11_2	SHOC2	chr10:112679305-112773425	+	protein_coding	-0.663634	0.631286	1	1	2.72365	3.38728	9.4634	5.6054
ENSG00000266074.8_2	BAHCC1	chr17:79369275-79433358	+	protein_coding	-0.663282	0.63144	1	1	1.7469	2.41018	4.31541	2.35636
ENSG00000275074.1_2	NUDT18	chr8:21964383-21966932	-	protein_coding	-0.663251	0.631454	1	1	1.24091	1.90416	2.74292	1.36348
ENSG00000198732.10_2	SMOC1	chr14:70320848-70499083	+	protein_coding	-0.663183	0.631484	1	1	0.393213	1.0564	1.07973	0.313315
ENSG00000231566.1_3	AC234772.2	chrX:45707509-45710920	-	lincRNA	-0.662855	0.631627	1	1	2.08681	2.74966	5.72561	3.24808
ENSG00000127241.16_3	MASP1	chr3:186935073-187009810	-	protein_coding	-0.66275	0.631673	1	1	1.77794	2.44069	4.42902	2.42937
ENSG00000114503.10_3	NCBP2	chr3:196662273-196669468	-	protein_coding	-0.662675	0.631706	1	1	2.50211	3.16478	7.96797	4.66512
ENSG00000185115.5_3	NSMCE3	chr15:29557196-29562033	-	protein_coding	-0.661137	0.63238	1	1	2.04636	2.7075	5.53188	3.13063
ENSG00000198951.11_2	NAGA	chr22:42454358-42466846	-	protein_coding	-0.660321	0.632737	1	1	2.91894	3.57926	10.9526	6.56288
ENSG00000135929.8_3	CYP27A1	chr2:219646472-219680016	+	protein_coding	-0.659685	0.633017	1	1	1.22432	1.88401	2.69098	1.33645
ENSG00000189067.12_3	LITAF	chr16:11641578-11730237	-	protein_coding	-0.658445	0.633561	1	1	2.99737	3.65581	11.604	6.9854
ENSG00000189001.10_3	SBSN	chr19:36014269-36019253	-	protein_coding	-0.658179	0.633678	1	1	1.57229	2.23046	3.69285	1.97376
ENSG00000196683.10_2	TOMM7	chr7:22852247-22862471	-	protein_coding	-0.657612	0.633927	1	1	3.92989	4.5875	23.0423	14.241
ENSG00000178149.16_3	DALRD3	chr3:49052921-49059726	-	protein_coding	-0.657457	0.633995	1	1	1.6597	2.31715	3.98348	2.1595
ENSG00000100228.12_2	RAB36	chr22:23487513-23506537	+	protein_coding	-0.65662	0.634363	1	1	0.383252	1.03987	1.05604	0.304279
ENSG00000144036.15_2	EXOC6B	chr2:72403113-73053170	-	protein_coding	-0.655465	0.634871	1	1	2.33417	2.98964	6.94273	4.04261
ENSG00000160360.12_3	GPSM1	chr9:139221932-139254057	+	protein_coding	-0.655427	0.634888	1	1	2.87882	3.53425	10.5855	6.35548
ENSG00000066629.16_3	EML1	chr14:100204030-100408397	+	protein_coding	-0.655295	0.634945	1	1	1.30762	1.96292	2.8985	1.47534
ENSG00000230699.2_4	AL645608.3	chr1:846815-850328	+	lincRNA	-0.654803	0.635162	1	1	0.584861	1.23966	1.36143	0.499894
ENSG00000162631.18_2	NTNG1	chr1:107682629-108026080	+	protein_coding	-0.654519	0.635287	1	1	2.47585	3.13037	7.75657	4.56294
ENSG00000122140.10_3	MRPS2	chr9:138391830-138396519	+	protein_coding	-0.654247	0.635407	1	1	2.809	3.46324	10.0291	6.00797
ENSG00000248592.7_3	TMEM110-MUSTN1	chr3:52867137-52931578	-	protein_coding	-0.654107	0.635469	1	1	0.306541	0.960649	0.946185	0.236739
ENSG00000163382.11_3	NAXE	chr1:156561554-156564091	+	protein_coding	-0.653459	0.635754	1	1	2.69823	3.35169	9.20846	5.49007
ENSG00000134775.15_2	FHOD3	chr18:33877677-34360018	+	protein_coding	-0.652932	0.635986	1	1	2.27613	2.92906	6.61616	3.84377
ENSG00000137207.11_3	YIPF3	chr6:43479565-43484728	-	protein_coding	-0.652848	0.636023	1	1	3.52157	4.17442	17.0562	10.4841
ENSG00000099949.18_3	LZTR1	chr22:21333751-21353327	+	protein_coding	-0.652552	0.636154	1	1	2.45331	3.10586	7.6091	4.47671
ENSG00000085719.12_3	CPNE3	chr8:87526656-87573726	+	protein_coding	-0.652278	0.636275	1	1	3.59941	4.25168	18.0495	11.1207
ENSG00000184047.16_3	DIABLO	chr12:122692209-122712081	-	protein_coding	-0.651825	0.636475	1	1	1.69592	2.34775	4.09028	2.23984
ENSG00000109089.7_2	CDR2L	chr17:72983727-73001895	+	protein_coding	-0.650933	0.636868	1	1	3.88906	4.53999	22.2634	13.8158
ENSG00000128594.7_3	LRRC4	chr7:127667124-127672160	-	protein_coding	-0.650641	0.636997	1	1	0.435051	1.08569	1.12239	0.351958
ENSG00000113048.16_2	MRPS27	chr5:71515236-71616473	-	protein_coding	-0.650259	0.637166	1	1	1.8054	2.45565	4.48562	2.49525
ENSG00000006606.8_2	CCL26	chr7:75398851-75419214	-	protein_coding	-0.650057	0.637255	1	1	0.719841	1.3699	1.58452	0.647001
ENSG00000115944.14_3	COX7A2L	chr2:42560686-42652228	-	protein_coding	-0.650041	0.637262	1	1	2.904	3.55404	10.7455	6.48497
ENSG00000092853.13_2	CLSPN	chr1:36185819-36235568	-	protein_coding	-0.650033	0.637266	1	1	3.03819	3.68823	11.8904	7.21461
ENSG00000159251.6_2	ACTC1	chr15:35080297-35088340	-	protein_coding	-0.649587	0.637463	1	1	0.260003	0.90959	0.878512	0.197481
ENSG00000213799.11_3	ZNF845	chr19:53837002-53858122	+	protein_coding	-0.649252	0.637611	1	1	1.33003	1.97929	2.94298	1.51409
ENSG00000185621.11_3	LMLN	chr3:197687071-197770591	+	protein_coding	-0.6486	0.637899	1	1	0.83823	1.48683	1.80272	0.787856
ENSG00000185483.11_2	ROR1	chr1:64239693-64647181	+	protein_coding	-0.648448	0.637966	1	1	2.01041	2.65886	5.31533	3.02897
ENSG00000131016.16_2	AKAP12	chr6:151561134-151679692	+	protein_coding	-0.647516	0.638378	1	1	2.97493	3.62245	11.3159	6.86219
ENSG00000145526.11_3	CDH18	chr5:19473060-20575982	-	protein_coding	-0.64745	0.638408	1	1	1.09706	1.74451	2.35081	1.13918
ENSG00000142453.11_3	CARM1	chr19:10982189-11033746	+	protein_coding	-0.647326	0.638462	1	1	3.96122	4.60855	23.3956	14.5757
ENSG00000156136.9_3	DCK	chr4:71858255-71896631	+	protein_coding	-0.647326	0.638463	1	1	2.85334	3.50067	10.3189	6.22671
ENSG00000236711.2_3	SMAD9-IT1	chr13:37423503-37424183	-	sense_intronic	-0.646919	0.638643	1	1	0.289761	0.936681	0.914119	0.222438
ENSG00000135596.17_4	MICAL1	chr6:109765265-109787171	-	protein_coding	-0.646805	0.638693	1	1	3.1357	3.7825	12.7609	7.78898
ENSG00000251281.1_4	AC034223.2	chr5:33011428-33017713	-	lincRNA	-0.645214	0.639398	1	1	0.301405	0.946619	0.92735	0.232344
ENSG00000177191.2_2	B3GNT8	chr19:41931264-41934635	-	protein_coding	-0.644991	0.639497	1	1	0.556335	1.20133	1.29951	0.470529
ENSG00000104332.11_3	SFRP1	chr8:41119477-41167016	-	protein_coding	-0.644748	0.639605	1	1	2.30118	2.94593	6.7057	3.9286
ENSG00000267059.2_4	AC005943.1	chr19:1578338-1605444	-	protein_coding	-0.644616	0.639663	1	1	0.322675	0.96729	0.955165	0.250647
ENSG00000133433.10_2	GSTT2B	chr22:24299601-24303373	-	protein_coding	-0.644465	0.63973	1	1	1.54644	2.1909	3.56591	1.92095
ENSG00000130956.13_2	HABP4	chr9:99212483-99253618	+	protein_coding	-0.644405	0.639757	1	1	3.10328	3.74768	12.4328	7.59369
ENSG00000197614.10_2	MFAP5	chr12:8789942-8815484	-	protein_coding	-0.644135	0.639876	1	1	3.55365	4.19779	17.351	10.7424
ENSG00000183779.6_2	ZNF703	chr8:37553269-37557539	+	protein_coding	-0.643726	0.640058	1	1	3.92746	4.57118	22.7718	14.2153
ENSG00000099904.15_2	ZDHHC8	chr22:20116979-20135530	+	protein_coding	-0.64323	0.640278	1	1	3.17565	3.81888	13.1123	8.03576
ENSG00000111696.11_3	NT5DC3	chr12:104164231-104234975	-	protein_coding	-0.643016	0.640373	1	1	1.87653	2.51954	4.73401	2.67191
ENSG00000149541.9_2	B3GAT3	chr11:62382768-62389647	-	protein_coding	-0.642192	0.640739	1	1	3.08815	3.73035	12.2723	7.50407
ENSG00000187837.3_2	HIST1H1C	chr6:26056015-26056656	-	protein_coding	-0.641219	0.641171	1	1	7.29248	7.93369	243.501	155.767
ENSG00000162542.13_2	TMCO4	chr1:20008706-20126438	-	protein_coding	-0.640752	0.641378	1	1	2.10625	2.747	5.71322	3.30571
ENSG00000100234.11_2	TIMP3	chr22:33197687-33259030	+	protein_coding	-0.639658	0.641865	1	1	7.0288	7.66846	202.44	129.581
ENSG00000184216.13_3	IRAK1	chrX:153275951-153285431	-	protein_coding	-0.639657	0.641866	1	1	3.8224	4.46205	21.04	13.1467
ENSG00000121211.7_3	MND1	chr4:154265801-154336270	+	protein_coding	-0.639348	0.642003	1	1	1.40221	2.04156	3.1169	1.64306
ENSG00000100307.12_3	CBX7	chr22:39516172-39548679	-	protein_coding	-0.639139	0.642096	1	1	0.874143	1.51328	1.85459	0.832919
ENSG00000137267.5_2	TUBB2A	chr6:3153903-3157760	-	protein_coding	-0.639065	0.642129	1	1	5.14195	5.78101	53.9867	34.3086
ENSG00000011007.12_2	ELOA	chr1:24069645-24088549	+	protein_coding	-0.639034	0.642143	1	1	2.31886	2.95789	6.76987	3.98937
ENSG00000241258.6_3	CRCP	chr7:65579591-65619555	+	protein_coding	-0.638845	0.642227	1	1	1.61496	2.2538	3.76938	2.06302
ENSG00000272482.1_3	AC254633.1	chr1:12678906-12679250	-	lincRNA	-0.638417	0.642417	1	1	0.0817841	0.720201	0.647412	0.058326
ENSG00000084731.14_3	KIF3C	chr2:26149465-26205618	-	protein_coding	-0.63821	0.642509	1	1	2.31742	2.95563	6.75772	3.98441
ENSG00000149115.13_2	TNKS1BP1	chr11:57067112-57092426	-	protein_coding	-0.638103	0.642557	1	1	3.58114	4.21924	17.626	10.9682
ENSG00000100605.16_3	ITPK1	chr14:93403259-93582665	-	protein_coding	-0.637272	0.642927	1	1	2.19648	2.83375	6.12926	3.5836
ENSG00000282907.1_4	Z98883.1	chr16:618837-626257	+	processed_transcript	-0.636811	0.643133	1	1	0.239861	0.876672	0.836135	0.180879
ENSG00000134343.12_3	ANO3	chr11:26331146-26684835	+	protein_coding	-0.636788	0.643143	1	1	0.100614	0.737402	0.667171	0.0722294
ENSG00000148384.12_3	INPP5E	chr9:139323071-139334275	-	protein_coding	-0.63668	0.643191	1	1	1.92798	2.56466	4.91616	2.80522
ENSG00000168385.17_3	SEPT2	chr2:242254515-242293442	+	protein_coding	-0.636649	0.643205	1	1	4.92187	5.55852	46.1283	29.3131
ENSG00000184887.13_3	BTBD6	chr14:105714827-105717430	+	protein_coding	-0.636626	0.643216	1	1	3.73301	4.36964	19.6724	12.2968
ENSG00000115129.13_2	TP53I3	chr2:24300303-24308731	-	protein_coding	-0.636318	0.643353	1	1	3.07815	3.71446	12.127	7.44528
ENSG00000164850.14_3	GPER1	chr7:1121844-1133451	+	protein_coding	-0.636165	0.643421	1	1	1.71288	2.34904	4.09487	2.27814
ENSG00000161618.9_3	ALDH16A1	chr19:49956426-49974305	+	protein_coding	-0.636066	0.643465	1	1	2.13237	2.76844	5.81369	3.38437
ENSG00000133739.15_2	LRRCC1	chr8:86019382-86058311	+	protein_coding	-0.635748	0.643607	1	1	0.585206	1.22095	1.33101	0.500253
ENSG00000197037.10_3	ZSCAN25	chr7:99214569-99230030	+	protein_coding	-0.63572	0.643619	1	1	0.865631	1.50135	1.83108	0.822137
ENSG00000158406.4_2	HIST1H4H	chr6:26277837-26285866	-	protein_coding	-0.635048	0.64392	1	1	4.24088	4.87593	28.363	17.9074
ENSG00000166140.17_2	ZFYVE19	chr15:41099284-41107282	+	protein_coding	-0.634839	0.644013	1	1	1.38119	2.01603	3.04469	1.60483
ENSG00000179526.16_2	SHARPIN	chr8:145153536-145163027	-	protein_coding	-0.634798	0.644031	1	1	2.62833	3.26313	8.60064	5.18311
ENSG00000205861.11_2	PCOTH	chr13:24463028-24471402	+	protein_coding	-0.634348	0.644232	1	1	0.752993	1.38734	1.61596	0.685285
ENSG00000166189.7_2	HPS6	chr10:103825147-103827795	+	protein_coding	-0.634309	0.644249	1	1	2.78308	3.41739	9.6841	5.88323
ENSG00000166171.12_2	DPCD	chr10:103330317-103369425	+	protein_coding	-0.633929	0.644419	1	1	1.69219	2.32612	4.01455	2.23147
ENSG00000241316.6_3	SUCLG2-AS1	chr3:67705121-67998137	+	lincRNA	-0.633922	0.644422	1	1	0.686046	1.31997	1.49661	0.608868
ENSG00000074855.10_3	ANO8	chr19:17434032-17445638	-	protein_coding	-0.633778	0.644486	1	1	1.68533	2.31911	3.99025	2.21615
ENSG00000148337.20_3	CIZ1	chr9:130928343-130966662	-	protein_coding	-0.63351	0.644606	1	1	2.92229	3.5558	10.7599	6.58051
ENSG00000259066.5_4	AL110118.2	chr14:93651318-93684932	+	protein_coding	-0.633278	0.64471	1	1	0.0343529	0.667631	0.588462	0.0240974
ENSG00000103260.8_4	METRN	chr16:765115-769655	+	protein_coding	-0.633215	0.644738	1	1	2.35621	2.98942	6.94155	4.12022
ENSG00000141858.11_3	SAMD1	chr19:14198652-14201848	-	protein_coding	-0.633148	0.644768	1	1	3.65981	4.29296	18.6024	11.639
ENSG00000141698.16_2	NT5C3B	chr17:39981433-39992515	-	protein_coding	-0.632526	0.645046	1	1	2.39277	3.0253	7.14151	4.25165
ENSG00000134250.19_3	NOTCH2	chr1:120454176-120612240	-	protein_coding	-0.632314	0.645141	1	1	4.20061	4.83292	27.5006	17.3869
ENSG00000143753.12_2	DEGS1	chr1:224363458-224381143	+	protein_coding	-0.631984	0.645288	1	1	4.54222	5.1742	35.1069	22.2994
ENSG00000272523.1_2	LINC01023	chr5:108063526-108063961	-	lincRNA	-0.63183	0.645357	1	1	0.218704	0.850535	0.803169	0.163688
ENSG00000178814.16_3	OPLAH	chr8:145106167-145118868	-	protein_coding	-0.631489	0.64551	1	1	0.777503	1.40899	1.65552	0.714161
ENSG00000149532.15_4	CPSF7	chr11:61170113-61197503	-	protein_coding	-0.631193	0.645642	1	1	2.82484	3.45603	9.97412	6.08536
ENSG00000250091.2_3	DNAH10OS	chr12:124410971-124419531	-	protein_coding	-0.63098	0.645738	1	1	0.528017	1.159	1.23302	0.441946
ENSG00000169738.7_3	DCXR	chr17:79993012-79995608	-	protein_coding	-0.630889	0.645778	1	1	1.59189	2.22278	3.66792	2.01444
ENSG00000069482.6_2	GAL	chr11:68451247-68458643	+	protein_coding	-0.630152	0.646108	1	1	0.652599	1.28275	1.43302	0.571997
ENSG00000175137.10_2	SH3BP5L	chr1:249104645-249120832	-	protein_coding	-0.629785	0.646273	1	1	2.52822	3.15801	7.92595	4.7686
ENSG00000170955.9_3	CAVIN3	chr11:6340176-6341877	-	protein_coding	-0.629579	0.646365	1	1	5.34864	5.97822	62.0409	39.7474
ENSG00000160293.16_3	VAV2	chr9:136627016-136857726	-	protein_coding	-0.629034	0.646609	1	1	2.00378	2.63282	5.20236	3.0105
ENSG00000095321.16_3	CRAT	chr9:131857089-131873468	-	protein_coding	-0.628284	0.646946	1	1	3.24996	3.87825	13.7051	8.51341
ENSG00000065970.8_2	FOXJ2	chr12:8185299-8208099	+	protein_coding	-0.628144	0.647008	1	1	2.76787	3.39602	9.52697	5.81104
ENSG00000267321.2_2	LINC02001	chr17:33895128-33901862	+	lincRNA	-0.627772	0.647175	1	1	1.18168	1.80946	2.5051	1.26842
ENSG00000184371.13_3	CSF1	chr1:110452864-110473614	+	protein_coding	-0.627749	0.647185	1	1	2.78845	3.4162	9.67528	5.90888
ENSG00000106785.14_2	TRIM14	chr9:100831557-100881494	-	protein_coding	-0.626908	0.647563	1	1	1.82301	2.44992	4.46386	2.53819
ENSG00000197696.9_2	NMB	chr15:85198360-85201794	-	protein_coding	-0.626093	0.647929	1	1	1.52216	2.14825	3.4329	1.8722
ENSG00000130731.15_3	METTL26	chr16:684427-686366	-	protein_coding	-0.625918	0.648007	1	1	2.5799	3.20581	8.2267	4.97897
ENSG00000076716.8_2	GPC4	chrX:132434131-132549518	-	protein_coding	-0.625803	0.648059	1	1	1.89513	2.52093	4.73952	2.71955
ENSG00000151131.10_3	C12orf45	chr12:105380088-105467975	+	protein_coding	-0.625285	0.648292	1	1	0.252126	0.877411	0.837075	0.190961
ENSG00000123989.13_2	CHPF	chr2:220403669-220408509	-	protein_coding	-0.625155	0.64835	1	1	4.55829	5.18345	35.339	22.5604
ENSG00000182963.9_3	GJC1	chr17:42875816-42908184	-	protein_coding	-0.624992	0.648423	1	1	2.74827	3.37326	9.36223	5.71911
ENSG00000163520.13_4	FBLN2	chr3:13590631-13679922	+	protein_coding	-0.624831	0.648496	1	1	5.07037	5.6952	50.8114	32.5995
ENSG00000162929.13_2	KIAA1841	chr2:61293006-61365169	+	protein_coding	-0.624684	0.648562	1	1	1.42741	2.05209	3.14707	1.68963
ENSG00000168517.10_3	HEXIM2	chr17:43238067-43247407	+	protein_coding	-0.623948	0.648893	1	1	1.11722	1.74117	2.34305	1.16928
ENSG00000061337.15_3	LZTS1	chr8:20103676-20161474	-	protein_coding	-0.623694	0.649007	1	1	0.545659	1.16935	1.24911	0.459687
ENSG00000112837.16_3	TBX18	chr6:85397069-85474237	-	protein_coding	-0.623449	0.649117	1	1	2.06319	2.68664	5.43811	3.17909
ENSG00000099814.15_2	CEP170B	chr14:105331617-105363107	+	protein_coding	-0.622817	0.649402	1	1	3.11883	3.74164	12.3766	7.68681
ENSG00000261123.1_4	AC009065.5	chr16:2144831-2147027	-	sense_intronic	-0.622607	0.649496	1	1	0.907312	1.52992	1.8877	0.875548
ENSG00000133678.13_3	TMEM254	chr10:81838402-81852313	+	protein_coding	-0.622437	0.649573	1	1	1.39196	2.0144	3.04013	1.62436
ENSG00000014138.8_3	POLA2	chr11:65029233-65073060	+	protein_coding	-0.622392	0.649593	1	1	2.18709	2.80948	6.0103	3.55385
ENSG00000145604.15_2	SKP2	chr5:36152091-36184421	+	protein_coding	-0.62238	0.649599	1	1	2.14212	2.7645	5.7951	3.41409
ENSG00000150787.7_3	PTS	chr11:112097088-112140678	+	protein_coding	-0.62229	0.649639	1	1	2.19362	2.81591	6.04164	3.57453
ENSG00000162430.16_3	SELENON	chr1:26126667-26144715	+	protein_coding	-0.622028	0.649757	1	1	4.10203	4.72406	25.4291	16.1725
ENSG00000233608.3_2	TWIST2	chr2:239756673-239832239	+	protein_coding	-0.621871	0.649827	1	1	5.86765	6.48952	88.8545	57.3899
ENSG00000164038.14_3	SLC9B2	chr4:103941025-104006986	-	protein_coding	-0.621821	0.64985	1	1	2.07575	2.69757	5.48708	3.21563
ENSG00000148773.13_3	MKI67	chr10:129894923-129924649	-	protein_coding	-0.621619	0.649941	1	1	3.53308	4.1547	16.811	10.5761
ENSG00000169188.4_2	APEX2	chrX:55026790-55035490	+	protein_coding	-0.621536	0.649979	1	1	2.18019	2.80173	5.97276	3.53215
ENSG00000103319.11_2	EEF2K	chr16:22217603-22300053	+	protein_coding	-0.62153	0.649981	1	1	2.65098	3.27251	8.66327	5.28094
ENSG00000034053.14_3	APBA2	chr15:29129629-29410518	+	protein_coding	-0.620909	0.650261	1	1	0.974292	1.5952	2.02136	0.964677
ENSG00000071051.13_3	NCK2	chr2:106361354-106510730	+	protein_coding	-0.620594	0.650403	1	1	2.83552	3.45612	9.97476	6.13802
ENSG00000125520.13_3	SLC2A4RG	chr20:62371214-62374858	+	protein_coding	-0.620416	0.650483	1	1	3.37305	3.99347	14.9277	9.36071
ENSG00000163344.5_2	PMVK	chr1:154897210-154909467	-	protein_coding	-0.620004	0.650669	1	1	3.2322	3.8522	13.442	8.39698
ENSG00000108389.9_3	MTMR4	chr17:56566890-56595266	-	protein_coding	-0.619919	0.650708	1	1	2.46315	3.08307	7.47415	4.51419
ENSG00000116667.12_3	C1orf21	chr1:184356192-184598154	+	protein_coding	-0.619644	0.650832	1	1	1.58381	2.20345	3.60581	1.99761
ENSG00000157766.15_3	ACAN	chr15:89346674-89418585	+	protein_coding	-0.61912	0.651068	1	1	0.112153	0.731272	0.660103	0.0808398
ENSG00000205309.13_2	NT5M	chr17:17206649-17250977	+	protein_coding	-0.618805	0.65121	1	1	0.205046	0.823852	0.770126	0.152723
ENSG00000105649.9_2	RAB3A	chr19:18307594-18314884	-	protein_coding	-0.618188	0.651489	1	1	0.79956	1.41775	1.67168	0.74057
ENSG00000120833.13_4	SOCS2	chr12:93963590-93977263	+	protein_coding	-0.617623	0.651744	1	1	1.14605	1.76368	2.39562	1.21308
ENSG00000188060.7_2	RAB42	chr1:28918712-28921955	+	protein_coding	-0.617367	0.651859	1	1	0.323485	0.940852	0.919661	0.251349
ENSG00000250571.6_3	GLI4	chr8:144349603-144359101	+	protein_coding	-0.617361	0.651862	1	1	1.21495	1.83231	2.56106	1.32132
ENSG00000198892.6_2	SHISA4	chr1:201857808-201861434	+	protein_coding	-0.617318	0.651881	1	1	2.04698	2.66429	5.33917	3.13239
ENSG00000198053.11_2	SIRPA	chr20:1874813-1921238	+	protein_coding	-0.617167	0.65195	1	1	4.11456	4.73173	25.5701	16.3224
ENSG00000275322.1_3	AC103746.1	chr15:96886182-96888880	+	lincRNA	-0.61693	0.652057	1	1	1.01168	1.62861	2.09214	1.01625
ENSG00000164402.13_4	SEPT8	chr5:132086509-132142933	-	protein_coding	-0.616394	0.652299	1	1	2.49221	3.10861	7.62548	4.62639
ENSG00000167641.10_2	PPP1R14A	chr19:38741877-38747231	-	protein_coding	-0.615539	0.652686	1	1	0.135405	0.750943	0.682893	0.098401
ENSG00000196526.10_2	AFAP1	chr4:7760441-7941653	-	protein_coding	-0.615526	0.652692	1	1	3.41894	4.03447	15.3869	9.69557
ENSG00000185022.11_3	MAFF	chr22:38596774-38612518	+	protein_coding	-0.615391	0.652753	1	1	1.55366	2.16906	3.49729	1.93562
ENSG00000185551.14_3	NR2F2	chr15:96869167-96883492	+	protein_coding	-0.614914	0.652969	1	1	4.68417	5.29908	38.3715	24.7084
ENSG00000213694.3_3	S1PR3	chr9:91606362-91619925	+	protein_coding	-0.614351	0.653224	1	1	2.81813	3.43248	9.79645	6.05249
ENSG00000183291.15_4	SELENOF	chr1:87328128-87380107	-	protein_coding	-0.613917	0.65342	1	1	3.70791	4.32182	18.9985	12.0675
ENSG00000140694.16_2	PARN	chr16:14529558-14726585	-	protein_coding	-0.613591	0.653568	1	1	2.47069	3.08428	7.48129	4.5431
ENSG00000103449.11_2	SALL1	chr16:51169886-51185278	-	protein_coding	-0.611622	0.65446	1	1	1.91239	2.52401	4.75179	2.76432
ENSG00000235106.9_3	LINC00094	chr9:136890561-136899788	+	protein_coding	-0.611404	0.65456	1	1	1.17368	1.78508	2.44638	1.25586
ENSG00000133169.5_2	BEX1	chrX:102317579-102319168	-	protein_coding	-0.610946	0.654767	1	1	0.441367	1.05231	1.07385	0.35789
ENSG00000186111.9_3	PIP5K1C	chr19:3630181-3700477	-	protein_coding	-0.610937	0.654771	1	1	3.57531	4.18625	17.2048	10.92
ENSG00000168393.12_3	DTYMK	chr2:242615157-242626406	-	protein_coding	-0.610879	0.654798	1	1	3.54439	4.15527	16.8181	10.6673
ENSG00000124942.13_4	AHNAK	chr11:62201014-62323707	-	protein_coding	-0.610831	0.654819	1	1	7.70628	8.31711	317.933	207.843
ENSG00000268702.1	AL049829.1	chr14:23790839-23791484	-	protein_coding	-0.610797	0.654835	1	1	1.37893	1.98972	2.97161	1.60075
ENSG00000133687.15_4	TMTC1	chr12:29653773-29937692	-	protein_coding	-0.610746	0.654858	1	1	0.482012	1.09276	1.13281	0.396691
ENSG00000079482.12_3	OPHN1	chrX:67262186-67653755	-	protein_coding	-0.609841	0.655269	1	1	1.09675	1.70659	2.2639	1.13873
ENSG00000080839.11_3	RBL1	chr20:35624752-35724398	-	protein_coding	-0.609634	0.655363	1	1	2.27161	2.88125	6.36786	3.82862
ENSG00000171914.16_3	TLN2	chr15:62682725-63136830	+	protein_coding	-0.609507	0.655421	1	1	2.94319	3.5527	10.7346	6.69112
ENSG00000110906.12_2	KCTD10	chr12:109886461-109915349	-	protein_coding	-0.609471	0.655437	1	1	2.97787	3.58734	11.0198	6.8782
ENSG00000154856.12_4	APCDD1	chr18:10454625-10489945	+	protein_coding	-0.608671	0.6558	1	1	0.372329	0.981	0.973833	0.29444
ENSG00000149679.11_4	CABLES2	chr20:60963688-60982341	-	protein_coding	-0.608563	0.65585	1	1	1.16744	1.776	2.42476	1.24613
ENSG00000149761.8_4	NUDT22	chr11:63993413-63998158	+	protein_coding	-0.608504	0.655876	1	1	1.63985	2.24835	3.7514	2.11633
ENSG00000100258.17_3	LMF2	chr22:50941378-50946120	-	protein_coding	-0.608307	0.655966	1	1	4.39716	5.00547	31.1215	20.0706
ENSG00000145945.5_3	FAM50B	chr6:3849620-3851551	+	protein_coding	-0.608134	0.656045	1	1	1.43229	2.04042	3.11366	1.69874
ENSG00000164674.15_2	SYTL3	chr6:159071046-159185908	+	protein_coding	-0.608114	0.656054	1	1	1.1591	1.76722	2.40397	1.23318
ENSG00000130827.6_2	PLXNA3	chrX:153686621-153706118	+	protein_coding	-0.607982	0.656114	1	1	3.13284	3.74082	12.369	7.77158
ENSG00000101311.15_2	FERMT1	chr20:6055492-6104191	-	protein_coding	-0.60786	0.656169	1	1	0.462937	1.0708	1.10059	0.378345
ENSG00000089685.14_3	BIRC5	chr17:76210267-76221717	+	protein_coding	-0.60783	0.656183	1	1	2.42915	3.03698	7.20773	4.38577
ENSG00000182712.15_3	CMC4	chrX:154289897-154299637	-	protein_coding	-0.607333	0.656409	1	1	2.45569	3.06302	7.3572	4.48574
ENSG00000090432.6_2	MUL1	chr1:20825941-20834654	-	protein_coding	-0.607288	0.65643	1	1	3.31293	3.92022	14.1393	8.93786
ENSG00000140262.17_2	TCF12	chr15:57210821-57591479	+	protein_coding	-0.607231	0.656456	1	1	3.61023	4.21746	17.603	11.212
ENSG00000188581.8_2	KRTAP1-1	chr17:39196811-39197713	-	protein_coding	-0.607203	0.656468	1	1	1.5445	2.1517	3.44352	1.91703
ENSG00000182934.11_3	SRPRA	chr11:126132814-126139039	-	protein_coding	-0.606984	0.656568	1	1	4.54975	5.15673	34.6722	22.4212
ENSG00000182584.4_3	ACTL10	chr20:32254304-32256331	+	protein_coding	-0.606968	0.656575	1	1	0.402593	1.00956	1.0133	0.321882
ENSG00000064655.18_4	EYA2	chr20:45523263-45817492	+	protein_coding	-0.606859	0.656625	1	1	1.06197	1.66883	2.17956	1.08778
ENSG00000140525.17_4	FANCI	chr15:89787180-89860492	+	protein_coding	-0.606655	0.656718	1	1	2.63475	3.24141	8.45717	5.21069
ENSG00000255526.6_3	NEDD8-MDP1	chr14:24683161-24701558	-	protein_coding	-0.606208	0.656921	1	1	0.264782	0.87099	0.828918	0.201455
ENSG00000181924.6_2	COA4	chr11:73583712-73588033	-	protein_coding	-0.606104	0.656968	1	1	3.16677	3.77287	12.6693	7.98031
ENSG00000248787.1_3	AC092903.2	chr3:125626848-125629115	-	lincRNA	-0.605925	0.65705	1	1	0.582247	1.18817	1.27864	0.497179
ENSG00000149591.16_3	TAGLN	chr11:117070037-117075498	+	protein_coding	-0.605157	0.6574	1	1	5.87509	6.48024	88.2788	57.6918
ENSG00000226965.1_3	AC092167.1	chr7:110072296-110174811	-	lincRNA	-0.604697	0.657609	1	1	0.38662	0.991317	0.987999	0.307327
ENSG00000248866.1_2	USP46-AS1	chr4:53525573-53527835	+	lincRNA	-0.604276	0.657801	1	1	0.673995	1.27827	1.42548	0.595485
ENSG00000106268.15_3	NUDT1	chr7:2281857-2290781	+	protein_coding	-0.604012	0.657922	1	1	2.42897	3.03298	7.18497	4.38507
ENSG00000258818.3_3	RNASE4	chr14:21152259-21169374	+	protein_coding	-0.603932	0.657958	1	1	1.20631	1.81024	2.50701	1.30746
ENSG00000198680.4_2	TUSC1	chr9:25676387-25678438	-	protein_coding	-0.603791	0.658023	1	1	2.14152	2.74531	5.70535	3.41227
ENSG00000137802.13_3	MAPKBP1	chr15:42066632-42120053	+	protein_coding	-0.60359	0.658114	1	1	1.7753	2.37889	4.20136	2.42309
ENSG00000049769.12_3	PPP1R3F	chrX:49126306-49157940	+	protein_coding	-0.602698	0.658521	1	1	0.827519	1.43022	1.69487	0.774631
ENSG00000101350.7_2	KIF3B	chr20:30865467-30922814	+	protein_coding	-0.602597	0.658567	1	1	3.5062	4.1088	16.2532	10.3624
ENSG00000128285.4_2	MCHR1	chr22:41074754-41078818	+	protein_coding	-0.602366	0.658673	1	1	0.0356367	0.638003	0.556173	0.0250091
ENSG00000158373.8_3	HIST1H2BD	chr6:26158374-26171577	+	protein_coding	-0.602268	0.658718	1	1	5.92385	6.52611	91.1629	59.7093
ENSG00000197467.13_3	COL13A1	chr10:71561687-71724031	+	protein_coding	-0.602133	0.658779	1	1	2.79098	3.39311	9.50579	5.921
ENSG00000275966.1_3	AC110285.6	chr17:79319276-79319766	-	lincRNA	-0.601622	0.659013	1	1	0.00590008	0.607522	0.52364	0.004098
ENSG00000260877.2_3	AP005233.2	chr11:69186231-69187280	+	lincRNA	-0.60153	0.659055	1	1	0.19349	0.79502	0.735102	0.143527
ENSG00000161544.9_3	CYGB	chr17:74523438-74547257	-	protein_coding	-0.60138	0.659123	1	1	1.48595	2.08733	3.24962	1.80103
ENSG00000120784.15_3	ZFP30	chr19:38104650-38183238	-	protein_coding	-0.601162	0.659223	1	1	1.08543	1.68659	2.21894	1.122
ENSG00000125885.13_4	MCM8	chr20:5931298-5979623	+	protein_coding	-0.601043	0.659277	1	1	2.09563	2.69668	5.48306	3.27413
ENSG00000163170.11_2	BOLA3	chr2:74362525-74375121	-	protein_coding	-0.600494	0.659528	1	1	1.70382	2.30432	3.93933	2.25763
ENSG00000257086.1_4	AP001453.3	chr11:64014411-64016966	-	lincRNA	-0.59924	0.660101	1	1	0.847899	1.44714	1.72667	0.799878
ENSG00000166166.12_2	TRMT61A	chr14:103995521-104003410	+	protein_coding	-0.598901	0.660257	1	1	2.27653	2.87543	6.33824	3.84512
ENSG00000174365.19_2	SNHG11	chr20:37075221-37079564	+	processed_transcript	-0.598819	0.660294	1	1	0.866374	1.46519	1.761	0.823076
ENSG00000171451.13_3	DSEL	chr18:65173819-65184217	-	protein_coding	-0.598606	0.660392	1	1	5.55936	6.15797	70.4058	46.1558
ENSG00000171757.15_2	LRRC34	chr3:169511216-169530774	-	protein_coding	-0.59804	0.660651	1	1	0.238866	0.836906	0.786215	0.180064
ENSG00000145214.13_3	DGKQ	chr4:952675-980683	-	protein_coding	-0.597983	0.660677	1	1	1.84139	2.43937	4.42405	2.58355
ENSG00000167994.11_3	RAB3IL1	chr11:61664773-61687741	-	protein_coding	-0.597956	0.660689	1	1	3.05979	3.65774	11.6209	7.33849
ENSG00000132205.10_2	EMILIN2	chr18:2847028-2915991	+	protein_coding	-0.597811	0.660756	1	1	3.33704	3.93485	14.2936	9.10532
ENSG00000197785.13_2	ATAD3A	chr1:1447531-1470067	+	protein_coding	-0.597191	0.66104	1	1	3.80338	4.40057	20.1204	12.9615
ENSG00000214756.7_2	METTL12	chr11:62432781-62435968	+	protein_coding	-0.597188	0.661041	1	1	0.428545	1.02573	1.03599	0.345875
ENSG00000126218.11_3	F10	chr13:113777128-113803843	+	protein_coding	-0.59693	0.661159	1	1	1.25651	1.85344	2.6136	1.38917
ENSG00000188827.10_2	SLX4	chr16:3631182-3661599	-	protein_coding	-0.596527	0.661344	1	1	1.58677	2.1833	3.54191	2.00377
ENSG00000150051.13_3	MKX	chr10:27961804-28034989	-	protein_coding	-0.595356	0.661881	1	1	2.86223	3.45759	9.98596	6.2714
ENSG00000142677.3_2	IL22RA1	chr1:24446261-24469611	-	protein_coding	-0.59514	0.66198	1	1	0	0.59514	0.510619	0
ENSG00000186812.12_3	ZNF397	chr18:32820994-32847097	+	protein_coding	-0.59504	0.662026	1	1	1.12645	1.72149	2.29776	1.18321
ENSG00000183763.8_2	TRAIP	chr3:49866032-49894007	-	protein_coding	-0.594786	0.662143	1	1	1.27323	1.86802	2.65031	1.41703
ENSG00000179097.5_2	HTR1F	chr3:88039846-88042985	+	protein_coding	-0.5942	0.662412	1	1	1.29666	1.89086	2.70856	1.45659
ENSG00000205423.11_2	CNEP1R1	chr16:50058321-50070999	+	protein_coding	-0.593068	0.662932	1	1	1.73428	2.32734	4.0188	2.32712
ENSG00000065809.13_3	FAM107B	chr10:14560556-14816896	-	protein_coding	-0.592996	0.662965	1	1	1.80485	2.39785	4.27016	2.49393
ENSG00000083799.17_3	CYLD	chr16:50775961-50835846	+	protein_coding	-0.592489	0.663198	1	1	2.10172	2.69421	5.47199	3.29221
ENSG00000164062.12_3	APEH	chr3:49711435-49721396	+	protein_coding	-0.59239	0.663243	1	1	3.05389	3.64627	11.521	7.30445
ENSG00000131019.10_2	ULBP3	chr6:150384286-150390231	-	protein_coding	-0.592087	0.663383	1	1	2.19933	2.79141	5.92307	3.59264
ENSG00000161243.8_3	FBXO27	chr19:39481354-39523425	-	protein_coding	-0.591713	0.663555	1	1	0.508732	1.10044	1.14421	0.422799
ENSG00000164171.10_2	ITGA2	chr5:52285156-52390609	+	protein_coding	-0.591631	0.663592	1	1	4.53265	5.12429	33.879	22.1454
ENSG00000181751.9_2	C5orf30	chr5:102594403-102614361	+	protein_coding	-0.591613	0.663601	1	1	3.88855	4.48016	21.3184	13.8105
ENSG00000135617.3_2	PRADC1	chr2:73455134-73460366	-	protein_coding	-0.591549	0.66363	1	1	2.84109	3.43263	9.79757	6.16559
ENSG00000176678.5_3	FOXL1	chr16:86609974-86615766	+	protein_coding	-0.591515	0.663646	1	1	2.67407	3.26558	8.61697	5.38226
ENSG00000148218.15_3	ALAD	chr9:116148597-116163613	-	protein_coding	-0.591321	0.663735	1	1	2.7064	3.29772	8.8336	5.5269
ENSG00000093183.13_3	SEC22C	chr3:42589461-42642572	-	protein_coding	-0.590865	0.663945	1	1	2.53006	3.12093	7.69946	4.77596
ENSG00000255121.2_3	AP003392.4	chr11:118865534-118868714	-	lincRNA	-0.590366	0.664174	1	1	0.840627	1.43099	1.69632	0.790829
ENSG00000110931.18_3	CAMKK2	chr12:121675494-121736111	-	protein_coding	-0.589941	0.66437	1	1	2.50125	3.09119	7.522	4.66176
ENSG00000167461.11_3	RAB8A	chr19:16222439-16245044	+	protein_coding	-0.58988	0.664398	1	1	2.90973	3.49961	10.3106	6.51478
ENSG00000130529.15_3	TRPM4	chr19:49660998-49715093	+	protein_coding	-0.589726	0.664469	1	1	2.1071	2.69683	5.48374	3.30825
ENSG00000275560.1_4	AC008115.3	chr12:12871907-12872455	+	sense_intronic	-0.589349	0.664643	1	1	0.928932	1.51828	1.8645	0.903866
ENSG00000172201.11_3	ID4	chr6:19837617-19840915	+	protein_coding	-0.589286	0.664672	1	1	2.53382	3.1231	7.71259	4.79101
ENSG00000134508.12_3	CABLES1	chr18:20714528-20840431	+	protein_coding	-0.589253	0.664687	1	1	1.9628	2.55205	4.86468	2.89818
ENSG00000039523.19_4	RIPOR1	chr16:67552321-67580691	+	protein_coding	-0.588634	0.664972	1	1	3.2562	3.84484	13.3685	8.55466
ENSG00000145861.7_2	C1QTNF2	chr5:159774758-159797648	-	protein_coding	-0.588571	0.665001	1	1	0.646981	1.23555	1.35471	0.565888
ENSG00000250697.1_4	AC010343.3	chr5:32925745-33298016	-	lincRNA	-0.588192	0.665176	1	1	0.501932	1.09012	1.12892	0.416109
ENSG00000109794.13_3	FAM149A	chr4:187025573-187093821	+	protein_coding	-0.588186	0.665179	1	1	0.362101	0.950287	0.932257	0.285296
ENSG00000169105.7_2	CHST14	chr15:40763197-40766770	+	protein_coding	-0.588163	0.665189	1	1	3.08388	3.67204	11.7466	7.47891
ENSG00000103197.16_3	TSC2	chr16:2097466-2138721	+	protein_coding	-0.588105	0.665216	1	1	2.50587	3.09398	7.53847	4.67993
ENSG00000006607.13_3	FARP2	chr2:242295658-242434256	+	protein_coding	-0.587658	0.665422	1	1	1.73726	2.32491	4.01036	2.334
ENSG00000259207.7_3	ITGB3	chr17:45331212-45389182	+	protein_coding	-0.586343	0.666029	1	1	3.34021	3.92655	14.2058	9.12753
ENSG00000197818.11_3	SLC9A8	chr20:48429250-48508779	+	protein_coding	-0.585868	0.666248	1	1	1.82138	2.40724	4.3046	2.53418
ENSG00000141542.10_2	RAB40B	chr17:80612849-80656604	-	protein_coding	-0.58576	0.666298	1	1	0.472842	1.0586	1.08291	0.387841
ENSG00000136811.16_4	ODF2	chr9:131217465-131263571	+	protein_coding	-0.585678	0.666336	1	1	2.74743	3.33311	9.07782	5.71521
ENSG00000135821.17_3	GLUL	chr1:182350839-182361341	-	protein_coding	-0.585201	0.666557	1	1	3.46622	4.05142	15.5806	10.0519

## Sheet: up sample2 vs sample 0
#log2FC >= 0.585 #p-value cut-off <= 1.00 #q-value cut-off <= 1.00 #Gene biotype: processed_transcript,lincRNA,3prime_overlapping_ncrna,antisense,non_coding,sense_intronic,sense_overlapping,TEC,known_ncrna,macro_lncRNA,bidirectional_promoter_lncrna,ncRNA,lncRNA,protein_coding #Condition pair: up sample 2 vs sample0 Column A: Track_id, The database name in gene level. Column B: Gene_Name, The name…
Annotation					DE Statistic				FPKM
Track_id	Gene_Name	Locus	Strand	Gene_Type	log2FC	Fold_Change	p_value	q_value	R-2_FPKM	K-1_FPKM	K-1	R-2
ENSG00000276216.1_3	AC245014.3	chr1:148241473-148241811	+	lincRNA	3.73206	13.2881	1	1	3.73206	0	0	12.2881
ENSG00000251493.4_3	FOXD1	chr5:72740654-72744352	-	protein_coding	3.06673	8.37873	1	1	5.65542	2.58869	5.01552	49.4024
ENSG00000151012.13_2	SLC7A11	chr4:139085251-139163503	-	protein_coding	2.88333	7.37854	1	1	4.47433	1.591	2.01258	21.2284
ENSG00000162702.7_2	ZNF281	chr1:200374068-200379184	-	protein_coding	2.51238	5.70562	1	1	4.6609	2.14851	3.43371	24.2971
ENSG00000284292.1_2	AC004922.1	chr7:98923502-98992276	+	protein_coding	2.34879	5.09396	1	1	3.5349	1.18612	1.27539	10.5908
ENSG00000170345.9_3	FOS	chr14:75745477-75748933	+	protein_coding	2.18021	4.53218	1	1	6.08653	3.90632	13.9941	66.9558
ENSG00000125740.13_3	FOSB	chr19:45971253-45978437	+	protein_coding	2.15719	4.46045	1	1	4.63981	2.48262	4.5891	23.9299
ENSG00000160888.6_2	IER2	chr19:13261229-13265722	+	protein_coding	2.13865	4.40349	1	1	4.95464	2.81599	6.04203	30.0095
ENSG00000223749.9_3	MIR503HG	chrX:133677367-133680662	-	lincRNA	2.13538	4.39353	1	1	4.02221	1.88683	2.69823	15.2483
ENSG00000153234.13_3	NR4A2	chr2:157180944-157198860	-	protein_coding	2.1182	4.34152	1	1	2.83646	0.718255	0.645191	6.14263
ENSG00000267093.1	CTD-2105E13.13	chr19:55911113-55911787	-	lincRNA	2.10293	4.2958	1	1	2.95029	0.84736	0.799206	6.72904
ENSG00000123358.19_3	NR4A1	chr12:52416616-52453291	+	protein_coding	2.02672	4.07478	1	1	2.80417	0.777444	0.714092	5.98455
ENSG00000168175.14_2	MAPK1IP1L	chr14:55518349-55536910	+	protein_coding	1.9866	3.96301	1	1	4.48123	2.49463	4.63585	21.3349
ENSG00000178974.9_3	FBXO34	chr14:55738021-55828636	+	protein_coding	1.98505	3.95877	1	1	2.90843	0.923379	0.896552	6.50802
ENSG00000168209.4_2	DDIT4	chr10:74033678-74035794	+	protein_coding	1.97704	3.93686	1	1	4.76514	2.7881	5.90719	26.1926
ENSG00000241978.9_3	AKAP2	chr9:112810878-112934792	+	protein_coding	1.88954	3.70517	1	1	4.60305	2.71351	5.55917	23.3029
ENSG00000171223.5_2	JUNB	chr19:12902310-12904129	+	protein_coding	1.81843	3.52698	1	1	6.5276	4.70916	25.1577	91.2577
ENSG00000241544.1_2	LINC02029	chr3:156799630-156806336	+	lincRNA	1.79416	3.46815	1	1	2.05015	0.255988	0.194153	3.1415
ENSG00000168461.12_3	RAB31	chr18:9708162-9862548	+	protein_coding	1.78992	3.45796	1	1	4.81428	3.02436	7.13623	27.1348
ENSG00000157600.11_2	TMEM164	chrX:109245859-109425962	+	protein_coding	1.78935	3.4566	1	1	2.40428	0.614924	0.531477	4.2937
ENSG00000159873.9_2	CCDC117	chr22:29168662-29185289	+	protein_coding	1.77073	3.41227	1	1	3.19309	1.42236	1.68023	8.14566
ENSG00000206053.12_4	JPT2	chr16:1728257-1752281	+	protein_coding	1.76513	3.39904	1	1	3.75069	1.98556	2.96016	12.4607
ENSG00000118707.9_3	TGIF2	chr20:35201891-35222353	+	protein_coding	1.73647	3.33218	1	1	2.14987	0.413409	0.331829	3.43789
ENSG00000180667.10_2	YOD1	chr1:207217194-207226325	-	protein_coding	1.72593	3.30793	1	1	3.5038	1.77787	2.42919	10.3435
ENSG00000255150.2_3	EID3	chr12:104697517-104698983	+	protein_coding	1.72196	3.29884	1	1	4.3838	2.66184	5.32841	19.8764
ENSG00000126709.14_2	IFI6	chr1:27992572-27998729	-	protein_coding	1.7191	3.29232	1	1	5.14108	3.42198	9.71809	34.2874
ENSG00000120738.7_2	EGR1	chr5:137801179-137805004	+	protein_coding	1.71006	3.27175	1	1	6.93372	5.22366	36.3662	121.253
ENSG00000260272.1_4	AC093525.2	chr16:2546033-2570219	+	protein_coding	1.69279	3.23282	1	1	1.69279	0	0	2.23282
ENSG00000198018.6_3	ENTPD7	chr10:101419263-101465997	+	protein_coding	1.69197	3.23098	1	1	5.26472	3.57275	10.8988	37.4449
ENSG00000138613.13_3	APH1B	chr15:63568217-63601325	+	protein_coding	1.6627	3.16608	1	1	3.25361	1.59091	2.01239	8.53748
ENSG00000101935.9_3	AMMECR1	chrX:109437414-109683461	-	protein_coding	1.63882	3.11412	1	1	4.04894	2.41011	4.31516	15.552
ENSG00000169429.10_2	CXCL8	chr4:74606223-74609433	+	protein_coding	1.61921	3.07207	1	1	2.92673	1.30752	1.47516	6.60386
ENSG00000172780.16_3	RAB43	chr3:128806412-128841644	-	protein_coding	1.61744	3.0683	1	1	2.27455	0.657109	0.57692	3.83846
ENSG00000128606.12_3	LRRC17	chr7:102553438-102585396	+	protein_coding	1.60711	3.04642	1	1	2.03158	0.424465	0.342074	3.08852
ENSG00000113522.13_2	RAD50	chr5:131891711-131982036	+	protein_coding	1.56715	2.96319	1	1	2.89735	1.33019	1.51437	6.45056
ENSG00000155380.11_3	SLC16A1	chr1:113454469-113499635	-	protein_coding	1.56532	2.95943	1	1	4.32871	2.7634	5.78993	19.0943
ENSG00000081041.8_2	CXCL2	chr4:74962752-74965010	-	protein_coding	1.55658	2.94155	1	1	2.15517	0.598594	0.51424	3.45422
ENSG00000135069.13_2	PSAT1	chr9:80912059-80945009	+	protein_coding	1.55251	2.93327	1	1	5.10753	3.55502	10.7535	33.4762
ENSG00000131389.16_2	SLC6A6	chr3:14444076-14530857	+	protein_coding	1.53328	2.89442	1	1	3.65507	2.12179	3.35234	11.5975
ENSG00000178860.8_2	MSC	chr8:72753784-72756703	-	protein_coding	1.52092	2.86974	1	1	3.59878	2.07786	3.22181	11.1155
ENSG00000118515.11_3	SGK1	chr6:134490384-134639250	-	protein_coding	1.51681	2.86158	1	1	3.71063	2.19382	3.57515	12.0922
ENSG00000128016.5_2	ZFP36	chr19:39897453-39900052	+	protein_coding	1.51422	2.85644	1	1	5.5083	3.99408	14.9345	44.5158
ENSG00000247556.6_2	OIP5-AS1	chr15:41576188-41601935	+	processed_transcript	1.50402	2.83632	1	1	4.19756	2.69354	5.46901	17.3481
ENSG00000144802.11_2	NFKBIZ	chr3:101546835-101579866	+	protein_coding	1.50355	2.83539	1	1	2.39415	0.890608	0.853957	4.25669
ENSG00000198894.7_3	CIPC	chr14:77564440-77583630	+	protein_coding	1.48114	2.7917	1	1	1.9409	0.459758	0.375311	2.83946
ENSG00000168386.18_3	FILIP1L	chr3:99548985-99833357	-	protein_coding	1.47998	2.78945	1	1	3.5838	2.10382	3.29847	10.9904
ENSG00000284194.1_1	SCO2	chr22:50961997-50964868	-	protein_coding	1.46445	2.75959	1	1	2.20353	0.739077	0.669108	3.60605
ENSG00000149948.13_3	HMGA2	chr12:66217911-66360075	+	protein_coding	1.43839	2.71019	1	1	4.78479	3.3464	9.17109	26.5656
ENSG00000211445.11_4	GPX3	chr5:150399999-150408554	+	protein_coding	1.43566	2.70506	1	1	2.33014	0.894474	0.858932	4.02853
ENSG00000197714.8_2	ZNF460	chr19:57791419-57804937	+	protein_coding	1.43461	2.70308	1	1	4.73826	3.30365	8.87411	25.6905
ENSG00000136603.13_3	SKIL	chr3:170075466-170114623	+	protein_coding	1.42388	2.68307	1	1	3.98526	2.56138	4.90272	14.8374
ENSG00000172795.15_2	DCP2	chr5:112312399-112356667	+	protein_coding	1.41747	2.67116	1	1	2.55374	1.13627	1.19812	4.87154
ENSG00000230184.1_3	SMYD3-IT1	chr1:246484965-246485740	-	sense_intronic	1.41266	2.66228	1	1	2.53989	1.12722	1.18438	4.81543
ENSG00000128965.11_2	CHAC1	chr15:41245160-41248717	+	protein_coding	1.40676	2.65142	1	1	2.61852	1.21176	1.3162	5.14121
ENSG00000115762.16_3	PLEKHB2	chr2:131862420-132111282	+	protein_coding	1.38682	2.61502	1	1	4.48084	3.09402	7.5387	21.3289
ENSG00000139372.14_3	TDG	chr12:104359582-104382652	+	protein_coding	1.38575	2.61309	1	1	3.47672	2.09097	3.26034	10.1326
ENSG00000148154.9_2	UGCG	chr9:114659046-114697649	+	protein_coding	1.38564	2.61288	1	1	5.19407	3.80843	13.0104	35.6075
ENSG00000243207.6_3	PPAN-P2RY11	chr19:10216899-10225456	+	protein_coding	1.37177	2.58788	1	1	1.7388	0.367035	0.2897	2.33759
ENSG00000124702.17_2	KLHDC3	chr6:42981841-42989036	+	protein_coding	1.36345	2.573	1	1	5.399	4.03554	15.3991	41.1949
ENSG00000265972.5_2	TXNIP	chr1:145438469-145442635	+	protein_coding	1.36108	2.56878	1	1	4.51362	3.15254	7.89218	21.8421
ENSG00000137331.11_2	IER3	chr6:30710976-30712331	-	protein_coding	1.35595	2.55966	1	1	6.64029	5.28433	37.9711	98.753
ENSG00000059728.10_3	MXD1	chr2:70124820-70170077	+	protein_coding	1.35526	2.55842	1	1	1.78119	0.42593	0.343438	2.43709
ENSG00000123094.15_3	RASSF8	chr12:26111962-26232825	+	protein_coding	1.34204	2.53509	1	1	3.70141	2.35938	4.13149	12.0088
ENSG00000158615.8_2	PPP1R15B	chr1:204372515-204380919	-	protein_coding	1.33734	2.52685	1	1	5.22628	3.88895	13.8146	36.4342
ENSG00000150593.17_3	PDCD4	chr10:112631553-112659764	+	protein_coding	1.33387	2.52078	1	1	3.96242	2.62854	5.18401	14.5886
ENSG00000119414.11_2	PPP6C	chr9:127908852-127952218	-	protein_coding	1.32896	2.51222	1	1	4.11793	2.78897	5.91137	16.3629
ENSG00000136244.11_3	IL6	chr7:22765503-22771621	+	protein_coding	1.32118	2.4987	1	1	1.91795	0.596774	0.512331	2.77887
ENSG00000162772.16_3	ATF3	chr1:212738676-212794119	+	protein_coding	1.32109	2.49855	1	1	1.5451	0.224005	0.167972	1.91824
ENSG00000002834.17_3	LASP1	chr17:37026112-37078023	+	protein_coding	1.31758	2.49248	1	1	6.13081	4.81322	27.1141	69.074
ENSG00000177853.14_3	ZNF518A	chr10:97889472-97965044	+	protein_coding	1.31711	2.49166	1	1	2.02356	0.706455	0.631789	3.06586
ENSG00000063322.13_2	MED29	chr19:39881943-39891277	+	protein_coding	1.31662	2.49081	1	1	3.09867	1.78206	2.43916	7.56631
ENSG00000134108.12_2	ARL8B	chr3:5163905-5222597	+	protein_coding	1.31607	2.48987	1	1	3.9416	2.62553	5.17112	14.3653
ENSG00000152952.11_2	PLOD2	chr3:145787227-145881440	-	protein_coding	1.31304	2.48464	1	1	4.19467	2.88163	6.36985	17.3114
ENSG00000242265.5_3	PEG10	chr7:94285637-94299007	+	protein_coding	1.31213	2.48308	1	1	2.58086	1.26873	1.4095	4.98297
ENSG00000138061.11_3	CYP1B1	chr2:38294116-38337044	-	protein_coding	1.3109	2.48096	1	1	4.05367	2.74277	5.69354	15.6064
ENSG00000105810.9_2	CDK6	chr7:92234235-92465908	-	protein_coding	1.3069	2.47409	1	1	5.20898	3.90208	13.95	35.9878
ENSG00000279535.1_3	AP003476.1	chr8:119201694-119202209	-	TEC	1.30656	2.47351	1	1	1.35902	0.0524632	0.037034	1.56512
ENSG00000106771.12_2	TMEM245	chr9:111777432-111882225	-	protein_coding	1.30562	2.4719	1	1	4.58938	3.28376	8.73891	23.0736
ENSG00000176020.8_3	AMIGO3	chr3:49754267-49757128	-	protein_coding	1.30386	2.46888	1	1	1.37964	0.0757832	0.053933	1.60204
ENSG00000165997.4_2	ARL5B	chr10:18948334-18970568	+	protein_coding	1.29285	2.45011	1	1	3.34759	2.05475	3.15471	9.17948
ENSG00000059804.15_2	SLC2A3	chr12:8071826-8088871	-	protein_coding	1.28697	2.44014	1	1	4.45366	3.1667	7.97987	20.9122
ENSG00000179454.13_2	KLHL28	chr14:45393522-45511525	-	protein_coding	1.24927	2.37721	1	1	2.59028	1.34101	1.53329	5.02216
ENSG00000117394.20_2	SLC2A1	chr1:43391046-43424844	-	protein_coding	1.24728	2.37393	1	1	3.81109	2.56381	4.91268	13.0363
ENSG00000171302.16_3	CANT1	chr17:76987799-77005949	-	protein_coding	1.24665	2.3729	1	1	4.14175	2.8951	6.43895	16.6519
ENSG00000143384.12_2	MCL1	chr1:150547027-150552214	-	protein_coding	1.24624	2.37222	1	1	6.73155	5.48531	43.7962	105.267
ENSG00000141682.11_2	PMAIP1	chr18:57567180-57571538	+	protein_coding	1.24424	2.36894	1	1	3.25525	2.01101	3.03065	8.54835
ENSG00000142178.7_2	SIK1	chr21:44834395-44847008	-	protein_coding	1.24143	2.36432	1	1	2.02106	0.779636	0.716698	3.05882
ENSG00000106819.11_2	ASPN	chr9:95218487-95244788	-	protein_coding	1.23727	2.35751	1	1	2.03656	0.799295	0.74025	3.10266
ENSG00000069956.11_3	MAPK6	chr15:52244303-52359569	+	protein_coding	1.23161	2.34829	1	1	5.14157	3.90996	14.032	34.2994
ENSG00000169155.9_3	ZBTB43	chr9:129567285-129600489	+	protein_coding	1.22404	2.336	1	1	2.12316	0.899118	0.864925	3.35646
ENSG00000132003.9_3	ZSWIM4	chr19:13906274-13943044	+	protein_coding	1.22367	2.3354	1	1	2.29496	1.07128	1.1013	3.90739
ENSG00000004864.13_2	SLC25A13	chr7:95749532-95951459	-	protein_coding	1.21627	2.32345	1	1	3.4595	2.24323	3.73457	10.0005
ENSG00000135074.15_3	ADAM19	chr5:156822542-157002783	-	protein_coding	1.21248	2.31735	1	1	4.91	3.69752	11.9737	29.0647
ENSG00000148848.14_3	ADAM12	chr10:127700950-128077024	-	protein_coding	1.21046	2.31412	1	1	5.72511	4.51465	21.8583	51.8968
ENSG00000111424.10_2	VDR	chr12:48235320-48336831	-	protein_coding	1.20783	2.30989	1	1	3.66419	2.45636	4.48831	11.6774
ENSG00000274276.4_2	CBSL	chr21:44473301-44496472	-	protein_coding	1.2047	2.30489	1	1	3.0062	1.8015	2.48583	7.03448
ENSG00000260400.1_3	AL513534.1	chr10:70458257-70460551	+	sense_overlapping	1.20298	2.30215	1	1	1.84555	0.642569	0.561106	2.5939
ENSG00000156804.7_2	FBXO32	chr8:124510129-124553446	-	protein_coding	1.19737	2.29321	1	1	3.29323	2.09586	3.27482	8.80307
ENSG00000118495.18_2	PLAGL1	chr6:144261437-144385736	-	protein_coding	1.19199	2.28468	1	1	3.29818	2.10618	3.30551	8.83672
ENSG00000171877.20_3	FRMD5	chr15:44162959-44487450	-	protein_coding	1.18919	2.28024	1	1	2.09374	0.904557	0.87197	3.26854
ENSG00000126070.19_2	AGO3	chr1:36396319-36538101	+	protein_coding	1.18497	2.27359	1	1	2.29921	1.11424	1.16481	3.9219
ENSG00000278351.1_4	AC009248.2	chr12:45650256-45650509	+	sense_intronic	1.18467	2.27311	1	1	1.55721	0.372543	0.294633	1.94285
ENSG00000182149.20_3	IST1	chr16:71879899-71965102	+	protein_coding	1.18368	2.27155	1	1	3.40257	2.21889	3.65535	9.57488
ENSG00000162849.15_3	KIF26B	chr1:245318287-245872733	+	protein_coding	1.17943	2.26487	1	1	2.962	1.78257	2.44038	6.79202
ENSG00000221869.4_2	CEBPD	chr8:48649471-48651648	-	protein_coding	1.17904	2.26427	1	1	4.44057	3.26153	8.58997	20.7142
ENSG00000144476.5_3	ACKR3	chr2:237476430-237491001	+	protein_coding	1.17477	2.25757	1	1	1.5417	0.366931	0.289607	1.91137
ENSG00000196693.14_2	ZNF33B	chr10:43069633-43134016	-	protein_coding	1.17196	2.25318	1	1	1.67112	0.499161	0.413392	2.18462
ENSG00000187498.14_3	COL4A1	chr13:110801310-110959496	-	protein_coding	1.17064	2.25111	1	1	4.48593	3.31529	8.95407	21.4077
ENSG00000182752.9_3	PAPPA	chr9:118916083-119164601	+	protein_coding	1.15891	2.23289	1	1	4.48664	3.32773	9.04027	21.4188
ENSG00000266538.1_4	AC005838.2	chr17:15434087-15434403	-	lincRNA	1.15416	2.22555	1	1	2.4752	1.32104	1.49847	4.56046
ENSG00000109133.12_2	TMEM33	chr4:41937137-41962589	+	protein_coding	1.15133	2.22118	1	1	3.50443	2.35311	4.10924	10.3485
ENSG00000131779.10_3	PEX11B	chr1:145516252-145523730	+	protein_coding	1.14719	2.21482	1	1	3.52382	2.37663	4.19324	10.5021
ENSG00000167232.13_3	ZNF91	chr19:23487793-23578362	-	protein_coding	1.14696	2.21447	1	1	2.29307	1.14612	1.21317	3.90099
ENSG00000085365.17_2	SCAMP1	chr5:77656407-77774894	+	protein_coding	1.14423	2.21028	1	1	3.75638	2.61215	5.11413	12.514
ENSG00000122705.16_2	CLTA	chr9:36190853-36304778	+	protein_coding	1.14313	2.20859	1	1	5.69086	4.54774	22.3886	50.6559
ENSG00000171502.14_2	COL24A1	chr1:86194916-86622626	-	protein_coding	1.14262	2.20782	1	1	1.75929	0.616673	0.533335	2.38532
ENSG00000273017.1_4	AP000240.1	chr21:30731323-30731774	+	sense_intronic	1.14088	2.20516	1	1	2.01705	0.876168	0.835493	3.04756
ENSG00000148841.15_2	ITPRIP	chr10:106069456-106098162	-	protein_coding	1.13348	2.19387	1	1	3.03688	1.9034	2.74093	7.20713
ENSG00000273035.1_4	AC007684.1	chr2:39550469-39550945	-	sense_intronic	1.13234	2.19214	1	1	1.77154	0.639202	0.557467	2.41418
ENSG00000169981.10_3	ZNF35	chr3:44690219-44702283	+	protein_coding	1.12858	2.18643	1	1	1.99804	0.869458	0.826976	2.99456
ENSG00000070669.16_3	ASNS	chr7:97481430-97501854	-	protein_coding	1.12722	2.18438	1	1	3.23081	2.10359	3.29777	8.38794
ENSG00000271347.1_4	AC124312.5	chr15:25236633-25236900	+	sense_intronic	1.12503	2.18106	1	1	2.71827	1.59324	2.01727	5.58084
ENSG00000166974.12_3	MAPRE2	chr18:32556892-32723434	+	protein_coding	1.12437	2.18006	1	1	2.85173	1.72736	2.31121	6.21863
ENSG00000146858.7_2	ZC3HAV1L	chr7:138710452-138720775	-	protein_coding	1.11453	2.16524	1	1	3.53194	2.41741	4.34211	10.567
ENSG00000180694.13_3	TMEM64	chr8:91634223-91803860	-	protein_coding	1.10759	2.15485	1	1	3.17498	2.06739	3.19128	8.03157
ENSG00000280280.1_4	AC006435.5	chr17:2363477-2363588	-	TEC	1.10105	2.14511	1	1	1.46435	0.3633	0.286365	1.75939
ENSG00000118523.5_2	CTGF	chr6:132269316-132272513	-	protein_coding	1.09984	2.14331	1	1	7.70413	6.60429	96.2948	207.533
ENSG00000130958.11_2	SLC35D2	chr9:99082988-99145992	-	protein_coding	1.09792	2.14047	1	1	2.99712	1.89919	2.73004	6.98403
ENSG00000135678.11_3	CPM	chr12:69235977-69365350	-	protein_coding	1.09617	2.13787	1	1	2.00226	0.906088	0.873957	3.00627
ENSG00000103064.13_3	SLC7A6	chr16:68298419-68335726	+	protein_coding	1.09597	2.13757	1	1	3.2333	2.13733	3.39948	8.4042
ENSG00000165288.10_2	BRWD3	chrX:79926353-80065187	-	protein_coding	1.09574	2.13722	1	1	2.68862	1.59289	2.01653	5.44698
ENSG00000261609.5_3	GAN	chr16:81348557-81424489	+	protein_coding	1.09295	2.13309	1	1	2.72874	1.6358	2.10759	5.62878
ENSG00000143815.14_3	LBR	chr1:225589204-225616627	-	protein_coding	1.08045	2.11469	1	1	3.96108	2.88063	6.36474	14.5741
ENSG00000166734.18_3	CASC4	chr15:44580927-44707956	+	protein_coding	1.07772	2.1107	1	1	4.04758	2.96986	6.83461	15.5365
ENSG00000161011.19_3	SQSTM1	chr5:179233398-179265078	+	protein_coding	1.07767	2.11063	1	1	6.60839	5.53072	45.2287	96.5715
ENSG00000108179.13_2	PPIF	chr10:81107225-81115093	+	protein_coding	1.07758	2.11049	1	1	5.10486	4.02729	15.3055	33.4125
ENSG00000117586.10_2	TNFSF4	chr1:173152873-173176452	-	protein_coding	1.07341	2.1044	1	1	2.30109	1.22768	1.3419	3.9283
ENSG00000136826.14_3	KLF4	chr9:110247133-110252763	-	protein_coding	1.0721	2.10249	1	1	4.13715	3.06505	7.36894	16.5956
ENSG00000117450.13_2	PRDX1	chr1:45976708-45988719	-	protein_coding	1.07021	2.09974	1	1	7.23567	6.16546	70.7777	149.714
ENSG00000239775.1_4	AC017116.1	chr7:44104507-44105678	+	sense_overlapping	1.06994	2.09934	1	1	1.32252	0.252582	0.191337	1.50102
ENSG00000114251.14_3	WNT5A	chr3:55499743-55524567	-	protein_coding	1.06657	2.09444	1	1	5.0359	3.96933	14.6635	31.8062
ENSG00000140450.8_2	ARRDC4	chr15:98503928-98517068	+	protein_coding	1.06557	2.093	1	1	3.74939	2.68382	5.42555	12.4487
ENSG00000162618.13_2	ADGRL4	chr1:79355449-79472403	-	protein_coding	1.06365	2.09022	1	1	3.6521	2.58845	5.01452	11.5717
ENSG00000159217.9_3	IGF2BP1	chr17:47074774-47133012	+	protein_coding	1.06362	2.09018	1	1	3.2091	2.14547	3.42437	8.24772
ENSG00000172667.10_2	ZMAT3	chr3:178735011-178790067	-	protein_coding	1.05515	2.07793	1	1	5.37656	4.32141	18.9929	40.5437
ENSG00000185885.15_3	IFITM1	chr11:313506-315272	+	protein_coding	1.05504	2.07777	1	1	3.98283	2.9278	6.60948	14.8108
ENSG00000152661.7_2	GJA1	chr6:121756838-121770873	+	protein_coding	1.05254	2.07418	1	1	6.26362	5.21107	36.0415	75.8309
ENSG00000101255.10_3	TRIB3	chr20:343479-378203	+	protein_coding	1.05248	2.0741	1	1	3.20534	2.15285	3.44707	8.22365
ENSG00000185305.10_3	ARL15	chr5:53179775-53606412	-	protein_coding	1.05214	2.0736	1	1	2.38547	1.33333	1.51984	4.22513
ENSG00000135679.22_3	MDM2	chr12:69201956-69244466	+	protein_coding	1.04982	2.07027	1	1	4.97025	3.92043	14.1415	30.3469
ENSG00000138448.11_3	ITGAV	chr2:187454792-187545628	+	protein_coding	1.04886	2.06889	1	1	5.17755	4.12869	16.4928	35.1908
ENSG00000273557.1_3	AC008781.3	chr5:140848032-140851095	+	sense_intronic	1.04878	2.06878	1	1	1.81205	0.76327	0.697333	2.5114
ENSG00000112245.10_2	PTP4A1	chr6:64231653-64293492	+	protein_coding	1.04285	2.06029	1	1	5.19858	4.15573	16.8238	35.7223
ENSG00000088448.14_3	ANKRD10	chr13:111530887-111567416	-	protein_coding	1.0417	2.05865	1	1	3.88991	2.84821	6.20107	13.8245
ENSG00000196083.9_3	IL1RAP	chr3:190231840-190377539	+	protein_coding	1.04094	2.05757	1	1	2.23641	1.19547	1.29019	3.71224
ENSG00000155111.14_3	CDK19	chr6:110931181-111137161	-	protein_coding	1.04092	2.05754	1	1	2.94481	1.90389	2.7422	6.69972
ENSG00000135482.6_3	ZC3H10	chr12:56511943-56521298	+	protein_coding	1.04016	2.05646	1	1	1.25788	0.217715	0.162891	1.39144
ENSG00000273165.1_3	AL121652.1	chr2:32078045-32078492	-	lincRNA	1.03294	2.04619	1	1	1.72705	0.694108	0.617884	2.3105
ENSG00000163513.17_2	TGFBR2	chr3:30647994-30735634	+	protein_coding	1.03152	2.04418	1	1	6.83746	5.80594	54.9449	113.361
ENSG00000100697.14_2	DICER1	chr14:95552565-95624347	-	protein_coding	1.02788	2.03902	1	1	3.99881	2.97093	6.84044	14.9868
ENSG00000231290.5_3	APCDD1L-AS1	chr20:57090435-57194944	+	processed_transcript	1.0267	2.03736	1	1	2.72057	1.69387	2.23523	5.59134
ENSG00000137075.17_2	RNF38	chr9:36336393-36487545	-	protein_coding	1.02543	2.03556	1	1	3.4522	2.42677	4.3769	9.94502
ENSG00000134954.14_2	ETS1	chr11:128328656-128457453	-	protein_coding	1.02196	2.03067	1	1	5.27039	4.24843	18.0066	37.5962
ENSG00000092969.11_2	TGFB2	chr1:218519577-218617961	+	protein_coding	1.02059	2.02874	1	1	1.35335	0.332765	0.259425	1.55505
ENSG00000139163.15_4	ETNK1	chr12:22778009-22843599	+	protein_coding	1.0197	2.02749	1	1	3.39679	2.37709	4.19487	9.53258
ENSG00000187605.15_2	TET3	chr2:74213531-74335303	+	protein_coding	1.0169	2.02357	1	1	2.40736	1.39045	1.62161	4.30501
ENSG00000135919.12_3	SERPINE2	chr2:224839829-224904036	-	protein_coding	1.01667	2.02324	1	1	6.17261	5.15594	34.6527	71.1342
ENSG00000113356.11_3	POLR3G	chr5:89767565-89810370	+	protein_coding	1.01477	2.02059	1	1	1.70014	0.685368	0.608112	2.24933
ENSG00000106086.18_3	PLEKHA8	chr7:30067020-30170099	+	protein_coding	1.01434	2.01997	1	1	2.84995	1.83561	2.56923	6.20976
ENSG00000165029.15_2	ABCA1	chr9:107543283-107690518	-	protein_coding	1.01303	2.01814	1	1	2.99846	1.98543	2.95981	6.99147
ENSG00000151694.12_2	ADAM17	chr2:9628615-9695921	-	protein_coding	1.0128	2.01783	1	1	3.98384	2.97104	6.841	14.8218
ENSG00000260371.1_4	AC026464.3	chr16:69368994-69390209	-	protein_coding	1.01279	2.01781	1	1	1.1187	0.105914	0.076176	1.17151
ENSG00000118804.8_3	STBD1	chr4:77227179-77232752	+	protein_coding	1.01246	2.01735	1	1	2.16364	1.15117	1.22094	3.48043
ENSG00000078098.13_2	FAP	chr2:163027194-163101661	-	protein_coding	1.01219	2.01697	1	1	4.64788	3.6357	11.4295	24.0699
ENSG00000278865.1_3	AC012629.3	chr5:10676208-10676535	-	TEC	1.01033	2.01437	1	1	1.12291	0.112588	0.081166	1.17786
ENSG00000177432.6_3	NAP1L5	chr4:89617066-89619386	-	protein_coding	1.0078	2.01084	1	1	2.88971	1.88191	2.68563	6.41121
ENSG00000224531.5_2	SMIM13	chr6:11094266-11138966	+	protein_coding	1.00525	2.00729	1	1	2.99243	1.98718	2.96462	6.95813
ENSG00000134333.13_3	LDHA	chr11:18415935-18429972	+	protein_coding	1.0044	2.00611	1	1	6.85677	5.85236	56.7746	114.902
ENSG00000131238.17_3	PPT1	chr1:40537133-40563399	-	protein_coding	1.00246	2.00341	1	1	3.74102	2.73856	5.67404	12.3708
ENSG00000182108.9_4	DEXI	chr16:11022748-11036317	-	protein_coding	0.998403	1.99779	1	1	3.77296	2.77456	5.84266	12.6702
ENSG00000105855.9_2	ITGB8	chr7:20370325-20455377	+	protein_coding	0.997984	1.99721	1	1	1.93771	0.939731	0.918171	2.83098
ENSG00000048405.9_3	ZNF800	chr7:126986844-127071978	-	protein_coding	0.994816	1.99283	1	1	2.85714	1.86232	2.63593	6.24577
ENSG00000204160.11_3	ZDHHC18	chr1:27153201-27184093	+	protein_coding	0.993601	1.99115	1	1	2.73718	1.74358	2.34865	5.66766
ENSG00000166741.7_3	NNMT	chr11:114128509-114184007	+	protein_coding	0.991411	1.98813	1	1	4.88485	3.89344	13.8608	28.5451
ENSG00000128590.4_2	DNAJB9	chr7:108210012-108215294	+	protein_coding	0.987264	1.98242	1	1	3.34382	2.35655	4.12145	9.15288
ENSG00000163660.11_2	CCNL1	chr3:156864297-156878549	-	protein_coding	0.986112	1.98084	1	1	3.54014	2.55402	4.8727	10.6329
ENSG00000122884.12_2	P4HA1	chr10:74766975-74856732	-	protein_coding	0.983887	1.97779	1	1	5.74935	4.76546	26.1986	52.7931
ENSG00000274627.1_4	AC092123.2	chr16:89583205-89588625	+	sense_intronic	0.982677	1.97613	1	1	3.68101	2.69833	5.4905	11.8261
ENSG00000181019.12_2	NQO1	chr16:69740899-69760854	-	protein_coding	0.981898	1.97506	1	1	5.77881	4.79692	26.7981	53.903
ENSG00000134986.13_4	NREP	chr5:110998318-111333161	-	protein_coding	0.981624	1.97469	1	1	4.43124	3.44961	9.9254	20.5742
ENSG00000164144.15_3	ARFIP1	chr4:153701089-153839615	+	protein_coding	0.981438	1.97443	1	1	3.53922	2.55778	4.888	10.6255
ENSG00000093000.18_3	NUP50	chr22:45559722-45583896	+	protein_coding	0.980027	1.9725	1	1	3.02873	2.0487	3.13733	7.16089
ENSG00000126803.9_3	HSPA2	chr14:65002623-65012891	+	protein_coding	0.97994	1.97238	1	1	1.4207	0.440756	0.357315	1.67715
ENSG00000174574.15_3	AKIRIN1	chr1:39456895-39471731	+	protein_coding	0.979833	1.97224	1	1	4.81842	3.83858	13.3063	27.2155
ENSG00000129474.15_4	AJUBA	chr14:23440383-23451851	-	protein_coding	0.978686	1.97067	1	1	3.83045	2.85176	6.2188	13.2259
ENSG00000167565.12_3	SERTAD3	chr19:40946751-40950612	-	protein_coding	0.975922	1.9669	1	1	3.46941	2.49349	4.63137	10.0763
ENSG00000100916.13_3	BRMS1L	chr14:36295524-36401531	+	protein_coding	0.975906	1.96688	1	1	2.32636	1.35045	1.54992	4.01537
ENSG00000279821.1_3	AC145098.2	chr5:176903632-176906657	-	TEC	0.975107	1.96579	1	1	2.03412	1.05901	1.0835	3.09572
ENSG00000277957.1_3	SENP3-EIF4A1	chr17:7466604-7482033	+	protein_coding	0.9747	1.96523	1	1	4.66577	3.69107	11.9158	24.3826
ENSG00000196182.10_2	STK40	chr1:36805225-36851497	-	protein_coding	0.974692	1.96522	1	1	3.3275	2.35281	4.10817	9.03868
ENSG00000230001.1_4	AL359095.1	chr9:4070906-4071884	-	sense_intronic	0.970801	1.95993	1	1	1.47845	0.507645	0.421728	1.78649
ENSG00000196227.10_2	FAM217B	chr20:58508819-58523735	+	protein_coding	0.966243	1.95375	1	1	1.41465	0.44841	0.364535	1.66596
ENSG00000123575.8_2	FAM199X	chrX:103411301-103440583	+	protein_coding	0.964862	1.95188	1	1	3.37035	2.40548	4.29814	9.3413
ENSG00000180340.6_2	FZD2	chr17:42634827-42636938	+	protein_coding	0.964236	1.95103	1	1	5.49464	4.5304	22.1093	44.087
ENSG00000138814.16_2	PPP3CA	chr4:101944566-102269435	-	protein_coding	0.963249	1.9497	1	1	4.5615	3.59825	11.111	22.6128
ENSG00000181274.6_2	FRAT2	chr10:99092254-99094466	-	protein_coding	0.960752	1.94632	1	1	2.40973	1.44898	1.73016	4.31377
ENSG00000114520.10_3	SNX4	chr3:125165488-125239041	-	protein_coding	0.960332	1.94576	1	1	3.93949	2.97916	6.88527	14.3428
ENSG00000169118.17_3	CSNK1G1	chr15:64457716-64648458	-	protein_coding	0.957001	1.94127	1	1	3.08544	2.12844	3.37244	7.48809
ENSG00000152409.8_2	JMY	chr5:78532012-78623038	+	protein_coding	0.954961	1.93853	1	1	2.8075	1.85254	2.61135	6.0007
ENSG00000261468.1_3	AC096921.2	chr3:30739153-30741068	+	sense_overlapping	0.954907	1.93845	1	1	1.73283	0.77792	0.714657	2.32378
ENSG00000270800.2_3	RPS10-NUDT3	chr6:34252664-34393848	-	protein_coding	0.954694	1.93817	1	1	0.954694	0	0	0.938168
ENSG00000260257.2_3	AL035071.1	chr20:31444427-31446557	+	lincRNA	0.951251	1.93355	1	1	2.68739	1.73614	2.33142	5.44146
ENSG00000085231.13_3	AK6	chr5:68646811-68665840	-	protein_coding	0.950314	1.93229	1	1	3.61771	2.66739	5.3528	11.2755
ENSG00000186480.12_3	INSIG1	chr7:155089486-155101945	+	protein_coding	0.947796	1.92892	1	1	5.84929	4.9015	28.8881	56.6518
ENSG00000150551.10_2	LYPD1	chr2:133402426-133429152	-	protein_coding	0.945611	1.926	1	1	1.62333	0.677723	0.599613	2.08086
ENSG00000169439.11_3	SDC2	chr8:97505579-97624008	+	protein_coding	0.944568	1.92461	1	1	4.12969	3.18512	8.09531	16.505
ENSG00000110422.11_3	HIPK3	chr11:33278218-33378569	+	protein_coding	0.944473	1.92449	1	1	4.57612	3.63164	11.3946	22.8533
ENSG00000126860.11_3	EVI2A	chr17:29644578-29648902	-	protein_coding	0.939388	1.91771	1	1	2.21296	1.27357	1.41759	3.63624
ENSG00000277566.1_4	AC089999.3	chr12:113687271-113687847	+	sense_intronic	0.938327	1.9163	1	1	1.15295	0.214621	0.160399	1.22368
ENSG00000069869.15_2	NEDD4	chr15:56119120-56285944	-	protein_coding	0.935638	1.91274	1	1	4.55659	3.62095	11.3031	22.5326
ENSG00000152894.14_4	PTPRK	chr6:128289924-128841819	-	protein_coding	0.935447	1.91248	1	1	4.54988	3.61444	11.2477	22.4235
ENSG00000073150.13_3	PANX2	chr22:50609160-50618723	+	protein_coding	0.932871	1.90907	1	1	1.5976	0.664726	0.585267	2.02639
ENSG00000133872.13_4	SARAF	chr8:29920528-29940724	-	protein_coding	0.931443	1.90718	1	1	4.50933	3.57789	10.9413	21.7742
ENSG00000145425.9_2	RPS3A	chr4:152020725-152025804	+	protein_coding	0.931113	1.90675	1	1	6.78635	5.85524	56.8897	109.381
ENSG00000113140.10_3	SPARC	chr5:151040657-151066726	-	protein_coding	0.93022	1.90557	1	1	8.98459	8.05437	264.832	505.56
ENSG00000264772.6_4	AC016876.2	chr17:7476144-7485342	+	processed_transcript	0.929945	1.9052	1	1	3.27536	2.34541	4.08205	8.68235
ENSG00000092847.11_3	AGO1	chr1:36335409-36396129	+	protein_coding	0.924907	1.89856	1	1	2.97123	2.04632	3.13051	6.84202
ENSG00000099875.14_3	MKNK2	chr19:2037464-2051243	-	protein_coding	0.922546	1.89546	1	1	3.75659	2.83404	6.1307	12.5159
ENSG00000162735.18_3	PEX19	chr1:160246602-160256138	-	protein_coding	0.922455	1.89534	1	1	3.07412	2.15167	3.44341	7.42176
ENSG00000124783.12_3	SSR1	chr6:7268539-7347679	-	protein_coding	0.91872	1.89044	1	1	4.40363	3.48491	10.196	20.1653
ENSG00000278668.1_3	AC005899.7	chr17:30737178-30737765	+	lincRNA	0.91848	1.89012	1	1	1.09086	0.172381	0.126917	1.13001
ENSG00000151292.17_3	CSNK1G3	chr5:122847793-122952739	+	protein_coding	0.918174	1.88972	1	1	3.6238	2.70563	5.52342	11.3275
ENSG00000260912.1_3	AL158206.1	chr9:19453207-19455171	+	sense_overlapping	0.917436	1.88876	1	1	1.45718	0.53974	0.453711	1.74571
ENSG00000011009.10_2	LYPLA2	chr1:24117460-24122029	+	protein_coding	0.917404	1.88871	1	1	4.41947	3.50206	10.3299	20.3989
ENSG00000144810.15_2	COL8A1	chr3:99357319-99518070	+	protein_coding	0.913306	1.88336	1	1	4.62535	3.71205	12.105	23.6814
ENSG00000125965.8_2	GDF5	chr20:34021145-34042568	-	protein_coding	0.912422	1.8822	1	1	2.79259	1.88017	2.68118	5.92872
ENSG00000143367.15_3	TUFT1	chr1:151512781-151556059	+	protein_coding	0.910793	1.88008	1	1	1.98769	1.0769	1.1095	2.96602
ENSG00000180035.12_3	ZNF48	chr16:30389427-30411429	+	protein_coding	0.909281	1.87811	1	1	1.47135	0.562064	0.47638	1.7728
ENSG00000051108.14_4	HERPUD1	chr16:56965960-56978775	+	protein_coding	0.907414	1.87568	1	1	3.83083	2.92341	6.58638	13.2296
ENSG00000147650.11_3	LRP12	chr8:105501459-105601252	-	protein_coding	0.907081	1.87525	1	1	2.69233	1.78525	2.44679	5.46358
ENSG00000258924.4_4	AC002094.1	chr17:26684670-26708716	+	processed_transcript	0.906297	1.87423	1	1	0.906297	0	0	0.874229
ENSG00000166900.16_4	STX3	chr11:59480929-59573355	+	protein_coding	0.905888	1.8737	1	1	2.50752	1.60164	2.03487	4.68643
ENSG00000185900.9_2	POMK	chr8:42948649-42978577	+	protein_coding	0.904957	1.87249	1	1	3.81842	2.91347	6.53427	13.1078
ENSG00000065833.8_2	ME1	chr6:83920108-84140790	-	protein_coding	0.904376	1.87174	1	1	3.94023	3.03586	7.20132	14.3507
ENSG00000146083.11_2	RNF44	chr5:175953698-175965026	-	protein_coding	0.904166	1.87146	1	1	2.2521	1.34793	1.54547	3.76375
ENSG00000146373.16_3	RNF217	chr6:125283691-125413779	+	protein_coding	0.903941	1.87117	1	1	2.14877	1.24483	1.3699	3.43449
ENSG00000184281.14_4	TSSC4	chr11:2421718-2425108	+	protein_coding	0.902578	1.8694	1	1	2.92068	2.0181	3.05051	6.57204
ENSG00000204262.11_2	COL5A2	chr2:189896622-190044605	-	protein_coding	0.902303	1.86905	1	1	6.94298	6.04068	64.8304	122.04
ENSG00000281195.1_4	AC007878.1	chr2:71601068-71603450	+	processed_transcript	0.899733	1.86572	1	1	2.93509	2.03536	3.09925	6.64805
ENSG00000276855.1_3	AC015922.4	chr17:15692330-15693019	+	lincRNA	0.899231	1.86507	1	1	2.16976	1.27053	1.4125	3.49948
ENSG00000172954.13_2	LCLAT1	chr2:30670092-30867091	+	protein_coding	0.897924	1.86338	1	1	2.70708	1.80916	2.50438	5.53
ENSG00000135048.13_4	TMEM2	chr9:74298282-74431606	-	protein_coding	0.896904	1.86207	1	1	3.35424	2.45733	4.49201	9.22649
ENSG00000203804.4_2	ADAMTSL4-AS1	chr1:150532678-150547028	-	processed_transcript	0.896227	1.86119	1	1	1.88427	0.98804	0.983488	2.69165
ENSG00000224420.3_3	ADM5	chr19:50191921-50193832	+	protein_coding	0.894701	1.85922	1	1	0.954029	0.0593276	0.04198	0.937275
ENSG00000100625.8_3	SIX4	chr14:61176246-61191066	-	protein_coding	0.893538	1.85773	1	1	2.91785	2.02431	3.06798	6.55719
ENSG00000178295.14_3	GEN1	chr2:17935125-17970208	+	protein_coding	0.892593	1.85651	1	1	2.13933	1.24673	1.37304	3.40557
ENSG00000181722.16_3	ZBTB20	chr3:114033348-114866118	-	protein_coding	0.891726	1.85539	1	1	3.08544	2.19371	3.57482	7.48809
ENSG00000062716.12_3	VMP1	chr17:57784553-57919616	+	protein_coding	0.89053	1.85386	1	1	5.18905	4.29852	18.6782	35.4805
ENSG00000180537.12_3	RNF182	chr6:13924677-13980533	+	protein_coding	0.88822	1.85089	1	1	1.38834	0.500121	0.414332	1.61777
ENSG00000137965.10_2	IFI44	chr1:79115481-79129763	+	protein_coding	0.887889	1.85047	1	1	2.86696	1.97907	2.94238	6.29525
ENSG00000180190.11_2	TDRP	chr8:439792-495781	-	protein_coding	0.887806	1.85036	1	1	1.68204	0.794233	0.734155	2.20881
ENSG00000140443.13_3	IGF1R	chr15:99192200-99507759	+	protein_coding	0.886134	1.84822	1	1	4.1538	3.26767	8.63088	16.8
ENSG00000137713.15_2	PPP2R1B	chr11:111597632-111637151	-	protein_coding	0.882654	1.84376	1	1	3.21196	2.32931	4.02563	8.26608
ENSG00000114796.15_2	KLHL24	chr3:183353356-183402265	+	protein_coding	0.878641	1.83864	1	1	2.45783	1.57919	1.98802	4.4939
ENSG00000271590.1_4	AC108463.3	chr2:111968572-111970053	-	lincRNA	0.877869	1.83766	1	1	2.44776	1.56989	1.96882	4.45568
ENSG00000132386.10_2	SERPINF1	chr17:1665253-1680868	+	protein_coding	0.877654	1.83738	1	1	3.84427	2.96661	6.81699	13.3628
ENSG00000271204.1_3	AC016831.5	chr7:130614968-130616965	-	lincRNA	0.876658	1.83612	1	1	3.96885	3.09219	7.52789	14.6582
ENSG00000261692.1_4	AC092120.2	chr16:89486483-89488634	-	sense_intronic	0.876392	1.83578	1	1	1.5301	0.653712	0.573211	1.88807
ENSG00000164603.11_3	BMT2	chr7:112459202-112579971	-	protein_coding	0.875018	1.83403	1	1	3.19506	2.32004	3.99348	8.15819
ENSG00000268205.1_3	AC005261.2	chr19:57815673-57819930	+	lincRNA	0.872166	1.83041	1	1	3.75546	2.8833	6.37835	12.5054
ENSG00000067167.7_2	TRAM1	chr8:71485677-71520622	-	protein_coding	0.870147	1.82785	1	1	6.22281	5.35266	39.8612	73.6881
ENSG00000167487.11_3	KLHL26	chr19:18747775-18782524	+	protein_coding	0.870018	1.82769	1	1	1.18854	0.318519	0.247049	1.27921
ENSG00000100823.11_3	APEX1	chr14:20923350-20925931	+	protein_coding	0.869795	1.8274	1	1	4.38835	3.51856	10.4602	19.9423
ENSG00000170502.12_2	NUDT9	chr4:88343734-88380606	+	protein_coding	0.86951	1.82704	1	1	2.86028	1.99077	2.9745	6.26158
ENSG00000109180.14_3	OCIAD1	chr4:48807229-48863834	+	protein_coding	0.86846	1.82571	1	1	3.69697	2.82851	6.1034	11.9688
ENSG00000092621.12_3	PHGDH	chr1:120191034-120286849	+	protein_coding	0.868049	1.82519	1	1	2.8335	1.96545	2.90535	6.12802
ENSG00000122390.17_3	NAA60	chr16:3493611-3536963	+	protein_coding	0.867504	1.8245	1	1	2.54207	1.67457	2.19224	4.82425
ENSG00000273014.1_3	AC018645.2	chr7:32798494-32798965	+	lincRNA	0.867331	1.82428	1	1	2.22996	1.36263	1.57153	3.69121
ENSG00000102531.16_3	FNDC3A	chr13:49550048-49783915	+	protein_coding	0.865182	1.82157	1	1	4.77879	3.91361	14.07	26.4511
ENSG00000177076.5_2	ACER2	chr9:19409057-19452018	+	protein_coding	0.862582	1.81829	1	1	1.71768	0.855101	0.808885	2.28908
ENSG00000112242.14_3	E2F3	chr6:20402137-20493946	+	protein_coding	0.861172	1.81651	1	1	3.01953	2.15835	3.46405	7.10901
ENSG00000155959.10_2	VBP1	chrX:154425284-154468098	+	protein_coding	0.860683	1.8159	1	1	4.26532	3.40463	9.59002	18.2304
ENSG00000163602.10_3	RYBP	chr3:72420976-72495772	-	protein_coding	0.859102	1.81391	1	1	3.96625	3.10715	7.61677	14.63
ENSG00000142871.16_3	CYR61	chr1:86046444-86049645	+	protein_coding	0.858834	1.81357	1	1	8.38794	7.52911	183.708	333.982
ENSG00000138623.9_3	SEMA7A	chr15:74701630-74726808	-	protein_coding	0.85483	1.80855	1	1	6.2565	5.40167	41.2733	75.4532
ENSG00000139146.13_3	FAM60A	chr12:31433518-31479992	-	protein_coding	0.850154	1.80269	1	1	1.83961	0.989456	0.985436	2.57913
ENSG00000029364.11_2	SLC39A9	chr14:69864732-69929105	+	protein_coding	0.847903	1.79988	1	1	3.81694	2.96903	6.83012	13.0933
ENSG00000173559.12_2	NABP1	chr2:192542794-192561385	+	protein_coding	0.844967	1.79622	1	1	4.35145	3.50648	10.3646	19.4134
ENSG00000185745.9_2	IFIT1	chr10:91152303-91166243	+	protein_coding	0.843333	1.79419	1	1	2.6161	1.77277	2.41709	5.1309
ENSG00000060138.12_2	YBX3	chr12:10851688-10875911	-	protein_coding	0.84258	1.79325	1	1	3.90437	3.06179	7.35009	13.9738
ENSG00000132530.16_3	XAF1	chr17:6658766-6678966	+	protein_coding	0.841764	1.79224	1	1	2.45105	1.60929	2.05102	4.46816
ENSG00000138336.8_3	TET1	chr10:70320413-70454239	+	protein_coding	0.839401	1.78931	1	1	2.48675	1.64735	2.13258	4.60514
ENSG00000171033.12_2	PKIA	chr8:79428374-79517502	+	protein_coding	0.83877	1.78853	1	1	2.89339	2.05462	3.15435	6.43016
ENSG00000182568.16_3	SATB1	chr3:18386879-18487080	-	protein_coding	0.838621	1.78834	1	1	1.77767	0.939048	0.917262	2.42872
ENSG00000260368.1_3	AC027373.1	chr8:101925475-101926616	-	sense_overlapping	0.837243	1.78663	1	1	1.6478	0.810554	0.753885	2.13355
ENSG00000108578.14_2	BLMH	chr17:28575213-28619074	-	protein_coding	0.836562	1.78579	1	1	3.39872	2.56216	4.90591	9.54671
ENSG00000067066.16_3	SP100	chr2:231280657-231408805	+	protein_coding	0.835469	1.78444	1	1	3.34808	2.51261	4.70651	9.18291
ENSG00000273471.1_4	AC112229.4	chr2:111143988-111191250	-	processed_transcript	0.835163	1.78406	1	1	1.01714	0.181973	0.134434	1.0239
ENSG00000108448.21_4	TRIM16L	chr17:18601311-18639431	+	protein_coding	0.834977	1.78383	1	1	1.7419	0.906923	0.875043	2.34476
ENSG00000270116.1_3	AP001429.1	chr21:38473114-38473643	+	sense_intronic	0.834112	1.78276	1	1	2.97042	2.13631	3.39635	6.83763
ENSG00000151388.10_4	ADAMTS12	chr5:33523640-33892297	-	protein_coding	0.83338	1.78186	1	1	3.83143	2.99805	6.98919	13.2356
ENSG00000114354.13_3	TFG	chr3:100428175-100467810	+	protein_coding	0.832525	1.7808	1	1	4.42647	3.59395	11.075	20.5031
ENSG00000102098.17_3	SCML2	chrX:18257434-18372847	-	protein_coding	0.83248	1.78074	1	1	1.80913	0.976645	0.967884	2.5043
ENSG00000185129.5_2	PURA	chr5:139487362-139505204	+	protein_coding	0.831996	1.78015	1	1	4.00771	3.17571	8.03618	15.0857
ENSG00000170647.3_2	TMEM133	chr11:100862720-100864672	+	protein_coding	0.831696	1.77978	1	1	0.985115	0.153419	0.112202	0.979471
ENSG00000121741.16_3	ZMYM2	chr13:20532810-20665968	+	protein_coding	0.830726	1.77858	1	1	3.45389	2.62317	5.16101	9.95784
ENSG00000212724.3_2	KRTAP2-3	chr17:39215492-39216366	-	protein_coding	0.830051	1.77775	1	1	4.39674	3.56669	10.849	20.0645
ENSG00000271553.1_3	AC018638.7	chr7:128307097-128308210	+	lincRNA	0.829525	1.7771	1	1	1.93741	1.10789	1.1553	2.83018
ENSG00000064393.15_2	HIPK2	chr7:139246316-139477577	-	protein_coding	0.827768	1.77494	1	1	4.04432	3.21656	8.29565	15.4992
ENSG00000232536.1_4	AL365436.2	chr1:151512992-151534331	+	sense_intronic	0.82445	1.77086	1	1	1.28131	0.456858	0.372549	1.43059
ENSG00000138107.12_3	ACTR1A	chr10:104221638-104262468	-	protein_coding	0.823805	1.77007	1	1	4.89891	4.07511	15.855	28.8346
ENSG00000109854.13_2	HTATIP2	chr11:20385231-20405329	+	protein_coding	0.823555	1.76976	1	1	3.19107	2.36752	4.16052	8.1329
ENSG00000132294.14_3	EFR3A	chr8:132916335-133025889	+	protein_coding	0.821778	1.76758	1	1	4.96687	4.14509	16.6928	30.2735
ENSG00000116761.11_2	CTH	chr1:70876901-70905534	+	protein_coding	0.819137	1.76435	1	1	1.72258	0.90344	0.870521	2.30025
ENSG00000179304.16_3	FAM156B	chrX:52920336-52937587	+	protein_coding	0.817387	1.76221	1	1	2.9101	2.09271	3.26549	6.5167
ENSG00000262265.1_4	AC002558.3	chr17:45238441-45239430	-	sense_intronic	0.814008	1.75809	1	1	1.83414	1.02014	1.02811	2.5656
ENSG00000173065.13_3	FAM222B	chr17:27082996-27182250	-	protein_coding	0.81384	1.75788	1	1	2.93165	2.11781	3.34035	6.62984
ENSG00000268051.1_4	AC008395.1	chr19:38454493-38455430	+	sense_intronic	0.811564	1.75511	1	1	1.20554	0.393971	0.314005	1.30623
ENSG00000169139.11_2	UBE2V2	chr8:48920960-48977268	+	protein_coding	0.811125	1.75458	1	1	3.29593	2.48481	4.5976	8.82143
ENSG00000133142.17_3	TCEAL4	chrX:102831159-102842664	+	protein_coding	0.810575	1.75391	1	1	3.82853	3.01795	7.10017	13.207
ENSG00000146223.14_2	RPL7L1	chr6:42847356-42857663	+	protein_coding	0.809528	1.75264	1	1	3.66564	2.85611	6.2406	11.6901
ENSG00000080298.15_3	RFX3	chr9:3218297-3526004	-	protein_coding	0.808778	1.75173	1	1	1.4295	0.62072	0.537643	1.69353
ENSG00000222009.8_2	BTBD19	chr1:45274154-45281257	+	protein_coding	0.807004	1.74957	1	1	2.86597	2.05897	3.16689	6.29028
ENSG00000274591.1_4	AC025031.3	chr12:46632889-46633256	-	sense_intronic	0.806758	1.74928	1	1	0.923784	0.117026	0.084497	0.897085
ENSG00000273000.5_4	AP000347.2	chr22:23995047-24059534	-	processed_transcript	0.806603	1.74909	1	1	1.35369	0.547084	0.461129	1.55564
ENSG00000157601.13_3	MX1	chr21:42792231-42831141	+	protein_coding	0.805862	1.74819	1	1	2.33404	1.52818	1.88421	4.04215
ENSG00000112144.15_2	ICK	chr6:52866077-52926600	-	protein_coding	0.805858	1.74818	1	1	3.36648	2.56062	4.89962	9.31363
ENSG00000198074.9_2	AKR1B10	chr7:134212344-134226160	+	protein_coding	0.805835	1.74816	1	1	0.858699	0.052864	0.0373222	0.813402
ENSG00000144749.13_2	LRIG1	chr3:66429221-66551687	-	protein_coding	0.805686	1.74798	1	1	2.74199	1.9363	2.82723	5.68991
ENSG00000091527.15_2	CDV3	chr3:133292574-133309105	+	protein_coding	0.804674	1.74675	1	1	5.09149	4.28682	18.5192	33.0951
ENSG00000276517.1_3	AL133243.3	chr2:32751571-32754574	+	sense_intronic	0.803779	1.74567	1	1	2.13032	1.32654	1.508	3.37814
ENSG00000171574.17_3	ZNF584	chr19:58912871-58929694	+	protein_coding	0.803338	1.74513	1	1	2.04027	1.23693	1.35697	3.11323
ENSG00000140406.3_3	TLNRD1	chr15:81293285-81298129	+	protein_coding	0.8031	1.74485	1	1	3.51846	2.71536	5.56755	10.4594
ENSG00000273153.1_3	AC067747.1	chr10:17179335-17179584	-	lincRNA	0.802463	1.74408	1	1	1.57026	0.767798	0.702669	1.96958
ENSG00000173281.4_2	PPP1R3B	chr8:8993765-9009084	-	protein_coding	0.802163	1.74371	1	1	3.11619	2.31403	3.97269	7.67095
ENSG00000138757.14_2	G3BP2	chr4:76567966-76649709	-	protein_coding	0.798228	1.73896	1	1	4.92977	4.13154	16.5274	29.4795
ENSG00000279481.1_4	AC104791.2	chr4:146751608-146754132	-	TEC	0.797785	1.73843	1	1	1.41924	0.621458	0.538429	1.67445
ENSG00000269924.1_4	AC024451.4	chr8:48439959-48440710	+	sense_intronic	0.797498	1.73808	1	1	1.75208	0.954586	0.938024	2.36845
ENSG00000166922.8_2	SCG5	chr15:32933877-32989299	+	protein_coding	0.796852	1.73731	1	1	2.6764	1.87955	2.67959	5.39258
ENSG00000138685.13_3	FGF2	chr4:123747863-123819391	+	protein_coding	0.79631	1.73665	1	1	5.69878	4.90247	28.9083	50.9403
ENSG00000179431.6_2	FJX1	chr11:35639967-35642416	+	protein_coding	0.794463	1.73443	1	1	4.54659	3.75213	12.4742	22.3701
ENSG00000011258.15_3	MBTD1	chr17:49254786-49337524	-	protein_coding	0.794103	1.734	1	1	2.26889	1.47479	1.77942	3.81952
ENSG00000170677.5_3	SOCS6	chr18:67956137-67997436	+	protein_coding	0.793817	1.73366	1	1	3.46937	2.67556	5.38885	10.0761
ENSG00000185127.6_2	C6orf120	chr6:170102286-170104952	+	protein_coding	0.792738	1.73236	1	1	5.12743	4.33469	19.1777	33.9551
ENSG00000104131.12_3	EIF3J	chr15:44829255-44855227	+	protein_coding	0.792471	1.73204	1	1	3.86205	3.06958	7.39529	13.541
ENSG00000182263.13_2	FIGN	chr2:164449906-164592522	-	protein_coding	0.792351	1.73189	1	1	1.99543	1.20308	1.3023	2.98735
ENSG00000145632.14_2	PLK2	chr5:57749809-57756087	-	protein_coding	0.792116	1.73161	1	1	3.13535	2.34324	4.07439	7.78688
ENSG00000115806.12_2	GORASP2	chr2:171784974-171823639	+	protein_coding	0.792056	1.73154	1	1	4.43111	3.63906	11.4585	20.5724
ENSG00000272369.1_4	AC008035.1	chr12:46931285-47046333	+	lincRNA	0.791255	1.73058	1	1	1.62739	0.836134	0.78526	2.08953
ENSG00000196233.13_4	LCOR	chr10:98592039-98755716	+	protein_coding	0.789744	1.72877	1	1	3.05982	2.27007	3.82347	7.33866
ENSG00000244687.11_3	UBE2V1	chr20:48697661-48732496	-	protein_coding	0.788488	1.72726	1	1	4.94861	4.16012	16.8781	29.8802
ENSG00000008394.12_3	MGST1	chr12:16500076-16762193	+	protein_coding	0.787559	1.72615	1	1	3.12454	2.33698	4.05244	7.72127
ENSG00000112972.14_3	HMGCS1	chr5:43289497-43313614	-	protein_coding	0.784582	1.72259	1	1	5.17642	4.39184	19.993	35.1625
ENSG00000003436.15_3	TFPI	chr2:188328957-188430487	-	protein_coding	0.78443	1.72241	1	1	2.98561	2.20117	3.59854	6.92058
ENSG00000276334.1_3	AL133243.2	chr2:32746994-32748614	+	sense_intronic	0.783916	1.7218	1	1	2.47348	1.68957	2.2256	4.55382
ENSG00000275764.1_4	AC092747.4	chr12:27190033-27191893	+	lincRNA	0.783118	1.72085	1	1	2.25332	1.4702	1.77061	3.7678
ENSG00000271840.1_3	AL031281.2	chr1:22427106-22427853	+	lincRNA	0.782513	1.72012	1	1	1.81148	1.02897	1.04057	2.51003
ENSG00000279400.1_3	AC008957.3	chr5:36667819-36670060	+	TEC	0.781201	1.71856	1	1	1.28974	0.508535	0.422605	1.44483
ENSG00000132676.15_4	DAP3	chr1:155657751-155708801	+	protein_coding	0.780931	1.71824	1	1	3.69959	2.91866	6.56144	11.9924
ENSG00000156466.9_2	GDF6	chr8:97154558-97173020	-	protein_coding	0.780225	1.7174	1	1	1.54313	0.762907	0.696906	1.91426
ENSG00000115828.15_2	QPCT	chr2:37571717-37600465	+	protein_coding	0.779248	1.71624	1	1	3.0582	2.27895	3.85326	7.32934
ENSG00000119314.15_3	PTBP3	chr9:114979996-115095947	-	protein_coding	0.778583	1.71545	1	1	4.11048	3.33189	9.06931	16.2734
ENSG00000204116.11_3	CHIC1	chrX:72783036-72906937	+	protein_coding	0.77815	1.71493	1	1	2.29941	1.52126	1.87041	3.92255
ENSG00000103642.11_3	LACTB	chr15:63413999-63434260	+	protein_coding	0.777518	1.71418	1	1	3.91917	3.14165	7.82533	14.1282
ENSG00000185658.13_3	BRWD1	chr21:40556102-40693485	-	protein_coding	0.777338	1.71397	1	1	3.14162	2.36428	4.14897	7.82515
ENSG00000112186.11_2	CAP2	chr6:17393447-17558023	+	protein_coding	0.776952	1.71351	1	1	3.24227	2.46532	4.52249	8.46283
ENSG00000243444.7_4	PALM2	chr9:112403068-112708983	+	protein_coding	0.776441	1.7129	1	1	1.64242	0.86598	0.822577	2.12189
ENSG00000137959.15_3	IFI44L	chr1:79085607-79111830	+	protein_coding	0.775952	1.71232	1	1	1.01217	0.236214	0.177898	1.01694
ENSG00000198363.17_3	ASPH	chr8:62413115-62627199	-	protein_coding	0.775523	1.71181	1	1	5.26686	4.49133	21.4919	37.5018
ENSG00000198431.15_3	TXNRD1	chr12:104609557-104744083	+	protein_coding	0.775256	1.71149	1	1	6.13322	5.35797	40.0118	69.1915
ENSG00000146802.12_2	TMEM168	chr7:112402437-112430647	-	protein_coding	0.775152	1.71137	1	1	2.20885	1.4337	1.70138	3.62306
ENSG00000128585.17_3	MKLN1	chr7:130794855-131181395	+	protein_coding	0.774529	1.71063	1	1	3.74992	2.97539	6.86468	12.4536
ENSG00000275223.1_3	AL121906.2	chr20:32243507-32244229	-	lincRNA	0.774096	1.71012	1	1	1.40652	0.632419	0.550162	1.65096
ENSG00000241945.7_2	PWP2	chr21:45527171-45551063	+	protein_coding	0.773036	1.70886	1	1	0.809401	0.0363645	0.0255263	0.752484
ENSG00000117481.10_3	NSUN4	chr1:46805849-46830824	+	protein_coding	0.77249	1.70821	1	1	1.86418	1.09169	1.13123	2.6406
ENSG00000279191.1_4	AC068491.4	chr2:112079010-112082389	-	TEC	0.771643	1.70721	1	1	3.27457	2.50293	4.66833	8.67705
ENSG00000229276.1_3	REV3L-IT1	chr6:111681844-111682810	-	sense_intronic	0.770929	1.70637	1	1	1.84455	1.07362	1.10471	2.5914
ENSG00000188211.8_2	NCR3LG1	chr11:17373273-17398888	+	protein_coding	0.770501	1.70586	1	1	3.17308	2.40258	4.28748	8.01971
ENSG00000070756.15_3	PABPC1	chr8:101698044-101735037	-	protein_coding	0.769998	1.70527	1	1	6.65554	5.88554	58.1186	99.813
ENSG00000127947.15_2	PTPN12	chr7:77166592-77269388	+	protein_coding	0.769708	1.70492	1	1	4.17988	3.41017	9.63074	17.1246
ENSG00000000971.15_2	CFH	chr1:196621008-196716634	+	protein_coding	0.768585	1.7036	1	1	2.4648	1.69621	2.24049	4.5205
ENSG00000180964.16_2	TCEAL8	chrX:102507923-102510131	-	protein_coding	0.768377	1.70335	1	1	5.51132	4.74295	25.7775	44.6114
ENSG00000172260.14_3	NEGR1	chr1:71861623-72748417	-	protein_coding	0.767452	1.70226	1	1	2.05096	1.28351	1.4343	3.14382
ENSG00000162433.14_3	AK4	chr1:65613232-65697828	+	protein_coding	0.767228	1.702	1	1	2.17506	1.40784	1.65339	3.51605
ENSG00000112297.14_4	CRYBG1	chr6:106808683-107019853	+	protein_coding	0.767061	1.7018	1	1	2.6472	1.88014	2.68111	5.26452
ENSG00000151414.14_2	NEK7	chr1:198126093-198291550	+	protein_coding	0.765568	1.70004	1	1	5.73691	4.97134	30.3706	52.3313
ENSG00000084444.13_2	FAM234B	chr12:13197218-13295455	+	protein_coding	0.764283	1.69853	1	1	2.10269	1.3384	1.52871	3.29509
ENSG00000204130.12_2	RUFY2	chr10:70100864-70167051	-	protein_coding	0.763592	1.69771	1	1	2.53968	1.77609	2.42497	4.81462
ENSG00000125347.13_3	IRF1	chr5:131817301-131826490	-	protein_coding	0.762564	1.6965	1	1	2.1125	1.34993	1.549	3.32439
ENSG00000117500.12_2	TMED5	chr1:93615299-93646285	-	protein_coding	0.762237	1.69612	1	1	3.30402	2.54179	4.8231	8.87666
ENSG00000196517.11_3	SLC6A9	chr1:44457172-44497139	-	protein_coding	0.761556	1.69532	1	1	1.90238	1.14082	1.20506	2.73828
ENSG00000151233.10_2	GXYLT1	chr12:42475647-42538681	-	protein_coding	0.760455	1.69402	1	1	3.19573	2.43527	4.40866	8.16241
ENSG00000125551.18_2	PLGLB2	chr2:88047606-88058312	+	protein_coding	0.759911	1.69339	1	1	1.34547	0.585558	0.500619	1.54113
ENSG00000163735.6_2	CXCL5	chr4:74861359-74864496	-	protein_coding	0.757718	1.69081	1	1	1.05675	0.29903	0.230317	1.08024
ENSG00000243317.7_2	C7orf73	chr7:135347244-135378166	+	protein_coding	0.756454	1.68933	1	1	3.87235	3.11589	7.66916	13.6451
ENSG00000279951.1_3	AL138688.2	chr13:20666771-20668283	+	TEC	0.755518	1.68824	1	1	1.18051	0.424993	0.342566	1.26657
ENSG00000136490.8_2	LIMD2	chr17:61773262-61778532	-	protein_coding	0.755426	1.68813	1	1	1.99447	1.23904	1.36042	2.98469
ENSG00000198001.13_2	IRAK4	chr12:44152747-44183346	+	protein_coding	0.754316	1.68683	1	1	1.98894	1.23462	1.3532	2.96945
ENSG00000139211.6_2	AMIGO2	chr12:47469490-47473734	-	protein_coding	0.753837	1.68627	1	1	3.1102	2.35636	4.12076	7.635
ENSG00000259366.1_4	AC108449.2	chr8:28913452-28914202	+	sense_intronic	0.753411	1.68577	1	1	2.12713	1.37372	1.59137	3.36847
ENSG00000138660.11_3	AP1AR	chr4:113152893-113191203	+	protein_coding	0.7534	1.68576	1	1	3.09325	2.33985	4.06251	7.53419
ENSG00000167193.7_2	CRK	chr17:1323983-1366456	-	protein_coding	0.752653	1.68489	1	1	5.00831	4.25565	18.102	31.1848
ENSG00000204272.12_3	NBDY	chrX:56755674-56844813	+	protein_coding	0.752623	1.68485	1	1	3.17759	2.42497	4.37017	8.04794
ENSG00000136010.13_2	ALDH1L2	chr12:105413562-105478355	-	protein_coding	0.752284	1.68446	1	1	4.43699	3.68471	11.859	20.6604
ENSG00000104765.15_3	BNIP3L	chr8:26240414-26363152	+	protein_coding	0.751361	1.68338	1	1	5.33019	4.57883	22.8982	39.2298
ENSG00000279133.1_4	AC018628.1	chr17:60081061-60084879	-	TEC	0.750426	1.68229	1	1	2.0431	1.29267	1.44982	3.1213
ENSG00000271533.1_4	Z83843.1	chrX:73429811-73433495	-	sense_intronic	0.749054	1.68069	1	1	3.18644	2.43738	4.41658	8.1036
ENSG00000127804.12_3	METTL16	chr17:2308856-2415185	-	protein_coding	0.747011	1.67831	1	1	2.06414	1.31713	1.49169	3.18184
ENSG00000279192.1_3	PWAR5	chr15:25230200-25233379	+	TEC	0.746153	1.67731	1	1	3.1702	2.42405	4.36676	8.00174
ENSG00000006652.13_3	IFRD1	chr7:112063023-112121072	+	protein_coding	0.745032	1.67601	1	1	2.9126	2.16756	3.49264	6.52972
ENSG00000278941.1_3	SMG6-IT1	chr17:2139007-2139380	-	TEC	0.744791	1.67573	1	1	1.26579	0.520998	0.434948	1.40459
ENSG00000178734.5_3	LMO7DN	chr13:76445174-76457947	+	protein_coding	0.744457	1.67534	1	1	1.08006	0.335604	0.261906	1.11413
ENSG00000185619.18_1	PCGF3	chr4:699537-764428	+	protein_coding	0.743997	1.67481	1	1	3.23266	2.48867	4.61258	8.40001
ENSG00000086598.10_2	TMED2	chr12:124069078-124083124	+	protein_coding	0.743347	1.67405	1	1	5.93461	5.19126	35.5364	60.1639
ENSG00000257354.2_4	AC048341.2	chr12:62996532-63015993	+	lincRNA	0.743228	1.67392	1	1	2.59502	1.85179	2.60947	5.04196
ENSG00000273416.1_3	AL732292.2	chr1:235267495-235267924	-	lincRNA	0.743057	1.67372	1	1	1.0036	0.26054	0.197927	1.00499
ENSG00000166532.15_4	RIMKLB	chr12:8834196-8935691	+	protein_coding	0.74224	1.67277	1	1	2.11527	1.37303	1.59013	3.3327
ENSG00000229152.2_3	ANKRD10-IT1	chr13:111546986-111551519	-	sense_intronic	0.742188	1.67271	1	1	3.10733	2.36515	4.15205	7.61789
ENSG00000184584.12_3	TMEM173	chr5:138855119-138862520	-	protein_coding	0.742169	1.67269	1	1	4.65815	3.91598	14.0949	24.249
ENSG00000115548.16_2	KDM3A	chr2:86667770-86719839	+	protein_coding	0.742104	1.67261	1	1	2.59153	1.84943	2.60357	5.02738
ENSG00000243960.1_4	AL390195.1	chr1:111981260-111983986	-	sense_overlapping	0.741257	1.67163	1	1	1.04824	0.306982	0.237117	1.068
ENSG00000123728.9_2	RAP2C	chrX:131337052-131353508	-	protein_coding	0.740428	1.67067	1	1	3.90936	3.16893	7.9938	14.0257
ENSG00000229989.3_2	MIR181A1HG	chr1:198776622-198906558	-	lincRNA	0.740021	1.6702	1	1	1.987	1.24698	1.37344	2.96412
ENSG00000184292.6_2	TACSTD2	chr1:59041095-59043445	-	protein_coding	0.738415	1.66834	1	1	1.26214	0.523729	0.437666	1.39852
ENSG00000117122.13_4	MFAP2	chr1:17300997-17307330	-	protein_coding	0.738134	1.66802	1	1	4.28251	3.54437	10.6671	18.4609
ENSG00000140280.13_2	LYSMD2	chr15:52015208-52043782	-	protein_coding	0.737836	1.66767	1	1	1.89363	1.1558	1.22807	2.71569
ENSG00000249859.9_3	PVT1	chr8:128806779-129113499	+	lincRNA	0.737441	1.66722	1	1	2.24719	1.50975	1.84761	3.74759
ENSG00000243179.1_4	AC110769.1	chr2:114737486-114740835	+	lincRNA	0.73709	1.66681	1	1	1.3566	0.619512	0.536355	1.56081
ENSG00000171792.10_3	RHNO1	chr12:2985424-2998689	+	protein_coding	0.737079	1.6668	1	1	2.99764	2.26056	3.79177	6.98691
ENSG00000147852.15_2	VLDLR	chr9:2621834-2660053	+	protein_coding	0.736816	1.66649	1	1	1.97785	1.24104	1.36368	2.93906
ENSG00000174405.13_2	LIG4	chr13:108859787-108870716	-	protein_coding	0.736207	1.66579	1	1	2.69992	1.96372	2.90066	5.49768
ENSG00000143878.9_2	RHOB	chr2:20646835-20649206	+	protein_coding	0.735939	1.66548	1	1	5.16615	4.43021	20.5589	34.906
ENSG00000269895.1_4	AP000654.1	chr11:86544110-86548657	+	lincRNA	0.734985	1.66438	1	1	1.47295	0.737966	0.667823	1.77589
ENSG00000163743.13_2	RCHY1	chr4:76404247-76439974	-	protein_coding	0.733814	1.66303	1	1	1.56778	0.833962	0.782574	1.96447
ENSG00000087086.14_3	FTL	chr19:49468558-49470135	+	protein_coding	0.732995	1.66209	1	1	10.9916	10.2586	1224.05	2035.14
ENSG00000116095.10_2	PLEKHA3	chr2:179345195-179381189	+	protein_coding	0.732802	1.66186	1	1	2.22593	1.49313	1.81499	3.67813
ENSG00000268816.1	CTD-3093M3.1	chr19:54697731-54698394	+	lincRNA	0.732403	1.6614	1	1	0.797685	0.0652814	0.046289	0.738309
ENSG00000230300.1_3	STARD13-IT1	chr13:33732724-33738546	-	sense_intronic	0.731919	1.66085	1	1	1.93997	1.20805	1.31025	2.83697
ENSG00000258441.1_2	LINC00641	chr14:21668238-21675059	-	processed_transcript	0.731679	1.66057	1	1	2.89216	2.16048	3.47064	6.42382
ENSG00000136527.17_2	TRA2B	chr3:185633694-185655924	-	protein_coding	0.731573	1.66045	1	1	4.07253	3.34096	9.13278	15.825
ENSG00000063046.17_3	EIF4B	chr12:53399942-53435993	+	protein_coding	0.731046	1.65984	1	1	6.14851	5.41746	41.7385	69.9392
ENSG00000169715.14_2	MT1E	chr16:56659387-56661024	+	protein_coding	0.730005	1.65865	1	1	5.8399	5.1099	33.5329	56.2778
ENSG00000271723.5_3	MROH7-TTC4	chr1:55107459-55207981	+	protein_coding	0.729761	1.65836	1	1	0.788724	0.058963	0.0417167	0.727546
ENSG00000164112.12_3	TMEM155	chr4:122680088-122686582	-	protein_coding	0.7288	1.65726	1	1	1.93316	1.20436	1.30435	2.8189
ENSG00000183778.17_3	B3GALT5	chr21:40928369-41045064	+	protein_coding	0.728316	1.6567	1	1	1.22741	0.499095	0.413326	1.34146
ENSG00000278462.1_4	AL359880.1	chr13:47291558-47291823	+	sense_intronic	0.72744	1.6557	1	1	1.11799	0.390551	0.310894	1.17044
ENSG00000153879.8_2	CEBPG	chr19:33864236-33873592	+	protein_coding	0.725975	1.65402	1	1	3.10129	2.37531	4.18848	7.58184
ENSG00000168300.13_3	PCMTD1	chr8:52730135-52811746	-	protein_coding	0.724115	1.65189	1	1	2.54182	1.81771	2.52521	4.82325
ENSG00000169045.17_1	HNRNPH1	chr5:179041179-179061785	-	protein_coding	0.723263	1.65091	1	1	4.21663	3.49337	10.2618	17.5923
ENSG00000144120.12_2	TMEM177	chr2:120436743-120444083	+	protein_coding	0.722118	1.6496	1	1	1.32384	0.601726	0.517531	1.50332
ENSG00000213654.9_3	GPSM3	chr6:32158543-32163300	-	protein_coding	0.72124	1.6486	1	1	1.63709	0.915845	0.886674	2.11037
ENSG00000151892.14_2	GFRA1	chr10:117816436-118032979	-	protein_coding	0.720919	1.64823	1	1	2.87124	2.15032	3.43927	6.31694
ENSG00000071575.11_2	TRIB2	chr2:12857015-12882860	+	protein_coding	0.72088	1.64819	1	1	3.47856	2.75768	5.76307	10.1468
ENSG00000189403.14_3	HMGB1	chr13:31030841-31191734	-	protein_coding	0.720533	1.64779	1	1	4.82682	4.10628	16.2232	27.3803
ENSG00000249751.1	ECSCR	chr5:138784245-138842328	-	protein_coding	0.720487	1.64774	1	1	1.18532	0.464836	0.380161	1.27414
ENSG00000249476.1_3	AC008467.1	chr5:108572821-108662070	-	lincRNA	0.720174	1.64738	1	1	1.63325	0.913077	0.883057	2.10211
ENSG00000240682.9_3	ISY1	chr3:128846258-128880136	-	protein_coding	0.720134	1.64733	1	1	2.72603	2.0059	3.01639	5.61634
ENSG00000135070.14_3	ISCA1	chr9:88879461-88898017	-	protein_coding	0.720125	1.64732	1	1	3.45065	2.73052	5.63695	9.93322
ENSG00000197780.9_2	TAF13	chr1:109605108-109618624	-	protein_coding	0.71997	1.64715	1	1	5.63033	4.91036	29.0722	48.5334
ENSG00000106484.14_2	MEST	chr7:130126012-130146137	+	protein_coding	0.719939	1.64711	1	1	1.79885	1.07891	1.11243	2.47942
ENSG00000270172.1	RP5-1024G6.8	chr1:53708036-53710212	-	lincRNA	0.719905	1.64707	1	1	0.915895	0.19599	0.14551	0.886739
ENSG00000269887.1_4	AL391001.1	chr1:164649322-164650036	+	sense_intronic	0.719541	1.64666	1	1	2.56499	1.84545	2.59366	4.91752
ENSG00000171988.18_3	JMJD1C	chr10:64926981-65281610	-	protein_coding	0.719297	1.64638	1	1	3.98209	3.2628	8.59841	14.8026
ENSG00000110066.14_3	KMT5B	chr11:67922330-67981295	-	protein_coding	0.718738	1.64574	1	1	2.48613	1.76739	2.40437	4.60272
ENSG00000255112.2_3	CHMP1B	chr18:11851395-11854448	+	protein_coding	0.71765	1.6445	1	1	4.55387	3.83622	13.2829	22.4883
ENSG00000221988.12_3	PPT2	chr6:32121218-32131457	+	protein_coding	0.716775	1.6435	1	1	2.75387	2.03709	3.10417	5.74522
ENSG00000143401.14_4	ANP32E	chr1:150190717-150208504	-	protein_coding	0.714559	1.64098	1	1	4.67767	3.96311	14.596	24.5928
ENSG00000163428.3_2	LRRC58	chr3:120043356-120068186	-	protein_coding	0.714413	1.64082	1	1	4.53856	3.82414	13.1639	22.2403
ENSG00000277539.1_3	AC138058.1	chr3:71325238-71338767	-	sense_intronic	0.713805	1.64012	1	1	0.981118	0.267313	0.203564	0.973995
ENSG00000163840.9_2	DTX3L	chr3:122283085-122294050	+	protein_coding	0.713789	1.64011	1	1	3.6478	2.93401	6.64231	11.5342
ENSG00000143033.17_2	MTF2	chr1:93544792-93604638	+	protein_coding	0.713251	1.63949	1	1	2.43263	1.71938	2.29295	4.39876
ENSG00000145012.13_3	LPP	chr3:187871072-188608460	+	protein_coding	0.711844	1.6379	1	1	3.87858	3.16673	7.98011	13.7085
ENSG00000036549.12_3	ZZZ3	chr1:78028101-78149104	-	protein_coding	0.711616	1.63764	1	1	3.16454	2.45292	4.47524	7.96647
ENSG00000168116.13_3	KIAA1586	chr6:56911330-56920037	+	protein_coding	0.711384	1.63737	1	1	2.86169	2.15031	3.43923	6.26869
ENSG00000112290.12_3	WASF1	chr6:110421022-110501207	-	protein_coding	0.711313	1.63729	1	1	3.40329	2.69198	5.46199	9.58018
ENSG00000152749.7_2	GPR180	chr13:95254157-95286899	+	protein_coding	0.711131	1.63709	1	1	3.21275	2.50162	4.66321	8.27117
ENSG00000178764.7_3	ZHX2	chr8:123793633-123986752	+	protein_coding	0.710527	1.6364	1	1	2.66053	1.95001	2.86377	5.32267
ENSG00000176971.3_2	FIBIN	chr11:27015731-27017668	+	protein_coding	0.710118	1.63594	1	1	3.65885	2.94873	6.72071	11.6306
ENSG00000268987.1_4	AC011462.3	chr19:41905277-41906270	+	sense_intronic	0.709512	1.63525	1	1	0.714544	0.00503199	0.003494	0.640965
ENSG00000269967.1_4	AL136115.2	chr1:32317514-32387442	-	lincRNA	0.709286	1.63499	1	1	1.61563	0.906345	0.874291	2.06446
ENSG00000166913.12_3	YWHAB	chr20:43514317-43537173	+	protein_coding	0.708623	1.63424	1	1	4.27641	3.56779	10.858	18.3789
ENSG00000145040.3_3	UCN2	chr3:48599160-48601206	-	protein_coding	0.707971	1.6335	1	1	1.37289	0.66492	0.58548	1.58989
ENSG00000000003.14_2	TSPAN6	chrX:99882106-99894988	-	protein_coding	0.707763	1.63327	1	1	3.03407	2.32631	4.01522	7.1912
ENSG00000189266.11_3	PNRC2	chr1:24285599-24289952	+	protein_coding	0.707429	1.63289	1	1	4.06937	3.36195	9.28127	15.7882
ENSG00000163378.13_3	EOGT	chr3:69024365-69063112	-	protein_coding	0.706283	1.6316	1	1	3.25013	2.54384	4.83141	8.5145
ENSG00000168769.13_3	TET2	chr4:106067032-106200973	+	protein_coding	0.706268	1.63158	1	1	2.27564	1.56937	1.96775	3.84212
ENSG00000274421.1_4	AL162390.1	chr9:72925791-72927036	+	sense_intronic	0.70608	1.63137	1	1	1.47586	0.769779	0.705009	1.78149
ENSG00000069509.5_2	FUNDC1	chrX:44382885-44402247	-	protein_coding	0.705882	1.63114	1	1	2.80873	2.10285	3.29557	6.00667
ENSG00000280373.1_3	AC091953.5	chr5:8669130-8669362	-	TEC	0.704991	1.63013	1	1	1.02549	0.3205	0.248763	1.03565
ENSG00000113615.12_2	SEC24A	chr5:133984479-134063513	+	protein_coding	0.704024	1.62904	1	1	4.59443	3.8904	13.8296	23.158
ENSG00000133106.14_3	EPSTI1	chr13:43460524-43566407	-	protein_coding	0.703319	1.62825	1	1	1.12369	0.420376	0.338276	1.17904
ENSG00000136888.6_2	ATP6V1G1	chr9:117350026-117360653	+	protein_coding	0.702896	1.62777	1	1	5.62276	4.91986	29.271	48.2742
ENSG00000236871.7_2	LINC00106	chrX:1515320-1518295	+	lincRNA	0.702651	1.62749	1	1	2.91853	2.21588	3.64564	6.56075
ENSG00000125846.15_2	ZNF133	chr20:18268927-18297640	+	protein_coding	0.702642	1.62748	1	1	1.7521	1.04946	1.06975	2.36848
ENSG00000123352.17_3	SPATS2	chr12:49760367-49921207	+	protein_coding	0.702521	1.62735	1	1	2.77887	2.07635	3.21739	5.86314
ENSG00000280205.1_4	AC009716.2	chr18:74097598-74101362	-	TEC	0.701643	1.62636	1	1	1.31212	0.61048	0.526767	1.48307
ENSG00000018510.13_3	AGPS	chr2:178257372-178424027	+	protein_coding	0.701373	1.62605	1	1	3.4627	2.76133	5.7802	10.0249
ENSG00000166224.16_3	SGPL1	chr10:72575717-72640930	+	protein_coding	0.701368	1.62605	1	1	3.15705	2.45568	4.48573	7.92004
ENSG00000279638.1_4	AC008873.1	chr5:53582024-53582161	-	TEC	0.700253	1.62479	1	1	1.23972	0.539464	0.453432	1.36152
ENSG00000124788.17_3	ATXN1	chr6:16299343-16761722	-	protein_coding	0.699856	1.62434	1	1	3.24024	2.54039	4.81746	8.44954
ENSG00000198792.12_3	TMEM184B	chr22:38615298-38669040	-	protein_coding	0.699663	1.62413	1	1	3.8863	3.18664	8.10489	13.7875
ENSG00000164463.12_2	CREBRF	chr5:172483355-172566287	+	protein_coding	0.699272	1.62369	1	1	2.25716	1.55788	1.94422	3.78048
ENSG00000146409.10_3	SLC18B1	chr6:133090509-133119692	-	protein_coding	0.698763	1.62311	1	1	1.56856	0.869792	0.8274	1.96608
ENSG00000120526.10_2	NUDCD1	chr8:110253148-110346614	-	protein_coding	0.698313	1.62261	1	1	3.71818	3.01987	7.11094	12.1609
ENSG00000259571.1_3	BLID	chr11:121986062-121986923	-	protein_coding	0.69825	1.62254	1	1	3.55776	2.85951	6.2577	10.7759
ENSG00000160712.12_2	IL6R	chr1:154377669-154441926	+	protein_coding	0.697014	1.62115	1	1	1.81631	1.1193	1.17241	2.52179
ENSG00000102359.6_2	SRPX2	chrX:99899163-99930785	+	protein_coding	0.69483	1.61869	1	1	2.71995	2.02512	3.07027	5.58851
ENSG00000109861.15_2	CTSC	chr11:88026760-88070955	-	protein_coding	0.694769	1.61863	1	1	3.12434	2.42957	4.38731	7.72004
ENSG00000215301.9_3	DDX3X	chrX:41192601-41223725	+	protein_coding	0.693686	1.61741	1	1	5.86262	5.16894	34.9753	57.1869
ENSG00000023909.9_2	GCLM	chr1:94350761-94375012	-	protein_coding	0.693668	1.61739	1	1	3.33607	2.6424	5.24369	9.09848
ENSG00000237892.1_3	KLF7-IT1	chr2:207985608-207986768	-	sense_intronic	0.693464	1.61716	1	1	2.80325	2.10978	3.31626	5.98009
ENSG00000177606.6_2	JUN	chr1:59246460-59249999	-	protein_coding	0.692789	1.61641	1	1	6.81594	6.12315	68.7031	111.669
ENSG00000269620.1	AL590560.1	chr1:159879884-159880159	-	protein_coding	0.691897	1.61541	1	1	0.691897	0	0	0.615406
ENSG00000247315.3_2	ZCCHC3	chr20:277609-280965	+	protein_coding	0.691565	1.61503	1	1	3.35681	2.66525	5.34336	9.24474
ENSG00000114739.13_2	ACVR2B	chr3:38495342-38534633	+	protein_coding	0.691422	1.61487	1	1	1.15318	0.461758	0.377219	1.22404
ENSG00000197329.11_2	PELI1	chr2:64319786-64371588	-	protein_coding	0.690166	1.61347	1	1	1.67739	0.987226	0.982369	2.19849
ENSG00000100592.15_2	DAAM1	chr14:59655364-59838123	+	protein_coding	0.690165	1.61347	1	1	2.21823	1.52807	1.884	3.65324
ENSG00000163565.18_3	IFI16	chr1:158969758-159024945	+	protein_coding	0.689309	1.61251	1	1	4.71197	4.02267	15.2534	25.2087
ENSG00000164040.16_2	PGRMC2	chr4:129190392-129209984	-	protein_coding	0.689023	1.61219	1	1	3.6873	2.99828	6.99045	11.8821
ENSG00000255690.2_2	TRIL	chr7:28992974-28997908	-	protein_coding	0.688233	1.61131	1	1	1.06358	0.375348	0.297152	1.09011
ENSG00000102100.15_3	SLC35A2	chrX:48760457-48769235	-	protein_coding	0.688034	1.61109	1	1	2.3416	1.65356	2.1461	4.06864
ENSG00000112419.14_3	PHACTR2	chr6:143857982-144152322	+	protein_coding	0.687137	1.61009	1	1	4.75332	4.06618	15.7511	25.9706
ENSG00000280543.1_2	ASAP1-IT2	chr8:131094984-131097014	-	sense_intronic	0.686849	1.60976	1	1	2.39412	1.70728	2.26544	4.25658
ENSG00000280176.1_3	AC012486.1	chr2:197696699-197696914	-	TEC	0.686262	1.60911	1	1	0.943942	0.257681	0.195555	0.923778
ENSG00000139636.15_2	LMBR1L	chr12:49490334-49504683	-	protein_coding	0.68578	1.60857	1	1	2.27631	1.59053	2.0116	3.84437
ENSG00000198846.5_3	TOX	chr8:59717977-60031767	-	protein_coding	0.685672	1.60845	1	1	2.27531	1.58964	2.00975	3.84103
ENSG00000169991.10_3	IFFO2	chr1:19230775-19283180	-	protein_coding	0.685616	1.60839	1	1	3.26568	2.58007	4.97968	8.61765
ENSG00000171208.9_2	NETO2	chr16:47111614-47177908	-	protein_coding	0.685339	1.60808	1	1	1.60676	0.921424	0.893984	2.04568
ENSG00000176024.17_3	ZNF613	chr19:52430400-52452012	+	protein_coding	0.684463	1.6071	1	1	0.971758	0.287295	0.22035	0.961229
ENSG00000188647.12_2	PTAR1	chr9:72324438-72374875	-	protein_coding	0.683988	1.60657	1	1	3.79413	3.11014	7.63467	12.8722
ENSG00000094841.13_2	UPRT	chrX:74493920-74524435	+	protein_coding	0.683803	1.60637	1	1	1.75446	1.07066	1.10039	2.374
ENSG00000081087.14_3	OSTM1	chr6:108362613-108487058	-	protein_coding	0.683548	1.60608	1	1	3.77025	3.0867	7.49551	12.6445
ENSG00000134717.17_2	BTF3L4	chr1:52521797-52556388	+	protein_coding	0.683543	1.60608	1	1	2.93966	2.25612	3.77704	6.67231
ENSG00000274093.1_4	AC009032.1	chr16:69666044-69666474	+	sense_intronic	0.682552	1.60498	1	1	2.63292	1.95037	2.86474	5.20281
ENSG00000060718.20_3	COL11A1	chr1:103342023-103574052	-	protein_coding	0.682437	1.60485	1	1	2.75067	2.06823	3.19373	5.7303
ENSG00000168610.14_3	STAT3	chr17:40465342-40540586	-	protein_coding	0.682023	1.60439	1	1	4.38691	3.70489	12.0402	19.9215
ENSG00000166396.12_3	SERPINB7	chr18:61420169-61472610	+	protein_coding	0.680592	1.6028	1	1	2.38596	1.70537	2.26112	4.22691
ENSG00000119900.7_2	OGFRL1	chr6:71998506-72018653	+	protein_coding	0.680104	1.60226	1	1	2.81782	2.13771	3.40064	6.05096
ENSG00000185650.9_3	ZFP36L1	chr14:69254377-69262970	-	protein_coding	0.679651	1.60175	1	1	6.30064	5.62099	48.2137	77.8282
ENSG00000128272.14_2	ATF4	chr22:39915700-39918690	+	protein_coding	0.679526	1.60161	1	1	6.62767	5.94814	60.7404	97.8843
ENSG00000279520.1_4	AC093525.8	chr16:2566659-2568000	+	TEC	0.679504	1.60159	1	1	1.71585	1.03634	1.05102	2.2849
ENSG00000277443.2_3	MARCKS	chr6:114178541-114184648	+	protein_coding	0.679447	1.60153	1	1	7.38122	6.70177	103.096	165.713
ENSG00000179094.15_3	PER1	chr17:8043790-8059824	-	protein_coding	0.677585	1.59946	1	1	2.0129	1.33531	1.5233	3.03592
ENSG00000242094.1_3	FOXP1-IT1	chr3:71619406-71623608	-	sense_intronic	0.677404	1.59926	1	1	1.19823	0.520821	0.434772	1.29457
ENSG00000144891.17_3	AGTR1	chr3:148415571-148460795	+	protein_coding	0.677286	1.59913	1	1	0.980515	0.303229	0.233903	0.97317
ENSG00000134758.13_3	RNF138	chr18:29671818-29711524	+	protein_coding	0.6766	1.59837	1	1	2.64454	1.96793	2.91208	5.25294
ENSG00000153914.15_2	SREK1	chr5:65435799-65479443	+	protein_coding	0.676344	1.59809	1	1	2.96791	2.29156	3.89587	6.82401
ENSG00000155858.5_2	LSM11	chr5:157170703-157187717	+	protein_coding	0.675723	1.5974	1	1	2.13476	1.45903	1.74924	3.39163
ENSG00000255270.1_3	NAV2-IT1	chr11:19402031-19406561	+	sense_intronic	0.675629	1.59729	1	1	1.1859	0.51027	0.424317	1.27505
ENSG00000275557.1_4	AC242842.1	chr1:149576911-149581550	+	lincRNA	0.674918	1.59651	1	1	1.01982	0.3449	0.270063	1.02766
ENSG00000266897.1_4	AC005546.1	chr19:13242385-13243224	+	lincRNA	0.673821	1.59529	1	1	1.56224	0.888421	0.851149	1.95312
ENSG00000172164.13_3	SNTB1	chr8:121547985-121825513	-	protein_coding	0.67371	1.59517	1	1	2.28435	1.61064	2.05387	3.87144
ENSG00000136732.14_3	GYPC	chr2:127413509-127454251	+	protein_coding	0.672641	1.59399	1	1	3.47693	2.80429	5.98515	10.1342
ENSG00000072415.8_3	MPP5	chr14:67707826-67802536	+	protein_coding	0.672095	1.59339	1	1	3.43215	2.76006	5.77423	9.79396
ENSG00000138356.13_3	AOX1	chr2:201450591-201541787	+	protein_coding	0.671886	1.59315	1	1	3.1762	2.50431	4.67378	8.03921
ENSG00000160570.13_2	DEDD2	chr19:42702750-42724292	-	protein_coding	0.671633	1.59288	1	1	2.69163	2.02	3.05583	5.46044
ENSG00000100439.10_2	ABHD4	chr14:23067146-23082121	+	protein_coding	0.67145	1.59267	1	1	3.46461	2.79316	5.93147	10.0396
ENSG00000167985.6_3	SDHAF2	chr11:61197514-61215001	+	protein_coding	0.670501	1.59163	1	1	3.09826	2.42776	4.38058	7.56387
ENSG00000120137.6_3	PANK3	chr5:167975500-168006605	-	protein_coding	0.67026	1.59136	1	1	4.45111	3.78085	12.7452	20.8735
ENSG00000280375.1_4	AL359740.1	chrX:73341969-73342560	-	TEC	0.668022	1.58889	1	1	1.27896	0.61094	0.527254	1.42664
ENSG00000196371.3_3	FUT4	chr11:94277006-94283064	+	protein_coding	0.667066	1.58784	1	1	2.70841	2.04134	3.11627	5.53599
ENSG00000120889.12_2	TNFRSF10B	chr8:22877646-22926692	-	protein_coding	0.666904	1.58766	1	1	4.97716	4.31026	18.8389	30.4974
ENSG00000114988.11_3	LMAN2L	chr2:97371666-97405801	-	protein_coding	0.666869	1.58762	1	1	3.25971	2.59284	5.03284	8.57787
ENSG00000084112.14_3	SSH1	chr12:109171968-109251366	-	protein_coding	0.666492	1.58721	1	1	3.63137	2.96487	6.80757	11.3923
ENSG00000171291.8_3	ZNF439	chr19:11959541-11994565	+	protein_coding	0.666168	1.58685	1	1	1.74646	1.08029	1.11446	2.35534
ENSG00000224945.1_4	AL353150.1	chr9:91703519-91724849	-	sense_intronic	0.665696	1.58633	1	1	1.88738	1.22168	1.33218	2.69961
ENSG00000274737.1_4	AC004466.2	chr12:48211234-48211749	-	sense_intronic	0.664936	1.5855	1	1	2.25574	1.5908	2.01217	3.7758
ENSG00000172594.12_2	SMPDL3A	chr6:123110194-123130865	+	protein_coding	0.664528	1.58505	1	1	2.97018	2.30566	3.94392	6.83636
ENSG00000137575.11_2	SDCBP	chr8:59465483-59495419	+	protein_coding	0.664147	1.58463	1	1	5.48961	4.82546	27.3536	43.9299
ENSG00000179051.13_3	RCC2	chr1:17733256-17766220	-	protein_coding	0.663705	1.58415	1	1	5.20139	4.53769	22.2263	35.7939
ENSG00000151893.14_3	CACUL1	chr10:120433679-120514761	-	protein_coding	0.663215	1.58361	1	1	3.139	2.47579	4.5627	7.80914
ENSG00000143756.11_2	FBXO28	chr1:224301789-224349749	+	protein_coding	0.663056	1.58343	1	1	3.62637	2.96331	6.79911	11.3494
ENSG00000279118.1_4	AC093535.2	chr5:125831971-125834296	+	TEC	0.66286	1.58322	1	1	1.50258	0.839722	0.789705	1.83349
ENSG00000100335.13_3	MIEF1	chr22:39895437-39914137	+	protein_coding	0.662454	1.58277	1	1	3.00301	2.34055	4.06497	7.0167
ENSG00000049449.8_3	RCN1	chr11:31833939-32127301	+	protein_coding	0.661097	1.58128	1	1	5.60702	4.94592	29.8227	47.7395
ENSG00000144655.14_2	CSRNP1	chr3:39183346-39196053	-	protein_coding	0.66086	1.58102	1	1	3.08694	2.42608	4.37431	7.49692
ENSG00000261529.1_4	AC100774.1	chr15:25590780-25592382	-	sense_intronic	0.660666	1.58081	1	1	1.41468	0.754012	0.686476	1.666
ENSG00000268670.1_4	AC016586.1	chr19:4061613-4062747	-	sense_intronic	0.660236	1.58034	1	1	1.59802	0.937786	0.915586	2.02728
ENSG00000138678.10_2	GPAT3	chr4:84457067-84527028	+	protein_coding	0.660133	1.58023	1	1	2.36905	1.70892	2.26916	4.16602
ENSG00000171862.10_3	PTEN	chr10:89622870-89731687	+	protein_coding	0.660123	1.58022	1	1	4.4623	3.80218	12.9499	21.0438
ENSG00000097033.14_2	SH3GLB1	chr1:87170253-87213867	+	protein_coding	0.659252	1.57926	1	1	4.09853	3.43928	9.84743	16.131
ENSG00000250067.11_3	YJEFN3	chr19:19639670-19648390	+	protein_coding	0.659047	1.57904	1	1	1.62915	0.970108	0.958988	2.09332
ENSG00000117000.8_2	RLF	chr1:40627045-40706593	+	protein_coding	0.659035	1.57903	1	1	3.53234	2.8733	6.3274	10.5702
ENSG00000259529.1_4	AL136295.5	chr14:24620427-24636611	+	protein_coding	0.658784	1.57875	1	1	2.44342	1.78464	2.44532	4.4393
ENSG00000260981.1_3	AC091932.1	chr5:8785154-8785580	-	lincRNA	0.658587	1.57854	1	1	0.888553	0.229966	0.172807	0.851318
ENSG00000149177.12_2	PTPRJ	chr11:48002110-48192393	+	protein_coding	0.658158	1.57807	1	1	3.18234	2.52418	4.75248	8.0778
ENSG00000080546.13_2	SESN1	chr6:109307640-109416022	-	protein_coding	0.657797	1.57767	1	1	2.9388	2.281	3.86015	6.66772
ENSG00000283045.1_3	AC103703.1	chr17:42563521-42564183	-	sense_intronic	0.657664	1.57753	1	1	1.06867	0.411011	0.329617	1.09751
ENSG00000143952.19_2	VPS54	chr2:64119280-64246206	-	protein_coding	0.65637	1.57611	1	1	3.40764	2.75127	5.73307	9.61208
ENSG00000281026.1_2	N4BP2L2-IT2	chr13:33078643-33083532	-	sense_intronic	0.656005	1.57571	1	1	2.43667	1.78067	2.43585	4.41392
ENSG00000135968.20_3	GCC2	chr2:109065017-109125871	+	protein_coding	0.655578	1.57525	1	1	2.47771	1.82213	2.53603	4.57013
ENSG00000280069.1_4	AC127024.8	chr17:29065200-29067293	+	TEC	0.655313	1.57496	1	1	1.72609	1.07078	1.10057	2.3083
ENSG00000280164.1_3	CU638689.5	GL000195.1:83300-86697	-	lincRNA	0.654796	1.57439	1	1	2.44049	1.78569	2.44783	4.42825
ENSG00000163734.4_2	CXCL3	chr4:74902306-74904524	-	protein_coding	0.654653	1.57424	1	1	0.836494	0.181841	0.13433	0.785706
ENSG00000111711.9_3	GOLT1B	chr12:21654715-21671342	+	protein_coding	0.653647	1.57314	1	1	4.06133	3.40768	9.61239	15.6948
ENSG00000251349.3_3	MSANTD3-TMEFF1	chr9:103204553-103339918	+	protein_coding	0.653639	1.57313	1	1	1.67262	1.01898	1.02649	2.18793
ENSG00000257315.2_3	ZBED6	chr1:203764842-203824127	+	protein_coding	0.652932	1.57236	1	1	3.01287	2.35994	4.13348	7.07168
ENSG00000182700.4_2	IGIP	chr5:139505520-139508977	+	protein_coding	0.652818	1.57224	1	1	3.11079	2.45798	4.49446	7.63858
ENSG00000117479.12_3	SLC19A2	chr1:169433147-169455241	-	protein_coding	0.65272	1.57213	1	1	2.09212	1.4394	1.71208	3.26373
ENSG00000186106.11_3	ANKRD46	chr8:101521980-101572012	-	protein_coding	0.65266	1.57206	1	1	1.64574	0.993084	0.990435	2.12909
ENSG00000276704.1_3	AL442067.2	chr13:98089522-98089884	+	sense_intronic	0.652369	1.57175	1	1	1.01574	0.363375	0.286432	1.02195
ENSG00000151553.14_2	FAM160B1	chr10:116581503-116659591	+	protein_coding	0.651777	1.5711	1	1	4.08569	3.43391	9.80714	15.9791
ENSG00000162642.13_2	C1orf52	chr1:85715636-85725355	-	protein_coding	0.651479	1.57078	1	1	3.11255	2.46107	4.50626	7.64911
ENSG00000119899.12_2	SLC17A5	chr6:74303102-74363878	-	protein_coding	0.651382	1.57067	1	1	4.53765	3.88627	13.7871	22.2258
ENSG00000162946.21_4	DISC1	chr1:231762561-232177018	+	protein_coding	0.651329	1.57061	1	1	1.02598	0.374647	0.296522	1.03634
ENSG00000015479.18_3	MATR3	chr5:138629337-138667366	+	protein_coding	0.651202	1.57048	1	1	3.67699	3.02579	7.14427	11.7904
ENSG00000064995.16_2	TAF11	chr6:34845555-34855866	-	protein_coding	0.651175	1.57045	1	1	3.74813	3.09696	7.55612	12.4369
ENSG00000135931.17_3	ARMC9	chr2:232063260-232239548	+	protein_coding	0.650805	1.57004	1	1	3.55711	2.9063	6.49693	10.7705
ENSG00000261051.1_3	AC107021.2	chr3:145777372-145779466	-	sense_overlapping	0.650763	1.57	1	1	0.922816	0.272053	0.207525	0.895812
ENSG00000167106.11_2	FAM102A	chr9:130702858-130742792	-	protein_coding	0.650619	1.56984	1	1	2.6735	2.02288	3.06395	5.37976
ENSG00000140961.12_3	OSGIN1	chr16:83981887-83999937	+	protein_coding	0.650257	1.56945	1	1	2.05993	1.40967	1.65677	3.16966
ENSG00000128165.8_2	ADM2	chr22:50919985-50924869	+	protein_coding	0.650221	1.56941	1	1	1.28199	0.631766	0.549461	1.43174
ENSG00000253372.5_4	AC016405.1	chr8:123819985-123828756	+	sense_intronic	0.649527	1.56865	1	1	1.01675	0.367222	0.289867	1.02335
ENSG00000226149.5_3	AL356124.1	chr6:129847771-129873732	-	lincRNA	0.649287	1.56839	1	1	1.48836	0.839076	0.788904	1.8057
ENSG00000112414.14_3	ADGRG6	chr6:142622991-142767403	+	protein_coding	0.648789	1.56785	1	1	1.68932	1.04054	1.05699	2.22506
ENSG00000155903.11_3	RASA2	chr3:141205889-141334184	+	protein_coding	0.648384	1.56741	1	1	3.52667	2.87829	6.35278	10.5248
ENSG00000257509.1_4	AC073487.1	chr12:56155334-56156412	-	sense_intronic	0.648026	1.56702	1	1	1.52303	0.875004	0.834013	1.87394
ENSG00000108846.15_2	ABCC3	chr17:48712138-48769613	+	protein_coding	0.647926	1.56691	1	1	2.67841	2.03048	3.08541	5.40149
ENSG00000054267.21_3	ARID4B	chr1:235294949-235491534	-	protein_coding	0.647829	1.56681	1	1	2.74791	2.10008	3.28734	5.71745
ENSG00000105655.18_3	ISYNA1	chr19:18545198-18549111	-	protein_coding	0.64765	1.56661	1	1	1.76571	1.11806	1.17055	2.40041
ENSG00000250337.5_2	LINC01021	chr5:27472399-27496508	+	lincRNA	0.64719	1.56611	1	1	1.62711	0.979916	0.97235	2.08893
ENSG00000273173.5_3	SNURF	chr15:25200133-25222997	+	protein_coding	0.647005	1.56591	1	1	2.31513	1.66812	2.178	3.97648
ENSG00000107643.15_4	MAPK8	chr10:49514682-49647403	+	protein_coding	0.646897	1.5658	1	1	2.35892	1.71202	2.27619	4.12984
ENSG00000119138.4_2	KLF9	chr9:72999513-73029540	-	protein_coding	0.646423	1.56528	1	1	2.31934	1.67292	2.18858	3.99104
ENSG00000006625.17_3	GGCT	chr7:30536237-30544460	-	protein_coding	0.646019	1.56484	1	1	3.79004	3.14402	7.83982	12.8329
ENSG00000280042.1_4	AC022336.3	chr3:124509966-124511951	-	TEC	0.645485	1.56427	1	1	2.07575	1.43026	1.69496	3.21563
ENSG00000164442.9_2	CITED2	chr6:139692944-139695757	-	protein_coding	0.644268	1.56295	1	1	5.71922	5.07495	32.7064	51.6812
ENSG00000272755.1_3	AC245297.2	chr1:145018395-145018959	+	lincRNA	0.643794	1.56243	1	1	0.708687	0.0648925	0.046007	0.634316
ENSG00000127022.14_3	CANX	chr5:179105629-179157926	+	protein_coding	0.643269	1.56186	1	1	6.59401	5.95075	60.8519	95.6043
ENSG00000138035.14_2	PNPT1	chr2:55861400-55921045	-	protein_coding	0.642743	1.56129	1	1	3.14524	2.5025	4.66667	7.84734
ENSG00000105327.17_3	BBC3	chr19:47724079-47736023	-	protein_coding	0.642588	1.56113	1	1	2.57522	1.93263	2.8175	4.9596
ENSG00000169908.11_3	TM4SF1	chr3:149086809-149095652	-	protein_coding	0.642176	1.56068	1	1	2.97775	2.33557	4.04751	6.87755
ENSG00000139697.13_1	SBNO1	chr12:123773656-123849390	-	protein_coding	0.641102	1.55952	1	1	4.27193	3.63083	11.3876	18.3187
ENSG00000130024.14_2	PHF10	chr6:170104001-170125662	-	protein_coding	0.64068	1.55906	1	1	2.93131	2.29063	3.89268	6.62801
ENSG00000122420.9_3	PTGFR	chr1:78769568-79005434	+	protein_coding	0.64023	1.55858	1	1	3.31584	2.67561	5.38909	8.95789
ENSG00000131503.20_1	ANKHD1	chr5:139781399-139919441	+	protein_coding	0.639633	1.55793	1	1	2.73003	2.0904	3.25866	5.6347
ENSG00000157693.14_2	TMEM268	chr9:117373486-117408702	+	protein_coding	0.639391	1.55767	1	1	1.82516	1.18577	1.27484	2.54346
ENSG00000282977.1_3	PCBP2-OT1	chr12:53858252-53858841	+	non_coding	0.638657	1.55688	1	1	2.39351	1.75486	2.37493	4.25435
ENSG00000122376.11_3	FAM35A	chr10:88853918-88951225	+	protein_coding	0.638449	1.55665	1	1	3.6173	2.97885	6.8836	11.272
ENSG00000066654.13_3	THUMPD1	chr16:20714138-20753406	-	protein_coding	0.637313	1.55543	1	1	3.51823	2.88091	6.36617	10.4576
ENSG00000163577.7_2	EIF5A2	chr3:170606204-170626482	-	protein_coding	0.636898	1.55498	1	1	2.68075	2.04386	3.12346	5.41191
ENSG00000170473.16_2	PYM1	chr12:56295197-56326402	-	protein_coding	0.636532	1.55459	1	1	2.78079	2.14426	3.42065	5.87229
ENSG00000132570.14_3	PCBD2	chr5:134240596-134343649	+	protein_coding	0.636199	1.55423	1	1	1.16506	0.528863	0.442792	1.24243
ENSG00000136040.8_2	PLXNC1	chr12:94542499-94701451	+	protein_coding	0.635169	1.55312	1	1	2.96355	2.32838	4.0224	6.80039
ENSG00000123908.11_3	AGO2	chr8:141530255-141645718	-	protein_coding	0.634304	1.55219	1	1	4.11282	3.47852	10.1465	16.3014
ENSG00000111110.11_2	PPM1H	chr12:63037762-63328817	-	protein_coding	0.634202	1.55208	1	1	0.951187	0.316985	0.245725	0.933463
ENSG00000163346.16_3	PBXIP1	chr1:154916552-154928599	-	protein_coding	0.633297	1.55111	1	1	3.64802	3.01472	7.08207	11.5361
ENSG00000129515.18_3	SNX6	chr14:35030300-35099389	-	protein_coding	0.633007	1.55079	1	1	4.71553	4.08252	15.9419	25.2734
ENSG00000154188.9_3	ANGPT1	chr8:108261710-108510283	-	protein_coding	0.632753	1.55052	1	1	2.80603	2.17328	3.51048	5.99359
ENSG00000147883.10_2	CDKN2B	chr9:22002902-22009362	-	protein_coding	0.632753	1.55052	1	1	2.36971	1.73696	2.33332	4.16838
ENSG00000184226.14_3	PCDH9	chr13:66876966-67804577	-	protein_coding	0.632644	1.5504	1	1	1.17836	0.545719	0.459748	1.2632
ENSG00000155744.9_2	FAM126B	chr2:201838441-201936394	-	protein_coding	0.632332	1.55007	1	1	2.26724	1.6349	2.10567	3.814
ENSG00000151883.17_3	PARP8	chr5:49961733-50142356	+	protein_coding	0.632199	1.54993	1	1	1.29638	0.664177	0.584664	1.45611
ENSG00000116747.12_3	TROVE2	chr1:193028552-193060907	+	protein_coding	0.632152	1.54987	1	1	3.77762	3.14547	7.84874	12.7144
ENSG00000154114.12_3	TBCEL	chr11:120894781-120961484	+	protein_coding	0.631947	1.54966	1	1	3.17326	2.54132	4.82119	8.02084
ENSG00000029639.10_2	TFB1M	chr6:155578643-155635627	-	protein_coding	0.630949	1.54858	1	1	2.71739	2.08644	3.24698	5.5768
ENSG00000270190.1_4	AC068491.3	chr2:112024445-112025050	-	lincRNA	0.630382	1.54797	1	1	2.5696	1.93922	2.83498	4.93645
ENSG00000148842.17_2	CNNM2	chr10:104678050-104849978	+	protein_coding	0.630129	1.5477	1	1	1.13836	0.508235	0.422309	1.20131
ENSG00000164080.13_3	RAD54L2	chr3:51575160-51702683	+	protein_coding	0.629544	1.54708	1	1	2.73914	2.1096	3.31572	5.67674
ENSG00000043093.13_3	DCUN1D1	chr3:182655862-182703741	-	protein_coding	0.629378	1.5469	1	1	3.07058	2.44121	4.43095	7.40113
ENSG00000168137.15_3	SETD5	chr3:9439299-9520924	+	protein_coding	0.628967	1.54646	1	1	4.09974	3.47078	10.0869	16.1453
ENSG00000225828.1_3	FAM229A	chr1:32826871-32829879	-	protein_coding	0.628717	1.54619	1	1	1.62333	0.994608	0.992539	2.08084
ENSG00000204138.12_3	PHACTR4	chr1:28696093-28826881	+	protein_coding	0.628145	1.54558	1	1	2.93914	2.31099	3.96225	6.66953
ENSG00000261783.1_4	AC009054.2	chr16:75413716-75415158	-	sense_intronic	0.627936	1.54535	1	1	2.0609	1.43296	1.70001	3.17246
ENSG00000005194.14_3	CIAPIN1	chr16:57462081-57481440	-	protein_coding	0.627817	1.54522	1	1	2.88521	2.2574	3.78127	6.38814
ENSG00000166483.10_2	WEE1	chr11:9595228-9615004	+	protein_coding	0.626673	1.544	1	1	3.23998	2.61331	5.11905	8.44781
ENSG00000105835.11_3	NAMPT	chr7:105888731-105926772	-	protein_coding	0.626621	1.54394	1	1	3.41424	2.78762	5.90491	9.66079
ENSG00000175106.16_3	TVP23C	chr17:15405578-15466909	-	protein_coding	0.626275	1.54357	1	1	2.35344	1.72716	2.31076	4.11041
ENSG00000114270.17_3	COL7A1	chr3:48601506-48632700	-	protein_coding	0.626107	1.54339	1	1	3.17132	2.54521	4.83695	8.00871
ENSG00000167378.8_3	IRGQ	chr19:44088521-44100287	-	protein_coding	0.625778	1.54304	1	1	3.30381	2.67803	5.39981	8.87518
ENSG00000257184.3_4	AC004080.3	chr7:27203154-27219632	-	protein_coding	0.625499	1.54274	1	1	2.46072	1.83522	2.56825	4.5049
ENSG00000198791.11_2	CNOT7	chr8:17082473-17104387	-	protein_coding	0.625245	1.54247	1	1	3.15452	2.52927	4.7728	7.90439
ENSG00000227359.1_3	AC017074.1	chr2:114435279-114461655	-	lincRNA	0.625126	1.54235	1	1	1.78422	1.15909	1.23317	2.44432
ENSG00000255374.3_3	TAS2R43	chr12:11243886-11244912	-	protein_coding	0.62504	1.54225	1	1	1.46741	0.842367	0.792989	1.76524
ENSG00000214736.7_3	TOMM6	chr6:41755400-41757636	+	protein_coding	0.624966	1.54218	1	1	4.15397	3.529	10.5434	16.802
ENSG00000138760.9_2	SCARB2	chr4:77079886-77155689	-	protein_coding	0.624749	1.54194	1	1	3.86785	3.2431	8.46825	13.5995
ENSG00000283154.2_2	IQCJ-SCHIP1	chr3:158680024-159615155	+	protein_coding	0.624731	1.54192	1	1	2.65404	2.02931	3.08209	5.29427
ENSG00000185420.18_3	SMYD3	chr1:245912644-246670614	-	protein_coding	0.624712	1.5419	1	1	2.82559	2.20088	3.59758	6.08903
ENSG00000263590.2_4	AC239800.3	chr1:149284645-149291743	+	lincRNA	0.623434	1.54054	1	1	1.30289	0.679456	0.601536	1.46723
ENSG00000273449.1_3	AC093788.1	chr4:164450923-164451849	+	lincRNA	0.623204	1.54029	1	1	1.17226	0.549052	0.463124	1.25364
ENSG00000130066.16_2	SAT1	chrX:23801290-23804343	+	protein_coding	0.623009	1.54008	1	1	3.72967	3.10666	7.61389	12.2661
ENSG00000137463.4_3	MGARP	chr4:140187317-140201492	-	protein_coding	0.622058	1.53907	1	1	2.35266	1.7306	2.31865	4.10764
ENSG00000136003.15_2	ISCU	chr12:108956358-108963160	+	protein_coding	0.621787	1.53878	1	1	3.94054	3.31875	8.978	14.3539
ENSG00000179456.10_2	ZBTB18	chr1:244212241-244220778	+	protein_coding	0.621326	1.53829	1	1	3.15058	2.52925	4.77271	7.8801
ENSG00000136485.14_2	DCAF7	chr17:61627822-61671628	+	protein_coding	0.620832	1.53776	1	1	4.7526	4.13177	16.5302	25.9573
ENSG00000136231.13_2	IGF2BP3	chr7:23349828-23510086	-	protein_coding	0.620664	1.53758	1	1	1.42027	0.799606	0.740625	1.67636
ENSG00000261542.1_3	AC011978.2	chr8:64128539-64130592	+	lincRNA	0.620476	1.53738	1	1	1.11494	0.49446	0.408793	1.16585
ENSG00000131051.22_3	RBM39	chr20:34289269-34330234	-	protein_coding	0.620459	1.53736	1	1	3.94377	3.32331	9.00959	14.3884
ENSG00000258337.1_4	AC130895.1	chr12:116612307-116619100	-	sense_intronic	0.620237	1.53713	1	1	2.52512	1.90488	2.74479	4.75621
ENSG00000138395.14_3	CDK15	chr2:202655184-202760273	+	protein_coding	0.619201	1.53602	1	1	2.47275	1.85355	2.61389	4.55102
ENSG00000273989.1_4	AC022079.1	chr12:28389160-28389761	+	sense_intronic	0.618579	1.53536	1	1	0.77235	0.153772	0.112474	0.70805
ENSG00000092020.10_3	PPP2R3C	chr14:35554673-35591723	-	protein_coding	0.618387	1.53516	1	1	2.4486	1.83021	2.55589	4.45885
ENSG00000187608.8_4	ISG15	chr1:936518-949921	+	protein_coding	0.618066	1.53482	1	1	4.51971	3.90164	13.9455	21.9386
ENSG00000164305.18_3	CASP3	chr4:185548850-185570663	-	protein_coding	0.617895	1.53463	1	1	4.10477	3.48688	10.2113	16.2052
ENSG00000087053.18_2	MTMR2	chr11:95566046-95658479	-	protein_coding	0.617269	1.53397	1	1	3.94642	3.32915	9.05019	14.4167
ENSG00000153989.7_2	NUS1	chr6:117996665-118031803	+	protein_coding	0.61661	1.53327	1	1	4.49772	3.88111	13.7344	21.5918
ENSG00000015568.12_2	RGPD5	chr2:110550335-110615272	+	protein_coding	0.61634	1.53298	1	1	2.73949	2.12315	3.35644	5.67834
ENSG00000183054.11_2	RGPD6	chr2:111271389-111334762	-	protein_coding	0.615924	1.53254	1	1	2.74231	2.12639	3.36623	5.69142
ENSG00000114770.16_2	ABCC5	chr3:183637722-183735803	-	protein_coding	0.615794	1.5324	1	1	2.94454	2.32874	4.02368	6.69829
ENSG00000172059.10_2	KLF11	chr2:10182976-10194963	+	protein_coding	0.61568	1.53228	1	1	2.11901	1.50333	1.83496	3.34395
ENSG00000114698.14_3	PLSCR4	chr3:145910126-145968966	-	protein_coding	0.615281	1.53186	1	1	3.09695	2.48166	4.58542	7.55606
ENSG00000108821.13_3	COL1A1	chr17:48260650-48278993	-	protein_coding	0.61427	1.53078	1	1	10.0931	9.47883	712.531	1091.26
ENSG00000146376.10_2	ARHGAP18	chr6:129897277-130031370	-	protein_coding	0.614264	1.53078	1	1	4.89956	4.2853	18.4986	28.848
ENSG00000280167.1_4	AP000943.4	chr11:94292184-94292540	+	TEC	0.61386	1.53035	1	1	0.931882	0.318022	0.24662	0.907763
ENSG00000261114.1_4	AC012181.2	chr16:56974940-56975638	+	sense_intronic	0.613388	1.52985	1	1	1.60739	0.994003	0.991704	2.047
ENSG00000267519.5_4	AC020916.1	chr19:13945330-13947103	-	lincRNA	0.613015	1.52945	1	1	3.08418	2.47117	4.54493	7.48071
ENSG00000272707.1_3	AC046143.2	chr3:194358234-194358393	-	lincRNA	0.613002	1.52944	1	1	1.42742	0.814417	0.758587	1.68965
ENSG00000259865.1_3	AL390728.6	chr1:247350583-247351828	-	lincRNA	0.61239	1.52879	1	1	1.37109	0.758704	0.69197	1.58667
ENSG00000142303.13_2	ADAMTS10	chr19:8645126-8675620	-	protein_coding	0.612277	1.52867	1	1	1.4962	0.883922	0.845385	1.82098
ENSG00000132388.12_2	UBE2G1	chr17:4172554-4269923	-	protein_coding	0.611923	1.52829	1	1	4.0384	3.42647	9.75156	15.4315
ENSG00000101928.12_2	MOSPD1	chrX:134021656-134049297	-	protein_coding	0.611678	1.52804	1	1	3.49533	2.88365	6.38015	10.2771
ENSG00000138449.10_3	SLC40A1	chr2:190425305-190448484	-	protein_coding	0.611306	1.52764	1	1	0.803229	0.191923	0.142285	0.745002
ENSG00000138821.12_3	SLC39A8	chr4:103172198-103352415	-	protein_coding	0.611172	1.5275	1	1	1.41597	0.804799	0.746903	1.66839
ENSG00000151151.5_3	IPMK	chr10:59951278-60027694	-	protein_coding	0.611112	1.52744	1	1	2.40568	1.79457	2.46911	4.29885
ENSG00000163659.12_3	TIPARP	chr3:156391024-156424559	+	protein_coding	0.610868	1.52718	1	1	5.36238	4.75151	25.9369	40.1374
ENSG00000058673.16_3	ZC3H11A	chr1:203764782-203824127	+	protein_coding	0.609897	1.52615	1	1	4.14365	3.53375	10.5815	16.6751
ENSG00000137876.9_2	RSL24D1	chr15:55473004-55489265	-	protein_coding	0.609612	1.52585	1	1	4.29602	3.68641	11.8742	18.6441
ENSG00000078399.17_3	HOXA9	chr7:27202054-27214799	-	protein_coding	0.608973	1.52517	1	1	3.57086	2.96189	6.79143	10.8833
ENSG00000151881.14_3	TMEM267	chr5:43444354-43483995	-	protein_coding	0.608515	1.52469	1	1	2.22722	1.61871	2.071	3.68232
ENSG00000140299.11_3	BNIP2	chr15:59951345-59981733	-	protein_coding	0.607746	1.52388	1	1	3.86162	3.25387	8.53921	13.5366
ENSG00000259432.1_4	AC023908.1	chr15:40105424-40107630	-	sense_intronic	0.607175	1.52327	1	1	1.49137	0.884195	0.845734	1.81156
ENSG00000168283.13_3	BMI1	chr10:22610140-22620413	+	protein_coding	0.60717	1.52327	1	1	3.95978	3.35261	9.21498	14.5602
ENSG00000163848.19_3	ZNF148	chr3:124944405-125094198	-	protein_coding	0.607067	1.52316	1	1	2.96905	2.36198	4.14075	6.83018
ENSG00000268201.1_4	AC020915.3	chr19:58778001-58779051	+	sense_intronic	0.606845	1.52293	1	1	1.16269	0.555846	0.47003	1.23875
ENSG00000102287.18_3	GABRE	chrX:151121596-151143152	-	protein_coding	0.606778	1.52285	1	1	2.61212	2.00534	3.01485	5.11402
ENSG00000268172.1	AL590452.1	chr1:144989309-144991365	+	protein_coding	0.60664	1.52271	1	1	0.789369	0.182729	0.135029	0.728318
ENSG00000129128.12_2	SPCS3	chr4:177241115-177253396	+	protein_coding	0.606504	1.52257	1	1	4.86481	4.2583	18.1371	28.1375
ENSG00000170836.11_2	PPM1D	chr17:58677544-58743641	+	protein_coding	0.605993	1.52203	1	1	2.9195	2.3135	3.97089	6.56582
ENSG00000270276.2_2	HIST2H4B	chr1:149825607-149832776	-	protein_coding	0.605817	1.52184	1	1	4.20289	3.59707	11.1012	17.416
ENSG00000184635.15_4	ZNF93	chr19:20011722-20074273	+	protein_coding	0.605391	1.52139	1	1	1.11743	0.512039	0.426064	1.1696
ENSG00000059145.18_4	UNKL	chr16:1413206-1464752	-	protein_coding	0.605364	1.52136	1	1	1.94726	1.34189	1.53484	2.85641
ENSG00000196911.10_3	KPNA5	chr6:117002350-117063029	+	protein_coding	0.605107	1.52109	1	1	1.34054	0.735436	0.6649	1.53247
ENSG00000204086.4_3	RPA4	chrX:96138907-96140466	+	protein_coding	0.604989	1.52097	1	1	1.15221	0.54722	0.461267	1.22254
ENSG00000033867.16_3	SLC4A7	chr3:27414212-27525911	-	protein_coding	0.604478	1.52043	1	1	4.24479	3.64031	11.4693	17.9587
ENSG00000266709.1_4	AC005224.4	chr17:14207171-14208822	+	lincRNA	0.604449	1.5204	1	1	2.96914	2.36469	4.15041	6.83067
ENSG00000279544.1_2	AL133243.4	chr2:32788395-32791503	+	TEC	0.604338	1.52028	1	1	1.72166	1.11732	1.16943	2.29815
ENSG00000172348.14_3	RCAN2	chr6:46188473-46459709	-	protein_coding	0.603395	1.51929	1	1	2.36175	1.75836	2.38312	4.13994
ENSG00000137040.9_3	RANBP6	chr9:6011043-6015625	-	protein_coding	0.603332	1.51922	1	1	3.52635	2.92302	6.58432	10.5223
ENSG00000244754.8_3	N4BP2L2	chr13:33006554-33113022	-	protein_coding	0.603243	1.51913	1	1	2.5354	1.93216	2.81626	4.79739
ENSG00000087338.4_2	GMCL1	chr2:70056774-70108528	+	protein_coding	0.602938	1.51881	1	1	2.65138	2.04844	3.13658	5.28267
ENSG00000270083.1_4	AL021878.2	chr22:42485634-42486032	-	sense_intronic	0.602896	1.51876	1	1	1.27692	0.674026	0.595519	1.42321
ENSG00000173530.5_2	TNFRSF10D	chr8:22993101-23021543	-	protein_coding	0.602861	1.51873	1	1	5.08625	4.48338	21.3683	32.9713
ENSG00000074657.13_3	ZNF532	chr18:56529832-56653712	+	protein_coding	0.602782	1.51864	1	1	3.18649	2.58371	4.99479	8.10394
ENSG00000112096.16_3	SOD2	chr6:160090089-160183561	-	protein_coding	0.602076	1.5179	1	1	1.89087	1.28879	1.44323	2.70858
ENSG00000269971.1_4	AL020997.2	chr1:28100369-28100552	+	sense_intronic	0.601868	1.51768	1	1	1.69476	1.09289	1.13301	2.23723
ENSG00000138463.8_2	DIRC2	chr3:122513642-122599986	+	protein_coding	0.601448	1.51724	1	1	2.89723	2.29578	3.9102	6.44995
ENSG00000130202.9_3	NECTIN2	chr19:45349432-45392485	+	protein_coding	0.600959	1.51672	1	1	4.11453	3.51357	10.4207	16.322
ENSG00000172893.15_3	DHCR7	chr11:71139239-71163914	-	protein_coding	0.6002	1.51593	1	1	3.53685	2.93665	6.65631	10.6064
ENSG00000105373.18_3	NOP53	chr19:48248779-48260315	+	protein_coding	0.600189	1.51591	1	1	3.30608	2.70589	5.5246	8.89074
ENSG00000078177.13_3	N4BP2	chr4:40058446-40159872	+	protein_coding	0.599777	1.51548	1	1	1.91776	1.31798	1.49317	2.77835
ENSG00000269688.1_3	AC008982.2	chr19:39335369-39336139	-	sense_intronic	0.599572	1.51527	1	1	2.1537	1.55413	1.93656	3.44967
ENSG00000101347.8_2	SAMHD1	chr20:35518632-35580246	-	protein_coding	0.599129	1.5148	1	1	3.41623	2.81711	6.04747	9.67552
ENSG00000198380.12_2	GFPT1	chr2:69546901-69614386	-	protein_coding	0.598519	1.51416	1	1	5.09802	4.4995	21.6195	33.2497
ENSG00000069998.12_2	HDHD5	chr22:17618401-17646177	-	protein_coding	0.59832	1.51395	1	1	2.35186	1.75354	2.37186	4.10483
ENSG00000118579.12_3	MED28	chr4:17616254-17635728	+	protein_coding	0.597694	1.5133	1	1	3.04925	2.45155	4.47004	7.27779
ENSG00000198663.16_3	C6orf89	chr6:36839646-36896740	+	protein_coding	0.597341	1.51293	1	1	3.62713	3.02979	7.16692	11.356
ENSG00000113594.9_2	LIFR	chr5:38475065-38608456	-	protein_coding	0.596978	1.51255	1	1	2.50546	1.90848	2.75414	4.67831
ENSG00000132475.10_3	H3F3B	chr17:73772515-73781974	-	protein_coding	0.596871	1.51243	1	1	4.89943	4.30256	18.7333	28.8453
ENSG00000009413.15_3	REV3L	chr6:111620231-111804918	-	protein_coding	0.596184	1.51171	1	1	4.78847	4.19228	17.2811	26.6358
ENSG00000162980.16_3	ARL5A	chr2:152645498-152685006	-	protein_coding	0.595061	1.51054	1	1	3.06002	2.46496	4.52111	7.33983
ENSG00000203644.3_4	AC083799.1	chr3:129565891-129566800	-	sense_intronic	0.594974	1.51045	1	1	1.93768	1.34271	1.53626	2.83089
ENSG00000255423.1_3	EBLN2	chr3:73110810-73112488	+	protein_coding	0.59408	1.50951	1	1	2.09756	1.50348	1.83526	3.27986
ENSG00000232184.1_4	AL662889.1	chr1:243866159-243904123	-	sense_intronic	0.594011	1.50944	1	1	0.987576	0.393566	0.313636	0.982851
ENSG00000173334.3_2	TRIB1	chr8:126442563-126450647	+	protein_coding	0.593959	1.50938	1	1	2.1624	1.56844	1.96584	3.47658
ENSG00000274427.1_4	AC145423.2	chr12:123999822-124000060	-	sense_intronic	0.593737	1.50915	1	1	1.20249	0.608756	0.524944	1.30137
ENSG00000258559.2_4	AC005519.2	chr14:74755830-74761128	-	sense_overlapping	0.593701	1.50911	1	1	1.20921	0.615508	0.532097	1.31211
ENSG00000134259.3_2	NGF	chr1:115828539-115880857	-	protein_coding	0.593333	1.50873	1	1	4.49552	3.90219	13.9512	21.5573
ENSG00000123636.17_3	BAZ2B	chr2:160175490-160473203	-	protein_coding	0.592777	1.50815	1	1	2.24333	1.65055	2.13953	3.73487
ENSG00000110696.9_3	C11orf58	chr11:16634679-16778428	+	protein_coding	0.592757	1.50813	1	1	3.73763	3.14487	7.84504	12.3394
ENSG00000237200.1_3	ZBTB40-IT1	chr1:22843967-22846201	+	sense_intronic	0.59259	1.50795	1	1	1.47624	0.883647	0.845034	1.78222
ENSG00000147457.13_3	CHMP7	chr8:23101150-23119513	+	protein_coding	0.592454	1.50781	1	1	3.07897	2.48652	4.60424	7.45013
ENSG00000267228.7_4	AC012254.2	chr18:44634559-44702716	-	protein_coding	0.592313	1.50766	1	1	1.13976	0.547445	0.461496	1.20344
ENSG00000123689.5_2	G0S2	chr1:209848765-209849733	+	protein_coding	0.59228	1.50763	1	1	4.13633	3.54405	10.6645	16.5857
ENSG00000184203.7_3	PPP1R2	chr3:195241221-195270209	-	protein_coding	0.591766	1.50709	1	1	3.22447	2.63271	5.20189	8.34681
ENSG00000172939.8_2	OXSR1	chr3:38206580-38296979	+	protein_coding	0.591536	1.50685	1	1	4.30765	3.71611	12.142	18.803
ENSG00000197594.11_2	ENPP1	chr6:132129156-132216295	+	protein_coding	0.591481	1.50679	1	1	6.04699	5.45551	42.8805	65.1188
ENSG00000196653.11_3	ZNF502	chr3:44754135-44765323	+	protein_coding	0.591337	1.50664	1	1	1.41131	0.819978	0.765379	1.65979
ENSG00000118263.14_3	KLF7	chr2:207938861-208031991	-	protein_coding	0.591277	1.50658	1	1	3.604	3.01272	7.07086	11.1594
ENSG00000103257.8_2	SLC7A5	chr16:87863629-87903094	-	protein_coding	0.590895	1.50618	1	1	3.61386	3.02297	7.12837	11.2428
ENSG00000278893.1_4	AC010533.1	chr16:65015026-65017130	-	TEC	0.59048	1.50575	1	1	2.28382	1.69334	2.23405	3.86966
ENSG00000260342.2_4	AC138811.2	chr16:18799385-18812841	-	protein_coding	0.589814	1.50505	1	1	3.1202	2.53039	4.77728	7.69511
ENSG00000283398.1_3	AC114737.3	chr7:76589888-76607975	+	processed_transcript	0.589425	1.50465	1	1	1.18739	0.597962	0.513577	1.2774
ENSG00000115084.13_2	SLC35F5	chr2:114462588-114514400	-	protein_coding	0.589077	1.50428	1	1	4.41265	3.82357	13.1582	20.298
ENSG00000139687.13_2	RB1	chr13:48877887-49056122	+	protein_coding	0.588972	1.50417	1	1	4.20442	3.61544	11.2562	17.4355
ENSG00000245532.7_3	NEAT1	chr11:65190245-65213011	+	lincRNA	0.588834	1.50403	1	1	7.79788	7.20905	146.958	221.534
ENSG00000143622.10_2	RIT1	chr1:155867599-155881195	-	protein_coding	0.588409	1.50359	1	1	3.68588	3.09748	7.5592	11.8695
ENSG00000166266.13_2	CUL5	chr11:107879459-107978503	+	protein_coding	0.588272	1.50344	1	1	3.51497	2.9267	6.6037	10.4317
ENSG00000120727.12_3	PAIP2	chr5:138677276-138705409	+	protein_coding	0.588087	1.50325	1	1	3.77009	3.18201	8.07568	12.643
ENSG00000278053.4_2	DDX52	chr17:35969787-36003493	-	protein_coding	0.587724	1.50287	1	1	2.69035	2.10263	3.2949	5.4547
ENSG00000164951.15_3	PDP1	chr8:94870035-94938294	+	protein_coding	0.587562	1.50271	1	1	4.1641	3.57654	10.9301	16.9274
ENSG00000119048.7_3	UBE2B	chr5:133706870-133727683	+	protein_coding	0.587332	1.50247	1	1	3.04378	2.45645	4.48865	7.24651
ENSG00000181381.13_3	DDX60L	chr4:169277886-169458937	-	protein_coding	0.58722	1.50235	1	1	2.15658	1.56936	1.96774	3.45858
ENSG00000143669.13_3	LYST	chr1:235824341-236046940	-	protein_coding	0.587199	1.50233	1	1	2.66003	2.07283	3.20712	5.32047
ENSG00000056586.15_3	RC3H2	chr9:125606835-125667620	-	protein_coding	0.587029	1.50215	1	1	3.6192	3.03217	7.1804	11.2882
ENSG00000282915.1_3	AC091769.2	chr10:74227507-74233062	-	sense_intronic	0.586969	1.50209	1	1	0.92692	0.339951	0.265714	0.901213
ENSG00000259623.1_3	AC125257.1	chr17:40004770-40007699	-	sense_overlapping	0.586615	1.50172	1	1	2.74788	2.16127	3.47308	5.71731
ENSG00000092531.9_2	SNAP23	chr15:42783431-42837554	+	protein_coding	0.585922	1.501	1	1	2.35747	1.77154	2.41419	4.1247

## Sheet: down sample 2 vs sample 0
#log2FC <= -0.585 #p-value cut-off <= 1.00 #q-value cut-off <= 1.00 #Gene biotype: processed_transcript,lincRNA,3prime_overlapping_ncrna,antisense,non_coding,sense_intronic,sense_overlapping,TEC,known_ncrna,macro_lncRNA,bidirectional_promoter_lncrna,ncRNA,lncRNA,protein_coding #Condition pair: down sample2 vs sample0 Column A: Track_id, The database name in gene level. Column B: Gene_Name, The na…
Annotation					DE Statistic				FPKM
Track_id	Gene_Name	Locus	Strand	Gene_Type	log2FC	Fold_Change	p_value	q_value	R-2_FPKM	K-1_FPKM	K-1	R-2
ENSG00000270136.5_3	MINOS1-NBL1	chr1:19923473-19984549	+	protein_coding	-4.67477	0.0391521	1	1	0	4.67477	24.5414	0
ENSG00000157654.17_3	PALM2-AKAP2	chr9:112542589-112934792	+	protein_coding	-4.34142	0.0493289	1	1	1.03571	5.37713	40.5602	1.05012
ENSG00000124208.16_3	TMEM189-UBE2V1	chr20:48697661-48770174	-	protein_coding	-3.93439	0.0654081	1	1	0	3.93439	14.2886	0
ENSG00000274290.2_2	HIST1H2BE	chr6:26172287-26184883	+	protein_coding	-3.67743	0.0781596	1	1	0.396847	4.07428	15.8454	0.316628
ENSG00000129473.9_3	BCL2L2	chr14:23767999-23780968	+	protein_coding	-3.55674	0.0849796	1	1	0.577268	4.13401	16.5574	0.492021
ENSG00000267350.2	RP1-178F10.3	chr17:18227536-18229211	+	lincRNA	-3.15733	0.112086	1	1	0.27901	3.43634	9.82532	0.213362
ENSG00000137285.9_2	TUBB2B	chr6:3224495-3231964	-	protein_coding	-3.05906	0.119986	1	1	1.64942	4.70847	25.1452	2.13707
ENSG00000233822.4_3	HIST1H2BN	chr6:27805538-27833576	+	protein_coding	-3.00772	0.124333	1	1	0.398993	3.40671	9.6053	0.318588
ENSG00000259132.1_4	AL132780.3	chr14:23415479-23451467	-	protein_coding	-2.84705	0.138981	1	1	0	2.84705	6.19525	0
ENSG00000283782.1_2	AC116366.3	chr5:131746524-131981771	+	protein_coding	-2.81998	0.141613	1	1	0.295358	3.11534	7.66581	0.22719
ENSG00000272414.5_4	FAM47E-STBD1	chr4:77172874-77232282	+	protein_coding	-2.77722	0.145872	1	1	0	2.77722	5.8553	0
ENSG00000263798.2_4	AC018521.1	chr17:46022790-46059102	+	processed_transcript	-2.51934	0.174423	1	1	0.0138617	2.5332	4.78854	0.0096545
ENSG00000270882.2_2	HIST2H4A	chr1:149804223-149811339	+	protein_coding	-2.42969	0.185606	1	1	2.3541	4.78378	26.5463	4.11275
ENSG00000166402.8_3	TUB	chr11:8040791-8127659	+	protein_coding	-2.38328	0.191673	1	1	0.54584	2.92912	6.61646	0.45987
ENSG00000277971.1_4	AC007731.5	chr22:20783528-20800907	-	protein_coding	-2.37557	0.1927	1	1	0.469151	2.84472	6.18367	0.384295
ENSG00000206172.8_2	HBA1	chr16:226679-227521	+	protein_coding	-2.34429	0.196924	1	1	0.885042	3.22933	8.37832	0.846818
ENSG00000124212.5_2	PTGIS	chr20:48120411-48184683	-	protein_coding	-2.25736	0.209154	1	1	3.57169	5.82905	55.8484	10.8901
ENSG00000174099.10_3	MSRB3	chr12:65672423-65882024	+	protein_coding	-2.14572	0.225982	1	1	2.24606	4.39178	19.9922	3.74384
ENSG00000162595.5_3	DIRAS3	chr1:68511645-68517314	-	protein_coding	-2.06632	0.238768	1	1	0.835402	2.90172	6.47318	0.784354
ENSG00000270087.5_4	AC010997.3	chr10:77039484-77161004	-	lincRNA	-2.05999	0.239818	1	1	0	2.05999	3.16982	0
ENSG00000188536.12_2	HBA2	chr16:222846-223709	+	protein_coding	-2.05648	0.240402	1	1	0.972043	3.02852	7.15974	0.961617
ENSG00000204310.12_3	AGPAT1	chr6:32135989-32145873	-	protein_coding	-2.0275	0.24528	1	1	2.47255	4.50005	21.6282	4.55025
ENSG00000150687.11_3	PRSS23	chr11:86502101-86663952	+	protein_coding	-1.97697	0.254024	1	1	1.73229	3.70926	12.0797	2.32255
ENSG00000115738.9_2	ID2	chr2:8818975-8824583	+	protein_coding	-1.96937	0.255364	1	1	3.8552	5.82458	55.6726	13.4721
ENSG00000162073.13_2	PAQR4	chr16:3019246-3023490	+	protein_coding	-1.94764	0.259241	1	1	0.679883	2.62752	5.17962	0.60201
ENSG00000164850.14_3	GPER1	chr7:1121844-1133451	+	protein_coding	-1.94303	0.260069	1	1	0.406011	2.34904	4.09487	0.325017
ENSG00000122140.10_3	MRPS2	chr9:138391830-138396519	+	protein_coding	-1.9196	0.264327	1	1	1.54364	3.46324	10.0291	1.91529
ENSG00000257390.5_4	AC023055.1	chr12:56151059-56221330	-	protein_coding	-1.91894	0.264449	1	1	0.0845852	2.00352	3.00978	0.0603828
ENSG00000106683.14_2	LIMK1	chr7:73497263-73536855	+	protein_coding	-1.90461	0.267089	1	1	2.37239	4.27699	18.3867	4.17797
ENSG00000186318.16_2	BACE1	chr11:117155923-117186975	-	protein_coding	-1.90337	0.267319	1	1	2.92438	4.82775	27.3986	6.59148
ENSG00000127946.16_3	HIP1	chr7:75162621-75368280	-	protein_coding	-1.90279	0.267426	1	1	2.53768	4.44047	20.7127	4.80655
ENSG00000102760.12_2	RGCC	chr13:42031695-42045018	+	protein_coding	-1.85565	0.276309	1	1	2.1875	4.04315	15.4857	3.55515
ENSG00000261796.1_3	ISY1-RAB43	chr3:128806418-128879879	-	protein_coding	-1.84696	0.277977	1	1	0	1.84696	2.59742	0
ENSG00000185567.6_2	AHNAK2	chr14:105403581-105444694	-	protein_coding	-1.81245	0.284707	1	1	2.60048	4.41293	20.3022	5.06489
ENSG00000144063.3_2	MALL	chr2:110841447-110874143	-	protein_coding	-1.7967	0.287833	1	1	3.32097	5.11766	33.7193	8.99336
ENSG00000213699.8_3	SLC35F6	chr2:26987152-27004099	+	protein_coding	-1.77971	0.291242	1	1	2.33226	4.11197	16.2913	4.03594
ENSG00000185298.12_2	CCDC137	chr17:79633394-79640934	+	protein_coding	-1.77742	0.291704	1	1	1.42851	3.20594	8.22747	1.69169
ENSG00000088256.8_2	GNA11	chr19:3094408-3124002	+	protein_coding	-1.7739	0.292416	1	1	2.85363	4.62753	23.7187	6.22815
ENSG00000101335.9_2	MYL9	chr20:35169887-35179850	+	protein_coding	-1.77013	0.293183	1	1	5.1864	6.95652	123.2	35.4134
ENSG00000112118.18_2	MCM3	chr6:52128807-52149679	-	protein_coding	-1.7695	0.29331	1	1	2.51064	4.28014	18.429	4.69874
ENSG00000128567.16_2	PODXL	chr7:131185021-131242976	-	protein_coding	-1.75527	0.296217	1	1	5.2934	7.04867	131.392	38.2168
ENSG00000203546.7_4	AL139353.1	chr14:31803518-31926647	-	protein_coding	-1.74442	0.298455	1	1	0.0664762	1.81089	2.50859	0.0471559
ENSG00000155368.16_2	DBI	chr2:120124497-120130136	+	protein_coding	-1.7382	0.299744	1	1	2.88187	4.62007	23.5912	6.37106
ENSG00000143753.12_2	DEGS1	chr1:224363458-224381143	+	protein_coding	-1.60951	0.327709	1	1	3.56469	5.1742	35.1069	10.8326
ENSG00000178726.6_2	THBD	chr20:23026270-23030378	-	protein_coding	-1.60381	0.329008	1	1	3.29992	4.90373	28.9344	8.84863
ENSG00000282304.1_4	AC140479.5	chr2:111003168-111043433	+	processed_transcript	-1.60015	0.329842	1	1	2.90985	4.51001	21.7849	6.51541
ENSG00000151135.9_2	TMEM263	chr12:107349497-107372556	+	protein_coding	-1.57648	0.335298	1	1	2.86501	4.44149	20.7281	6.28539
ENSG00000219438.8_2	FAM19A5	chr22:48885272-49246724	+	protein_coding	-1.56053	0.339026	1	1	0.984528	2.54506	4.83632	0.978666
ENSG00000135272.10_3	MDFIC	chr7:114562209-114659256	+	protein_coding	-1.55722	0.339805	1	1	1.96381	3.52103	10.4798	2.90089
ENSG00000024422.11_3	EHD2	chr19:48216600-48246391	+	protein_coding	-1.52329	0.347891	1	1	5.03521	6.5585	93.2551	31.7905
ENSG00000163820.14_2	FYCO1	chr3:45959391-46037316	-	protein_coding	-1.52176	0.348261	1	1	1.59215	3.11391	7.65725	2.01498
ENSG00000253368.3_3	TRNP1	chr1:27320198-27327389	+	protein_coding	-1.51993	0.348702	1	1	6.32683	7.84677	229.203	79.2725
ENSG00000101346.13_3	POFUT1	chr20:30795683-30826470	+	protein_coding	-1.50191	0.353086	1	1	2.8883	4.39021	19.9693	6.40397
ENSG00000182704.7_3	TSKU	chr11:76493295-76509198	+	protein_coding	-1.50184	0.353103	1	1	1.64312	3.14496	7.84561	2.12341
ENSG00000104964.14_2	AES	chr19:3052908-3063105	-	protein_coding	-1.50149	0.35319	1	1	3.05509	4.55657	22.5323	7.31138
ENSG00000235162.8_2	C12orf75	chr12:105629068-105789875	+	protein_coding	-1.4972	0.354241	1	1	4.23788	5.73507	52.2634	17.8681
ENSG00000136720.6_2	HS6ST1	chr2:128994290-129076151	-	protein_coding	-1.4908	0.355816	1	1	1.89715	3.38794	9.46822	2.72476
ENSG00000244734.3_2	HBB	chr11:5246694-5250625	-	protein_coding	-1.48382	0.357541	1	1	0.903989	2.38781	4.23361	0.871232
ENSG00000163661.3_2	PTX3	chr3:157154578-157161417	+	protein_coding	-1.46732	0.361654	1	1	4.42526	5.89258	58.4076	20.485
ENSG00000117298.14_2	ECE1	chr1:21543740-21671997	-	protein_coding	-1.4663	0.36191	1	1	3.50084	4.96714	30.2795	10.3203
ENSG00000228470.1_4	AL929236.1	chr1:214517515-214530958	-	sense_overlapping	-1.45592	0.364522	1	1	1.93958	3.3955	9.5232	2.83593
ENSG00000014216.15_4	CAPN1	chr11:64948037-64979477	+	protein_coding	-1.44737	0.36669	1	1	3.26192	4.70929	25.16	8.59261
ENSG00000166963.12_3	MAP1A	chr15:43803156-43823818	+	protein_coding	-1.44683	0.366828	1	1	5.14404	6.59087	95.3938	34.3599
ENSG00000124575.6_2	HIST1H1D	chr6:26234496-26235161	-	protein_coding	-1.44395	0.367561	1	1	4.74708	6.19103	72.0608	25.8543
ENSG00000187634.11_4	SAMD11	chr1:859308-879961	+	protein_coding	-1.44097	0.36832	1	1	2.57048	4.01145	15.1275	4.94007
ENSG00000117152.13_2	RGS4	chr1:163038565-163046592	+	protein_coding	-1.43966	0.368655	1	1	1.05692	2.49658	4.64345	1.08049
ENSG00000106366.8_2	SERPINE1	chr7:100770370-100782547	+	protein_coding	-1.43792	0.369098	1	1	7.12033	8.55825	375.956	138.134
ENSG00000177105.9_3	RHOG	chr11:3848208-3862213	-	protein_coding	-1.43677	0.369394	1	1	3.29472	4.73149	25.5657	8.8132
ENSG00000106692.13_2	FKTN	chr9:108320411-108403399	+	protein_coding	-1.43606	0.369574	1	1	1.1383	2.57437	4.95609	1.20122
ENSG00000227051.6_3	C14orf132	chr14:96505661-96560226	+	protein_coding	-1.43444	0.36999	1	1	2.14418	3.57862	10.9474	3.4204
ENSG00000111652.9_2	COPS7A	chr12:6832907-6841041	+	protein_coding	-1.42966	0.371217	1	1	2.58747	4.01713	15.1911	5.01043
ENSG00000162512.15_3	SDC3	chr1:31342314-31381608	-	protein_coding	-1.41945	0.373854	1	1	3.36736	4.78682	26.6042	9.31993
ENSG00000132688.10_2	NES	chr1:156638555-156647189	-	protein_coding	-1.41865	0.374061	1	1	1.90102	3.31967	8.98437	2.73477
ENSG00000068489.12_3	PRR11	chr17:57232860-57282066	+	protein_coding	-1.41808	0.37421	1	1	2.64373	4.06181	15.7004	5.24947
ENSG00000170540.14_3	ARL6IP1	chr16:18802989-18813000	-	protein_coding	-1.41771	0.374307	1	1	3.55868	4.97639	30.4805	10.7834
ENSG00000138944.7_2	KIAA1644	chr22:44639547-44708731	-	protein_coding	-1.41469	0.37509	1	1	1.162	2.57669	4.96568	1.23767
ENSG00000028137.18_3	TNFRSF1B	chr1:12227060-12269285	+	protein_coding	-1.41116	0.376009	1	1	1.83809	3.24925	8.50871	2.57536
ENSG00000277775.1_2	HIST1H3F	chr6:26250423-26250833	-	protein_coding	-1.40761	0.376936	1	1	5.32352	6.73113	105.236	39.0443
ENSG00000171161.12_2	ZNF672	chr1:249132409-249143716	+	protein_coding	-1.40616	0.377315	1	1	1.49817	2.90433	6.48671	1.82484
ENSG00000143320.8_2	CRABP2	chr1:156669398-156675608	-	protein_coding	-1.39744	0.379601	1	1	4.77546	6.1729	71.1488	26.3878
ENSG00000116237.15_2	ICMT	chr1:6281253-6296032	-	protein_coding	-1.39706	0.379703	1	1	3.31043	4.70749	25.1273	8.92062
ENSG00000079257.7_2	LXN	chr3:158363611-158390482	-	protein_coding	-1.38746	0.382238	1	1	0.336639	1.7241	2.30373	0.262811
ENSG00000160216.18_3	AGPAT3	chr21:45285067-45406417	+	protein_coding	-1.38084	0.383995	1	1	1.74703	3.12787	7.74143	2.35666
ENSG00000168874.12_2	ATOH8	chr2:85978467-86015189	+	protein_coding	-1.37951	0.384349	1	1	2.82883	4.20835	17.4858	6.105
ENSG00000112697.15_2	TMEM30A	chr6:75962640-75994684	-	protein_coding	-1.37584	0.385329	1	1	3.68903	5.06487	32.4717	11.8976
ENSG00000097021.19_2	ACOT7	chr1:6324329-6454451	-	protein_coding	-1.37557	0.385399	1	1	1.71664	3.09222	7.52806	2.28671
ENSG00000167191.11_3	GPRC5B	chr16:19868013-19897489	-	protein_coding	-1.36838	0.387327	1	1	0.879645	2.24802	3.75031	0.839922
ENSG00000124145.6_3	SDC4	chr20:43953928-43977064	-	protein_coding	-1.36641	0.387854	1	1	4.57692	5.94334	60.5351	22.8666
ENSG00000159176.13_2	CSRP1	chr1:201452658-201478584	-	protein_coding	-1.36633	0.387877	1	1	1.90941	3.27574	8.68491	2.75655
ENSG00000111348.8_3	ARHGDIB	chr12:15094951-15114662	-	protein_coding	-1.35126	0.391949	1	1	1.46203	2.81329	6.02887	1.75496
ENSG00000138316.10_2	ADAMTS14	chr10:72432559-72522197	+	protein_coding	-1.3502	0.392237	1	1	1.18517	2.53537	4.79726	1.2739
ENSG00000171345.13_2	KRT19	chr17:39679869-39684560	-	protein_coding	-1.34744	0.392989	1	1	4.2875	5.63494	48.6919	18.5284
ENSG00000133597.10_3	ADCK2	chr7:140372953-140396061	+	protein_coding	-1.3398	0.395076	1	1	0.847576	2.18737	3.55476	0.799475
ENSG00000063660.8_3	GPC1	chr2:241375088-241407495	+	protein_coding	-1.33924	0.39523	1	1	4.02076	5.35999	40.0694	15.2318
ENSG00000171492.14_3	LRRC8D	chr1:90286573-90402170	+	protein_coding	-1.33711	0.395813	1	1	1.10532	2.44243	4.43557	1.15147
ENSG00000157111.12_2	TMEM171	chr5:72416119-72427644	+	protein_coding	-1.33684	0.395886	1	1	0.77991	2.11675	3.33716	0.717024
ENSG00000198113.2_2	TOR4A	chr9:140172201-140177093	+	protein_coding	-1.32932	0.397955	1	1	1.47926	2.80858	6.00595	1.78805
ENSG00000100739.10_3	BDKRB1	chr14:96722161-96735304	+	protein_coding	-1.32861	0.398153	1	1	1.61049	2.93909	6.66929	2.05355
ENSG00000166128.12_2	RAB8B	chr15:63481668-63559981	+	protein_coding	-1.32209	0.399954	1	1	2.15865	3.48074	10.1637	3.46497
ENSG00000166848.5_2	TERF2IP	chr16:75681684-75795770	+	protein_coding	-1.31954	0.400663	1	1	2.57971	3.89925	13.9208	4.97821
ENSG00000136928.6_3	GABBR2	chr9:101050364-101471479	-	protein_coding	-1.3162	0.401592	1	1	0.65442	1.97062	2.91936	0.573983
ENSG00000135324.5_2	MRAP2	chr6:84743475-84800600	+	protein_coding	-1.31193	0.402782	1	1	0.331362	1.64329	2.12377	0.258201
ENSG00000178209.14_4	PLEC	chr8:144989315-145050902	-	protein_coding	-1.31168	0.402852	1	1	5.84959	7.16126	142.138	56.6635
ENSG00000213588.5_3	ZBTB9	chr6:33421747-33425325	+	protein_coding	-1.31025	0.403252	1	1	0.796833	2.10708	3.30818	0.737284
ENSG00000146674.14_3	IGFBP3	chr7:45951844-45961473	-	protein_coding	-1.30144	0.405721	1	1	5.92196	7.22341	148.438	59.6302
ENSG00000124882.3_2	EREG	chr4:75230860-75254468	+	protein_coding	-1.30137	0.405741	1	1	0.872973	2.17434	3.5138	0.831433
ENSG00000163132.6_2	MSX1	chr4:4861393-4865663	+	protein_coding	-1.29762	0.406795	1	1	4.05949	5.35712	39.9876	15.6736
ENSG00000064042.17_3	LIMCH1	chr4:41361624-41702061	+	protein_coding	-1.29754	0.406818	1	1	0.905376	2.20292	3.6041	0.873032
ENSG00000130479.10_4	MAP1S	chr19:17830051-17845325	+	protein_coding	-1.29709	0.406946	1	1	1.64183	2.93892	6.66837	2.12061
ENSG00000187091.13_2	PLCD1	chr3:38048987-38071253	-	protein_coding	-1.2962	0.407198	1	1	1.77564	3.07184	7.40845	2.42391
ENSG00000257594.3_3	GALNT4	chr12:89913185-89918583	-	protein_coding	-1.29486	0.407576	1	1	0.783722	2.07858	3.22392	0.721567
ENSG00000184117.11_3	NIPSNAP1	chr22:29950797-29977326	-	protein_coding	-1.29451	0.407674	1	1	2.25346	3.54797	10.6963	3.76826
ENSG00000109079.9_2	TNFAIP1	chr17:26662628-26674035	+	protein_coding	-1.29131	0.408579	1	1	2.59721	3.88852	13.8103	5.05116
ENSG00000196866.2_3	HIST1H2AD	chr6:26199079-26199471	-	protein_coding	-1.28833	0.409426	1	1	5.64511	6.93344	121.229	49.0436
ENSG00000165475.13_2	CRYL1	chr13:20977806-21099996	-	protein_coding	-1.28496	0.410382	1	1	1.1145	2.39946	4.27607	1.1652
ENSG00000100302.6_2	RASD2	chr22:35936915-35950048	+	protein_coding	-1.28316	0.410893	1	1	0.851733	2.1349	3.39206	0.804667
ENSG00000139579.12_3	NABP2	chr12:56615799-56623638	+	protein_coding	-1.27654	0.412785	1	1	2.36255	3.63909	11.4588	4.1428
ENSG00000225968.7_2	ELFN1	chr7:1727755-1787590	+	protein_coding	-1.27514	0.413185	1	1	0.928284	2.20343	3.60572	0.903012
ENSG00000196154.11_3	S100A4	chr1:153516089-153522612	-	protein_coding	-1.27323	0.413732	1	1	6.4309	7.70413	207.532	85.2765
ENSG00000145029.13_3	NICN1	chr3:49460379-49466759	-	protein_coding	-1.2703	0.414573	1	1	0.393406	1.66371	2.1683	0.313491
ENSG00000179242.15_4	CDH4	chr20:59827482-60515673	+	protein_coding	-1.26643	0.415688	1	1	0.959855	2.22628	3.67926	0.945115
ENSG00000130311.10_2	DDA1	chr19:17420327-17434110	+	protein_coding	-1.26525	0.416027	1	1	1.89562	3.16087	7.94367	2.72081
ENSG00000172731.13_2	LRRC20	chr10:72058726-72142406	-	protein_coding	-1.26367	0.416482	1	1	0.603318	1.86699	2.64771	0.519207
ENSG00000071051.13_3	NCK2	chr2:106361354-106510730	+	protein_coding	-1.26204	0.416955	1	1	2.19408	3.45612	9.97476	3.57598
ENSG00000116396.14_3	KCNC4	chr1:110753965-110825722	+	protein_coding	-1.25629	0.41862	1	1	0.709357	1.96564	2.90587	0.635075
ENSG00000092964.17_4	DPYSL2	chr8:26371538-26515694	+	protein_coding	-1.25251	0.419717	1	1	4.34667	5.59918	47.4754	19.3459
ENSG00000090097.21_3	PCBP4	chr3:51991470-52008032	-	protein_coding	-1.2453	0.421821	1	1	1.92811	3.17341	8.02174	2.80556
ENSG00000183283.15_2	DAZAP2	chr12:51632076-51665146	+	protein_coding	-1.2429	0.422523	1	1	2.54719	3.79009	12.8335	4.84495
ENSG00000170745.11_3	KCNS3	chr2:18059114-18542882	+	protein_coding	-1.24156	0.422915	1	1	1.43565	2.67721	5.39618	1.70504
ENSG00000197106.6_2	SLC6A17	chr1:110693108-110744824	+	protein_coding	-1.23715	0.42421	1	1	0.833509	2.07066	3.20078	0.782014
ENSG00000074416.13_4	MGLL	chr3:127407905-127542093	-	protein_coding	-1.23619	0.424492	1	1	2.76176	3.99795	14.9773	5.78221
ENSG00000183691.4_2	NOG	chr17:54671060-54672951	+	protein_coding	-1.23608	0.424523	1	1	2.39208	3.62816	11.3648	4.24913
ENSG00000161281.10_2	COX7A1	chr19:36641824-36643771	-	protein_coding	-1.23587	0.424586	1	1	2.2764	3.51227	10.4104	3.84468
ENSG00000275713.2_2	HIST1H2BH	chr6:26251879-26253938	+	protein_coding	-1.23344	0.425304	1	1	2.31904	3.55247	10.7328	3.99
ENSG00000124216.3_2	SNAI1	chr20:48599536-48605423	+	protein_coding	-1.22806	0.42689	1	1	3.12824	4.35631	19.4823	7.74369
ENSG00000130751.9_2	NPAS1	chr19:47523077-47549033	+	protein_coding	-1.22611	0.427469	1	1	1.41831	2.64442	5.25242	1.67272
ENSG00000266412.5_2	NCOA4	chr10:51565108-51590734	+	protein_coding	-1.22375	0.428169	1	1	3.88185	5.1056	33.43	13.7419
ENSG00000128923.10_3	MINDY2	chr15:59063391-59154099	+	protein_coding	-1.22311	0.42836	1	1	1.08106	2.30416	3.93881	1.11559
ENSG00000146374.13_2	RSPO3	chr6:127439749-127518910	+	protein_coding	-1.22049	0.429137	1	1	0.486013	1.7065	2.26369	0.400569
ENSG00000110092.3_2	CCND1	chr11:69455855-69469242	+	protein_coding	-1.21777	0.429946	1	1	7.19441	8.41218	339.659	145.465
ENSG00000157978.11_2	LDLRAP1	chr1:25870071-25895377	+	protein_coding	-1.21437	0.430962	1	1	1.22768	2.44205	4.43413	1.34191
ENSG00000185760.15_4	KCNQ5	chr6:73331520-73908574	+	protein_coding	-1.2099	0.432299	1	1	1.44253	2.65243	5.28725	1.71797
ENSG00000180155.19_2	LYNX1	chr8:143852615-143859226	-	protein_coding	-1.20976	0.432341	1	1	1.4255	2.63526	5.21285	1.68607
ENSG00000141580.15_3	WDR45B	chr17:80572438-80606429	-	protein_coding	-1.20902	0.432564	1	1	3.07118	4.28019	18.4297	7.40458
ENSG00000183598.3_2	HIST2H3D	chr1:149784826-149785236	-	protein_coding	-1.20896	0.432579	1	1	4.81617	6.02513	64.1248	27.1716
ENSG00000242498.7_3	ARPIN	chr15:90438238-90456188	-	protein_coding	-1.20867	0.432668	1	1	1.69111	2.89978	6.46311	2.22905
ENSG00000143515.16_3	ATP8B2	chr1:154298029-154323783	+	protein_coding	-1.20823	0.432799	1	1	4.18999	5.39822	41.172	17.252
ENSG00000124226.10_3	RNF114	chr20:48552873-48570429	+	protein_coding	-1.20613	0.43343	1	1	2.70279	3.90892	14.0211	5.51058
ENSG00000167157.10_2	PRRX2	chr9:132427920-132484953	+	protein_coding	-1.20482	0.433825	1	1	5.12451	6.32933	79.4115	33.8845
ENSG00000117600.12_3	PLPPR4	chr1:99729509-99775146	+	protein_coding	-1.20266	0.434475	1	1	0.315563	1.51822	1.86437	0.244497
ENSG00000181191.11_3	PJA1	chrX:68380694-68385636	-	protein_coding	-1.2019	0.434703	1	1	1.27155	2.47344	4.55368	1.4142
ENSG00000149782.11_2	PLCB3	chr11:64018995-64036622	+	protein_coding	-1.20116	0.434925	1	1	3.14697	4.34813	19.3666	7.85794
ENSG00000142733.14_2	MAP3K6	chr1:27681675-27693383	-	protein_coding	-1.19961	0.435394	1	1	2.06478	3.26439	8.609	3.1837
ENSG00000143742.12_2	SRP9	chr1:225965515-225978168	+	protein_coding	-1.19611	0.436451	1	1	4.78252	5.97862	62.0588	26.5221
ENSG00000172936.12_3	MYD88	chr3:38179969-38184513	+	protein_coding	-1.19342	0.437264	1	1	1.76915	2.96257	6.79511	2.40852
ENSG00000170549.3_2	IRX1	chr5:3596168-3601517	+	protein_coding	-1.19195	0.43771	1	1	3.14156	4.33352	19.1613	7.82481
ENSG00000253190.3_3	AC084082.1	chr8:67024902-67027442	+	lincRNA	-1.19123	0.437929	1	1	0	1.19123	1.28347	0
ENSG00000184992.10_2	BRI3BP	chr12:125478246-125515777	+	protein_coding	-1.1911	0.437969	1	1	0.817132	2.00823	3.02288	0.7619
ENSG00000257341.5_4	AL928654.4	chr14:105953536-105958604	+	protein_coding	-1.18938	0.438491	1	1	0.119921	1.3093	1.47822	0.0866757
ENSG00000273213.1_4	AC239798.4	chr1:149398877-149400540	-	processed_transcript	-1.18843	0.438781	1	1	2.43585	3.62428	11.3315	4.41085
ENSG00000106799.12_2	TGFBR1	chr9:101866320-101916474	+	protein_coding	-1.18814	0.438867	1	1	2.53673	3.72487	12.222	4.8027
ENSG00000160209.18_2	PDXK	chr21:45138975-45182188	+	protein_coding	-1.18743	0.439084	1	1	2.44963	3.63706	11.4412	4.46274
ENSG00000137834.14_3	SMAD6	chr15:66994566-67075186	+	protein_coding	-1.18493	0.439844	1	1	1.98588	3.17082	8.00558	2.96106
ENSG00000055070.16_2	SZRD1	chr1:16679070-16724640	+	protein_coding	-1.17667	0.442372	1	1	3.69405	4.87072	28.2572	11.9426
ENSG00000134049.5_3	IER3IP1	chr18:44679205-44702745	-	protein_coding	-1.17656	0.442404	1	1	2.28305	3.45961	10.0014	3.86704
ENSG00000053371.12_3	AKR7A2	chr1:19630459-19638640	-	protein_coding	-1.17534	0.442779	1	1	2.85095	4.02629	15.2943	6.21476
ENSG00000006747.14_2	SCIN	chr7:12610203-12699804	+	protein_coding	-1.17146	0.443973	1	1	0.229943	1.4014	1.64158	0.172789
ENSG00000007520.3_2	TSR3	chr16:1399241-1401912	-	protein_coding	-1.17043	0.444289	1	1	3.82277	4.9932	30.8495	13.1504
ENSG00000229637.3_2	PRAC2	chr17:46800530-46802120	+	protein_coding	-1.16968	0.44452	1	1	0.91122	2.0809	3.23071	0.880635
ENSG00000158882.14_3	TOMM40L	chr1:161195729-161200534	+	protein_coding	-1.16647	0.44551	1	1	1.34034	2.50681	4.68362	1.53211
ENSG00000143570.17_3	SLC39A1	chr1:153931575-153940660	-	protein_coding	-1.16278	0.44665	1	1	1.99951	3.1623	7.95253	2.99865
ENSG00000164970.14_2	FAM219A	chr9:34398182-34458568	-	protein_coding	-1.16219	0.446835	1	1	1.85057	3.01275	7.07104	2.60642
ENSG00000010278.12_3	CD9	chr12:6308881-6347437	+	protein_coding	-1.1621	0.446861	1	1	3.80757	4.96967	30.3343	13.0021
ENSG00000103241.6_2	FOXF1	chr16:86544133-86549024	+	protein_coding	-1.1515	0.450158	1	1	2.66737	3.81886	13.1121	5.35269
ENSG00000248710.1_4	AC079594.2	chr3:159945241-160167617	-	protein_coding	-1.14504	0.452177	1	1	0.126584	1.27162	1.41433	0.091706
ENSG00000135932.10_2	CAB39	chr2:231577560-231685790	+	protein_coding	-1.14497	0.452199	1	1	2.87644	4.02141	15.2392	6.34335
ENSG00000175602.3_2	CCDC85B	chr11:65657583-65659106	+	protein_coding	-1.14469	0.452287	1	1	4.50561	5.6503	49.2238	21.7155
ENSG00000050405.13_3	LIMA1	chr12:50569571-50677329	-	protein_coding	-1.1404	0.453635	1	1	4.05385	5.19424	35.612	15.6085
ENSG00000166710.17_2	B2M	chr15:45003675-45011075	+	protein_coding	-1.13929	0.453982	1	1	4.04607	5.18536	35.3872	15.5191
ENSG00000170296.9_3	GABARAP	chr17:7143333-7146089	-	protein_coding	-1.13854	0.45422	1	1	3.38686	4.5254	22.0292	9.46034
ENSG00000085063.14_3	CD59	chr11:33719807-33757991	-	protein_coding	-1.13842	0.454256	1	1	5.35749	6.49591	89.2536	39.9983
ENSG00000139629.15_2	GALNT6	chr12:51745031-51786651	-	protein_coding	-1.13726	0.454622	1	1	1.34059	2.47785	4.57067	1.53255
ENSG00000174007.7_2	CEP19	chr3:196433148-196439164	-	protein_coding	-1.13606	0.455002	1	1	0.28977	1.42582	1.68668	0.222445
ENSG00000076356.6_2	PLXNA2	chr1:208195587-208417665	-	protein_coding	-1.13486	0.455379	1	1	1.59281	2.72767	5.62387	2.01637
ENSG00000148344.10_2	PTGES	chr9:132500610-132515326	-	protein_coding	-1.12841	0.457418	1	1	0.513313	1.64173	2.12039	0.427325
ENSG00000150712.10_2	MTMR12	chr5:32227100-32313115	-	protein_coding	-1.12327	0.459053	1	1	1.62419	2.74745	5.71531	2.08269
ENSG00000058668.14_3	ATP2B4	chr1:203595689-203713209	+	protein_coding	-1.1223	0.45936	1	1	4.52795	5.65025	49.2221	22.07
ENSG00000253304.1_2	TMEM200B	chr1:29445940-29450447	-	protein_coding	-1.12228	0.459367	1	1	1.78764	2.90992	6.51575	2.45248
ENSG00000241697.4_3	TMEFF1	chr9:103235395-103339918	+	protein_coding	-1.12193	0.45948	1	1	1.17476	2.29669	3.91328	1.25755
ENSG00000127241.16_3	MASP1	chr3:186935073-187009810	-	protein_coding	-1.12127	0.459688	1	1	1.31942	2.44069	4.42902	1.49566
ENSG00000143507.17_2	DUSP10	chr1:221874766-221915518	-	protein_coding	-1.11816	0.460681	1	1	2.86666	3.98482	14.8325	6.29373
ENSG00000169217.8_2	CD2BP2	chr16:30362087-30366682	-	protein_coding	-1.11686	0.461096	1	1	3.04724	4.1641	16.9275	7.26627
ENSG00000087111.20_3	PIGS	chr17:26880401-26898890	-	protein_coding	-1.11642	0.461237	1	1	1.96763	3.08405	7.47991	2.91125
ENSG00000074181.8_2	NOTCH3	chr19:15269849-15311792	-	protein_coding	-1.11618	0.461314	1	1	2.36558	3.48176	10.1716	4.15361
ENSG00000100379.17_3	KCTD17	chr22:37447776-37459430	+	protein_coding	-1.11345	0.462188	1	1	2.11765	3.2311	8.38985	3.33987
ENSG00000111671.9_3	SPSB2	chr12:6980099-6998522	-	protein_coding	-1.1089	0.463646	1	1	0.940627	2.04953	3.13972	0.919363
ENSG00000122490.18_2	PQLC1	chr18:77662420-77711664	-	protein_coding	-1.10811	0.463902	1	1	1.48352	2.59163	5.02779	1.7963
ENSG00000206384.10_2	COL6A6	chr3:130279178-130396999	+	protein_coding	-1.10685	0.464306	1	1	2.07354	3.18039	8.06554	3.20918
ENSG00000173442.12_2	EHBP1L1	chr11:65343509-65360121	+	protein_coding	-1.10461	0.465027	1	1	2.32278	3.4274	9.75843	4.00296
ENSG00000103489.11_3	XYLT1	chr16:17195626-17564738	-	protein_coding	-1.10265	0.46566	1	1	2.92301	4.02567	15.2872	6.58429
ENSG00000186918.13_3	ZNF395	chr8:28203102-28260218	-	protein_coding	-1.10094	0.466213	1	1	2.80998	3.91092	14.0419	6.01274
ENSG00000185340.15_2	GAS2L1	chr22:29702572-29708774	+	protein_coding	-1.09491	0.468165	1	1	2.0905	3.18541	8.09712	3.25895
ENSG00000125968.8_2	ID1	chr20:30193086-30194318	+	protein_coding	-1.09088	0.469475	1	1	6.28481	7.3757	165.075	76.9682
ENSG00000258691.1_4	AL355102.2	chr14:96671181-96730266	+	protein_coding	-1.08789	0.470448	1	1	0.227347	1.31524	1.48844	0.170681
ENSG00000204519.10_3	ZNF551	chr19:58193337-58228669	+	protein_coding	-1.08678	0.470809	1	1	0.438277	1.52506	1.87799	0.354985
ENSG00000176438.12_2	SYNE3	chr14:95873603-95942173	-	protein_coding	-1.08428	0.471626	1	1	1.55765	2.64194	5.24169	1.94375
ENSG00000142634.12_2	EFHD2	chr1:15736391-15756839	+	protein_coding	-1.08093	0.472725	1	1	3.51143	4.59235	23.1233	10.4037
ENSG00000166548.15_3	TK2	chr16:66541906-66586447	-	protein_coding	-1.08027	0.472939	1	1	1.58894	2.66921	5.36081	2.00828
ENSG00000104490.17_3	NCALD	chr8:102698771-103137135	-	protein_coding	-1.07848	0.473529	1	1	0.968893	2.04737	3.13352	0.957338
ENSG00000176490.4_3	DIRAS1	chr19:2714565-2721416	-	protein_coding	-1.07747	0.473858	1	1	2.86274	3.94022	14.3505	6.27397
ENSG00000127870.16_3	RNF6	chr13:26706253-26796630	-	protein_coding	-1.07741	0.473879	1	1	2.63347	3.71088	12.0944	5.20517
ENSG00000259071.1_3	AL359397.2	chr14:50793244-50794627	-	lincRNA	-1.07704	0.474001	1	1	0.945204	2.02224	3.06215	0.925461
ENSG00000152953.12_2	STK32B	chr4:5053169-5502725	+	protein_coding	-1.07653	0.474167	1	1	1.96016	3.03669	7.20606	2.89104
ENSG00000188112.8_2	C6orf132	chr6:42068856-42110357	-	protein_coding	-1.07608	0.474317	1	1	1.38007	2.45614	4.48747	1.6028
ENSG00000068903.19_3	SIRT2	chr19:39369195-39390502	-	protein_coding	-1.07381	0.475064	1	1	1.75712	2.83092	6.1153	2.38022
ENSG00000080573.6_2	COL5A3	chr19:10070237-10121147	-	protein_coding	-1.07361	0.475129	1	1	2.57437	3.64798	11.5358	4.95611
ENSG00000167862.9_3	MRPL58	chr17:73008765-73017356	+	protein_coding	-1.06511	0.477938	1	1	2.88846	3.95357	14.4932	6.4048
ENSG00000184838.14_3	PRR16	chr5:119799973-120023027	+	protein_coding	-1.06311	0.478601	1	1	2.85969	3.9228	14.1663	6.25862
ENSG00000131374.14_3	TBC1D5	chr3:17198654-18486309	-	protein_coding	-1.06214	0.47892	1	1	2.30919	3.37133	9.34837	3.95604
ENSG00000111913.17_4	RIPOR2	chr6:24804510-25042246	-	protein_coding	-1.05958	0.479772	1	1	0.982033	2.04161	3.11705	0.975247
ENSG00000137273.3_2	FOXF2	chr6:1390069-1395832	+	protein_coding	-1.05765	0.480414	1	1	2.54947	3.60712	11.1857	4.85418
ENSG00000249992.1_2	TMEM158	chr3:45265958-45267770	-	protein_coding	-1.05744	0.480485	1	1	3.36483	4.42226	20.4405	9.30183
ENSG00000162591.15_2	MEGF6	chr1:3406484-3528059	-	protein_coding	-1.05674	0.480718	1	1	1.82072	2.87746	6.34856	2.53258
ENSG00000163431.12_3	LMOD1	chr1:201865580-201915716	-	protein_coding	-1.05267	0.482074	1	1	0.648477	1.70115	2.2516	0.567513
ENSG00000172935.8_2	MRGPRF	chr11:68771863-68780877	-	protein_coding	-1.04915	0.483253	1	1	3.39641	4.44556	20.7895	9.52984
ENSG00000106077.18_2	ABHD11	chr7:73150424-73153197	-	protein_coding	-1.04612	0.484269	1	1	0.829666	1.87579	2.67001	0.777274
ENSG00000167460.14_4	TPM4	chr19:16177831-16213815	+	protein_coding	-1.04587	0.484353	1	1	6.09998	7.14585	140.617	67.5928
ENSG00000015676.17_2	NUDCD3	chr7:44418720-44530479	-	protein_coding	-1.04495	0.484663	1	1	1.9561	3.00104	7.00579	2.88011
ENSG00000139531.12_2	SUOX	chr12:56390964-56400425	+	protein_coding	-1.04297	0.485327	1	1	0.799567	1.84254	2.5864	0.740578
ENSG00000101412.12_2	E2F1	chr20:32263489-32274210	-	protein_coding	-1.04085	0.48604	1	1	2.48414	3.525	10.5114	4.59503
ENSG00000111252.10_2	SH2B3	chr12:111843752-111889427	+	protein_coding	-1.04049	0.486164	1	1	4.15184	5.19233	35.5635	16.7758
ENSG00000100304.12_2	TTLL12	chr22:43562628-43583139	-	protein_coding	-1.03366	0.488468	1	1	2.68442	3.71808	12.1599	5.4282
ENSG00000283515.1_3	AC020915.6	chr19:58740280-58826549	+	protein_coding	-1.03271	0.488792	1	1	0.173938	1.20665	1.308	0.128134
ENSG00000283122.1_2	HYMAI	chr6:144326053-144329399	-	non_coding	-1.03032	0.489603	1	1	0.0548735	1.08519	1.12165	0.038768
ENSG00000273983.1_2	HIST1H3G	chr6:26269633-26272043	-	protein_coding	-1.02763	0.490514	1	1	4.05654	5.08418	32.9226	15.6395
ENSG00000119630.13_2	PGF	chr14:75408537-75422487	-	protein_coding	-1.02518	0.491349	1	1	0.813027	1.83821	2.57565	0.756894
ENSG00000179981.9_3	TSHZ1	chr18:72922710-73001905	+	protein_coding	-1.02389	0.49179	1	1	1.937	2.96089	6.78603	2.82909
ENSG00000130489.14_3	SCO2	chr22:50961997-50964035	-	protein_coding	-1.02364	0.491874	1	1	2.27316	3.2968	8.82734	3.83381
ENSG00000107566.13_3	ERLIN1	chr10:101909851-101948091	-	protein_coding	-1.02156	0.492582	1	1	3.20394	4.2255	17.707	8.21472
ENSG00000162976.12_2	PQLC3	chr2:11295324-11319000	+	protein_coding	-1.02091	0.492807	1	1	1.41901	2.43992	4.42612	1.67403
ENSG00000128274.15_2	A4GALT	chr22:43088127-43117304	-	protein_coding	-1.01701	0.494138	1	1	2.24227	3.25928	8.57506	3.7314
ENSG00000279342.2_2	AP000866.6	chr11:124659136-124662714	-	sense_intronic	-1.01397	0.495183	1	1	0.485614	1.49958	1.8276	0.400181
ENSG00000142186.16_3	SCYL1	chr11:65292548-65306175	+	protein_coding	-1.00943	0.496744	1	1	3.20998	4.2194	17.628	8.25336
ENSG00000258529.5_4	AP001781.3	chr11:111657010-111750149	-	protein_coding	-1.0077	0.49734	1	1	0	1.0077	1.0107	0
ENSG00000184524.5_2	CEND1	chr11:787104-790123	-	protein_coding	-1.00642	0.497779	1	1	0.284732	1.29115	1.44724	0.218184
ENSG00000184162.14_2	NR2C2AP	chr19:19312225-19314233	-	protein_coding	-1.00532	0.49816	1	1	1.01816	2.02348	3.06563	1.02533
ENSG00000180875.4_3	GREM2	chr1:240652873-240775449	-	protein_coding	-1.00202	0.499301	1	1	4.48089	5.48291	43.722	21.3297
ENSG00000165633.12_3	VSTM4	chr10:50222290-50323554	-	protein_coding	-1.00196	0.49932	1	1	1.8029	2.80486	5.98789	2.4892
ENSG00000119514.6_3	GALNT12	chr9:101569981-101612363	+	protein_coding	-1.00013	0.499955	1	1	0.586055	1.58619	2.00254	0.501136
ENSG00000163531.15_3	NFASC	chr1:204797779-204991950	+	protein_coding	-0.999636	0.500126	1	1	2.00401	3.00364	7.02023	3.01113
ENSG00000147459.17_2	DOCK5	chr8:25042238-25275598	+	protein_coding	-0.999636	0.500126	1	1	3.40499	4.40463	20.18	9.59267
ENSG00000280143.1_3	AP000892.3	chr11:117075683-117081008	+	TEC	-0.998973	0.500356	1	1	1.60228	2.60125	5.06811	2.03622
ENSG00000143549.19_3	TPM3	chr1:154127780-154167124	-	protein_coding	-0.998958	0.500361	1	1	3.77725	4.77621	26.4021	12.7109
ENSG00000103888.16_2	CEMIP	chr15:81071684-81244117	+	protein_coding	-0.997814	0.500758	1	1	5.40065	6.39846	83.3587	41.2433
ENSG00000169683.7_3	LRRC45	chr17:79981178-79989027	+	protein_coding	-0.997222	0.500964	1	1	1.36829	2.36551	4.15336	1.58165
ENSG00000144567.10_4	RETREG2	chr2:220040947-220050201	+	protein_coding	-0.996734	0.501133	1	1	2.36151	3.35825	9.25495	4.1391
ENSG00000168016.13_3	TRANK1	chr3:36868311-36986548	-	protein_coding	-0.996628	0.50117	1	1	1.25471	2.25134	3.76124	1.38619
ENSG00000115963.13_2	RND3	chr2:151324709-151395525	-	protein_coding	-0.99317	0.502373	1	1	5.94475	6.93792	121.609	60.5955
ENSG00000065989.15_2	PDE4A	chr19:10527449-10580307	+	protein_coding	-0.993154	0.502378	1	1	1.49186	2.48501	4.59839	1.81251
ENSG00000153130.17_3	SCOC	chr4:141178440-141306880	+	protein_coding	-0.98748	0.504358	1	1	1.80402	2.7915	5.92351	2.49193
ENSG00000168061.14_3	SAC3D1	chr11:64808373-64812300	+	protein_coding	-0.986482	0.504707	1	1	1.99203	2.97851	6.88172	2.97796
ENSG00000121060.16_3	TRIM25	chr17:54965270-54991399	-	protein_coding	-0.985569	0.505027	1	1	2.95251	3.93808	14.3278	6.74093
ENSG00000247077.6_3	PGAM5	chr12:133287405-133299320	+	protein_coding	-0.985049	0.505208	1	1	1.93832	2.92337	6.58617	2.8326
ENSG00000001461.16_2	NIPAL3	chr1:24742284-24799466	+	protein_coding	-0.98339	0.50579	1	1	2.98459	3.96798	14.6488	6.91501
ENSG00000129226.13_3	CD68	chr17:7482785-7485431	+	protein_coding	-0.983047	0.50591	1	1	4.03207	5.01511	31.337	15.3596
ENSG00000161956.12_3	SENP3	chr17:7465192-7475287	+	protein_coding	-0.98198	0.506284	1	1	2.6971	3.67908	11.8089	5.48497
ENSG00000104889.5_2	RNASEH2A	chr19:12912877-12924452	+	protein_coding	-0.977292	0.507932	1	1	3.03272	4.01001	15.1114	7.1835
ENSG00000187630.15_3	DHRS4L2	chr14:24439083-24475617	+	protein_coding	-0.9768	0.508106	1	1	0.49984	1.47664	1.783	0.414057
ENSG00000058091.16_3	CDK14	chr7:90095738-90839905	+	protein_coding	-0.976159	0.508331	1	1	1.90127	2.87743	6.34841	2.73543
ENSG00000183597.15_2	TANGO2	chr22:20004537-20053449	+	protein_coding	-0.975523	0.508555	1	1	1.43587	2.4114	4.31989	1.70546
ENSG00000006125.17_4	AP2B1	chr17:33905065-34053428	+	protein_coding	-0.974968	0.508751	1	1	4.27491	5.24988	37.0515	18.3587
ENSG00000122971.8_2	ACADS	chr12:121163538-121177811	+	protein_coding	-0.974603	0.50888	1	1	0.64796	1.62256	2.07922	0.56695
ENSG00000166813.14_2	KIF7	chr15:90152020-90198682	-	protein_coding	-0.974533	0.508905	1	1	3.23248	4.20702	17.4688	8.39885
ENSG00000169122.11_2	FAM110B	chr8:58907068-59116838	+	protein_coding	-0.970656	0.510274	1	1	0.892784	1.86344	2.63874	0.856756
ENSG00000174348.13_2	PODN	chr1:53527724-53551174	+	protein_coding	-0.969247	0.510773	1	1	2.74365	3.7129	12.1128	5.69764
ENSG00000073111.13_3	MCM2	chr3:127317066-127341279	+	protein_coding	-0.968671	0.510977	1	1	2.81161	3.78028	12.7397	6.02069
ENSG00000182107.6_3	TMEM30B	chr14:61744088-61748558	-	protein_coding	-0.967523	0.511383	1	1	0.207549	1.17507	1.25804	0.154725
ENSG00000223764.2_3	AL645608.1	chr1:852245-856396	-	lincRNA	-0.967237	0.511485	1	1	1.14691	2.11414	3.32933	1.21439
ENSG00000129355.6_2	CDKN2D	chr19:10677138-10679735	-	protein_coding	-0.965622	0.512058	1	1	1.91853	2.88416	6.38274	2.78039
ENSG00000169583.12_2	CLIC3	chr9:139889087-139891255	-	protein_coding	-0.964912	0.51231	1	1	0.259865	1.22478	1.33719	0.197366
ENSG00000164379.6_3	FOXQ1	chr6:1312675-1314983	+	protein_coding	-0.964643	0.512405	1	1	3.40229	4.36693	19.6337	9.57281
ENSG00000116670.14_3	MAD2L2	chr1:11734537-11751707	-	protein_coding	-0.963772	0.512715	1	1	1.74907	2.71284	5.55611	2.36141
ENSG00000197846.3	HIST1H2BF	chr6:26199748-26200942	+	protein_coding	-0.963521	0.512804	1	1	4.1613	5.12482	33.8918	16.8927
ENSG00000117308.14_3	GALE	chr1:24122089-24127294	-	protein_coding	-0.962922	0.513017	1	1	1.04719	2.01011	3.02813	1.0665
ENSG00000076003.4_2	MCM6	chr2:136597196-136633996	-	protein_coding	-0.961846	0.5134	1	1	3.07457	4.03642	15.409	7.42438
ENSG00000121068.13_2	TBX2	chr17:59477257-59486827	+	protein_coding	-0.961726	0.513442	1	1	1.00992	1.97164	2.92215	1.0138
ENSG00000089472.16_2	HEPH	chrX:65382391-65488709	+	protein_coding	-0.961461	0.513537	1	1	1.68704	2.6485	5.27017	2.21996
ENSG00000162520.14_3	SYNC	chr1:33145961-33169197	-	protein_coding	-0.959373	0.51428	1	1	3.23641	4.19578	17.3255	8.42444
ENSG00000081059.19_3	TCF7	chr5:133450402-133487556	+	protein_coding	-0.954843	0.515898	1	1	0.753759	1.7086	2.26844	0.686181
ENSG00000064300.8_3	NGFR	chr17:47572655-47592379	+	protein_coding	-0.954775	0.515922	1	1	0.458405	1.41318	1.66324	0.374022
ENSG00000262526.2_4	AC120057.3	chr17:7143746-7147954	-	protein_coding	-0.953288	0.516454	1	1	3.80988	4.76317	26.1554	13.0245
ENSG00000175352.10_2	NRIP3	chr11:9002123-9025596	-	protein_coding	-0.951669	0.517034	1	1	2.30298	3.25465	8.54434	3.93475
ENSG00000162889.10_2	MAPKAPK2	chr1:206858289-206907628	+	protein_coding	-0.951404	0.517129	1	1	4.24768	5.19908	35.735	17.9967
ENSG00000267100.1_2	ILF3-AS1	chr19:10762538-10764520	-	lincRNA	-0.951136	0.517225	1	1	1.13866	2.0898	3.25688	1.20176
ENSG00000122254.6_2	HS3ST2	chr16:22825498-22927659	+	protein_coding	-0.951112	0.517234	1	1	0.640117	1.59123	2.01306	0.558455
ENSG00000168476.11_3	REEP4	chr8:21995533-21999464	-	protein_coding	-0.950768	0.517357	1	1	2.63991	3.59068	11.0476	5.23293
ENSG00000107562.16_2	CXCL12	chr10:44865613-44881941	-	protein_coding	-0.949626	0.517767	1	1	4.77709	5.72672	51.9558	26.4187
ENSG00000172819.16_3	RARG	chr12:53604351-53626764	-	protein_coding	-0.949544	0.517796	1	1	3.25008	4.19962	17.3744	8.51418
ENSG00000129009.12_3	ISLR	chr15:74466012-74469213	+	protein_coding	-0.949187	0.517924	1	1	5.15258	6.10177	67.6777	34.5698
ENSG00000168077.13_2	SCARA3	chr8:27491385-27534293	+	protein_coding	-0.949001	0.517991	1	1	5.41387	6.36287	81.3026	41.632
ENSG00000164093.15_3	PITX2	chr4:111538579-111563279	-	protein_coding	-0.948326	0.518234	1	1	1.4009	2.34922	4.09549	1.64065
ENSG00000105559.11_3	PLEKHA4	chr19:49340354-49371889	-	protein_coding	-0.947344	0.518586	1	1	2.5658	3.51314	10.4173	4.92084
ENSG00000171067.10_3	C11orf24	chr11:68028803-68039469	-	protein_coding	-0.94687	0.518757	1	1	3.22161	4.16848	16.982	8.32827
ENSG00000167900.11_2	TK1	chr17:76170156-76183314	-	protein_coding	-0.946277	0.51897	1	1	4.5424	5.48868	43.9011	22.3023
ENSG00000103196.11_3	CRISPLD2	chr16:84853590-84954374	+	protein_coding	-0.945705	0.519176	1	1	1.432	2.37771	4.1971	1.69821
ENSG00000103274.10_3	NUBP1	chr16:10837643-10863208	+	protein_coding	-0.94546	0.519264	1	1	2.0564	3.00186	7.01033	3.15948
ENSG00000198830.10_2	HMGN2	chr1:26798941-26802463	+	protein_coding	-0.945067	0.519405	1	1	4.96031	5.90537	58.9369	30.1315
ENSG00000116871.15_4	MAP7D1	chr1:36621180-36646450	+	protein_coding	-0.944941	0.519451	1	1	4.29295	5.23789	36.7367	18.6023
ENSG00000164949.7_3	GEM	chr8:95261481-95274578	-	protein_coding	-0.944204	0.519716	1	1	2.94278	3.88699	13.7945	6.68893
ENSG00000187720.14_3	THSD4	chr15:71389291-72075722	+	protein_coding	-0.943931	0.519814	1	1	2.18632	3.13025	7.75585	3.55142
ENSG00000169258.6_2	GPRIN1	chr5:176022803-176037134	-	protein_coding	-0.94304	0.520136	1	1	1.31481	2.25785	3.78277	1.48769
ENSG00000173546.7_2	CSPG4	chr15:75966663-76005189	-	protein_coding	-0.941771	0.520594	1	1	4.61955	5.56132	46.2198	23.5823
ENSG00000269636.1	AC010441.1	chr5:150157867-150176297	+	protein_coding	-0.940048	0.521216	1	1	0.000613015	0.940661	0.919407	0.000425
ENSG00000136274.8_2	NACAD	chr7:45120037-45128513	-	protein_coding	-0.939705	0.52134	1	1	1.19502	2.13472	3.39153	1.28948
ENSG00000048828.16_3	FAM120A	chr9:96214004-96328389	+	protein_coding	-0.939182	0.521528	1	1	4.34803	5.28721	38.0489	19.3651
ENSG00000139880.19_2	CDH24	chr14:23516271-23526747	-	protein_coding	-0.938622	0.521731	1	1	1.73753	2.67616	5.3915	2.33464
ENSG00000278588.1_2	HIST1H2BI	chr6:26273204-26273584	+	protein_coding	-0.935909	0.522713	1	1	6.34269	7.2786	154.266	80.1596
ENSG00000197763.14_4	TXNRD3	chr3:126325895-126373998	-	protein_coding	-0.934419	0.523253	1	1	1.27513	2.20955	3.6253	1.42021
ENSG00000100106.19_4	TRIOBP	chr22:38093011-38172563	+	protein_coding	-0.934329	0.523286	1	1	2.71544	3.64977	11.5513	5.56794
ENSG00000138759.18_3	FRAS1	chr4:78978724-79465423	+	protein_coding	-0.934087	0.523373	1	1	1.91958	2.85366	6.22833	2.78312
ENSG00000228594.3_3	FNDC10	chr1:1533392-1535476	-	protein_coding	-0.932919	0.523798	1	1	1.77845	2.71137	5.54943	2.43058
ENSG00000157227.12_2	MMP14	chr14:23305766-23318236	+	protein_coding	-0.931609	0.524273	1	1	6.58814	7.51974	182.514	95.2114
ENSG00000169813.16_3	HNRNPF	chr10:43881065-43904614	-	protein_coding	-0.930654	0.524621	1	1	4.8293	5.75995	53.1899	27.4292
ENSG00000086475.14_2	SEPHS1	chr10:13359424-13390298	-	protein_coding	-0.93028	0.524757	1	1	2.84332	3.7736	12.6763	6.1767
ENSG00000185130.5_2	HIST1H2BL	chr6:27775222-27775709	-	protein_coding	-0.929743	0.524952	1	1	5.2722	6.20195	72.6159	37.6448
ENSG00000119392.14_2	GLE1	chr9:131266979-131304567	+	protein_coding	-0.929439	0.525063	1	1	2.83525	3.76469	12.592	6.13666
ENSG00000255439.6_4	AC135050.2	chr16:31094760-31106277	-	protein_coding	-0.927472	0.525779	1	1	0	0.927472	0.90194	0
ENSG00000184517.11_2	ZFP1	chr16:75182390-75206134	+	protein_coding	-0.927055	0.525931	1	1	0.783367	1.71042	2.27256	0.721143
ENSG00000041880.14_3	PARP3	chr3:51976361-51982883	+	protein_coding	-0.926925	0.525978	1	1	2.45363	3.38056	9.41477	4.47794
ENSG00000168734.13_2	PKIG	chr20:43160426-43252888	+	protein_coding	-0.925411	0.52653	1	1	2.88665	3.81206	13.0458	6.39553
ENSG00000169926.10_3	KLF13	chr15:31619058-31727868	+	protein_coding	-0.925058	0.52666	1	1	2.92167	3.84672	13.3873	6.57721
ENSG00000092820.17_2	EZR	chr6:159186773-159240444	-	protein_coding	-0.924961	0.526695	1	1	3.93688	4.86185	28.0778	14.3151
ENSG00000145022.4_2	TCTA	chr3:49449639-49453908	+	protein_coding	-0.922802	0.527484	1	1	3.01672	3.93952	14.3432	7.09327
ENSG00000154945.6_2	ANKRD40	chr17:48770551-48785285	-	protein_coding	-0.922512	0.52759	1	1	3.31355	4.23607	17.8444	8.94212
ENSG00000280061.1_4	AC011504.1	chr19:31044863-31048965	+	TEC	-0.921882	0.52782	1	1	1.33779	2.25968	3.78884	1.52765
ENSG00000137312.14_2	FLOT1	chr6:30695486-30710510	-	protein_coding	-0.921325	0.528024	1	1	3.97503	4.89635	28.7817	14.7255
ENSG00000167774.2_4	AC010323.1	chr19:8373167-8386263	-	protein_coding	-0.918334	0.52912	1	1	0.000484664	0.918818	0.890566	0.000336
ENSG00000149600.11_2	COMMD7	chr20:31290493-31331803	-	protein_coding	-0.917573	0.529399	1	1	2.58868	3.50625	10.3628	5.01547
ENSG00000273703.1_2	HIST1H2BM	chr6:27782822-27783202	+	protein_coding	-0.916264	0.52988	1	1	6.05153	6.96779	124.174	65.3272
ENSG00000188566.13_3	NDOR1	chr9:140100137-140111461	+	protein_coding	-0.915825	0.530041	1	1	1.90208	2.8179	6.05137	2.73751
ENSG00000138411.10_2	HECW2	chr2:197059094-197458416	-	protein_coding	-0.914806	0.530415	1	1	1.36022	2.27502	3.84005	1.56724
ENSG00000107130.9_2	NCS1	chr9:132934857-132999583	+	protein_coding	-0.913944	0.530732	1	1	3.79178	4.70573	25.0954	12.8497
ENSG00000021762.19_3	OSBPL5	chr11:3108346-3187969	-	protein_coding	-0.913537	0.530882	1	1	1.9448	2.85834	6.25179	2.84984
ENSG00000198597.8_3	ZNF536	chr19:30719197-31204445	+	protein_coding	-0.911808	0.531519	1	1	2.05083	2.96263	6.79546	3.14343
ENSG00000260914.3_4	AC026464.4	chr16:69333585-69356603	+	protein_coding	-0.91112	0.531772	1	1	0.824422	1.73554	2.33004	0.770825
ENSG00000100865.14_2	CINP	chr14:102807439-102829253	-	protein_coding	-0.910601	0.531964	1	1	1.27375	2.18435	3.54523	1.4179
ENSG00000149136.8_2	SSRP1	chr11:57093459-57103351	-	protein_coding	-0.91047	0.532012	1	1	3.68838	4.59885	23.2321	11.8918
ENSG00000147224.10_2	PRPS1	chrX:106871654-106894256	+	protein_coding	-0.908191	0.532853	1	1	3.87907	4.78726	26.6127	13.7135
ENSG00000110427.14_3	KIAA1549L	chr11:33563618-33695648	+	protein_coding	-0.906243	0.533573	1	1	3.02347	3.92971	14.2392	7.13122
ENSG00000275379.1_2	HIST1H3I	chr6:27839683-27840093	-	protein_coding	-0.905345	0.533905	1	1	6.08149	6.98683	125.837	66.719
ENSG00000267261.5_4	AC099811.2	chr17:40271692-40306934	-	protein_coding	-0.904579	0.534189	1	1	0.54083	1.44541	1.7234	0.454809
ENSG00000171443.6_2	ZNF524	chr19:56111388-56114504	+	protein_coding	-0.902718	0.534878	1	1	1.37764	2.28036	3.85798	1.59843
ENSG00000258947.6_3	TUBB3	chr16:89987800-90005169	+	protein_coding	-0.900812	0.535585	1	1	2.46018	3.36099	9.27447	4.50286
ENSG00000203485.12_2	INF2	chr14:105155943-105188872	+	protein_coding	-0.900491	0.535704	1	1	3.62506	4.52555	22.0317	11.3382
ENSG00000270607.1_3	AC009549.1	chr11:19732480-19734165	-	lincRNA	-0.899507	0.53607	1	1	0.623002	1.52251	1.8729	0.540076
ENSG00000176909.11_3	MAMSTR	chr19:49215999-49222978	-	protein_coding	-0.898394	0.536484	1	1	0.694426	1.59282	2.01638	0.618241
ENSG00000130717.12_2	UCK1	chr9:134399188-134406655	-	protein_coding	-0.898148	0.536575	1	1	2.10098	2.99913	6.99516	3.29
ENSG00000146197.8_2	SCUBE3	chr6:35182196-35220856	+	protein_coding	-0.896869	0.537051	1	1	3.66336	4.56023	22.5921	11.6701
ENSG00000183421.11_2	RIPK4	chr21:43159529-43187266	-	protein_coding	-0.896624	0.537142	1	1	2.01247	2.90909	6.51145	3.03472
ENSG00000124831.18_4	LRRFIP1	chr2:238536219-238722325	+	protein_coding	-0.896072	0.537348	1	1	2.91649	3.81256	13.0506	6.55007
ENSG00000143970.16_3	ASXL2	chr2:25956622-26101385	-	protein_coding	-0.895455	0.537578	1	1	2.10108	2.99653	6.98081	3.2903
ENSG00000140263.13_2	SORD	chr15:45315302-45369383	+	protein_coding	-0.895021	0.537739	1	1	0.832746	1.72777	2.31215	0.781072
ENSG00000119139.17_3	TJP2	chr9:71736180-71870124	+	protein_coding	-0.894973	0.537757	1	1	2.42069	3.31566	8.95666	4.35426
ENSG00000198513.11_2	ATL1	chr14:50999227-51099786	+	protein_coding	-0.894744	0.537843	1	1	1.24098	2.13573	3.39458	1.3636
ENSG00000172992.11_2	DCAKD	chr17:43100708-43138477	-	protein_coding	-0.893238	0.538404	1	1	2.33857	3.23181	8.39445	4.05801
ENSG00000260916.7_3	CCPG1	chr15:55632230-55700708	-	protein_coding	-0.893018	0.538487	1	1	1.52186	2.41488	4.33273	1.8716
ENSG00000108001.13_2	EBF3	chr10:131633547-131762105	-	protein_coding	-0.892135	0.538816	1	1	0.939147	1.83128	2.55853	0.917394
ENSG00000278463.1_2	HIST1H2AB	chr6:26033404-26033796	-	protein_coding	-0.891992	0.53887	1	1	5.38903	6.28102	76.7637	40.9045
ENSG00000138604.9_3	GLCE	chr15:69452923-69564556	+	protein_coding	-0.891707	0.538976	1	1	1.62991	2.52161	4.74224	2.09493
ENSG00000092445.11_3	TYRO3	chr15:41849873-41875784	+	protein_coding	-0.891396	0.539092	1	1	1.40368	2.29508	3.9078	1.64576
ENSG00000132824.13_2	SERINC3	chr20:43124862-43150750	-	protein_coding	-0.890189	0.539544	1	1	4.45084	5.34103	39.533	20.8693
ENSG00000101911.12_3	PRPS2	chrX:12809474-12842341	+	protein_coding	-0.889896	0.539653	1	1	2.11216	3.00206	7.01141	3.32338
ENSG00000280789.1_3	PAGR1	chr16:29827273-29831438	+	protein_coding	-0.887968	0.540375	1	1	2.70437	3.59234	11.0615	5.51774
ENSG00000176692.5_2	FOXC2	chr16:86600857-86603334	+	protein_coding	-0.886849	0.540794	1	1	1.97784	2.86469	6.28377	2.93902
ENSG00000168301.12_3	KCTD6	chr3:58477841-58488087	+	protein_coding	-0.885996	0.541114	1	1	0.868306	1.7543	2.37363	0.825518
ENSG00000127564.16_3	PKMYT1	chr16:3018025-3030540	-	protein_coding	-0.88464	0.541623	1	1	1.18864	2.07328	3.20841	1.27937
ENSG00000149016.15_3	TUT1	chr11:62342517-62359649	-	protein_coding	-0.884559	0.541653	1	1	0.528901	1.41346	1.66375	0.44283
ENSG00000196422.10_2	PPP1R26	chr9:138370925-138380739	+	protein_coding	-0.880326	0.543245	1	1	1.48568	2.36601	4.15513	1.8005
ENSG00000160326.13_3	SLC2A6	chr9:136336217-136344259	-	protein_coding	-0.880158	0.543308	1	1	1.96864	2.84879	6.20398	2.91398
ENSG00000100014.19_4	SPECC1L	chr22:24666785-24813708	+	protein_coding	-0.87829	0.544012	1	1	2.21016	3.08845	7.50584	3.62728
ENSG00000167535.7_2	CACNB3	chr12:49207577-49222724	+	protein_coding	-0.876938	0.544522	1	1	1.40795	2.28488	3.87325	1.65359
ENSG00000131944.9_2	FAAP24	chr19:33463115-33469128	+	protein_coding	-0.876588	0.544654	1	1	0.771955	1.64854	2.13517	0.707583
ENSG00000165757.8_3	JCAD	chr10:30301729-30404423	-	protein_coding	-0.87536	0.545118	1	1	4.36467	5.24003	36.7926	19.6014
ENSG00000179348.11_3	GATA2	chr3:128198270-128212028	-	protein_coding	-0.87456	0.54542	1	1	1.87633	2.75089	5.73133	2.6714
ENSG00000248275.1_3	TRIM52-AS1	chr5:180688213-180699308	+	processed_transcript	-0.874154	0.545574	1	1	0.377273	1.25143	1.38077	0.298884
ENSG00000173641.17_4	HSPB7	chr1:16340523-16346089	-	protein_coding	-0.873875	0.545679	1	1	2.41511	3.28898	8.77422	4.33359
ENSG00000197879.14_3	MYO1C	chr17:1367392-1396106	-	protein_coding	-0.87244	0.546222	1	1	4.8151	5.68754	50.5371	27.1507
ENSG00000189306.10_2	RRP7A	chr22:42905974-42915808	-	protein_coding	-0.871182	0.546699	1	1	3.17089	4.04207	15.4735	8.00604
ENSG00000148358.19_2	GPR107	chr9:132815705-132902448	+	protein_coding	-0.870682	0.546888	1	1	2.87174	3.74242	12.3839	6.31948
ENSG00000133083.14_2	DCLK1	chr13:36342789-36705443	-	protein_coding	-0.870681	0.546889	1	1	1.25835	2.12903	3.37422	1.39221
ENSG00000116133.11_2	DHCR24	chr1:55315306-55352891	-	protein_coding	-0.869151	0.547469	1	1	4.2695	5.13865	34.2281	18.2863
ENSG00000186193.8_2	SAPCD2	chr9:139956576-139965040	-	protein_coding	-0.869151	0.547469	1	1	1.20729	2.07644	3.21765	1.30903
ENSG00000103647.12_2	CORO2B	chr15:68871308-69020145	+	protein_coding	-0.868171	0.547841	1	1	2.48468	3.35285	9.21665	4.5971
ENSG00000173210.19_2	ABLIM3	chr5:148521046-148640105	+	protein_coding	-0.867796	0.547984	1	1	3.30193	4.16973	16.9975	8.86234
ENSG00000106688.11_2	SLC1A1	chr9:4490444-4587469	+	protein_coding	-0.866594	0.54844	1	1	1.92402	2.79061	5.91923	2.79478
ENSG00000234616.8_3	JRK	chr8:143738874-143763386	-	protein_coding	-0.866024	0.548657	1	1	0.772479	1.6385	2.11342	0.708202
ENSG00000196535.15_3	MYO18A	chr17:27398142-27507430	-	protein_coding	-0.865745	0.548763	1	1	2.38861	3.25435	8.54241	4.23652
ENSG00000066322.14_3	ELOVL1	chr1:43829068-43833745	-	protein_coding	-0.865378	0.548902	1	1	3.34829	4.21367	17.5542	9.18443
ENSG00000105290.11_2	APLP1	chr19:36358801-36370693	+	protein_coding	-0.865266	0.548945	1	1	1.35905	2.22432	3.6729	1.56517
ENSG00000179134.15_3	SAMD4B	chr19:39833036-39876350	+	protein_coding	-0.865195	0.548972	1	1	2.35796	3.22316	8.33829	4.12646
ENSG00000171246.5_2	NPTX1	chr17:78440948-78451643	-	protein_coding	-0.86487	0.549096	1	1	0.752662	1.61753	2.0685	0.684899
ENSG00000115594.11_3	IL1R1	chr2:102681004-102796334	+	protein_coding	-0.86409	0.549393	1	1	3.63233	4.49642	21.5713	11.4005
ENSG00000049541.10_3	RFC2	chr7:73645829-73668788	-	protein_coding	-0.86353	0.549606	1	1	2.30483	3.16836	7.99022	3.94108
ENSG00000162545.5_2	CAMK2N1	chr1:20808884-20812713	-	protein_coding	-0.863507	0.549615	1	1	4.26615	5.12966	34.0092	18.2416
ENSG00000121766.15_3	ZCCHC17	chr1:31769829-31837800	+	protein_coding	-0.862319	0.550068	1	1	2.83445	3.69677	11.967	6.13272
ENSG00000185561.9_2	TLCD2	chr17:1606084-1613732	-	protein_coding	-0.862221	0.550105	1	1	0.627612	1.48983	1.80856	0.545005
ENSG00000141577.13_3	CEP131	chr17:79163393-79196799	-	protein_coding	-0.862131	0.550139	1	1	1.51668	2.37881	4.20107	1.86131
ENSG00000272438.1_4	AL645608.7	chr1:840214-851356	+	lincRNA	-0.861594	0.550344	1	1	0.123943	0.985537	0.98005	0.089709
ENSG00000268439.5_3	EMG1	chr12:7080084-7105520	+	protein_coding	-0.861023	0.550562	1	1	0.842576	1.7036	2.25713	0.793249
ENSG00000244187.7_3	TMEM141	chr9:139685807-139687709	+	protein_coding	-0.859351	0.5512	1	1	2.33875	3.1981	8.17749	4.05864
ENSG00000185386.14_2	MAPK11	chr22:50702142-50709196	-	protein_coding	-0.858789	0.551415	1	1	1.49347	2.35226	4.10624	1.81566
ENSG00000198105.13_3	ZNF248	chr10:38065454-38147034	-	protein_coding	-0.857923	0.551746	1	1	0.704498	1.56242	1.95349	0.629577
ENSG00000172379.20_3	ARNT2	chr15:80696692-80890278	+	protein_coding	-0.857103	0.55206	1	1	2.21033	3.06743	7.38278	3.6278
ENSG00000106031.7_2	HOXA13	chr7:27233122-27239725	-	protein_coding	-0.856075	0.552453	1	1	0.659761	1.51584	1.85964	0.579821
ENSG00000137573.13_3	SULF1	chr8:70378859-70573150	+	protein_coding	-0.855423	0.552703	1	1	3.77147	4.62689	23.7078	12.6561
ENSG00000132313.14_3	MRPL35	chr2:86426478-86440917	+	protein_coding	-0.855392	0.552715	1	1	2.21556	3.07096	7.4033	3.64463
ENSG00000110203.8_3	FOLR3	chr11:71825915-71850936	+	protein_coding	-0.855167	0.552801	1	1	0.936705	1.79187	2.46264	0.914151
ENSG00000256268.1_3	LINC02454	chr12:65996649-66006777	+	lincRNA	-0.855095	0.552829	1	1	1.3372	2.1923	3.57033	1.52661
ENSG00000177602.5_3	HASPIN	chr17:3627197-3629993	+	protein_coding	-0.854009	0.553245	1	1	2.00855	2.86256	6.27306	3.02379
ENSG00000101400.5_2	SNTA1	chr20:31995761-32031698	-	protein_coding	-0.854004	0.553247	1	1	2.82145	3.67545	11.7768	6.06872
ENSG00000152642.10_3	GPD1L	chr3:32147181-32210205	+	protein_coding	-0.853825	0.553316	1	1	0.741315	1.59514	2.02124	0.671699
ENSG00000053747.15_3	LAMA3	chr18:21269407-21535030	+	protein_coding	-0.852728	0.553737	1	1	0.822926	1.67565	2.19464	0.76899
ENSG00000120693.13_3	SMAD9	chr13:37418968-37494902	-	protein_coding	-0.851778	0.554101	1	1	2.38439	3.23617	8.42289	4.22124
ENSG00000176619.12_3	LMNB2	chr19:2427636-2456994	-	protein_coding	-0.851491	0.554212	1	1	4.88568	5.73717	52.3408	28.5621
ENSG00000167513.8_3	CDT1	chr16:88869621-88875666	+	protein_coding	-0.850287	0.554674	1	1	2.63807	3.48835	10.2227	5.22497
ENSG00000125384.6_2	PTGER2	chr14:52781023-52795324	+	protein_coding	-0.849477	0.554986	1	1	1.81412	2.6636	5.33612	2.51646
ENSG00000049239.12_2	H6PD	chr1:9294834-9331396	+	protein_coding	-0.849118	0.555124	1	1	2.68322	3.53234	10.5702	5.4229
ENSG00000092470.11_2	WDR76	chr15:44119161-44160617	+	protein_coding	-0.848439	0.555385	1	1	2.14493	2.99336	6.96329	3.42269
ENSG00000116574.5_2	RHOU	chr1:228870824-228882416	+	protein_coding	-0.848018	0.555547	1	1	0.758668	1.60669	2.04551	0.691928
ENSG00000196747.4_2	HIST1H2AI	chr6:27775977-27776479	+	protein_coding	-0.847178	0.555871	1	1	6.51516	7.36234	163.545	90.466
ENSG00000182712.15_3	CMC4	chrX:154289897-154299637	-	protein_coding	-0.845809	0.556399	1	1	2.21721	3.06302	7.3572	3.64993
ENSG00000196743.8_3	GM2A	chr5:150591711-150650001	+	protein_coding	-0.842674	0.557609	1	1	3.16451	4.00719	15.0799	7.96631
ENSG00000262304.2_4	AC027796.3	chr17:3488443-3539543	-	protein_coding	-0.842472	0.557687	1	1	0.136226	0.978698	0.970686	0.099026
ENSG00000179820.15_3	MYADM	chr19:54369477-54379691	+	protein_coding	-0.842441	0.557699	1	1	5.39863	6.24107	74.6397	41.1842
ENSG00000244486.8_3	SCARF2	chr22:20779105-20792113	-	protein_coding	-0.84131	0.558136	1	1	3.26649	4.1078	16.2414	8.62304
ENSG00000184160.7_3	ADRA2C	chr4:3768075-3770253	+	protein_coding	-0.840978	0.558265	1	1	0.980144	1.82112	2.53356	0.972662
ENSG00000104331.8_4	IMPAD1	chr8:57870492-57906403	-	protein_coding	-0.840776	0.558343	1	1	3.78795	4.62873	23.7392	12.813
ENSG00000129103.17_3	SUMF2	chr7:56131695-56148363	+	protein_coding	-0.839595	0.5588	1	1	3.2964	4.13599	16.5816	8.82458
ENSG00000139567.12_2	ACVRL1	chr12:52300692-52317145	+	protein_coding	-0.839212	0.558949	1	1	2.15312	2.99233	6.95761	3.44789
ENSG00000137265.14_2	IRF4	chr6:391739-411447	+	protein_coding	-0.839077	0.559001	1	1	0.224676	1.06375	1.09036	0.168515
ENSG00000125266.6_3	EFNB2	chr13:107142079-107187462	-	protein_coding	-0.839023	0.559022	1	1	1.46078	2.2998	3.92391	1.75258
ENSG00000124610.4_2	HIST1H1A	chr6:26017313-26017960	-	protein_coding	-0.838197	0.559342	1	1	3.77958	4.61778	23.5521	12.733
ENSG00000184602.5_2	SNN	chr16:11762270-11773015	+	protein_coding	-0.837545	0.559595	1	1	1.82921	2.66675	5.34998	2.55342
ENSG00000185630.18_3	PBX1	chr1:164524821-164868533	+	protein_coding	-0.836176	0.560126	1	1	2.57344	3.40962	9.62666	4.95227
ENSG00000162496.8_2	DHRS3	chr1:12627939-12677737	-	protein_coding	-0.835943	0.560217	1	1	2.43124	3.26718	8.62763	4.39356
ENSG00000162804.13_3	SNED1	chr2:241938255-242034983	+	protein_coding	-0.8359	0.560233	1	1	1.47888	2.31478	3.97527	1.78731
ENSG00000006016.10_2	CRLF1	chr19:18683030-18718551	-	protein_coding	-0.83524	0.56049	1	1	2.6156	3.45084	9.9347	5.12879
ENSG00000204392.10_2	LSM2	chr6:31765173-31774761	-	protein_coding	-0.835002	0.560582	1	1	3.06653	3.90153	13.9444	7.37754
ENSG00000137814.10_2	HAUS2	chr15:42841008-42862192	+	protein_coding	-0.834703	0.560699	1	1	1.72884	2.56354	4.91157	2.31461
ENSG00000149218.4_2	ENDOD1	chr11:94822974-94865809	+	protein_coding	-0.833265	0.561258	1	1	3.54403	4.3773	19.7825	10.6644
ENSG00000111358.13_3	GTF2H3	chr12:124118286-124147153	+	protein_coding	-0.832932	0.561387	1	1	2.0763	2.90923	6.51219	3.21725
ENSG00000104783.11_2	KCNN4	chr19:44270685-44285409	-	protein_coding	-0.832711	0.561473	1	1	1.16831	2.00102	3.00284	1.24749
ENSG00000160789.19_2	LMNA	chr1:156052364-156109880	+	protein_coding	-0.831569	0.561918	1	1	5.53491	6.36648	81.5089	45.3632
ENSG00000176472.10_2	ZNF575	chr19:44029649-44040282	+	protein_coding	-0.830643	0.562279	1	1	0.155195	0.985838	0.980463	0.113572
ENSG00000114503.10_3	NCBP2	chr3:196662273-196669468	-	protein_coding	-0.830359	0.562389	1	1	2.33442	3.16478	7.96797	4.04349
ENSG00000025770.18_2	NCAPH2	chr22:50946645-50961901	+	protein_coding	-0.830265	0.562426	1	1	2.76313	3.5934	11.0704	5.7887
ENSG00000157193.15_3	LRP8	chr1:53708036-53793742	-	protein_coding	-0.828682	0.563043	1	1	1.02015	1.84884	2.60209	1.02814
ENSG00000166833.19_4	NAV2	chr11:19372271-20143144	+	protein_coding	-0.828115	0.563265	1	1	3.56725	4.39536	20.0444	10.8536
ENSG00000172009.14_2	THOP1	chr19:2785458-2815805	+	protein_coding	-0.828031	0.563297	1	1	1.68729	2.51532	4.71724	2.2205
ENSG00000019991.15_3	HGF	chr7:81328322-81399754	-	protein_coding	-0.827167	0.563635	1	1	0.400247	1.22741	1.34147	0.319734
ENSG00000263731.1_3	AC145207.5	chr17:79836301-79838982	-	lincRNA	-0.826291	0.563977	1	1	1.66464	2.49093	4.6214	2.17034
ENSG00000008853.16_2	RHOBTB2	chr8:22844930-22877712	+	protein_coding	-0.825734	0.564195	1	1	2.07	2.89574	6.44223	3.19887
ENSG00000275714.1_2	HIST1H3A	chr6:26020718-26021128	+	protein_coding	-0.824268	0.564769	1	1	5.57335	6.39762	83.3093	46.6153
ENSG00000070047.11_2	PHRF1	chr11:576486-612222	+	protein_coding	-0.824238	0.56478	1	1	3.05717	3.88141	13.7374	7.32337
ENSG00000171310.10_3	CHST11	chr12:104849073-105155792	+	protein_coding	-0.822256	0.565557	1	1	0.943771	1.76603	2.40116	0.92355
ENSG00000267534.2_3	S1PR2	chr19:10332111-10341948	-	protein_coding	-0.821231	0.565959	1	1	3.13362	3.95485	14.507	7.77635
ENSG00000183963.18_4	SMTN	chr22:31460091-31500743	+	protein_coding	-0.8211	0.56601	1	1	3.53332	4.35442	19.4556	10.5781
ENSG00000124733.3_2	MEA1	chr6:42979832-42981706	-	protein_coding	-0.821017	0.566043	1	1	4.60819	5.4292	42.0877	23.3895
ENSG00000197451.11_3	HNRNPAB	chr5:177631508-177638164	+	protein_coding	-0.820853	0.566107	1	1	5.32807	6.14892	69.9594	39.1707
ENSG00000075340.22_2	ADD2	chr2:70834750-70995357	-	protein_coding	-0.817548	0.567406	1	1	0.370532	1.18808	1.27849	0.29283
ENSG00000274995.1_4	AC013564.1	chr15:67032783-67033489	+	sense_intronic	-0.815327	0.56828	1	1	0.985824	1.80115	2.48498	0.980444
ENSG00000131470.14_2	PSMC3IP	chr17:40724333-40729849	-	protein_coding	-0.814278	0.568693	1	1	1.94574	2.76002	5.77407	2.85236
ENSG00000105664.10_2	COMP	chr19:18893583-18902123	-	protein_coding	-0.813562	0.568975	1	1	3.43743	4.25099	18.0404	9.83352
ENSG00000106665.15_2	CLIP2	chr7:73703805-73820273	+	protein_coding	-0.813478	0.569009	1	1	2.36771	3.18119	8.07055	4.16122
ENSG00000275221.1_2	HIST1H2AK	chr6:27805725-27806117	-	protein_coding	-0.811746	0.569692	1	1	4.58309	5.39484	41.0735	22.9689
ENSG00000164237.8_2	CMBL	chr5:10275987-10308138	-	protein_coding	-0.811277	0.569877	1	1	2.49535	3.30663	8.8945	4.63865
ENSG00000276368.1_2	HIST1H2AJ	chr6:27782132-27782518	-	protein_coding	-0.810618	0.570138	1	1	6.48359	7.29421	155.955	88.4859
ENSG00000274997.1_2	HIST1H2AH	chr6:27114908-27115294	+	protein_coding	-0.810066	0.570356	1	1	6.36449	7.17456	143.463	81.3953
[truncated: 552 more rows]

## Sheet: up sample 3 vs sample 0
#log2FC >= 0.585 #p-value cut-off <= 1.00 #q-value cut-off <= 1.00 #Gene biotype: processed_transcript,lincRNA,3prime_overlapping_ncrna,antisense,non_coding,sense_intronic,sense_overlapping,TEC,known_ncrna,macro_lncRNA,bidirectional_promoter_lncrna,ncRNA,lncRNA,protein_coding #Condition pair: up sample 3 vs sample 0 Column A: Track_id, The database name in gene level. Column B: Gene_Name, The nam…
[truncated: 184 more rows]

[truncated: 3 more sheets: down sample 3- vs sample 0, up sample 4 vs sample 0, down sample 4 vs sample 0]
