# Supplementary material for: Construction of a HOXA11-AS-Interacted Network in Keloid Fibroblasts Using Integrated Bioinformatic Analysis and in Vitro Validation
Source: Front Genet. 2022 Mar 31;13:844198. doi: 10.3389/fgene.2022.844198 (PMC9010035; doi:10.3389/fgene.2022.844198)
Supplement: Supplementary file 4 [file Table3.XLSX]

## Sheet: sample 1 vs sample 0
#Transcript biotype: processed_transcript,lincRNA,3prime_overlapping_ncrna,antisense,non_coding,sense_intronic,sense_overlapping,TEC,known_ncrna,macro_lncRNA,bidirectional_promoter_lncrna,ncRNA,lncRNA,protein_coding #Condition pair: sample 1 vs sample 0 Column A: Track_id, The database name in transcript level. Column B: Gene_Name, The name of gene. Column C: Trans_Name, The name of transcript. C…
Annotation						DE Statistic				FPKM
Track_id	Gene_Name	Trans_Name	Locus	Strand	Trans_Type	log2FC	Fold_Change	p_value	q_value	R-1_FPKM	K-1_FPKM	K-1	R-1
ENST00000000233.9_1	ARF5	ARF5-201	chr7:127228399-127231759	+	protein_coding	-0.585353	0.666486	1	1	4.42036	5.00571	31.1269	20.4121
ENST00000000412.3	M6PR	M6PR-001	chr12:9092961-9102551	-	protein_coding	0.149166	1.10893	1	1	3.39072	3.24155	8.45812	9.48837
ENST00000000442.10_1	ESRRA	ESRRA-201	chr11:64073050-64084210	+	protein_coding	0.973322	1.96336	1	1	2.40764	1.43432	1.70255	4.30607
ENST00000001008.5_1	FKBP4	FKBP4-201	chr12:2904119-2914589	+	protein_coding	-0.0334825	0.977059	1	1	3.38451	3.41799	9.68852	9.44332
ENST00000001146.6_1	CYP26B1	CYP26B1-201	chr2:72356367-72375167	-	protein_coding	0.562771	1.4771	1	1	1.27226	0.709494	0.63523	1.4154
ENST00000002125.8_1	NDUFAF7	NDUFAF7-201	chr2:37458809-37476303	+	protein_coding	0.0331571	1.02325	1	1	0.901149	0.867992	0.825121	0.867553
ENST00000002165.10_1	FUCA2	FUCA2-201	chr6:143815948-143832827	-	protein_coding	0.196385	1.14582	1	1	5.75774	5.56135	46.2208	53.1067
ENST00000002829.7_2	SEMA3F	SEMA3F-201	chr3:50192562-50226508	+	protein_coding	1.39936	2.63784	1	1	2.32051	0.92115	0.893624	3.99508
ENST00000003100.12_1	CYP51A1	CYP51A1-201	chr7:91741465-91763844	-	protein_coding	0.295915	1.22766	1	1	5.27995	4.98403	30.6478	37.8528
ENST00000003302.8_1	USP28	USP28-201	chr11:113668596-113746292	-	protein_coding	0.0917483	1.06566	1	1	1.052	0.960253	0.945651	1.0734
ENST00000003583.12_1	STPG1	STPG1-201	chr1:24683495-24740215	-	protein_coding	-0.251547	0.839995	1	1	1.47499	1.72653	2.30932	1.77981
ENST00000003912.7_2	NIPAL3	NIPAL3-201	chr1:24742293-24799466	+	protein_coding	-0.946205	0.518996	1	1	3.63775	4.58395	22.9832	11.4472
ENST00000004982.5_2	HSPB6	HSPB6-201	chr19:36245470-36247930	-	protein_coding	-0.153521	0.899054	1	1	6.73811	6.89163	117.737	105.751
ENST00000005180.8_1	CCL26	CCL26-201	chr7:75398851-75401575	-	protein_coding	-0.742857	0.597555	1	1	0.90181	1.64467	2.12676	0.868408
ENST00000005257.6_1	RALA	RALA-201	chr7:39663082-39747723	+	protein_coding	0.0654932	1.04644	1	1	5.41992	5.35442	39.9112	41.8112
ENST00000005259.8_2	BCAP29	BCAP29-201	chr7:107220422-107262315	+	protein_coding	0.150358	1.10984	1	1	1.79328	1.64292	2.12297	2.46601
ENST00000005260.8_1	BAIAP2L1	BAIAP2L1-201	chr7:97920963-98030380	-	protein_coding	-0.167486	0.890393	1	1	1.11562	1.28311	1.43363	1.16688
ENST00000005286.8_3	TMEM132A	TMEM132A-201	chr11:60691953-60704631	+	protein_coding	0.931445	1.90719	1	1	1.3423	0.410859	0.329477	1.53556
ENST00000005340.9_1	DVL2	DVL2-201	chr17:7128660-7137864	-	protein_coding	0.0576515	1.04077	1	1	3.35623	3.29858	8.83948	9.24063
ENST00000005386.7_1	RPAP3	RPAP3-201	chr12:48055032-48099844	-	protein_coding	0.408066	1.32691	1	1	2.93956	2.53149	4.78169	6.67176
ENST00000005558.8_1	IFRD1	IFRD1-201	chr7:112063199-112115582	+	protein_coding	0.147933	1.10798	1	1	0.789887	0.641954	0.560441	0.728939
ENST00000006015.3_1	HOXA11	HOXA11-201	chr7:27221134-27224835	-	protein_coding	0.245139	1.18521	1	1	3.93954	3.6944	11.9457	14.3433
ENST00000006275.8_1	TRAPPC6A	TRAPPC6A-201	chr19:45666186-45681495	-	protein_coding	0.316346	1.24517	1	1	0.666707	0.35036	0.274879	0.587445
ENST00000006658.10_2	SPATA20	SPATA20-201	chr17:48624450-48633213	+	protein_coding	-1.30863	0.403704	1	1	0.668738	1.97737	2.93774	0.589682
ENST00000006777.10_1	RHBDD2	RHBDD2-201	chr7:75508266-75518239	+	protein_coding	0.26055	1.19794	1	1	2.27605	2.01551	3.04322	3.84352
ENST00000007390.2_1	TSR3	TSR3-201	chr16:1399241-1401912	-	protein_coding	-1.26178	0.417029	1	1	3.63332	4.8951	28.7558	11.409
ENST00000007516.7_1	NDUFAB1	NDUFAB1-201	chr16:23592323-23607677	-	protein_coding	-0.0107917	0.992548	1	1	4.36758	4.37837	19.798	19.643
ENST00000007722.11_2	ITGA3	ITGA3-201	chr17:48133804-48167093	+	protein_coding	0.514562	1.42856	1	1	1.24219	0.727626	0.655912	1.36557
ENST00000008527.9_1	CRY1	CRY1-201	chr12:107385142-107487607	-	protein_coding	0.456437	1.37215	1	1	2.86073	2.40429	4.29377	6.26384
ENST00000009041.11_1	STARD3NL	STARD3NL-201	chr7:38217824-38270272	+	protein_coding	-0.594682	0.662191	1	1	1.14217	1.73685	2.33306	1.20712
ENST00000009180.8_1	CD9	CD9-201	chr12:6309615-6347425	+	protein_coding	-3.09239	0.117246	1	1	1.99165	5.08404	32.9193	2.97691
ENST00000009589.7_1	RPS20	RPS20-201	chr8:56985506-56987065	-	protein_coding	-0.00520208	0.996401	1	1	7.71541	7.72062	209.929	209.17
ENST00000011473.6_1	SYPL1	SYPL1-201	chr7:105730951-105753022	-	protein_coding	0.561067	1.47536	1	1	5.14149	4.58042	22.9246	34.2974
ENST00000011619.5_1	RANBP9	RANBP9-201	chr6:13621730-13711796	-	protein_coding	0.213987	1.15989	1	1	4.56005	4.34606	19.3374	22.5891
ENST00000011691.5_2	SS18L2	SS18L2-201	chr3:42632330-42636488	+	protein_coding	-0.0719848	0.951328	1	1	3.32021	3.39219	9.49908	8.98807
ENST00000011700.10_2	VPS13D	VPS13D-201	chr1:12337178-12570415	+	protein_coding	-0.366248	0.775797	1	1	2.56119	2.92744	6.60761	4.90196
ENST00000011898.9_1	TSPAN9	TSPAN9-201	chr12:3186543-3395724	+	protein_coding	-0.768327	0.587098	1	1	1.43174	2.20007	3.59502	1.69773
ENST00000012049.9_1	QPCTL	QPCTL-201	chr19:46195741-46207247	+	protein_coding	-0.1105	0.926267	1	1	2.20492	2.31542	3.97749	3.61048
ENST00000012443.8_1	PPP5C	PPP5C-201	chr19:46850251-46894109	+	protein_coding	-0.599085	0.660172	1	1	3.29552	3.8946	13.8728	8.8186
ENST00000013070.10_1	UBR7	UBR7-201	chr14:93673401-93695561	+	protein_coding	-2.13203	0.228137	1	1	1.53446	3.66649	11.6977	1.8968
ENST00000013125.8_1	MAP4K5	MAP4K5-201	chr14:50885243-50999327	-	protein_coding	0.00973579	1.00677	1	1	4.47869	4.46896	21.1457	21.2957
ENST00000013807.9_1	ERCC1	ERCC1-201	chr19:45916692-45926824	-	protein_coding	-0.0663425	0.955056	1	1	2.90454	2.97088	6.84016	6.4878
ENST00000014914.5_1	GPRC5A	GPRC5A-201	chr12:13043716-13070871	+	protein_coding	0.47829	1.39309	1	1	1.29383	0.815543	0.759961	1.45179
ENST00000014930.8_1	HEBP1	HEBP1-201	chr12:13127798-13153207	-	protein_coding	0.294344	1.22633	1	1	4.47935	4.185	17.1891	21.3058
ENST00000014935.7_2	DNASE1L1	DNASE1L1-201	chrX:153630099-153638375	-	protein_coding	0.00397995	1.00276	1	1	0.832553	0.828573	0.775928	0.780834
ENST00000016171.5_1	COX15	COX15-201	chr10:101473272-101491857	-	protein_coding	0.0374906	1.02633	1	1	3.08894	3.05145	7.29044	7.5087
ENST00000016946.7_1	RGPD5	RGPD5-201	chr2:110551885-110615270	+	protein_coding	0.738687	1.66866	1	1	3.42976	2.69107	5.45792	9.77606
ENST00000017003.6_1	XYLT2	XYLT2-201	chr17:48423453-48438512	+	protein_coding	-0.784786	0.580438	1	1	2.13949	2.92427	6.59091	3.40605
ENST00000019019.6_1	FTSJ1	FTSJ1-201	chrX:48334549-48344687	+	protein_coding	-0.494166	0.709972	1	1	0.515537	1.0097	1.0135	0.429526
ENST00000019317.8_1	RALBP1	RALBP1-201	chr18:9475007-9538112	+	protein_coding	-0.104985	0.929815	1	1	4.35365	4.45864	20.9879	19.4446
ENST00000020945.3_2	SNAI2	SNAI2-201	chr8:49830327-49833988	-	protein_coding	-0.327296	0.797029	1	1	5.71087	6.03817	64.7157	51.3773
ENST00000022615.8_1	VDAC3	VDAC3-201	chr8:42249421-42263415	+	protein_coding	0.0788298	1.05616	1	1	5.21707	5.13824	34.2181	36.196
ENST00000025301.3_1	AKAP11	AKAP11-201	chr13:42846289-42897403	+	protein_coding	0.0878418	1.06278	1	1	4.25502	4.16718	16.9658	18.0936
ENST00000025399.10_1	STRAP	STRAP-201	chr12:16035328-16055948	+	protein_coding	0.395032	1.31497	1	1	0.830428	0.435396	0.352282	0.778213
ENST00000026218.9_1	PIGQ	PIGQ-201	chr16:620018-634109	+	protein_coding	0.760409	1.69397	1	1	1.43847	0.678064	0.599991	1.71034
ENST00000029410.9_1	B4GALT7	B4GALT7-201	chr5:177027101-177037348	+	protein_coding	-0.187031	0.878412	1	1	1.70332	1.89035	2.70726	2.2565
ENST00000031146.8_2	SLC39A9	SLC39A9-201	chr14:69865409-69929098	+	protein_coding	0.262937	1.19992	1	1	3.14233	2.87939	6.35839	7.82948
ENST00000033079.7_2	FAM13B	FAM13B-201	chr5:137273649-137368720	-	protein_coding	0.751564	1.68362	1	1	4.07056	3.319	8.9797	15.802
ENST00000034275.12_1	RANBP3	RANBP3-201	chr19:5917363-5978097	-	protein_coding	-1.10133	0.466088	1	1	2.32881	3.43013	9.77887	4.0239
ENST00000035307.6_1	CHPF2	CHPF2-201	chr7:150929585-150935913	+	protein_coding	0.183277	1.13546	1	1	4.74026	4.55698	22.539	25.7276
ENST00000037243.6_1	GABARAPL2	GABARAPL2-201	chr16:75600249-75611779	+	protein_coding	0.424198	1.34183	1	1	5.25545	4.83126	27.4677	37.1988
ENST00000037869.7_1	FAM136A	FAM136A-201	chr2:70523107-70529222	-	protein_coding	-0.90125	0.535422	1	1	2.61428	3.51553	10.4362	5.12318
ENST00000038176.7_1	NSMAF	NSMAF-201	chr8:59496063-59572403	-	protein_coding	0.177333	1.13079	1	1	4.23255	4.05522	15.6242	17.7986
ENST00000039989.8_1	TTC17	TTC17-201	chr11:43380491-43516483	+	protein_coding	-0.020963	0.985575	1	1	2.66026	2.68122	5.41398	5.32146
ENST00000040663.7_1	MRI1	MRI1-201	chr19:13875363-13883680	+	protein_coding	-0.0617	0.958134	1	1	1.34552	1.40722	1.65225	1.54121
ENST00000040738.9_1	BOD1L1	BOD1L1-201	chr4:13570362-13629347	-	protein_coding	0.14483	1.1056	1	1	3.68193	3.5371	10.6084	11.8342
ENST00000040877.1_1	TARBP1	TARBP1-201	chr1:234527059-234614849	-	protein_coding	-0.186347	0.878828	1	1	2.48791	2.67426	5.38311	4.60966
ENST00000042381.8_3	RIPOR1	RIPOR1-201	chr16:67562773-67580689	+	protein_coding	-0.848974	0.555179	1	1	0.903288	1.75226	2.36886	0.870324
ENST00000044462.11_1	PSMA4	PSMA4-201	chr15:78832755-78844761	+	protein_coding	0.363519	1.28656	1	1	2.53098	2.16746	3.49233	4.77965
ENST00000046640.7_1	CTNS	CTNS-201	chr17:3539762-3564832	+	protein_coding	-0.38646	0.765004	1	1	2.16368	2.55014	4.85691	3.48056
ENST00000052569.10_2	GOPC	GOPC-201	chr6:117881432-117923691	-	protein_coding	0.355736	1.27964	1	1	3.89965	3.54391	10.6634	13.9249
ENST00000052754.9_1	DCN	DCN-201	chr12:91534261-91576900	-	protein_coding	-0.338994	0.790592	1	1	3.47408	3.81307	13.0556	10.1122
ENST00000053468.3_1	MRPS10	MRPS10-201	chr6:42174539-42185603	-	protein_coding	0.0489844	1.03454	1	1	4.12147	4.07249	15.8244	16.4055
ENST00000053867.7_1	GRN	GRN-201	chr17:42422454-42430470	+	protein_coding	0.231398	1.17397	1	1	3.87066	3.63926	11.4603	13.628
ENST00000054650.8_1	THAP3	THAP3-201	chr1:6684926-6693625	+	protein_coding	-0.851714	0.554126	1	1	1.25889	2.1106	3.31871	1.39311
ENST00000054666.10_1	VAMP3	VAMP3-201	chr1:7831329-7841492	+	protein_coding	0.184521	1.13644	1	1	6.088	5.90348	58.8583	67.0254
ENST00000054950.3_1	RCN1	RCN1-201	chr11:32112450-32127301	+	protein_coding	0.645509	1.56429	1	1	6.42204	5.77653	53.8161	84.7484
ENST00000055077.7_1	RFC2	RFC2-201	chr7:73645867-73668774	-	protein_coding	-0.173852	0.886472	1	1	3.02979	3.20364	8.21282	7.16691
ENST00000055335.10_2	PPP1R3F	PPP1R3F-201	chrX:49126317-49144557	+	protein_coding	-0.846511	0.556128	1	1	0.692498	1.53901	1.90595	0.616079
ENST00000056217.9_1	ARHGEF5	ARHGEF5-201	chr7:144052433-144077725	+	protein_coding	-0.0826309	0.944334	1	1	1.30164	1.38428	1.61041	1.4651
ENST00000060969.5_3	SIKE1	SIKE1-201	chr1:115315396-115323298	-	protein_coding	0.246517	1.18634	1	1	0.691381	0.444864	0.361186	0.614829
ENST00000064724.7_1	CLDN11	CLDN11-201	chr3:170136653-170151887	+	protein_coding	-0.0018292	0.998733	1	1	5.1483	5.15013	34.5093	34.4643
ENST00000064778.8_1	FAM168A	FAM168A-201	chr11:73111532-73309234	-	protein_coding	-0.283461	0.821618	1	1	3.8283	4.11176	16.2887	13.2047
ENST00000064780.6_1	RELT	RELT-201	chr11:73087309-73108517	+	protein_coding	-0.0663852	0.955028	1	1	1.04199	1.10837	1.15603	1.05906
ENST00000066544.7_1	CDC27	CDC27-201	chr17:45195069-45266632	-	protein_coding	0.456437	1.37215	1	1	4.32166	3.86523	13.573	18.9963
ENST00000072516.7_2	IL1RAP	IL1RAP-201	chr3:190231840-190369308	+	protein_coding	-0.430167	0.742176	1	1	0.479179	0.909345	0.878193	0.39395
ENST00000072644.6_2	YIPF1	YIPF1-201	chr1:54317406-54355507	-	protein_coding	0.0887642	1.06346	1	1	1.49448	1.40572	1.6495	1.81763
ENST00000072869.8_1	ADCK2	ADCK2-201	chr7:140372953-140394921	+	protein_coding	-1.46467	0.362319	1	1	0.947364	2.41203	4.32223	0.928346
ENST00000075120.11_1	SLC2A3	SLC2A3-201	chr12:8071826-8088871	-	protein_coding	1.26984	2.41135	1	1	4.33203	3.0622	7.35243	19.1406
ENST00000075322.10_1	ENPP2	ENPP2-201	chr8:120569761-120651079	-	protein_coding	0.262827	1.19983	1	1	1.46944	1.20661	1.30795	1.76914
ENST00000075430.11_1	CTDP1	CTDP1-201	chr18:77439846-77514503	+	protein_coding	-0.0756905	0.948888	1	1	1.93871	2.0144	3.04014	2.83364
ENST00000078429.8_1	GNA11	GNA11-201	chr19:3094408-3124002	+	protein_coding	-1.38399	0.383158	1	1	3.72713	5.11112	33.5622	12.2428
ENST00000078527.8_1	PIGV	PIGV-201	chr1:27114486-27124889	+	protein_coding	0.610118	1.52638	1	1	1.39626	0.786146	0.724461	1.63219
ENST00000080059.11_1	HDAC7	HDAC7-201	chr12:48176505-48213568	-	protein_coding	-1.15631	0.448657	1	1	0.287905	1.44422	1.72115	0.220866
ENST00000081029.7_1	MRPS35	MRPS35-201	chr12:27863706-27909228	+	protein_coding	0.678597	1.60058	1	1	4.22577	3.54718	10.6898	17.7105
ENST00000083182.7_1	APPBP2	APPBP2-201	chr17:58520510-58603580	-	protein_coding	0.201117	1.14959	1	1	3.19496	2.99384	6.96593	8.15754
ENST00000084795.9_3	RPL18	RPL18-201	chr19:49118588-49121141	-	protein_coding	0.19988	1.1486	1	1	1.22135	1.02147	1.02998	1.33164
ENST00000085068.7_2	ISOC2	ISOC2-201	chr19:55964356-55973012	-	protein_coding	0.109653	1.07897	1	1	1.23003	1.12037	1.17403	1.34571
ENST00000085079.11_1	EPN1	EPN1-201	chr19:56186611-56207132	+	protein_coding	-0.537178	0.689118	1	1	4.84282	5.38	40.6429	27.6968
ENST00000155926.8_1	TRIB2	TRIB2-201	chr2:12857015-12882860	+	protein_coding	0.84662	1.79828	1	1	3.63669	2.79007	5.91664	11.4381
ENST00000156109.6_1	GPKOW	GPKOW-201	chrX:48970327-48980151	-	protein_coding	-0.27779	0.824854	1	1	3.16937	3.44716	9.90682	7.99653
ENST00000156471.9_1	AQR	AQR-201	chr15:35143983-35262040	-	protein_coding	-0.0304543	0.979112	1	1	2.83714	2.86759	6.29847	6.14602
ENST00000156825.5_1	MBD3	MBD3-201	chr19:1573595-1592800	-	protein_coding	-0.0738544	0.950096	1	1	1.57577	1.64963	2.13752	1.98095
ENST00000157600.7_2	LMCD1	LMCD1-201	chr3:8543393-8616359	+	protein_coding	0.21377	1.15972	1	1	1.31289	1.09912	1.14225	1.48439
ENST00000157812.6_1	PSMC4	PSMC4-201	chr19:40476912-40487348	+	protein_coding	-0.673355	0.627047	1	1	0.128518	0.801873	0.743363	0.09317
ENST00000158166.5_1	CAMKK1	CAMKK1-201	chr17:3768451-3796338	-	protein_coding	-0.416873	0.749046	1	1	0.179756	0.596629	0.512179	0.132692
ENST00000158526.9_1	FAM50A	FAM50A-201	chrX:153672807-153678447	+	protein_coding	0.160979	1.11805	1	1	3.77748	3.6165	11.2652	12.713
ENST00000158771.8_1	DERL2	DERL2-201	chr17:5374571-5389537	-	protein_coding	-0.708256	0.61206	1	1	1.79002	2.49828	4.65011	2.4582
ENST00000159087.6_2	ANO8	ANO8-201	chr19:17434032-17445638	-	protein_coding	-1.13169	0.456379	1	1	1.19224	2.32393	4.00694	1.28506
ENST00000159111.8_1	KDM4B	KDM4B-201	chr19:4969132-5153606	+	protein_coding	-0.00360228	0.997506	1	1	2.33604	2.33964	4.06176	4.04913
ENST00000159647.9_1	PANX2	PANX2-201	chr22:50609160-50618721	+	protein_coding	-0.652993	0.63596	1	1	0	0.652993	0.572427	0
ENST00000160740.7_1	CIC	CIC-201	chr19:42788172-42799948	+	protein_coding	-0.220922	0.858017	1	1	2.34935	2.57027	4.93922	4.09595
ENST00000160827.8_1	KIF22	KIF22-201	chr16:29802041-29816706	+	protein_coding	-0.121861	0.919001	1	1	3.9628	4.08467	15.9671	14.5928
ENST00000161863.8_1	YTHDC2	YTHDC2-201	chr5:112849380-112930981	+	protein_coding	-0.0864828	0.941816	1	1	2.74147	2.82795	6.10064	5.6875
ENST00000162391.7_1	FOXJ2	FOXJ2-201	chr12:8185299-8208099	+	protein_coding	-0.650877	0.636893	1	1	2.89984	3.55071	10.7185	6.46342
ENST00000162749.6_1	TNFRSF1A	TNFRSF1A-201	chr12:6437923-6451280	-	protein_coding	-1.94684	0.259383	1	1	2.5495	4.49635	21.5702	4.85433
ENST00000163416.6_1	GOLGA5	GOLGA5-201	chr14:93260576-93306308	+	protein_coding	-0.238075	0.847876	1	1	4.23174	4.46981	21.1589	17.788
ENST00000164024.4_1	CELSR3	CELSR3-201	chr3:48673902-48700348	-	protein_coding	0.0211004	1.01473	1	1	0.676778	0.655678	0.575356	0.598566
ENST00000164133.6_1	PPP2R5B	PPP2R5B-201	chr11:64692143-64701945	+	protein_coding	-0.290524	0.817605	1	1	2.59257	2.8831	6.37732	5.03174
ENST00000164227.9_1	BCL3	BCL3-201	chr19:45251804-45263301	+	protein_coding	-0.68606	0.621549	1	1	2.11185	2.79791	5.95435	3.32247
ENST00000164305.9_1	PIGB	PIGB-201	chr15:55611158-55647846	+	protein_coding	0.1228	1.08885	1	1	2.06612	1.94332	2.84589	3.18758
ENST00000165086.8_1	NPIPB4	NPIPB4-201	chr16:21848795-21854733	-	processed_transcript	0.295261	1.22711	1	1	1.28066	0.985404	0.979868	1.42951
ENST00000166139.8_1	FSTL3	FSTL3-201	chr19:676365-683399	+	protein_coding	0.0258122	1.01805	1	1	2.07639	2.05058	3.14272	3.2175
ENST00000166345.7_1	TRIP13	TRIP13-201	chr5:892758-918235	+	protein_coding	-0.37837	0.769306	1	1	3.70238	4.08075	15.921	12.0175
ENST00000166534.8_1	P4HA2	P4HA2-201	chr5:131528303-131563550	-	protein_coding	-0.183969	0.880278	1	1	1.93167	2.11564	3.33383	2.81497
ENST00000167106.8_2	VASH1	VASH1-201	chr14:77228532-77249358	+	protein_coding	-0.789365	0.578599	1	1	0.793201	1.58257	1.99502	0.732915
ENST00000167586.6_1	KRT14	KRT14-201	chr17:39738531-39743173	-	protein_coding	-0.672787	0.627294	1	1	0.332459	1.00525	1.00729	0.259158
ENST00000168216.10_1	HSD17B10	HSD17B10-201	chrX:53458206-53461320	-	protein_coding	0.267755	1.20393	1	1	4.6144	4.34665	19.3457	23.4948
ENST00000169293.10_1	MASP1	MASP1-201	chr3:186964149-187009745	-	protein_coding	-1.39005	0.381553	1	1	1.03338	2.42343	4.36444	1.04682
ENST00000169551.10_2	TIMM21	TIMM21-201	chr18:71815746-71827765	+	protein_coding	0.328234	1.25548	1	1	1.89187	1.56364	1.95598	2.71116
ENST00000170168.8_1	REXO1	REXO1-201	chr19:1815245-1848462	-	protein_coding	-0.0344981	0.976371	1	1	3.46731	3.50181	10.3279	10.0602
ENST00000170447.11_1	MKRN2	MKRN2-201	chr3:12598513-12625212	+	protein_coding	0.303054	1.23375	1	1	3.82152	3.51846	10.4594	13.1381
ENST00000170564.6_1	GPATCH1	GPATCH1-201	chr19:33571786-33621448	+	protein_coding	-0.214942	0.861581	1	1	1.92172	2.13666	3.39743	2.78874
ENST00000170630.6_1	IL4R	IL4R-201	chr16:27352610-27376098	+	protein_coding	-0.719339	0.607376	1	1	2.18805	2.90738	6.50257	3.55688
ENST00000171111.9_2	KEAP1	KEAP1-201	chr19:10596796-10614417	-	protein_coding	-0.49447	0.709822	1	1	1.51602	2.01049	3.0292	1.86002
ENST00000171887.8_1	TNS1	TNS1-201	chr2:218664512-218808851	-	protein_coding	0.0842995	1.06017	1	1	4.42507	4.34078	19.263	20.4823
ENST00000172229.7_1	NGFR	NGFR-201	chr17:47572655-47592379	+	protein_coding	-1.28399	0.410657	1	1	0.278047	1.56204	1.95271	0.212552
ENST00000173527.5_1	ISOC1	ISOC1-201	chr5:128430444-128449721	+	protein_coding	0.353177	1.27737	1	1	2.07112	1.71794	2.28966	3.20212
ENST00000174618.4_1	MNT	MNT-201	chr17:2287354-2304412	-	protein_coding	0.0181471	1.01266	1	1	3.11447	3.09632	7.55234	7.6606
ENST00000175091.4_1	LAPTM4A	LAPTM4A-201	chr2:20232411-20251789	-	protein_coding	0.378917	1.30037	1	1	7.07514	6.69622	102.696	133.843
ENST00000175756.9_1	PTPN18	PTPN18-201	chr2:131113580-131132982	+	protein_coding	-0.552702	0.681742	1	1	1.10409	1.65679	2.15314	1.14963
ENST00000176763.9_1	STK10	STK10-201	chr5:171469077-171615390	-	protein_coding	0.109853	1.07912	1	1	3.81653	3.70667	12.0563	13.0893
ENST00000177648.13_1	ALPK1	ALPK1-201	chr4:113218526-113362968	+	protein_coding	0.705362	1.63055	1	1	0.979562	0.2742	0.209323	0.971866
ENST00000177742.7_1	MRPS34	MRPS34-201	chr16:1821891-1823151	-	protein_coding	-0.702384	0.614556	1	1	1.94952	2.65191	5.28497	2.86246
ENST00000178638.7_1	CA12	CA12-201	chr15:63613577-63674360	-	protein_coding	-0.577282	0.670225	1	1	2.69509	3.27237	8.66235	5.47595
ENST00000178640.9_1	MAP2K5	MAP2K5-201	chr15:67835047-68099461	+	protein_coding	0.403758	1.32295	1	1	1.58168	1.17792	1.26251	1.99318
ENST00000179259.5_1	TIGAR	TIGAR-201	chr12:4430371-4463759	+	protein_coding	0.611342	1.52768	1	1	3.55072	2.93938	6.67079	10.7185
ENST00000181839.8_1	CDK13	CDK13-201	chr7:39989636-40136733	+	protein_coding	0.171815	1.12647	1	1	2.95711	2.78529	5.89376	6.76565
ENST00000182527.3_1	TRAM2	TRAM2-201	chr6:52362200-52441713	-	protein_coding	-0.334398	0.793115	1	1	5.81726	6.15166	70.0942	55.3859
ENST00000184266.2_1	NDUFB4	NDUFB4-201	chr3:120315156-120321347	+	protein_coding	-0.0599459	0.9593	1	1	4.95157	5.01152	31.2565	29.9437
ENST00000184956.10_1	HEATR6	HEATR6-201	chr17:58120555-58156292	-	protein_coding	-0.0131797	0.990906	1	1	2.26548	2.27866	3.85228	3.80815
ENST00000185150.8_3	ERLEC1	ERLEC1-201	chr2:54014217-54045956	+	protein_coding	0.134651	1.09783	1	1	4.05195	3.9173	14.1086	15.5866
ENST00000186436.9_1	TMEM131	TMEM131-201	chr2:98372803-98612354	-	protein_coding	0.266841	1.20317	1	1	4.40241	4.13557	16.5764	20.1475
ENST00000187879.12_1	ZNF222	ZNF222-201	chr19:44529515-44537263	+	protein_coding	0.788156	1.72687	1	1	0.788156	0	0	0.726866
ENST00000188312.6_1	ACTR6	ACTR6-201	chr12:100593865-100618201	+	protein_coding	-0.125508	0.916681	1	1	0.751823	0.87733	0.836973	0.683919
ENST00000188376.9_2	SLC25A3	SLC25A3-201	chr12:98987403-98995775	+	protein_coding	-0.0250912	0.982758	1	1	1.61389	1.63898	2.11445	2.06075
ENST00000188790.8_1	FAP	FAP-201	chr2:163027200-163100045	-	protein_coding	-0.285227	0.820612	1	1	3.31143	3.59666	11.0977	8.9275
ENST00000189444.10_1	NFKB2	NFKB2-201	chr10:104155463-104162281	+	protein_coding	-0.224239	0.856046	1	1	2.00631	2.23055	3.69313	3.01754
ENST00000190983.4_1	WISP2	WISP2-201	chr20:43343886-43356452	+	protein_coding	0.723215	1.65086	1	1	1.56363	0.840412	0.790562	1.95596
ENST00000191018.9_1	CTSA	CTSA-201	chr20:44519980-44527459	+	protein_coding	-0.120157	0.920088	1	1	3.7078	3.82796	13.2014	12.0665
ENST00000191063.8_1	ANKRD16	ANKRD16-201	chr10:5920085-5931869	-	protein_coding	-0.684694	0.622138	1	1	0.706432	1.39113	1.62283	0.631763
ENST00000192788.5_1	UHRF1BP1	UHRF1BP1-201	chr6:34759857-34845291	+	protein_coding	-0.38779	0.7643	1	1	1.06763	1.45542	1.74237	1.09599
ENST00000193322.7_2	OSTM1	OSTM1-201	chr6:108362613-108395941	-	protein_coding	0.796646	1.73706	1	1	3.95242	3.15578	7.91216	14.4809
ENST00000193403.10_4	ACTN1	ACTN1-201	chr14:69340860-69446157	-	protein_coding	1.52278	2.87345	1	1	5.87133	4.34855	19.3725	57.5393
ENST00000194118.8_1	KIAA0141	KIAA0141-201	chr5:141303420-141319685	+	protein_coding	-0.433388	0.740521	1	1	1.59814	2.03152	3.08837	2.02752
ENST00000194214.9_1	HSPB11	HSPB11-201	chr1:54387234-54411602	-	protein_coding	-0.136397	0.909788	1	1	3.41557	3.55197	10.7287	9.67063
ENST00000194530.7_1	STRADB	STRADB-201	chr2:202316392-202345569	+	protein_coding	0.49499	1.40931	1	1	3.47058	2.97559	6.86576	10.0853
ENST00000196061.4_1	PLOD1	PLOD1-201	chr1:11994810-12035594	+	protein_coding	-0.044599	0.969559	1	1	6.15799	6.20259	72.6487	70.4067
ENST00000196169.7_2	TDRD3	TDRD3-201	chr13:60970591-61148012	+	protein_coding	-1.04884	0.483356	1	1	0.849537	1.89838	2.72794	0.801922
ENST00000196371.9_1	OXCT1	OXCT1-201	chr5:41730167-41870621	-	protein_coding	-0.331236	0.794855	1	1	3.72795	4.05919	15.67	12.2503
ENST00000196482.3_1	ZNF324	ZNF324-201	chr19:58978463-58984765	+	protein_coding	-1.51657	0.349517	1	1	0.416945	1.93351	2.81984	0.335097
ENST00000196489.3_1	ZNF416	ZNF416-201	chr19:58082934-58090295	-	protein_coding	-0.119489	0.920514	1	1	1.83504	1.95452	2.87588	2.5678
ENST00000197268.12_1	FAM234B	FAM234B-201	chr12:13197218-13236383	+	protein_coding	0.86179	1.81729	1	1	2.49077	1.62898	2.09295	4.6208
ENST00000198767.10_1	RRN3	RRN3-201	chr16:15153879-15188174	-	protein_coding	-0.106063	0.92912	1	1	3.1952	3.30127	8.85782	8.15909
ENST00000198939.6_1	CHERP	CHERP-201	chr19:16628707-16653226	-	protein_coding	0.289615	1.22231	1	1	2.19871	1.9091	2.75574	3.5907
ENST00000199320.8_1	DIMT1	DIMT1-201	chr5:61683081-61699760	-	protein_coding	0.270594	1.2063	1	1	3.31365	3.04306	7.24236	8.94279
ENST00000199389.10_1	EIF2AK1	EIF2AK1-201	chr7:6061875-6098861	-	protein_coding	0.0537503	1.03796	1	1	4.41391	4.36016	19.5371	20.3166
ENST00000199448.8_2	EPDR1	EPDR1-201	chr7:37960163-37991543	+	protein_coding	-1.68759	0.310445	1	1	1.27508	2.96267	6.79564	1.42012
ENST00000199706.12_2	MRPL28	MRPL28-201	chr16:417384-420527	-	protein_coding	-2.45005	0.183004	1	1	0.815379	3.26543	8.61597	0.75976
ENST00000199814.8_1	RBM22	RBM22-201	chr5:150070356-150080669	-	protein_coding	0.758537	1.69177	1	1	3.11205	2.35351	4.11067	7.64609
ENST00000200135.7_1	ZW10	ZW10-201	chr11:113603909-113644533	-	protein_coding	-0.299514	0.812526	1	1	2.40974	2.70925	5.53983	4.31378
ENST00000200453.5_2	PPP1R15A	PPP1R15A-201	chr19:49375649-49379314	+	protein_coding	0.162244	1.11903	1	1	6.0316	5.86936	57.4592	64.4174
ENST00000200457.8_1	TRIP6	TRIP6-201	chr7:100464760-100471076	+	protein_coding	-0.441046	0.7366	1	1	4.889	5.33005	39.2258	28.6303
ENST00000200639.8_2	LAMP2	LAMP2-201	chrX:119564681-119603161	-	protein_coding	0.40782	1.32668	1	1	5.13682	4.729	25.5199	34.1834
ENST00000200652.3_1	SLC22A4	SLC22A4-201	chr5:131630136-131679899	+	protein_coding	0.343376	1.26872	1	1	2.69968	2.3563	4.12056	5.49657
ENST00000201031.2_1	TFAP2C	TFAP2C-201	chr20:55204358-55214339	+	protein_coding	0.186551	1.13804	1	1	2.75345	2.56689	4.92533	5.74326
ENST00000202017.5_1	PDRG1	PDRG1-201	chr20:30532145-30539895	-	protein_coding	0.206403	1.15381	1	1	2.66601	2.45961	4.50067	5.34672
ENST00000202556.13_1	PPP1R13B	PPP1R13B-201	chr14:104200089-104313927	-	protein_coding	0.0969397	1.0695	1	1	0.881542	0.784603	0.722618	0.842344
ENST00000202677.11_2	RALGAPA2	RALGAPA2-201	chr20:20373411-20693131	-	protein_coding	-0.0739234	0.950051	1	1	0.634486	0.70841	0.634002	0.552385
ENST00000202773.13_1	RPL6	RPL6-201	chr12:112843003-112847445	-	protein_coding	-0.121835	0.919018	1	1	5.17899	5.30083	38.4192	35.227
ENST00000202816.5_1	ESF1	ESF1-201	chr20:13694969-13765532	-	protein_coding	0.0689709	1.04897	1	1	3.20593	3.13696	7.7967	8.22746
ENST00000202834.11_1	TMEM230	TMEM230-201	chr20:5080486-5093749	-	protein_coding	0.339627	1.26543	1	1	5.47052	5.1309	34.0392	43.3396
ENST00000202967.4_1	SIRT4	SIRT4-201	chr12:120740124-120751052	+	protein_coding	0.121432	1.08781	1	1	0.714596	0.593164	0.508552	0.641024
ENST00000203001.6_1	TRMT6	TRMT6-201	chr20:5918479-5931182	-	protein_coding	-0.876164	0.544814	1	1	1.40802	2.28419	3.8709	1.65373
ENST00000203166.9_1	HAUS5	HAUS5-201	chr19:36103672-36116251	+	protein_coding	-0.52145	0.696671	1	1	0.16639	0.68784	0.61087	0.122247
ENST00000203407.5_1	UQCRC1	UQCRC1-201	chr3:48636436-48647470	-	protein_coding	-0.2762	0.825763	1	1	5.13194	5.40814	41.4633	34.0646
ENST00000203556.8_1	GMIP	GMIP-201	chr19:19740285-19754476	-	protein_coding	-0.128414	0.914837	1	1	1.53336	1.66177	2.16404	1.89458
ENST00000203630.9_3	MLF2	MLF2-201	chr12:6857162-6862721	-	protein_coding	0.272629	1.20801	1	1	4.60507	4.33244	19.1463	23.3369
ENST00000203664.9_1	OTUB2	OTUB2-201	chr14:94492675-94515276	+	protein_coding	0.0757797	1.05393	1	1	0.763021	0.687242	0.610202	0.697041
ENST00000204517.10_1	TFAP4	TFAP4-201	chr16:4307187-4323076	-	protein_coding	1.31946	2.49573	1	1	2.10949	0.790025	0.729105	3.31538
ENST00000204549.8_3	PDCD7	PDCD7-201	chr15:65409717-65426174	-	protein_coding	-0.463402	0.725274	1	1	2.9702	3.4336	9.80482	6.83646
ENST00000204566.6_1	SPG21	SPG21-201	chr15:65255362-65282274	-	protein_coding	0.32845	1.25566	1	1	1.58139	1.25294	1.38326	1.99258
ENST00000204679.8_1	GNPTG	GNPTG-201	chr16:1401924-1414114	+	protein_coding	-0.0156024	0.989244	1	1	3.46654	3.48215	10.1746	10.0544
ENST00000204961.4_1	EFNB1	EFNB1-201	chrX:68048840-68061990	+	protein_coding	-0.000223239	0.999845	1	1	2.97651	2.97673	6.872	6.87078
ENST00000205061.9_2	GLG1	GLG1-201	chr16:74481325-74641012	-	protein_coding	0.165412	1.12149	1	1	4.43519	4.26978	18.29	20.6334
ENST00000205194.4_1	NAT14	NAT14-201	chr19:55996371-55998935	+	protein_coding	-0.418688	0.748105	1	1	1.92597	2.34466	4.07939	2.79992
ENST00000205214.10_1	AASDH	AASDH-201	chr4:57204456-57253666	-	protein_coding	0.399407	1.31897	1	1	0.935649	0.536242	0.45019	0.912751
ENST00000205402.9_1	DLD	DLD-201	chr7:107531415-107561648	+	protein_coding	0.349901	1.27447	1	1	4.28941	3.9395	14.343	18.5542
ENST00000205636.3_1	CMTM6	CMTM6-201	chr3:32522804-32544900	-	protein_coding	-0.0559561	0.961957	1	1	4.79031	4.84627	27.7655	26.6712
ENST00000205948.10_1	APOH	APOH-201	chr17:64208151-64225535	-	protein_coding	0.0195099	1.01362	1	1	0.591516	0.572006	0.486589	0.506829
ENST00000206020.7_1	SPAG7	SPAG7-201	chr17:4862523-4871167	-	protein_coding	-0.414016	0.750531	1	1	3.55726	3.97128	14.6846	10.7718
ENST00000206262.1_1	RGS17	RGS17-201	chr6:153331857-153452384	-	protein_coding	-0.0751539	0.949241	1	1	0.596676	0.67183	0.593092	0.512228
ENST00000206380.7_1	TMEM101	TMEM101-201	chr17:42088559-42092345	-	protein_coding	-2.6001	0.164927	1	1	0.7029	3.303	8.86967	0.627773
ENST00000206423.7_2	CCDC80	CCDC80-201	chr3:112315641-112360116	-	protein_coding	-0.135709	0.910222	1	1	5.22394	5.35965	40.0598	36.3735
ENST00000206451.10_1	PSME1	PSME1-201	chr14:24605367-24608176	+	protein_coding	-0.064684	0.956155	1	1	3.98575	4.05044	15.5693	14.8428
ENST00000206474.11_3	HAUS4	HAUS4-201	chr14:23415437-23426363	-	protein_coding	-0.752042	0.593762	1	1	0.637158	1.3892	1.61933	0.555262
ENST00000206542.8_1	OSGEP	OSGEP-201	chr14:20914827-20923264	-	protein_coding	0.022094	1.01543	1	1	1.61095	1.58886	2.00812	2.05454
ENST00000206595.10_1	G2E3	G2E3-201	chr14:31028329-31089269	+	protein_coding	0.337311	1.2634	1	1	1.83516	1.49785	1.82421	2.56811
ENST00000207870.7_1	XYLB	XYLB-201	chr3:38388270-38456467	+	protein_coding	-0.531467	0.691851	1	1	1.65584	2.1873	3.55453	2.15106
ENST00000209728.8_1	CDC6	CDC6-201	chr17:38443885-38460909	+	protein_coding	-0.218538	0.859436	1	1	2.66763	2.88616	6.39302	5.35383
ENST00000209873.8_1	AAAS	AAAS-201	chr12:53701240-53715415	-	protein_coding	-0.267828	0.830569	1	1	2.59672	2.86455	6.28306	5.04908
ENST00000209875.8_1	CBX5	CBX5-201	chr12:54624724-54673886	-	protein_coding	0.202557	1.15074	1	1	5.39599	5.19343	35.5914	41.1071
ENST00000209884.4_1	KLHL20	KLHL20-201	chr1:173684123-173755840	+	protein_coding	0.211575	1.15795	1	1	3.25088	3.0393	7.22094	8.51945
ENST00000210060.11_1	DHPS	DHPS-201	chr19:12786535-12792716	-	protein_coding	0.14822	1.1082	1	1	2.13026	1.98204	2.9505	3.37795
ENST00000210313.7_1	PSMD5	PSMD5-201	chr9:123578331-123605262	-	protein_coding	-0.0179264	0.987651	1	1	4.00578	4.02371	15.2651	15.0642
ENST00000210444.5_1	NANS	NANS-201	chr9:100819021-100845357	+	protein_coding	-0.725873	0.604631	1	1	4.25202	4.97789	30.5133	18.0539
ENST00000211287.8_1	MAPK13	MAPK13-201	chr6:36098098-36107842	+	protein_coding	-0.0959256	0.935672	1	1	1.83592	1.93185	2.81543	2.56999
ENST00000211314.4_1	TMEM14A	TMEM14A-201	chr6:52535907-52551386	+	protein_coding	-0.432998	0.740721	1	1	3.28578	3.71878	12.1663	8.75258
ENST00000211413.9_1	PRRT1	PRRT1-201	chr6:32116136-32119729	-	protein_coding	0.356298	1.28014	1	1	0.864755	0.508457	0.422528	0.821031
ENST00000211936.10_1	ZNF184	ZNF184-201	chr6:27418522-27440897	-	protein_coding	1.26488	2.40307	1	1	1.84081	0.575933	0.490641	2.58211
ENST00000211998.9_2	VCL	VCL-201	chr10:75757872-75879918	+	protein_coding	-2.4255	0.186145	1	1	3.39229	5.81779	55.4065	9.49979
ENST00000212015.10_1	SIRT1	SIRT1-201	chr10:69644427-69678147	+	protein_coding	0.472383	1.3874	1	1	2.81936	2.34698	4.08757	6.05849
ENST00000212355.8_1	TGFBR3	TGFBR3-201	chr1:92145902-92351836	-	protein_coding	-0.360787	0.778739	1	1	2.97897	3.33975	9.12433	6.88421
ENST00000214869.6_2	TMED1	TMED1-201	chr19:10943114-10946966	-	protein_coding	0.0825084	1.05886	1	1	3.67425	3.59174	11.0565	11.7661
ENST00000215057.6_1	MZF1	MZF1-201	chr19:59073300-59084942	-	protein_coding	0.405897	1.32491	1	1	0.817658	0.411761	0.330309	0.762543
ENST00000215071.8_1	PSMD8	PSMD8-201	chr19:38865176-38874464	+	protein_coding	-0.0701545	0.952536	1	1	3.05508	3.12523	7.72546	7.31131
ENST00000215095.10_2	STX1B	STX1B-201	chr16:31000577-31021982	-	protein_coding	0.075956	1.05406	1	1	2.43796	2.36201	4.14086	4.41877
ENST00000215115.4_3	BCL7C	BCL7C-201	chr16:30899116-30906281	-	protein_coding	-0.819622	0.56659	1	1	2.94507	3.76469	12.592	6.70112
ENST00000215375.6_1	ATP5D	ATP5D-201	chr19:1241749-1244825	+	protein_coding	-1.64723	0.319253	1	1	0.630795	2.27802	3.85013	0.548418
ENST00000215555.6_1	MARCH2	MARCH2-201	chr19:8478187-8503895	+	protein_coding	-0.170365	0.888618	1	1	1.52466	1.69502	2.23782	1.87719
ENST00000215565.2_1	NDUFB7	NDUFB7-201	chr19:14676890-14682874	-	protein_coding	-0.276166	0.825783	1	1	5.59448	5.87064	57.5113	47.3177
ENST00000215567.9_1	TECR	TECR-201	chr19:14640372-14676790	+	protein_coding	0.496615	1.4109	1	1	3.53931	3.04269	7.24028	10.6262
ENST00000215570.7_1	TIMM13	TIMM13-201	chr19:2425622-2427892	-	protein_coding	0.170471	1.12543	1	1	4.45243	4.28196	18.4535	20.8935
ENST00000215574.8_1	CDC34	CDC34-201	chr19:531712-542092	+	protein_coding	0.330108	1.25711	1	1	3.24818	2.91807	6.55833	8.50163
ENST00000215631.8_1	GADD45B	GADD45B-201	chr19:2476125-2478257	+	protein_coding	0.483893	1.39851	1	1	3.83317	3.34928	9.19138	13.2528
ENST00000215659.12_1	MAPK12	MAPK12-201	chr22:50691332-50700254	-	protein_coding	-0.389356	0.76347	1	1	0.587418	0.976774	0.96806	0.502555
ENST00000215730.11_1	SNAP29	SNAP29-201	chr22:21213271-21245506	+	protein_coding	-0.195254	0.873419	1	1	3.16732	3.36258	9.28576	7.98379
ENST00000215739.12_1	LZTR1	LZTR1-201	chr22:21336302-21353327	+	protein_coding	-0.0559885	0.961935	1	1	2.59743	2.65341	5.29154	5.05206
ENST00000215754.7_1	MIF	MIF-201	chr22:24236191-24237413	+	protein_coding	0.308722	1.23861	1	1	6.78008	6.47136	87.7304	108.902
ENST00000215770.5_1	DDTL	DDTL-201	chr22:24309089-24314721	+	protein_coding	-0.0947109	0.93646	1	1	2.20803	2.30274	3.93394	3.62044
ENST00000215790.11_1	TBC1D10A	TBC1D10A-201	chr22:30687979-30723035	-	protein_coding	-0.471082	0.721423	1	1	1.81145	2.28253	3.86531	2.50995
ENST00000215793.12_1	SF3A1	SF3A1-201	chr22:30727977-30752936	-	protein_coding	-0.481692	0.716137	1	1	3.73397	4.21566	17.5798	12.3057
ENST00000215794.7_1	USP18	USP18-201	chr22:18632666-18660164	+	protein_coding	0.36423	1.28719	1	1	0.80882	0.44459	0.360927	0.751778
ENST00000215798.10_1	RNF215	RNF215-201	chr22:30774972-30783114	-	protein_coding	-0.922782	0.527491	1	1	0.732869	1.65565	2.15065	0.661941
ENST00000215829.7_1	SNRPD3	SNRPD3-201	chr22:24951471-24968740	+	protein_coding	0.148073	1.10809	1	1	4.96812	4.82005	27.2474	30.3006
ENST00000215832.10_1	MAPK1	MAPK1-201	chr22:22108789-22221919	-	protein_coding	0.102769	1.07383	1	1	4.49898	4.39621	20.0568	21.6115
ENST00000215838.7_1	TCN2	TCN2-201	chr22:31002825-31023265	+	protein_coding	-0.595694	0.661726	1	1	0.519356	1.11505	1.16603	0.433315
ENST00000215862.8_1	MORC2	MORC2-201	chr22:31322598-31364187	-	protein_coding	0.576731	1.49147	1	1	1.80153	1.2248	1.33724	2.48591
ENST00000215882.9_1	SLC25A1	SLC25A1-201	chr22:19163088-19166343	-	protein_coding	-0.637759	0.642711	1	1	2.48005	3.11781	7.68067	4.57916
ENST00000215904.6_1	PDXP	PDXP-201	chr22:38054734-38062941	+	protein_coding	-0.0855407	0.942431	1	1	2.62282	2.70836	5.53577	5.15951
ENST00000215909.9_1	LGALS1	LGALS1-201	chr22:38071615-38075813	+	protein_coding	-0.515316	0.69964	1	1	8.92097	9.43629	691.796	483.707
ENST00000215912.9_3	PIK3IP1	PIK3IP1-201	chr22:31677579-31688514	-	protein_coding	0.293826	1.22589	1	1	1.75693	1.4631	1.75701	2.37978
ENST00000215917.11_2	SRRD	SRRD-201	chr22:26879843-26890624	+	protein_coding	-0.116546	0.922394	1	1	2.0732	2.18975	3.56226	3.2082
ENST00000215919.3_1	PATZ1	PATZ1-201	chr22:31736663-31741762	-	protein_coding	-0.730902	0.602527	1	1	1.37165	2.10255	3.29469	1.58767
ENST00000215941.8_1	ANKRD54	ANKRD54-201	chr22:38226862-38240438	-	protein_coding	-1.02689	0.490766	1	1	1.60197	2.62887	5.18539	2.03558
ENST00000215957.10_1	MICALL1	MICALL1-201	chr22:38302304-38338829	+	protein_coding	-0.4351	0.739642	1	1	3.38394	3.81904	13.1138	9.4392
ENST00000215980.9_1	CENPM	CENPM-201	chr22:42334725-42343168	-	protein_coding	-0.515842	0.699385	1	1	2.47032	2.98616	6.92363	4.54166
ENST00000216014.8_1	KDELR3	KDELR3-201	chr22:38864067-38879452	+	protein_coding	-0.343662	0.788039	1	1	5.48461	5.82827	55.8177	43.7745
ENST00000216027.7_1	HSCB	HSCB-201	chr22:29138019-29153498	+	protein_coding	0.371258	1.29348	1	1	1.13483	0.763573	0.69769	1.19593
ENST00000216029.7_1	CBY1	CBY1-201	chr22:39052660-39069859	+	protein_coding	0.137305	1.09985	1	1	0.663388	0.526084	0.440015	0.583798
ENST00000216034.5_1	TOMM22	TOMM22-201	chr22:39077953-39081426	+	protein_coding	-0.146896	0.903192	1	1	4.62801	4.77491	26.3773	23.7269
ENST00000216037.10_3	XBP1	XBP1-201	chr22:29190543-29196585	-	protein_coding	-0.649326	0.637578	1	1	0.505778	1.1551	1.227	0.419889
ENST00000216038.5_1	RTCB	RTCB-201	chr22:32783569-32808242	-	protein_coding	-0.05409	0.963202	1	1	4.84183	4.89592	28.7728	27.6772
ENST00000216039.9_1	JOSD1	JOSD1-201	chr22:39081548-39096672	-	protein_coding	-0.362664	0.777727	1	1	3.58987	3.95254	14.4822	11.0409
ENST00000216044.9_1	GTPBP1	GTPBP1-201	chr22:39101728-39129592	+	protein_coding	0.186224	1.13778	1	1	2.87198	2.68576	5.43419	6.32071
ENST00000216061.9_1	PPP6R2	PPP6R2-201	chr22:50810501-50882820	+	protein_coding	0.258398	1.19615	1	1	2.18955	1.93115	2.81359	3.56162
ENST00000216068.8_1	DNAL4	DNAL4-201	chr22:39174513-39190178	-	protein_coding	-0.138616	0.90839	1	1	1.85031	1.98893	2.96942	2.60579
ENST00000216080.5_3	LMF2	LMF2-201	chr22:50941380-50946113	-	protein_coding	-0.744914	0.596703	1	1	4.27164	5.01656	31.3693	18.3149
ENST00000216083.6_1	CBX6	CBX6-201	chr22:39260234-39268221	-	protein_coding	-0.51155	0.701468	1	1	1.52177	2.03333	3.09347	1.87144
ENST00000216085.11_2	RHBDD3	RHBDD3-201	chr22:29655841-29663967	-	protein_coding	-0.462036	0.725961	1	1	1.23641	1.69845	2.24551	1.35611
ENST00000216106.5_1	HMGXB4	HMGXB4-201	chr22:35653491-35691757	+	protein_coding	-0.0808157	0.945523	1	1	3.08144	3.16225	7.95228	7.46458
ENST00000216117.8_1	HMOX1	HMOX1-201	chr22:35776828-35790207	+	protein_coding	-0.452932	0.730557	1	1	5.53929	5.99222	62.6558	45.5042
ENST00000216121.11_1	NIPSNAP1	NIPSNAP1-201	chr22:29950797-29977326	-	protein_coding	-1.49756	0.354152	1	1	2.45899	3.95655	14.5253	4.4983
ENST00000216122.8_1	MCM5	MCM5-201	chr22:35796056-35821423	+	protein_coding	-0.950544	0.517437	1	1	3.01791	3.96846	14.654	7.09995
ENST00000216124.9_1	ARSA	ARSA-201	chr22:51063446-51066600	-	protein_coding	-0.217945	0.859789	1	1	1.00839	1.22633	1.33972	1.01166
ENST00000216127.4_1	RASD2	RASD2-201	chr22:35936915-35950048	+	protein_coding	-1.5598	0.339197	1	1	0.575094	2.1349	3.39206	0.489775
ENST00000216129.6_1	TTLL12	TTLL12-201	chr22:43562628-43583139	-	protein_coding	-1.03496	0.488028	1	1	3.05181	4.08678	15.9919	7.29253
ENST00000216133.9_1	CBX7	CBX7-201	chr22:39526777-39548655	-	protein_coding	-0.779896	0.582409	1	1	1.16717	1.94707	2.8559	1.24571
ENST00000216146.8_1	RPL3	RPL3-201	chr22:39708889-39715776	-	protein_coding	-0.007279	0.994967	1	1	7.58443	7.59171	191.9	190.929
ENST00000216160.10_1	TAB1	TAB1-201	chr22:39795746-39827887	+	protein_coding	-0.333771	0.79346	1	1	2.85097	3.18474	8.09287	6.21483
ENST00000216180.7_2	PNPLA3	PNPLA3-201	chr22:44319619-44343448	+	protein_coding	-0.0989461	0.933715	1	1	1.77649	1.87543	2.66912	2.42591
ENST00000216181.9_1	MYH9	MYH9-201	chr22:36677327-36784063	-	protein_coding	-0.414154	0.750459	1	1	7.57856	7.99272	253.711	190.15
ENST00000216185.6_1	TXN2	TXN2-201	chr22:36863083-36878077	-	protein_coding	0.200403	1.14902	1	1	4.15155	3.95115	14.4673	16.7722
ENST00000216187.10_1	FOXRED2	FOXRED2-201	chr22:36884289-36903069	-	protein_coding	-0.296905	0.813997	1	1	0.524584	0.821489	0.767229	0.438519
ENST00000216190.12_1	EIF3D	EIF3D-201	chr22:36906897-36925483	-	protein_coding	1.92346	3.79331	1	1	4.75748	2.83403	6.13061	26.0486
ENST00000216214.7_1	FAM118A	FAM118A-201	chr22:45704863-45737836	+	protein_coding	0.0924625	1.06619	1	1	1.79825	1.70579	2.26206	2.47797
ENST00000216218.7_1	ST13	ST13-201	chr22:41220539-41253026	-	protein_coding	0.175108	1.12905	1	1	5.75214	5.57703	46.7369	52.8973
ENST00000216225.8_1	RBX1	RBX1-201	chr22:41347363-41369313	+	protein_coding	-0.172043	0.887585	1	1	4.82601	4.99805	30.9568	27.3644
ENST00000216237.9_1	L3MBTL2	L3MBTL2-201	chr22:41601209-41627275	+	protein_coding	-0.16424	0.892399	1	1	1.87181	2.03605	3.10122	2.65992
ENST00000216252.3_1	PHF5A	PHF5A-201	chr22:41855721-41864729	-	protein_coding	-0.111445	0.92566	1	1	4.22251	4.33395	19.1674	17.6682
ENST00000216254.8_1	ACO2	ACO2-201	chr22:41865129-41924993	+	protein_coding	-0.328157	0.796553	1	1	3.25443	3.58259	10.9803	8.54291
ENST00000216259.7_1	PMM1	PMM1-201	chr22:41972898-41985894	-	protein_coding	-0.26538	0.831979	1	1	2.48711	2.75249	5.73878	4.60652
ENST00000216264.12_1	CERK	CERK-201	chr22:47080308-47134158	-	protein_coding	-0.520064	0.697341	1	1	3.98585	4.50591	21.7203	14.8438
ENST00000216267.12_1	BRD1	BRD1-201	chr22:50166931-50218452	-	protein_coding	0.133478	1.09694	1	1	1.0629	0.929425	0.904517	1.08913
ENST00000216268.5_1	ZBED4	ZBED4-201	chr22:50247490-50283726	+	protein_coding	0.0376166	1.02642	1	1	2.77073	2.73312	5.6489	5.82454
ENST00000216274.9_1	RIPK3	RIPK3-201	chr14:24805227-24809251	-	protein_coding	-0.545055	0.685365	1	1	0.899603	1.44466	1.72198	0.865552
ENST00000216277.12_1	PAPOLA	PAPOLA-201	chr14:96968710-97033448	+	protein_coding	0.331953	1.25872	1	1	5.00039	4.66844	24.4296	31.0087
ENST00000216281.12_1	HSP90AA1	HSP90AA1-201	chr14:102547075-102553528	-	protein_coding	-0.0275046	0.981116	1	1	7.30057	7.32807	159.683	156.649
ENST00000216286.9_2	NID2	NID2-201	chr14:52471521-52535712	-	protein_coding	0.167287	1.12294	1	1	3.71731	3.55003	10.7129	12.1529
ENST00000216288.11_1	MARK3	MARK3-201	chr14:103852197-103970163	+	protein_coding	2.46688	5.52847	1	1	3.35342	0.886537	0.848733	9.22066
ENST00000216294.4_1	SNAPC1	SNAPC1-201	chr14:62229075-62263146	+	protein_coding	0.560596	1.47488	1	1	3.33611	2.77552	5.84721	9.09881
ENST00000216297.6_1	SUPT16H	SUPT16H-201	chr14:21819631-21852425	-	protein_coding	-0.208258	0.865582	1	1	5.04503	5.25329	37.1414	32.0145
ENST00000216350.12_1	PRMT5	PRMT5-201	chr14:23389739-23398600	-	protein_coding	0.200266	1.14891	1	1	3.24893	3.04867	7.27448	8.50663
ENST00000216366.8_1	AP4S1	AP4S1-201	chr14:31494857-31555656	+	protein_coding	0.392096	1.3123	1	1	0.684419	0.292324	0.224611	0.607055
ENST00000216367.9_1	POLE2	POLE2-201	chr14:50110278-50155021	-	protein_coding	0.982503	1.97589	1	1	1.93029	0.947786	0.92891	2.81131
ENST00000216373.9_1	SOS2	SOS2-201	chr14:50583838-50698276	-	protein_coding	0.695246	1.61916	1	1	3.44015	2.7449	5.70344	9.85395
ENST00000216378.2_1	CDKL1	CDKL1-201	chr14:50798645-50864122	-	protein_coding	-0.597508	0.660894	1	1	0.31463	0.912139	0.881833	0.243693
ENST00000216392.7_1	PYGL	PYGL-201	chr14:51371939-51411454	-	protein_coding	-0.608231	0.656001	1	1	2.45538	3.06361	7.36061	4.48457
ENST00000216410.7_1	GNPNAT1	GNPNAT1-201	chr14:53241912-53258319	-	protein_coding	0.0817245	1.05828	1	1	3.15998	3.07825	7.44591	7.93815
ENST00000216416.8_1	CNIH1	CNIH1-201	chr14:54890278-54908149	-	protein_coding	0.501653	1.41584	1	1	3.86833	3.36667	9.31502	13.6044
ENST00000216420.11_1	CGRRF1	CGRRF1-201	chr14:54976546-55006027	+	protein_coding	0.0186747	1.01303	1	1	0.987842	0.969167	0.95771	0.983216
ENST00000216442.11_1	ATP6V1D	ATP6V1D-201	chr14:67804788-67826966	-	protein_coding	0.234499	1.1765	1	1	3.83794	3.60344	11.1547	13.3
ENST00000216446.8_1	PLEK2	PLEK2-201	chr14:67853700-67878917	-	protein_coding	0.020039	1.01399	1	1	2.54239	2.52235	4.74518	4.82553
ENST00000216452.8_1	PIGH	PIGH-201	chr14:68056028-68067004	-	protein_coding	-0.398509	0.758642	1	1	1.10747	1.50598	1.84018	1.15468
ENST00000216455.8_1	PSMA3	PSMA3-201	chr14:58711549-58738725	+	protein_coding	0.0399045	1.02805	1	1	4.45721	4.4173	20.3668	20.9661
ENST00000216463.8_1	TIMM9	TIMM9-201	chr14:58875321-58894245	-	processed_transcript	-0.309222	0.807077	1	1	0.532843	0.842065	0.792614	0.446777
ENST00000216465.9_1	GSTZ1	GSTZ1-201	chr14:77787227-77797940	+	protein_coding	-0.452685	0.730682	1	1	0.740201	1.19289	1.2861	0.670409
ENST00000216468.7_1	TMED8	TMED8-201	chr14:77801364-77843452	-	protein_coding	-0.479268	0.717341	1	1	1.66675	2.14602	3.42604	2.17498
ENST00000216479.7_1	AHSA1	AHSA1-201	chr14:77924373-77935817	+	protein_coding	0.628086	1.54551	1	1	4.75547	4.12739	16.477	26.011
ENST00000216484.6_1	SPTLC2	SPTLC2-201	chr14:77972340-78083116	-	protein_coding	-0.137378	0.90917	1	1	3.62034	3.75772	12.5265	11.2979
ENST00000216487.11_1	RIN3	RIN3-201	chr14:92980118-93155339	+	protein_coding	0.387179	1.30783	1	1	1.29265	0.905466	0.873149	1.44977
ENST00000216489.7_1	ALKBH1	ALKBH1-201	chr14:78138747-78174363	-	protein_coding	-0.131085	0.913144	1	1	2.09954	2.23062	3.69337	3.28572
ENST00000216500.9_1	DHRS7	DHRS7-201	chr14:60610838-60636574	-	protein_coding	-0.438773	0.737762	1	1	1.60031	2.03909	3.10986	2.03209
ENST00000216513.4_1	SIX4	SIX4-201	chr14:61176246-61190852	-	protein_coding	0.971343	1.96067	1	1	2.83284	1.86149	2.63383	6.12474
ENST00000216517.10_2	CEP128	CEP128-201	chr14:81296509-81408031	-	protein_coding	-2.00171	0.249704	1	1	0	2.00171	3.00474	0
ENST00000216520.6_1	ERH	ERH-201	chr14:69846852-69864988	-	processed_transcript	0.755772	1.68853	1	1	1.4685	0.71273	0.638903	1.76734
ENST00000216554.7_1	EIF5	EIF5-201	chr14:103800339-103811362	+	protein_coding	0.268178	1.20429	1	1	2.21164	1.94346	2.84626	3.632
ENST00000216602.10_1	ZFYVE21	ZFYVE21-201	chr14:104182067-104200005	+	protein_coding	-1.17138	0.443996	1	1	0.106209	1.27759	1.42434	0.076396
ENST00000216605.12_1	MTHFD1	MTHFD1-201	chr14:64855068-64926722	+	protein_coding	-0.430691	0.741906	1	1	4.48272	4.91341	29.1358	21.358
ENST00000216629.10_1	BDKRB1	BDKRB1-201	chr14:96722161-96731100	+	protein_coding	-0.891781	0.538948	1	1	1.68514	2.57692	4.96663	2.21571
ENST00000216639.7_1	VRK1	VRK1-201	chr14:97263641-97347950	+	protein_coding	-0.160821	0.894516	1	1	3.18411	3.34493	9.1607	8.08891
ENST00000216714.7_1	APEX1	APEX1-201	chr14:20923354-20925926	+	protein_coding	0.0713709	1.05071	1	1	1.82546	1.75409	2.37313	2.5442
ENST00000216727.8_1	PABPN1	PABPN1-201	chr14:23790498-23795394	+	protein_coding	-0.0888181	0.940293	1	1	4.28892	4.37774	19.7889	18.5476
ENST00000216733.7_1	EFS	EFS-201	chr14:23825611-23834842	-	protein_coding	-0.640319	0.641571	1	1	1.66344	2.30376	3.93744	2.16772
ENST00000216756.10_1	CINP	CINP-201	chr14:102814619-102829229	-	protein_coding	-0.317365	0.802534	1	1	2.71428	3.03165	7.17742	5.56266
ENST00000216774.10_1	SRP54	SRP54-201	chr14:35452104-35498771	+	protein_coding	0.0110688	1.0077	1	1	2.4707	2.45963	4.50077	4.54314
ENST00000216780.8_1	PCK2	PCK2-201	chr14:24563347-24573339	+	protein_coding	0.385833	1.30661	1	1	1.42896	1.04313	1.06069	1.69253
ENST00000216797.9_1	NFKBIA	NFKBIA-201	chr14:35870717-35873952	-	protein_coding	0.060343	1.04271	1	1	0.608095	0.547752	0.461806	0.524245
ENST00000216799.8_1	EMC9	EMC9-201	chr14:24608174-24610797	-	protein_coding	-0.512705	0.700907	1	1	1.32915	1.84185	2.5847	1.51254
ENST00000216802.9_1	PSME2	PSME2-201	chr14:24612574-24616430	-	protein_coding	0.0746624	1.05311	1	1	3.97544	3.90077	13.9365	14.7299
ENST00000216807.11_1	BRMS1L	BRMS1L-201	chr14:36295524-36341169	+	protein_coding	1.91431	3.76934	1	1	2.74627	0.831959	0.780101	5.70981
ENST00000216832.8_1	PNN	PNN-201	chr14:39644417-39652422	+	protein_coding	0.27539	1.21032	1	1	4.62245	4.34706	19.3515	23.6318
ENST00000216840.10_1	RABGGTA	RABGGTA-201	chr14:24734744-24740945	-	protein_coding	-0.182007	0.881476	1	1	0.558625	0.740632	0.670908	0.472865
ENST00000216877.10_1	PTPRA	PTPRA-201	chr20:2854135-3019722	+	protein_coding	1.83118	3.55829	1	1	2.48498	0.653794	0.5733	4.59825
ENST00000216879.8_1	NSFL1C	NSFL1C-201	chr20:1422807-1448337	-	protein_coding	0.557344	1.47156	1	1	1.71463	1.15729	1.23037	2.28212
ENST00000216923.4_1	ZFP64	ZFP64-201	chr20:50767817-50808525	-	protein_coding	0.416874	1.33503	1	1	1.26971	0.852836	0.806048	1.41113
ENST00000216951.6_1	GSS	GSS-201	chr20:33516233-33543620	-	protein_coding	-0.399544	0.758098	1	1	4.20335	4.60289	23.3001	17.4219
ENST00000216962.8_1	PYGB	PYGB-201	chr20:25228705-25278650	+	protein_coding	-0.36452	0.776727	1	1	4.99536	5.35988	40.0663	30.8973
ENST00000216968.4_2	PROCR	PROCR-201	chr20:33759876-33765165	+	protein_coding	-0.126324	0.916163	1	1	3.53148	3.6578	11.6214	10.5633
ENST00000217026.4_1	MYBL2	MYBL2-201	chr20:42295797-42345136	+	protein_coding	-0.112406	0.925044	1	1	3.81981	3.93222	14.2657	13.1214
ENST00000217074.8_1	PABPC1L	PABPC1L-202	chr20:43538703-43559367	+	protein_coding	-1.6869	0.310593	1	1	0.768494	2.4554	4.48464	0.703491
ENST00000217109.8_1	CSTF1	CSTF1-201	chr20:54967450-54981425	+	protein_coding	-0.493518	0.710291	1	1	2.13955	2.63306	5.20342	3.40623
ENST00000217131.5_1	CTSZ	CTSZ-201	chr20:57570240-57582302	-	protein_coding	0.174103	1.12826	1	1	6.97423	6.80013	110.441	124.734
ENST00000217162.5_1	TCFL5	TCFL5-201	chr20:61476490-61493115	-	protein_coding	-0.0914363	0.938588	1	1	1.33068	1.42211	1.67978	1.51521
ENST00000217173.6_1	UBOX5	UBOX5-201	chr20:3088219-3140842	-	protein_coding	-0.136896	0.909474	1	1	1.04075	1.17764	1.26207	1.05729
ENST00000217195.12_1	C20orf27	C20orf27-201	chr20:3734155-3748375	-	protein_coding	-0.460994	0.726486	1	1	0.306799	0.767793	0.702663	0.23696
ENST00000217233.7_1	TRIB3	TRIB3-201	chr20:361261-378203	+	protein_coding	1.04757	2.06705	1	1	3.51942	2.47184	4.54753	10.467
ENST00000217244.7_1	CSNK2A1	CSNK2A1-201	chr20:461741-524465	-	protein_coding	0.645113	1.56386	1	1	3.24019	2.59508	5.04221	8.44919
ENST00000217289.8_1	FERMT1	FERMT1-201	chr20:6055492-6104191	-	protein_coding	-0.621176	0.650141	1	1	0.47884	1.10002	1.14357	0.393623
ENST00000217315.9_1	TM9SF4	TM9SF4-201	chr20:30697539-30755061	+	protein_coding	0.0702992	1.04993	1	1	1.06485	0.994546	0.992454	1.09195
ENST00000217381.2_1	SNTA1	SNTA1-201	chr20:31995761-32031698	-	protein_coding	-0.88579	0.541191	1	1	2.78966	3.67545	11.7768	5.91468
ENST00000217402.2_1	CHMP4B	CHMP4B-201	chr20:32399110-32442172	+	protein_coding	0.00825841	1.00574	1	1	5.45791	5.44965	42.7028	42.9537
ENST00000217426.6_1	AHCY	AHCY-201	chr20:32868074-32891154	-	protein_coding	2.93236	7.63357	1	1	4.19122	1.25886	1.39307	17.2676
ENST00000217446.7_2	PIGU	PIGU-201	chr20:33148346-33264889	-	protein_coding	-0.279858	0.823672	1	1	3.01806	3.29792	8.83496	7.10078
ENST00000217455.8_1	ACOT8	ACOT8-201	chr20:44470360-44486045	-	protein_coding	0.0494802	1.03489	1	1	1.90806	1.85858	2.62651	2.75304
ENST00000217456.2_1	APMAP	APMAP-201	chr20:24943561-24973615	-	protein_coding	0.108291	1.07795	1	1	5.40759	5.2993	38.3775	41.447
ENST00000217515.10_2	TXNL1	TXNL1-201	chr18:54264439-54305876	-	protein_coding	0.47302	1.38801	1	1	2.6687	2.19568	3.58106	5.35857
ENST00000217652.7_1	MYL12A	MYL12A-201	chr18:3247528-3256234	+	protein_coding	0.157138	1.11507	1	1	7.28144	7.1243	138.517	154.572
ENST00000217890.10_1	ARSD	ARSD-201	chrX:2831655-2847316	-	processed_transcript	-0.333261	0.79374	1	1	0.590375	0.923636	0.89689	0.505638
ENST00000217893.9_1	TAF9	TAF9-201	chr5:68660572-68665469	-	protein_coding	0.244712	1.18486	1	1	4.51553	4.27082	18.3038	21.8723
ENST00000217901.9_1	IDH3G	IDH3G-201	chrX:153051221-153059978	-	protein_coding	0.23206	1.17451	1	1	4.71201	4.47996	21.3152	25.2094
ENST00000217909.7_1	SLC25A43	SLC25A43-201	chrX:118533023-118588441	+	protein_coding	0.0971892	1.06969	1	1	2.07999	1.9828	2.9526	3.22804
ENST00000217939.6_1	MXRA5	MXRA5-201	chrX:3226606-3264682	-	protein_coding	-0.302318	0.810948	1	1	4.77946	5.08178	32.8663	26.4639
ENST00000217958.7_1	PSMD10	PSMD10-201	chrX:107327437-107334848	-	protein_coding	0.0582975	1.04124	1	1	3.6287	3.5704	10.8795	11.3694
ENST00000217961.4_1	STS	STS-201	chrX:7137497-7272851	+	protein_coding	-0.353084	0.782908	1	1	2.98634	3.33942	9.12201	6.9246
ENST00000217964.11_1	TBL1X	TBL1X-201	chrX:9433048-9687783	+	protein_coding	-1.67786	0.312547	1	1	1.43661	3.11446	7.66058	1.70684
ENST00000217971.7_1	PGRMC1	PGRMC1-201	chrX:118370216-118378429	+	protein_coding	-2.50843	0.175747	1	1	3.70475	6.21318	73.1912	12.0389
ENST00000218056.9_1	WDR13	WDR13-201	chrX:48455880-48463581	+	protein_coding	0.10489	1.07541	1	1	1.97386	1.86897	2.65272	2.92818
ENST00000218089.13_1	STAG2	STAG2-201	chrX:123094369-123235348	+	protein_coding	0.333024	1.25965	1	1	0.623647	0.290623	0.223168	0.540765
ENST00000218104.5_1	ABCD1	ABCD1-201	chrX:152990323-153010216	+	protein_coding	-0.573878	0.671809	1	1	1.94823	2.52211	4.74422	2.85901
ENST00000218147.11_2	BCORL1	BCORL1-201	chrX:129116586-129191638	+	protein_coding	0.278822	1.2132	1	1	0.762837	0.484015	0.398631	0.696824
ENST00000218176.3_1	KCND1	KCND1-201	chrX:48818647-48827976	-	protein_coding	0.341976	1.26749	1	1	1.1668	0.82482	0.771314	1.24513
ENST00000218249.7_2	RAB40AL	RAB40AL-201	chrX:102192200-102193228	+	protein_coding	0.166383	1.12224	1	1	0.95637	0.789987	0.729059	0.940422
ENST00000218340.3_1	RP2	RP2-201	chrX:46696375-46741793	+	protein_coding	0.0592398	1.04192	1	1	3.19577	3.13653	7.79408	8.1627
ENST00000218348.7_1	USP11	USP11-201	chrX:47092265-47107726	+	protein_coding	0.128465	1.09313	1	1	2.23832	2.10986	3.31649	3.71848
ENST00000218364.4_1	HTATSF1	HTATSF1-201	chrX:135579670-135594505	+	protein_coding	-0.0964731	0.935317	1	1	0.717828	0.814301	0.758446	0.644704
ENST00000218388.8_1	TIMP1	TIMP1-201	chrX:47441712-47446188	+	protein_coding	-0.32093	0.800554	1	1	7.90558	8.22651	298.521	238.783
ENST00000218439.8_1	MAGED2	MAGED2-201	chrX:54834771-54842127	+	protein_coding	-0.364965	0.776488	1	1	0.720522	1.08549	1.12209	0.647778
ENST00000218516.3_1	GLA	GLA-201	chrX:100652791-100662913	-	protein_coding	0.398156	1.31782	1	1	3.50941	3.11126	7.64135	10.3878
ENST00000218652.11_1	NDFIP2	NDFIP2-201	chr13:80055287-80130210	+	protein_coding	-2.1432	0.226377	1	1	0.527128	2.67033	5.36576	0.441058
ENST00000218867.3_1	SGCG	SGCG-201	chr13:23755091-23899304	+	protein_coding	-0.753089	0.593332	1	1	1.0882	1.84129	2.5833	1.12609
ENST00000219066.5_2	NTHL1	NTHL1-201	chr16:2089816-2097867	-	protein_coding	-0.618473	0.65136	1	1	1.7444	2.36288	4.14395	2.35057
ENST00000219069.5_1	ZNF263	ZNF263-201	chr16:3332943-3341460	+	protein_coding	-0.318705	0.801789	1	1	1.22336	1.54207	1.91211	1.3349
ENST00000219070.8_1	MMP2	MMP2-201	chr16:55512883-55540603	+	protein_coding	0.375795	1.29755	1	1	7.31398	6.93818	121.631	158.121
ENST00000219091.8_1	ZNF205	ZNF205-201	chr16:3162574-3170484	+	protein_coding	-0.574638	0.671455	1	1	1.37687	1.95151	2.86778	1.59704
ENST00000219097.6_2	ORC6	ORC6-201	chr16:46723558-46732306	+	protein_coding	0.926974	1.90128	1	1	2.03719	1.11021	1.15878	3.10445
ENST00000219139.7_1	C16orf70	C16orf70-201	chr16:67143891-67182442	+	protein_coding	-0.0305188	0.979068	1	1	2.76836	2.79887	5.95897	5.81331
ENST00000219150.9_1	CORO1A	CORO1A-201	chr16:30194743-30200397	+	protein_coding	-0.747959	0.595445	1	1	0	0.747959	0.679415	0
ENST00000219168.8_1	LYRM1	LYRM1-201	chr16:20912075-20936326	+	protein_coding	-1.12494	0.458522	1	1	0.552851	1.67779	2.19937	0.466982
ENST00000219169.8_1	NUTF2	NUTF2-201	chr16:67880635-67906470	+	protein_coding	0.226539	1.17002	1	1	3.84457	3.61803	11.2782	13.3658
ENST00000219204.7_1	ARL2BP	ARL2BP-201	chr16:57279010-57287547	+	protein_coding	-0.283604	0.821536	1	1	3.95318	4.23679	17.8538	14.4891
ENST00000219240.8_1	DHODH	DHODH-201	chr16:72042643-72059315	+	protein_coding	-0.663486	0.631351	1	1	0.723672	1.38716	1.61563	0.65138
ENST00000219252.9_1	POLR2C	POLR2C-201	chr16:57496299-57505922	+	protein_coding	-0.459906	0.727034	1	1	4.12245	4.58236	22.9567	16.4173
ENST00000219271.3_1	MMP15	MMP15-201	chr16:58059470-58080805	+	protein_coding	-0.512704	0.700907	1	1	0.948107	1.46081	1.75263	0.929339
ENST00000219281.7_1	USB1	USB1-201	chr16:58035277-58055522	+	protein_coding	-1.06231	0.478864	1	1	1.21737	2.27969	3.85572	1.32523
ENST00000219299.8_2	CCDC113	CCDC113-201	chr16:58283840-58317740	+	protein_coding	-0.27414	0.826943	1	1	0.381984	0.656125	0.575844	0.303133
ENST00000219313.8_1	PSMD7	PSMD7-201	chr16:74330673-74340186	+	protein_coding	-0.507654	0.703365	1	1	3.93009	4.43775	20.6718	14.2432
ENST00000219320.8_1	SLC38A7	SLC38A7-201	chr16:58699013-58719008	-	protein_coding	1.46058	2.75219	1	1	3.50602	2.04544	3.12799	10.361
ENST00000219343.10_1	SLC7A6	SLC7A6-201	chr16:68298433-68335722	+	protein_coding	1.078	2.11111	1	1	1.17638	0.0983764	0.070568	1.26009
ENST00000219345.9_2	PLA2G15	PLA2G15-201	chr16:68279247-68294965	+	protein_coding	0.336831	1.26298	1	1	1.98275	1.64592	2.12947	2.95245
ENST00000219400.7_1	CMC2	CMC2-201	chr16:81000345-81040719	-	protein_coding	0.119992	1.08673	1	1	1.13327	1.01328	1.01849	1.19355
ENST00000219431.4_1	MPG	MPG-201	chr16:128256-135841	+	protein_coding	-0.869371	0.547386	1	1	3.66386	4.53323	22.1546	11.6745
ENST00000219439.8_1	HSDL1	HSDL1-201	chr16:84155886-84178793	-	protein_coding	-0.249691	0.841077	1	1	2.00257	2.25226	3.7643	3.00714
ENST00000219473.11_2	USP10	USP10-201	chr16:84733584-84813187	+	protein_coding	1.19363	2.28728	1	1	3.51317	2.31954	3.99173	10.4175
ENST00000219476.7_1	TSC2	TSC2-201	chr16:2097466-2138713	+	protein_coding	-1.26395	0.416403	1	1	0.109312	1.37326	1.59055	0.078714
ENST00000219478.10_1	ZNF500	ZNF500-201	chr16:4798240-4817219	-	protein_coding	0.198683	1.14765	1	1	1.27008	1.07139	1.10146	1.41175
ENST00000219479.6_2	NME4	NME4-201	chr16:447209-450759	+	protein_coding	-0.0541806	0.963141	1	1	1.96647	2.02065	3.05766	2.9081
ENST00000219481.9_1	DECR2	DECR2-201	chr16:451826-462487	+	protein_coding	0.289482	1.2222	1	1	1.3631	1.07362	1.10471	1.57238
ENST00000219542.3_4	METRN	METRN-201	chr16:765338-767390	+	protein_coding	-0.325576	0.79798	1	1	2.38457	2.71015	5.54388	4.22188
ENST00000219548.8_1	STUB1	STUB1-201	chr16:730276-732799	+	protein_coding	-0.513161	0.700686	1	1	3.0887	3.60186	11.1414	7.50729
ENST00000219599.7_1	CRYM	CRYM-201	chr16:21269842-21314372	-	protein_coding	-0.572603	0.672402	1	1	0.215078	0.787682	0.726298	0.160767
ENST00000219611.6_1	CAPN15	CAPN15-201	chr16:577856-604636	+	protein_coding	-0.310333	0.806456	1	1	3.06381	3.37414	9.36855	7.36178
ENST00000219689.11_1	USP31	USP31-201	chr16:23072727-23160591	-	protein_coding	-0.0260764	0.982088	1	1	2.29149	2.31757	3.98492	3.89562
ENST00000219782.10_2	MAZ	MAZ-201	chr16:29817917-29822485	+	protein_coding	0.331104	1.25798	1	1	3.39599	3.06489	7.36803	9.52677
ENST00000219789.10_1	CDIPT	CDIPT-201	chr16:29869678-29875057	-	protein_coding	-0.0846345	0.943023	1	1	1.60614	1.69077	2.22829	2.04435
ENST00000219794.10_1	BCKDK	BCKDK-201	chr16:31119615-31124112	+	protein_coding	-0.37034	0.7736	1	1	1.81596	2.1863	3.55137	2.52094
ENST00000219837.11_3	KNOP1	KNOP1-201	chr16:19713256-19729556	-	protein_coding	-0.063612	0.956865	1	1	2.01665	2.08026	3.22884	3.04643
ENST00000219905.11_1	MGA	MGA-201	chr15:41952610-42062141	+	protein_coding	0.349906	1.27448	1	1	1.03095	0.681041	0.603296	1.04337
ENST00000220003.13_1	CSK	CSK-201	chr15:75074398-75095539	+	protein_coding	-0.412566	0.751286	1	1	2.90148	3.31404	8.94549	6.47191
ENST00000220058.8_1	MTFMT	MTFMT-201	chr15:65293850-65321965	-	protein_coding	-0.320058	0.801038	1	1	1.56904	1.88909	2.70403	1.96706
ENST00000220244.7_1	CEMIP	CEMIP-201	chr15:81071684-81244117	+	protein_coding	-0.879542	0.54354	1	1	2.8953	3.77484	12.688	6.44
ENST00000220325.8_1	EHD4	EHD4-201	chr15:42188137-42264776	-	protein_coding	-0.763391	0.58911	1	1	3.12551	3.8889	13.8141	7.72714
ENST00000220429.12_1	GABPB1	GABPB1-201	chr15:50569460-50647350	-	protein_coding	0.344295	1.26953	1	1	2.37546	2.03116	3.08734	4.189
ENST00000220496.8_1	DNAJC17	DNAJC17-201	chr15:41057353-41099675	-	protein_coding	0.25982	1.19733	1	1	1.49969	1.23987	1.36177	1.82781
ENST00000220509.9_1	VPS18	VPS18-201	chr15:41186628-41196173	+	protein_coding	-0.215887	0.861017	1	1	3.75218	3.96806	14.6497	12.4746
ENST00000220514.7_1	OIP5	OIP5-201	chr15:41601466-41624819	-	protein_coding	-0.194549	0.873846	1	1	2.42226	2.61681	5.13394	4.36012
ENST00000220531.7_1	BLOC1S6	BLOC1S6-201	chr15:45879321-45901909	+	protein_coding	-2.84782	0.138906	1	1	0.940275	3.7881	12.8144	0.918894
ENST00000220562.8_1	EXTL3	EXTL3-201	chr8:28558844-28611204	+	protein_coding	-0.324788	0.798416	1	1	3.41044	3.73523	12.3173	9.63275
ENST00000220584.8_1	FDFT1	FDFT1-201	chr8:11660120-11696818	+	protein_coding	0.421351	1.33918	1	1	2.18502	1.76367	2.39561	3.54734
ENST00000220592.9_2	AGO2	AGO2-201	chr8:141530255-141645718	-	protein_coding	0.577107	1.49185	1	1	4.04405	3.46694	10.0574	15.4961
ENST00000220597.4_1	PAG1	PAG1-201	chr8:81880045-82024303	-	protein_coding	0.217266	1.16253	1	1	2.18941	1.97214	2.9235	3.56119
ENST00000220659.10_1	BRF2	BRF2-201	chr8:37700786-37707422	-	protein_coding	-0.166832	0.890796	1	1	2.32805	2.49488	4.63681	4.02125
ENST00000220751.4_1	RIPK2	RIPK2-201	chr8:90769975-90803291	+	protein_coding	0.242744	1.18324	1	1	2.93368	2.69094	5.45732	6.64057
ENST00000220763.9_1	CPQ	CPQ-201	chr8:97657455-98155729	+	protein_coding	0.0294517	1.02062	1	1	3.65152	3.62207	11.3127	11.5666
ENST00000220764.6_1	DECR1	DECR1-201	chr8:91013633-91064236	+	protein_coding	-0.328312	0.796468	1	1	2.99455	3.32286	9.00644	6.96981
ENST00000220772.7_1	SFRP1	SFRP1-201	chr8:41119477-41167016	-	protein_coding	-0.647944	0.638189	1	1	2.36845	3.01639	7.09143	4.16386
ENST00000220809.8_1	PLAT	PLAT-201	chr8:42032751-42065242	-	protein_coding	0.307101	1.23722	1	1	2.44958	2.14248	3.4152	4.46257
ENST00000220822.11_1	GDAP1	GDAP1-201	chr8:75262617-75279111	+	protein_coding	-0.206714	0.866509	1	1	1.27329	1.48	1.7895	1.41712
ENST00000220847.8_1	PHF20L1	PHF20L1-201	chr8:133787604-133858168	+	protein_coding	-0.22374	0.856343	1	1	0.696126	0.919866	0.891939	0.620148
ENST00000220849.9_1	EIF3E	EIF3E-201	chr8:109213972-109260994	-	protein_coding	-0.567316	0.674871	1	1	2.55132	3.11863	7.68566	4.8617
ENST00000220853.7_1	EMC2	EMC2-201	chr8:109455853-109499141	+	protein_coding	0.702417	1.62723	1	1	3.82652	3.1241	7.71863	13.1872
ENST00000220876.11_1	STMN2	STMN2-201	chr8:80523049-80578410	+	protein_coding	-0.835727	0.560301	1	1	2.75565	3.59138	11.0535	5.75357
ENST00000220913.9_1	CHRAC1	CHRAC1-201	chr8:141521397-141527236	+	protein_coding	-0.513512	0.700515	1	1	2.1729	2.68641	5.43711	3.50929
ENST00000220931.10_1	NCALD	NCALD-201	chr8:102698955-102803189	-	protein_coding	1.95017	3.86419	1	1	1.95017	0	0	2.86419
ENST00000220959.8_1	UBR5	UBR5-201	chr8:103265964-103424917	-	protein_coding	0.199775	1.14852	1	1	0.84694	0.647165	0.566088	0.798682
ENST00000220966.10_1	PYCR3	PYCR3-201	chr8:144686083-144691784	-	protein_coding	-1.87435	0.272749	1	1	0.0439212	1.91827	2.77971	0.030912
ENST00000221086.7_1	MTMR9	MTMR9-201	chr8:11141925-11185655	+	protein_coding	0.615321	1.5319	1	1	3.15026	2.53494	4.79554	7.87818
ENST00000221114.7_1	DCTN6	DCTN6-201	chr8:30013813-30041156	+	protein_coding	-0.143912	0.905062	1	1	3.57443	3.71835	12.1624	10.9127
ENST00000221130.9_2	GSR	GSR-201	chr8:30535578-30585443	-	protein_coding	0.0255056	1.01784	1	1	3.95178	3.92627	14.2029	14.4741
ENST00000221132.7_1	TNFRSF10A	TNFRSF10A-201	chr8:23047965-23082639	-	protein_coding	-0.154347	0.898539	1	1	2.44003	2.59438	5.03929	4.42654
ENST00000221138.8_1	PPP2CB	PPP2CB-201	chr8:30643126-30670388	-	protein_coding	0.497708	1.41197	1	1	5.14162	4.64391	24.001	34.3006
ENST00000221166.9_1	NEFM	NEFM-201	chr8:24770525-24776606	+	protein_coding	-0.291934	0.816806	1	1	0.773402	1.06534	1.09266	0.709296
ENST00000221200.8_1	KCTD9	KCTD9-201	chr8:25285363-25315983	-	protein_coding	-0.15118	0.900514	1	1	4.24037	4.39155	19.9889	17.9008
ENST00000221232.9_1	CNOT3	CNOT3-201	chr19:54641444-54659419	+	protein_coding	-1.55123	0.341219	1	1	0.559399	2.11063	3.3188	0.473655
ENST00000221233.8_1	EXOSC5	EXOSC5-201	chr19:41892279-41903384	-	protein_coding	0.528169	1.4421	1	1	2.19941	1.67124	2.18488	3.59291
ENST00000221249.10_2	PNPLA6	PNPLA6-201	chr19:7598890-7626650	+	protein_coding	0.103006	1.07401	1	1	2.86565	2.76264	5.78639	6.28865
ENST00000221264.8_2	PLAUR	PLAUR-201	chr19:44152732-44174699	-	protein_coding	-0.35623	0.781204	1	1	1.15945	1.51568	1.85934	1.23373
ENST00000221265.7_1	PAF1	PAF1-201	chr19:39876492-39881835	-	protein_coding	-0.0818138	0.944869	1	1	4.44191	4.52373	22.0026	20.7345
ENST00000221315.9_1	ZNF432	ZNF432-201	chr19:52536673-52552073	-	protein_coding	0.462799	1.37821	1	1	2.1611	1.6983	2.24518	3.47255
ENST00000221363.8_2	MAN2B1	MAN2B1-201	chr19:12757330-12777548	-	protein_coding	-0.398473	0.758661	1	1	2.23072	2.62919	5.18679	3.69367
ENST00000221418.8_1	ECH1	ECH1-201	chr19:39306062-39322645	-	protein_coding	-0.262635	0.833564	1	1	2.73504	2.99767	6.9871	5.65776
ENST00000221419.9_1	HNRNPL	HNRNPL-201	chr19:39327028-39340973	-	protein_coding	0.361973	1.28518	1	1	2.45161	2.08963	3.2564	4.47025
ENST00000221431.10_1	SARS2	SARS2-201	chr19:39405906-39421536	-	protein_coding	0.735021	1.66442	1	1	2.27593	1.54091	1.90978	3.8431
ENST00000221448.9_1	SNRNP70	SNRNP70-201	chr19:49588708-49611820	+	protein_coding	0.293909	1.22596	1	1	4.36308	4.06917	15.7858	19.5787
ENST00000221459.6_1	LIN7B	LIN7B-201	chr19:49617618-49621717	+	protein_coding	-0.20484	0.867635	1	1	0.755841	0.960681	0.946229	0.688616
ENST00000221462.8_1	PPP1R37	PPP1R37-201	chr19:45596220-45650543	+	protein_coding	-1.21034	0.432165	1	1	2.44876	3.6591	11.6328	4.45945
ENST00000221466.9_1	FCGRT	FCGRT-201	chr19:50015536-50029590	+	protein_coding	-0.0791479	0.946617	1	1	1.64388	1.72303	2.30129	2.12505
ENST00000221476.3_1	CKM	CKM-201	chr19:45809672-45826235	-	protein_coding	0.143478	1.10456	1	1	1.0981	0.954621	0.93807	1.14072
ENST00000221480.5_1	PEX11G	PEX11G-201	chr19:7541761-7553905	-	protein_coding	-0.776082	0.58395	1	1	0	0.776082	0.712474	0
ENST00000221486.4_1	RNASEH2A	RNASEH2A-201	chr19:12917394-12924451	+	protein_coding	-1.32448	0.399294	1	1	3.65243	4.9769	30.4917	11.5745
ENST00000221494.9_3	SF3A2	SF3A2-201	chr19:2236503-2248678	+	protein_coding	-0.21197	0.863357	1	1	4.53717	4.74914	25.8926	22.218
ENST00000221504.12_1	TRMT1	TRMT1-201	chr19:13215721-13227471	-	protein_coding	-0.753827	0.593028	1	1	0.44541	1.19924	1.29618	0.361701
ENST00000221543.9_1	TBC1D17	TBC1D17-201	chr19:50380682-50392001	+	protein_coding	0.0243616	1.01703	1	1	1.26014	1.23578	1.35509	1.39519
ENST00000221561.12_1	AES	AES-201	chr19:3052908-3063105	-	protein_coding	-0.507485	0.703448	1	1	0.387464	0.894949	0.859544	0.308092
ENST00000221566.6_1	SGTA	SGTA-201	chr19:2754712-2783369	-	protein_coding	0.0109163	1.0076	1	1	4.84805	4.83714	27.584	27.8011
ENST00000221573.10_1	SNAPC2	SNAPC2-201	chr19:7985201-7988135	+	protein_coding	-1.69614	0.308611	1	1	1.87326	3.5694	10.8713	2.6636
ENST00000221576.4_1	C19orf53	C19orf53-201	chr19:13885293-13889273	+	protein_coding	2.51383	5.71134	1	1	2.51383	0	0	4.71134
ENST00000221665.4_1	FIZ1	FIZ1-201	chr19:56102737-56110893	-	protein_coding	0.0360115	1.02528	1	1	2.14098	2.10497	3.30189	3.41062
ENST00000221671.7_1	C19orf44	C19orf44-201	chr19:16607122-16632161	+	protein_coding	0.336286	1.2625	1	1	1.16283	0.826546	0.773435	1.23897
ENST00000221730.7_1	EPHX3	EPHX3-201	chr19:15337730-15343243	-	protein_coding	0.453574	1.36943	1	1	0.757023	0.303449	0.234091	0.69
ENST00000221770.7_1	POP4	POP4-201	chr19:30097201-30108144	+	protein_coding	-0.314691	0.804023	1	1	0.556361	0.871052	0.828996	0.470555
ENST00000221801.7_2	FBL	FBL-201	chr19:40325098-40337054	-	protein_coding	-0.100921	0.932438	1	1	4.31771	4.41863	20.3866	18.9417
ENST00000221855.7_1	TBCB	TBCB-201	chr19:36605888-36616847	+	protein_coding	-0.435278	0.739551	1	1	3.31084	3.74612	12.4182	8.92347
ENST00000221856.10_1	FSD1	FSD1-201	chr19:4304597-4323833	+	protein_coding	0.352441	1.27672	1	1	0.976481	0.62404	0.541185	0.96766
ENST00000221859.8_1	POLR2I	POLR2I-201	chr19:36604612-36606248	-	protein_coding	0.131703	1.09559	1	1	2.13003	1.99833	2.99537	3.37727
ENST00000221891.8_2	APLP1	APLP1-201	chr19:36359347-36370690	+	protein_coding	-0.993145	0.502381	1	1	0.908565	1.90171	2.73656	0.877178
ENST00000221899.7_1	CACTIN	CACTIN-201	chr19:3610658-3626813	-	protein_coding	-1.03497	0.488026	1	1	0.0567181	1.09169	1.13123	0.040097
ENST00000221922.10_2	CCDC9	CCDC9-201	chr19:47759716-47775210	+	protein_coding	-0.0555918	0.9622	1	1	3.09563	3.15123	7.8841	7.54828
ENST00000221930.5_1	TGFB1	TGFB1-201	chr19:41836228-41859816	-	protein_coding	-0.160271	0.894857	1	1	6.25346	6.41373	84.256	75.2919
ENST00000221957.8_1	PLIN3	PLIN3-201	chr19:4838353-4867780	-	protein_coding	0.405781	1.32481	1	1	3.34465	2.93887	6.66811	9.15876
ENST00000221975.6_1	RPS19	RPS19-201	chr19:42364327-42375484	+	protein_coding	-1.742	0.298955	1	1	2.57753	4.31953	18.9668	4.96917
ENST00000221980.4_1	ICAM5	ICAM5-201	chr19:10400657-10407454	+	protein_coding	0.111173	1.08011	1	1	0.626957	0.515784	0.429771	0.544304
ENST00000222005.6_1	CDC37	CDC37-201	chr19:10501810-10514209	-	protein_coding	-0.182478	0.881188	1	1	5.32557	5.50805	44.508	39.1011
ENST00000222008.10_1	RABAC1	RABAC1-201	chr19:42460833-42463542	-	protein_coding	-0.420198	0.747322	1	1	5.04155	5.46175	43.0707	31.935
ENST00000222120.7_1	RAB3D	RAB3D-201	chr19:11432722-11450344	-	protein_coding	-0.476359	0.718789	1	1	1.45962	1.93598	2.82638	1.75036
ENST00000222122.9_1	DBP	DBP-201	chr19:49133287-49140695	-	protein_coding	-0.00946182	0.993463	1	1	0.811111	0.820573	0.766107	0.754562
ENST00000222139.10_1	EPOR	EPOR-201	chr19:11487881-11494988	-	protein_coding	0.904051	1.87131	1	1	0.904051	0	0	0.871313
ENST00000222190.9_1	WDR83OS	WDR83OS-201	chr19:12778889-12780217	-	protein_coding	0.135589	1.09854	1	1	0.589583	0.453995	0.369828	0.504812
ENST00000222214.9_1	GCDH	GCDH-201	chr19:13001840-13010783	+	protein_coding	-0.145127	0.9043	1	1	1.1246	1.26973	1.41116	1.18041
ENST00000222219.7_1	DNASE2	DNASE2-201	chr19:12986025-12992282	-	protein_coding	-0.535639	0.689853	1	1	3.41506	3.9507	14.4625	9.66685
ENST00000222224.3_1	LENG1	LENG1-201	chr19:54658899-54663620	-	protein_coding	0.0134947	1.0094	1	1	2.03173	2.01823	3.05087	3.08894
ENST00000222247.9_1	RPL18A	RPL18A-201	chr19:17970685-17974125	+	protein_coding	0.425807	1.34332	1	1	7.14327	6.71747	104.235	140.364
ENST00000222250.4_1	ARRDC2	ARRDC2-201	chr19:18118977-18124911	+	protein_coding	-0.144721	0.904554	1	1	1.41177	1.5565	1.94138	1.66064
ENST00000222254.12_1	PIK3R2	PIK3R2-201	chr19:18263928-18281350	+	protein_coding	-0.573816	0.671837	1	1	3.06343	3.63725	11.4429	7.35959
ENST00000222256.8_1	RAB3A	RAB3A-201	chr19:18307594-18314884	-	protein_coding	-1.18425	0.440054	1	1	0.3756	1.55985	1.94823	0.297379
ENST00000222266.2_1	PSENEN	PSENEN-201	chr19:36236520-36237905	+	protein_coding	-0.447378	0.733374	1	1	0.992036	1.43941	1.71211	0.98899
ENST00000222271.6_1	COMP	COMP-201	chr19:18893583-18902123	-	protein_coding	-0.870507	0.546954	1	1	1.83358	2.70409	5.51646	2.5642
ENST00000222284.9_1	TMEM147	TMEM147-201	chr19:36036497-36038428	+	protein_coding	-0.594316	0.662358	1	1	3.88545	4.47977	21.3123	13.7788
ENST00000222305.7_2	USF2	USF2-201	chr19:35759968-35770715	+	protein_coding	-0.0347141	0.976225	1	1	0.853027	0.887741	0.850277	0.806287
ENST00000222307.8_2	KXD1	KXD1-201	chr19:18668598-18680188	+	protein_coding	-1.61059	0.327464	1	1	1.33102	2.94161	6.68268	1.5158
ENST00000222308.8_3	FKBP8	FKBP8-201	chr19:18642572-18654334	-	protein_coding	-0.198144	0.871671	1	1	3.91674	4.11488	16.3262	14.1027
ENST00000222329.8_1	ERF	ERF-201	chr19:42751724-42759309	-	protein_coding	-0.186345	0.87883	1	1	4.6085	4.79485	26.7583	23.3948
ENST00000222330.7_1	GSK3A	GSK3A-201	chr19:42734338-42746745	-	protein_coding	-0.511602	0.701443	1	1	0.33631	0.847912	0.799894	0.262523
ENST00000222345.10_1	SIPA1L3	SIPA1L3-201	chr19:38397868-38699012	+	protein_coding	-0.488785	0.712625	1	1	3.89008	4.37887	19.8051	13.8262
ENST00000222388.6_1	ABCF2	ABCF2-201	chr7:150904923-150924252	-	protein_coding	-1.0464	0.484175	1	1	0	1.0464	1.06537	0
ENST00000222390.9_2	HGF	HGF-201	chr7:81328322-81399514	-	protein_coding	-1.00502	0.498264	1	1	0.365511	1.37053	1.58565	0.288338
ENST00000222399.10_1	LAMB1	LAMB1-201	chr7:107564263-107643700	-	protein_coding	0.186172	1.13774	1	1	6.66743	6.48125	88.3412	100.647
ENST00000222402.7_1	UBE2D4	UBE2D4-201	chr7:43966043-43995735	+	protein_coding	-0.763705	0.588982	1	1	1.22323	1.98693	2.96393	1.33468
ENST00000222462.2_1	WNT16	WNT16-201	chr7:120969057-120981158	+	protein_coding	-0.837787	0.559501	1	1	0.56862	1.40641	1.65076	0.483104
ENST00000222482.8_1	CPA4	CPA4-201	chr7:129932993-129964019	+	protein_coding	0.170492	1.12544	1	1	1.53235	1.36186	1.57017	1.89257
ENST00000222511.10_1	GTPBP10	GTPBP10-201	chr7:89975990-90020769	+	protein_coding	0.927786	1.90235	1	1	1.85594	0.928152	0.902837	2.61987
ENST00000222543.9_1	TFPI2	TFPI2-201	chr7:93514709-93520303	-	protein_coding	-0.0712608	0.951806	1	1	4.74079	4.81206	27.0914	25.7375
ENST00000222547.7_1	BET1	BET1-201	chr7:93622554-93633687	-	protein_coding	0.081645	1.05822	1	1	2.51682	2.43517	4.40829	4.72318
ENST00000222553.7_1	NAMPT	NAMPT-201	chr7:105888731-105925638	-	protein_coding	0.454186	1.37001	1	1	3.98423	3.53004	10.5518	14.826
ENST00000222567.5_1	TWISTNB	TWISTNB-201	chr7:19735085-19748710	-	protein_coding	0.156027	1.11421	1	1	2.88496	2.72893	5.62965	6.38685
ENST00000222572.7_1	PON2	PON2-201	chr7:95034209-95064510	-	protein_coding	-0.121409	0.919289	1	1	0.874329	0.995738	0.9941	0.833155
ENST00000222573.4_1	ITGB8	ITGB8-201	chr7:20370746-20455377	+	protein_coding	1.23832	2.35924	1	1	2.51038	1.27206	1.41507	4.69772
ENST00000222574.8_1	HBP1	HBP1-201	chr7:106809460-106842974	+	protein_coding	0.811099	1.75455	1	1	1.89269	1.08159	1.11637	2.71328
ENST00000222584.7_1	SP4	SP4-201	chr7:21467652-21554440	+	protein_coding	-0.00371152	0.997431	1	1	1.0338	1.03751	1.05268	1.04741
ENST00000222597.6_1	CBLL1	CBLL1-201	chr7:107384587-107400131	+	protein_coding	-1.74928	0.29745	1	1	0.36844	2.11772	3.34008	0.290956
ENST00000222644.9_1	MPP6	MPP6-201	chr7:24612965-24733812	+	protein_coding	1.09674	2.13871	1	1	1.99706	0.900325	0.866486	2.99187
ENST00000222673.5_1	OGDH	OGDH-201	chr7:44646238-44748665	+	protein_coding	0.758308	1.69151	1	1	1.64834	0.89003	0.853215	2.13472
ENST00000222690.10_1	H2AFV	H2AFV-201	chr7:44866390-44887676	-	protein_coding	0.314495	1.24358	1	1	4.8727	4.55821	22.5591	28.2975
ENST00000222693.4_1	CAV2	CAV2-201	chr7:116139444-116148595	+	protein_coding	0.247756	1.18736	1	1	4.54429	4.29653	18.651	22.3328
ENST00000222725.9_1	LFNG	LFNG-201	chr7:2559476-2568063	+	protein_coding	0.143233	1.10438	1	1	1.13031	0.987076	0.982164	1.18906
ENST00000222726.3_1	HOXA5	HOXA5-201	chr7:27180671-27183287	-	protein_coding	0.0316593	1.02219	1	1	1.85786	1.8262	2.54603	2.6247
ENST00000222728.3_1	HOXA6	HOXA6-201	chr7:27185015-27187393	-	protein_coding	0.212207	1.15846	1	1	1.43087	1.21866	1.32731	1.69609
ENST00000222747.7_1	TSPAN12	TSPAN12-201	chr7:120427374-120498411	-	protein_coding	0.153482	1.11225	1	1	0.632672	0.47919	0.393961	0.550434
ENST00000222753.5_2	HOXA13	HOXA13-201	chr7:27233983-27239725	-	protein_coding	-0.791674	0.577673	1	1	0.719412	1.51109	1.85024	0.646511
ENST00000222800.7_1	ABHD11	ABHD11-201	chr7:73150424-73153197	-	protein_coding	-0.0238987	0.983571	1	1	1.02926	1.05316	1.07507	1.04098
ENST00000222803.9_1	FKBP14	FKBP14-201	chr7:30050203-30066300	-	protein_coding	-0.243741	0.844553	1	1	3.03329	3.27703	8.6936	7.18676
ENST00000222812.7_1	STX1A	STX1A-201	chr7:73113536-73133988	-	protein_coding	-0.886048	0.541094	1	1	0.674445	1.56049	1.94955	0.595983
ENST00000222823.8_1	NOD1	NOD1-201	chr7:30464143-30518396	-	protein_coding	0.111908	1.08066	1	1	1.02316	0.911256	0.880682	1.03237
ENST00000222969.9_1	BUD31	BUD31-201	chr7:99006601-99017231	+	protein_coding	0.0668356	1.04742	1	1	4.46728	4.40044	20.1186	21.12
ENST00000222990.7_1	SNX8	SNX8-201	chr7:2291405-2354099	-	protein_coding	-0.762774	0.589362	1	1	3.32986	4.09263	16.061	9.0551
ENST00000223023.4_1	WASL	WASL-201	chr7:123321989-123389121	-	protein_coding	0.474389	1.38933	1	1	4.28347	3.80908	13.0167	18.4739
ENST00000223029.7_1	AIMP2	AIMP2-201	chr7:6048876-6063465	+	protein_coding	0.0899043	1.0643	1	1	4.13912	4.04922	15.5553	16.6198
ENST00000223061.5_1	PCOLCE	PCOLCE-201	chr7:100199800-100205798	+	protein_coding	-0.0600941	0.959202	1	1	5.97135	6.03144	64.4102	61.7416
ENST00000223073.6_1	RBM28	RBM28-201	chr7:127937738-127983962	-	protein_coding	0.205901	1.15341	1	1	2.19689	1.99099	2.97509	3.58489
ENST00000223095.4_1	SERPINE1	SERPINE1-201	chr7:100770370-100782547	+	protein_coding	-1.33269	0.397026	1	1	7.22556	8.55825	375.956	148.661
ENST00000223122.3_1	C1GALT1	C1GALT1-201	chr7:7273889-7288282	+	protein_coding	1.37274	2.58961	1	1	1.91802	0.545281	0.459305	2.77904
ENST00000223127.7_3	PLOD3	PLOD3-201	chr7:100849258-100860954	-	protein_coding	-0.0552704	0.962414	1	1	5.36743	5.4227	41.8938	40.2816
ENST00000223129.8_1	RPA3	RPA3-201	chr7:7676149-7758238	-	protein_coding	-0.317828	0.802277	1	1	2.4431	2.76093	5.77834	4.4381
ENST00000223136.4_1	FIS1	FIS1-201	chr7:100882893-100888366	-	protein_coding	-0.726999	0.604159	1	1	4.62064	5.34763	39.7191	23.6008
ENST00000223145.9_1	GLCCI1	GLCCI1-201	chr7:8008425-8128710	+	protein_coding	-0.701445	0.614956	1	1	0.549748	1.25119	1.38038	0.46383
ENST00000223190.8_1	NRF1	NRF1-201	chr7:129251597-129395855	+	protein_coding	-0.193428	0.874525	1	1	2.25393	2.44736	4.45415	3.76979
ENST00000223208.9_1	CEP41	CEP41-201	chr7:130033612-130081078	-	protein_coding	-0.506755	0.703804	1	1	0.76572	1.27247	1.41576	0.700218
ENST00000223210.4_1	ZNF862	ZNF862-201	chr7:149535456-149564568	+	protein_coding	-0.0246641	0.983049	1	1	1.42496	1.44962	1.73136	1.68506
ENST00000223215.8_1	MEST	MEST-201	chr7:130131934-130146133	+	protein_coding	1.91202	3.76336	1	1	2.36822	0.4562	0.371923	4.16304
ENST00000223273.6_1	YAE1D1	YAE1D1-201	chr7:39605975-39612480	+	protein_coding	0.0990258	1.07105	1	1	2.91933	2.82031	6.06313	6.56496
ENST00000223321.8_1	PSMA2	PSMA2-201	chr7:42956456-42971822	-	protein_coding	0.0198287	1.01384	1	1	3.72082	3.70099	12.005	12.185
ENST00000223324.2_1	MRPL32	MRPL32-201	chr7:42971799-42977456	+	protein_coding	0.310468	1.24011	1	1	3.79417	3.4837	10.1866	12.8726
ENST00000223357.7_1	AEBP1	AEBP1-201	chr7:44143960-44154159	+	protein_coding	0.27405	1.2092	1	1	6.22475	5.9507	60.85	73.7888
ENST00000223361.7_1	POLD2	POLD2-201	chr7:44154298-44161795	-	protein_coding	-0.626286	0.647842	1	1	1.13905	1.76533	2.39952	1.20235
ENST00000223368.6_1	BCL7B	BCL7B-201	chr7:72950686-72972332	-	protein_coding	-0.689641	0.620008	1	1	1.73927	2.42891	4.38488	2.33867
ENST00000223369.2_1	YKT6	YKT6-201	chr7:44240648-44253893	+	protein_coding	-0.446227	0.73396	1	1	3.73402	4.18024	17.1292	12.3061
ENST00000223398.10_1	CLIP2	CLIP2-201	chr7:73703805-73820273	+	protein_coding	0.364357	1.28731	1	1	1.06106	0.696698	0.620791	1.08646
ENST00000223423.8_2	PTGS1	PTGS1-201	chr9:125133359-125155457	+	protein_coding	0.0358078	1.02513	1	1	1.5052	1.46939	1.76905	1.83864
ENST00000223428.8_1	ZNF510	ZNF510-201	chr9:99518147-99540328	-	protein_coding	-0.345242	0.787176	1	1	1.34697	1.69221	2.23152	1.54377
ENST00000223459.10_1	ZNF688	ZNF688-201	chr16:30580667-30584055	-	protein_coding	-0.589414	0.664613	1	1	0.753014	1.34243	1.53578	0.68531
ENST00000223500.8_1	CHMP5	CHMP5-201	chr9:33264940-33281537	+	protein_coding	0.230925	1.17359	1	1	5.03893	4.80801	27.0127	31.8753
ENST00000223528.6_1	FKTN	FKTN-201	chr9:108320411-108403399	+	protein_coding	-0.632621	0.645004	1	1	1.95806	2.59068	5.02384	2.8854
ENST00000223641.4_1	SEC61B	SEC61B-201	chr9:101984583-101992897	+	protein_coding	-0.114586	0.923648	1	1	6.78173	6.89632	118.124	109.028
ENST00000223642.2_1	C5	C5-201	chr9:123714613-123812554	-	protein_coding	-0.603181	0.658301	1	1	0.576511	1.17969	1.26528	0.491239
ENST00000223864.6_1	PLGRKT	PLGRKT-201	chr9:5357973-5437878	-	protein_coding	-0.412184	0.751485	1	1	3.00014	3.41232	9.64659	7.00075
ENST00000223865.8_1	TBC1D13	TBC1D13-201	chr9:131549628-131572703	+	protein_coding	0.980291	1.97286	1	1	0.980291	0	0	0.972863
ENST00000224073.5_1	EDF1	EDF1-201	chr9:139756571-139760738	-	protein_coding	-0.0126357	0.99128	1	1	6.3709	6.38354	82.4903	81.7623
ENST00000224140.5_1	SETX	SETX-201	chr9:135136743-135230372	-	protein_coding	0.368722	1.29121	1	1	4.40027	4.03155	15.3537	20.1161
ENST00000224237.9_1	VIM	VIM-201	chr10:17271277-17279592	+	protein_coding	2.62343	6.16215	1	1	8.5165	5.89306	58.4277	365.203
ENST00000224756.12_1	CCSER2	CCSER2-201	chr10:86088419-86278273	+	protein_coding	0.0121945	1.00849	1	1	3.52547	3.51328	10.4183	10.5152
ENST00000224784.10_1	ACTA2	ACTA2-201	chr10:90694831-90712530	-	protein_coding	0.258392	1.19614	1	1	5.17554	4.91715	29.2141	35.1404
ENST00000224807.9_1	SFXN3	SFXN3-201	chr10:102790996-102800997	+	protein_coding	-0.0268702	0.981547	1	1	2.9185	2.94537	6.70274	6.5606
ENST00000224949.8_1	PITRM1	PITRM1-201	chr10:3179922-3214999	-	protein_coding	-0.83633	0.560066	1	1	4.34239	5.17872	35.2202	19.2857
ENST00000224950.7_1	STN1	STN1-201	chr10:105642300-105677963	-	protein_coding	-1.26836	0.415132	1	1	1.22396	2.49232	4.62681	1.33587
ENST00000225174.7_1	PPIF	PPIF-201	chr10:81107234-81115093	+	protein_coding	1.07282	2.10355	1	1	5.3096	4.23678	17.8538	38.6598
ENST00000225235.4_1	TBC1D12	TBC1D12-201	chr10:96162261-96295687	+	protein_coding	0.0245382	1.01715	1	1	2.10802	2.08348	3.23829	3.311
ENST00000225296.7_1	DHX33	DHX33-201	chr17:5344232-5372380	-	protein_coding	-0.126985	0.915743	1	1	2.38716	2.51414	4.71259	4.23126
ENST00000225298.11_1	UTP18	UTP18-201	chr17:49337889-49375294	+	protein_coding	0.564884	1.47927	1	1	4.40442	3.83954	13.3158	20.1769
ENST00000225308.12_1	SLC25A39	SLC25A39-201	chr17:42396993-42402238	-	protein_coding	0.649112	1.5682	1	1	1.47324	0.824127	0.770463	1.77644
ENST00000225388.8_1	NUFIP2	NUFIP2-201	chr17:27582854-27621136	-	protein_coding	0.448885	1.36498	1	1	4.60225	4.15336	16.7945	23.2893
ENST00000225394.7_1	GIT1	GIT1-201	chr17:27900487-27916645	-	protein_coding	1.30394	2.46903	1	1	2.47945	1.17551	1.25872	4.57685
ENST00000225430.8_2	RPL19	RPL19-201	chr17:37356536-37360980	+	protein_coding	-0.0400817	0.9726	1	1	7.64913	7.68921	205.388	199.732
ENST00000225504.7_1	SUPT4H1	SUPT4H1-201	chr17:56422539-56429563	-	protein_coding	0.00559949	1.00389	1	1	2.48769	2.48209	4.58705	4.60878
ENST00000225512.5_1	WNT3	WNT3-201	chr17:44839872-44896126	-	protein_coding	0.112861	1.08137	1	1	1.05054	0.937677	0.915442	1.0713
ENST00000225519.3_1	SHPK	SHPK-201	chr17:3511556-3539616	-	protein_coding	0.416773	1.33494	1	1	2.1098	1.69302	2.23334	3.31631
ENST00000225525.3_1	TAX1BP3	TAX1BP3-201	chr17:3566196-3571976	-	protein_coding	-0.214324	0.86195	1	1	6.21679	6.43112	85.2898	73.3775
ENST00000225573.5_2	PNPO	PNPO-201	chr17:46018933-46025638	+	protein_coding	1.94603	3.85313	1	1	2.0691	0.12307	0.08905	3.19625
ENST00000225576.7_1	TVP23C	TVP23C-201	chr17:15405578-15466858	-	protein_coding	0.467241	1.38246	1	1	1.97372	1.50648	1.84116	2.92781
ENST00000225603.8_2	CBX1	CBX1-201	chr17:46147414-46178883	-	protein_coding	0.84586	1.79734	1	1	5.47092	4.62506	23.6764	43.3518
ENST00000225609.9_2	PIGL	PIGL-201	chr17:16120524-16229573	+	protein_coding	-0.827817	0.563381	1	1	0	0.827817	0.774997	0
ENST00000225655.5_1	PFN1	PFN1-201	chr17:4848947-4852309	-	protein_coding	-0.251591	0.83997	1	1	7.20495	7.45655	174.648	146.539
ENST00000225665.11_1	SLC25A11	SLC25A11-201	chr17:4840425-4843546	-	protein_coding	-0.611565	0.654486	1	1	3.27439	3.88595	13.7839	8.67583
ENST00000225688.3_1	RASD1	RASD1-201	chr17:17397751-17399707	-	protein_coding	-0.852671	0.553759	1	1	0.871348	1.72402	2.30355	0.829371
ENST00000225698.8_1	C1QBP	C1QBP-201	chr17:5336097-5342475	-	protein_coding	0.185594	1.13729	1	1	5.96889	5.7833	54.0739	61.6347
ENST00000225719.8_1	CPD	CPD-201	chr17:28705923-28797007	+	protein_coding	-0.210295	0.864361	1	1	4.21666	4.42696	20.5103	17.5927
ENST00000225724.9_1	GOSR1	GOSR1-201	chr17:28804380-28854610	+	protein_coding	0.139279	1.10135	1	1	3.03655	2.89727	6.45016	7.20527
ENST00000225726.9_1	CCDC47	CCDC47-201	chr17:61822610-61851135	-	protein_coding	-0.0220514	0.984831	1	1	3.73469	3.75674	12.5174	12.3123
ENST00000225728.7_1	MED31	MED31-201	chr17:6546635-6554954	-	protein_coding	0.0437695	1.0308	1	1	1.93825	1.89448	2.71787	2.8324
ENST00000225729.7_1	DRG2	DRG2-201	chr17:17991200-18011285	+	protein_coding	-0.566318	0.675338	1	1	0.85003	1.41635	1.66909	0.802538
ENST00000225737.10_1	AKAP10	AKAP10-201	chr17:19807615-19881150	-	protein_coding	-0.16831	0.889884	1	1	2.48347	2.65178	5.28441	4.5924
ENST00000225777.7_1	SYNGR2	SYNGR2-201	chr17:76164639-76169608	+	protein_coding	0.110956	1.07994	1	1	0.730818	0.619862	0.536728	0.65958
ENST00000225792.9_1	DDX5	DDX5-201	chr17:62495734-62502639	-	protein_coding	0.305087	1.23549	1	1	0.672793	0.367705	0.290299	0.594156
ENST00000225805.8_3	C17orf75	C17orf75-201	chr17:30655462-30669228	-	protein_coding	-0.168555	0.889734	1	1	0.748984	0.917539	0.88889	0.680609
ENST00000225831.4_1	CCL2	CCL2-201	chr17:32582304-32584222	+	protein_coding	0.602116	1.51794	1	1	3.47176	2.86964	6.30883	10.0944
ENST00000225873.8_2	PEX12	PEX12-201	chr17:33901814-33905648	-	protein_coding	0.464052	1.37941	1	1	0.652924	0.188872	0.139872	0.572352
ENST00000225916.9_1	KAT2A	KAT2A-201	chr17:40265126-40273376	-	protein_coding	0.121066	1.08754	1	1	2.17129	2.05022	3.1417	3.50425
ENST00000225927.6_1	NAGLU	NAGLU-201	chr17:40688190-40696467	+	protein_coding	-0.332179	0.794336	1	1	3.34272	3.6749	11.7719	9.1452
ENST00000225964.9_1	COL1A1	COL1A1-201	chr17:48260650-48278993	-	protein_coding	0.539908	1.45388	1	1	10.5483	10.0084	1028.96	1496.43
ENST00000225969.8_1	MRPL27	MRPL27-201	chr17:48445228-48450575	-	protein_coding	0.0855964	1.06113	1	1	3.85368	3.76808	12.624	13.4568
ENST00000225972.7_1	LRRC59	LRRC59-201	chr17:48458599-48474914	-	protein_coding	-0.327669	0.796823	1	1	6.22059	6.54826	92.5883	73.5733
ENST00000225983.10_1	HDAC5	HDAC5-201	chr17:42154114-42201006	-	protein_coding	-0.702389	0.614554	1	1	1.09365	1.79604	2.47265	1.13413
ENST00000226004.7_1	DUSP3	DUSP3-201	chr17:41843489-41856356	-	protein_coding	2.26583	4.80932	1	1	4.07405	1.80822	2.50209	15.8427
ENST00000226091.2_1	EFNB3	EFNB3-201	chr17:7608520-7614696	+	protein_coding	0.530108	1.44404	1	1	1.51288	0.982771	0.976258	1.85379
ENST00000226105.10_1	RANGRF	RANGRF-201	chr17:8191815-8193410	+	protein_coding	-0.294857	0.815153	1	1	1.70515	2.00001	3.00003	2.26064
ENST00000226207.5_1	MYH1	MYH1-201	chr17:10395624-10421860	-	protein_coding	-0.0890173	0.940163	1	1	0.529773	0.61879	0.535587	0.443702
ENST00000226218.8_1	VTN	VTN-201	chr17:26694297-26697843	-	protein_coding	-0.396708	0.75959	1	1	0.315671	0.712378	0.638503	0.24459
ENST00000226225.6_1	TNFAIP1	TNFAIP1-201	chr17:26662730-26674035	+	protein_coding	0.0432137	1.03041	1	1	4.014	3.97079	14.6793	15.156
ENST00000226230.7_1	TMEM97	TMEM97-201	chr17:26646121-26655711	+	protein_coding	-0.524049	0.695417	1	1	3.11803	3.64208	11.4847	7.68204
ENST00000226253.8_1	ALDOC	ALDOC-201	chr17:26900133-26904282	-	protein_coding	0.181469	1.13404	1	1	1.54503	1.36356	1.5732	1.91811
ENST00000226299.8_1	LAP3	LAP3-201	chr4:17578815-17609591	+	protein_coding	-3.46457	0.0905856	1	1	0.0568804	3.52145	10.4832	0.040214
ENST00000226317.9_1	CXCL6	CXCL6-201	chr4:74702214-74704477	+	protein_coding	0.117824	1.0851	1	1	0.885927	0.768103	0.703029	0.847952
ENST00000226319.10_1	JADE1	JADE1-201	chr4:129730778-129796379	+	protein_coding	1.85642	3.62107	1	1	1.86364	0.00722278	0.005019	2.63924
ENST00000226328.8_1	RUFY3	RUFY3-201	chr4:71587728-71659274	+	protein_coding	-0.199096	0.871096	1	1	2.30471	2.50381	4.6718	3.94069
ENST00000226574.8_1	NFKB1	NFKB1-201	chr4:103422486-103538459	+	protein_coding	0.050417	1.03556	1	1	0.989255	0.938838	0.916984	0.98516
ENST00000226578.8_2	MANBA	MANBA-201	chr4:103553050-103682151	-	protein_coding	0.330964	1.25785	1	1	2.44753	2.11657	3.3366	4.45481
ENST00000226725.10_1	KLHL2	KLHL2-201	chr4:166128770-166244305	+	protein_coding	0.251284	1.19027	1	1	2.14659	1.8953	2.72	3.42779
ENST00000226760.5_3	WFS1	WFS1-201	chr4:6271577-6304992	+	protein_coding	-0.612969	0.65385	1	1	1.26662	1.87959	2.6797	1.40597
ENST00000226796.6_1	GAR1	GAR1-201	chr4:110736709-110745893	+	protein_coding	0.308856	1.23873	1	1	3.49676	3.18791	8.11289	10.2884
ENST00000226798.8_1	FRG1	FRG1-201	chr4:190861943-190884359	+	protein_coding	-0.0468402	0.968054	1	1	3.81607	3.86291	13.5496	13.0848
ENST00000227135.6_1	SPA17	SPA17-201	chr11:124543694-124564557	+	protein_coding	1.74488	3.35168	1	1	2.13199	0.387111	0.307772	3.38323
ENST00000227155.8_1	CD82	CD82-201	chr11:44587141-44641913	+	protein_coding	0.301059	1.23205	1	1	2.02768	1.72662	2.30951	3.07748
ENST00000227157.8_1	LDHA	LDHA-201	chr11:18416133-18429765	+	protein_coding	-0.534435	0.690429	1	1	2.02135	2.55579	4.87988	3.05964
ENST00000227266.9_1	CTSC	CTSC-201	chr11:88026760-88070955	-	protein_coding	0.290524	1.22308	1	1	4.15269	3.86217	13.5422	16.7863
ENST00000227322.7_2	ZPR1	ZPR1-201	chr11:116644515-116658766	-	protein_coding	-0.19628	0.872798	1	1	2.47384	2.67012	5.36484	4.55522
ENST00000227349.6_2	C11orf63	C11orf63-201	chr11:122753236-122830429	+	protein_coding	-0.159648	0.895244	1	1	0.975952	1.1356	1.1971	0.966939
ENST00000227378.7_1	HSPA8	HSPA8-201	chr11:122928205-122932040	-	protein_coding	-0.0591077	0.959858	1	1	0.729246	0.788354	0.727103	0.657773
ENST00000227471.6_3	UNC93B1	UNC93B1-201	chr11:67758575-67771593	-	protein_coding	-0.289068	0.818431	1	1	2.05744	2.34651	4.08591	3.16246
ENST00000227474.7_2	PUS3	PUS3-201	chr11:125763381-125773116	-	protein_coding	1.18218	2.26919	1	1	2.2584	1.07622	1.10851	3.7846
ENST00000227495.10_1	ST3GAL4	ST3GAL4-201	chr11:126225555-126284499	+	protein_coding	-0.62951	0.646396	1	1	0.600671	1.23018	1.34597	0.516422
ENST00000227503.13_1	SF1	SF1-201	chr11:64532078-64546219	-	protein_coding	0.403003	1.32226	1	1	1.31082	0.907812	0.876198	1.48082
ENST00000227507.2_1	CCND1	CCND1-201	chr11:69455855-69469242	+	protein_coding	-1.28739	0.409691	1	1	7.27315	8.56054	376.554	153.68
ENST00000227520.9_1	CCDC86	CCDC86-201	chr11:60609544-60618554	+	protein_coding	-0.554683	0.680807	1	1	3.90795	4.46263	21.0489	14.011
ENST00000227524.8_1	PRPF19	PRPF19-201	chr11:60658202-60674060	-	protein_coding	-0.033365	0.977139	1	1	4.87184	4.90521	28.965	28.28
ENST00000227525.7_1	TMEM109	TMEM109-201	chr11:60681346-60690915	+	protein_coding	-0.834638	0.560724	1	1	3.51825	4.35288	19.4338	10.4577
ENST00000227618.8_3	ANAPC15	ANAPC15-201	chr11:71820633-71823826	-	protein_coding	-0.553912	0.68117	1	1	0.698739	1.25265	1.38279	0.623086
ENST00000227638.7_1	PANX1	PANX1-201	chr11:93862094-93915138	+	protein_coding	-0.301428	0.811449	1	1	3.45685	3.75828	12.5318	9.98036
ENST00000227667.7_1	APOC3	APOC3-201	chr11:116700608-116703788	+	protein_coding	-0.698531	0.616199	1	1	0.395942	1.09447	1.13535	0.315802
ENST00000227756.4_1	GALNT18	GALNT18-201	chr11:11292423-11643552	-	protein_coding	-0.606821	0.656642	1	1	0.876337	1.48316	1.7956	0.835708
ENST00000227758.6_3	BIRC2	BIRC2-201	chr11:102217966-102249401	+	protein_coding	0.413437	1.33185	1	1	2.34026	1.92682	2.80216	4.06393
ENST00000227868.8_1	PDHX	PDHX-201	chr11:34938119-35017518	+	protein_coding	0.190533	1.14119	1	1	2.95428	2.76375	5.79157	6.75045
ENST00000227880.7_1	SLC15A3	SLC15A3-201	chr11:60704556-60719257	-	protein_coding	0.395708	1.31559	1	1	0.701596	0.305888	0.236179	0.626303
ENST00000228027.11_3	DGAT2	DGAT2-201	chr11:75479777-75512579	+	protein_coding	-0.0702072	0.952501	1	1	0.593249	0.663456	0.583872	0.50864
ENST00000228136.8_3	C11orf58	C11orf58-201	chr11:16759948-16777770	+	protein_coding	0.665915	1.58657	1	1	4.99389	4.32798	19.084	30.8648
ENST00000228140.6_1	RPS13	RPS13-201	chr11:17095936-17099213	-	protein_coding	-0.601833	0.658916	1	1	1.98833	2.59016	5.02166	2.96777
ENST00000228251.8_1	YBX3	YBX3-201	chr12:10851812-10875911	-	protein_coding	-0.0867629	0.941633	1	1	3.96439	4.05115	15.5774	14.6099
ENST00000228280.9_1	KITLG	KITLG-201	chr12:88890359-88974238	-	protein_coding	-0.640387	0.641541	1	1	2.54085	3.18124	8.07085	4.81932
ENST00000228284.7_1	SART3	SART3-201	chr12:108916357-108955165	-	protein_coding	0.0829966	1.05922	1	1	2.45454	2.37154	4.17494	4.48137
ENST00000228289.9_1	ZNF268	ZNF268-201	chr12:133758060-133781609	+	protein_coding	1.73437	3.32735	1	1	1.87542	0.14105	0.102707	2.66909
ENST00000228306.8_1	RPLP0	RPLP0-201	chr12:120634510-120639014	-	protein_coding	0.379901	1.30125	1	1	3.62934	3.24944	8.50998	11.3749
ENST00000228318.7_2	SLC25A3	SLC25A3-202	chr12:98987403-98995775	+	protein_coding	-0.151121	0.900551	1	1	1.38988	1.541	1.90996	1.62057
ENST00000228347.8_1	POLR3B	POLR3B-201	chr12:106751436-106903976	+	protein_coding	0.680477	1.60267	1	1	2.70663	2.02615	3.07316	5.52793
ENST00000228425.10_2	PPFIBP1	PPFIBP1-201	chr12:27677189-27848497	+	protein_coding	0.995359	1.99358	1	1	4.91337	3.91801	14.1161	29.1351
ENST00000228437.9_1	PRDM4	PRDM4-201	chr12:108126643-108154937	-	protein_coding	-0.119898	0.920252	1	1	3.4027	3.5226	10.4923	9.57583
ENST00000228438.2_2	CLEC2B	CLEC2B-201	chr12:10005583-10022735	-	protein_coding	0.643639	1.56227	1	1	2.69321	2.04957	3.13982	5.46749
ENST00000228463.6_1	SELPLG	SELPLG-201	chr12:109016605-109025854	-	protein_coding	0.234523	1.17652	1	1	0.665342	0.430818	0.347998	0.585944
ENST00000228495.10_1	KCTD10	KCTD10-201	chr12:109886461-109915349	-	protein_coding	-1.2745	0.413369	1	1	3.12093	4.39543	20.0453	7.69948
ENST00000228506.7_1	MLEC	MLEC-201	chr12:121124672-121139667	+	protein_coding	-0.426646	0.743989	1	1	5.00374	5.43039	42.1231	31.0831
ENST00000228510.7_1	MVK	MVK-201	chr12:110011617-110035071	+	protein_coding	0.169508	1.12467	1	1	1.1132	0.943696	0.92345	1.16326
ENST00000228515.5_1	CSRNP2	CSRNP2-201	chr12:51454988-51477333	-	protein_coding	-0.121564	0.919191	1	1	3.12137	3.24293	8.46717	7.70213
ENST00000228705.6_1	PPM1H	PPM1H-201	chr12:63037762-63328817	-	protein_coding	0.772965	1.70878	1	1	1.09475	0.32179	0.24988	1.13577
ENST00000228740.6_1	LTA4H	LTA4H-201	chr12:96394606-96429439	-	protein_coding	0.165634	1.12166	1	1	2.52136	2.35573	4.11853	4.74125
ENST00000228741.7_1	ELK3	ELK3-201	chr12:96588160-96663613	+	protein_coding	-0.0428707	0.970721	1	1	4.9215	4.96437	30.2193	29.3053
ENST00000228799.6_1	ITFG2	ITFG2-201	chr12:2921788-2934237	+	protein_coding	0.00517427	1.00359	1	1	1.88093	1.87576	2.66994	2.68313
ENST00000228825.11_1	ARPC3	ARPC3-201	chr12:110872630-110888212	-	protein_coding	-0.129736	0.913999	1	1	6.46372	6.59346	95.567	87.2621
ENST00000228827.7_1	GPN3	GPN3-201	chr12:110890289-110906071	-	protein_coding	-0.247441	0.842389	1	1	2.27706	2.5245	4.75375	3.8469
ENST00000228841.12_1	MYL2	MYL2-201	chr12:111348623-111358381	-	protein_coding	0.172832	1.12727	1	1	1.38941	1.21658	1.32395	1.61972
ENST00000228843.13_1	RAD51AP1	RAD51AP1-201	chr12:4648056-4669213	+	protein_coding	1.49137	2.81156	1	1	2.62069	1.12932	1.18756	5.15045
ENST00000228865.2_1	CREBL2	CREBL2-201	chr12:12764826-12798042	+	protein_coding	0.0854076	1.06099	1	1	3.7876	3.70219	12.0158	12.8096
ENST00000228872.8_1	CDKN1B	CDKN1B-201	chr12:12870058-12875305	+	protein_coding	0.323007	1.25093	1	1	3.99629	3.67329	11.7576	14.9589
ENST00000228918.8_1	LTBR	LTBR-201	chr12:6493199-6500729	+	protein_coding	0.0225666	1.01576	1	1	3.55185	3.52929	10.5457	10.7277
ENST00000228922.11_1	OGFOD2	OGFOD2-201	chr12:123459767-123464588	+	protein_coding	0.709394	1.63512	1	1	0.922679	0.213285	0.159325	0.895632
ENST00000228928.11_1	OAS3	OAS3-201	chr12:113376157-113411054	+	protein_coding	0.405512	1.32456	1	1	2.62494	2.21943	3.65709	5.16859
ENST00000228945.8_1	ARHGDIB	ARHGDIB-201	chr12:15094951-15114603	-	protein_coding	-2.0982	0.23355	1	1	1.26363	3.36182	9.28039	1.40098
ENST00000229022.7_1	VDR	VDR-201	chr12:48235322-48298814	-	protein_coding	1.19453	2.2887	1	1	2.55295	1.35843	1.56405	4.86834
ENST00000229179.8_1	NUP107	NUP107-201	chr12:69080514-69139589	+	protein_coding	0.069091	1.04906	1	1	2.02984	1.96075	2.89265	3.08361
ENST00000229195.7_2	CNOT2	CNOT2-201	chr12:70636774-70748772	+	protein_coding	-0.330613	0.795198	1	1	3.02434	3.35495	9.23155	7.13611
ENST00000229201.4_2	TIMELESS	TIMELESS-201	chr12:56810903-56843187	-	protein_coding	-0.372179	0.772615	1	1	1.40852	1.7807	2.43593	1.65465
ENST00000229214.8_1	KRR1	KRR1-201	chr12:75884641-75905401	-	protein_coding	0.182822	1.1351	1	1	2.78447	2.60165	5.06979	5.88982
ENST00000229238.4_1	MRPL51	MRPL51-201	chr12:6601052-6602764	-	protein_coding	-0.364996	0.776471	1	1	4.46348	4.82847	27.4129	21.0617
ENST00000229239.9_1	GAPDH	GAPDH-201	chr12:6643093-6647537	+	protein_coding	0.0295509	1.02069	1	1	7.53146	7.50191	180.259	184.01
ENST00000229251.7_1	COPS7A	COPS7A-201	chr12:6833237-6840973	+	protein_coding	-0.310512	0.806356	1	1	4.19734	4.50786	21.751	17.3454
ENST00000229265.10_1	CDCA3	CDCA3-201	chr12:6957980-6960416	-	protein_coding	0.517167	1.43114	1	1	1.26368	0.746512	0.677732	1.40107
ENST00000229266.7_3	CHPT1	CHPT1-201	chr12:102091405-102122852	+	protein_coding	-0.142575	0.905901	1	1	1.68018	1.82276	2.53756	2.20468
ENST00000229268.12_1	USP5	USP5-201	chr12:6961292-6975793	+	protein_coding	-0.159972	0.895043	1	1	3.56128	3.72125	12.1889	10.8046
ENST00000229270.8_1	TPI1	TPI1-201	chr12:6976283-6980112	+	protein_coding	0.246165	1.18605	1	1	0.791108	0.544943	0.458963	0.730403
ENST00000229277.5_1	ENO2	ENO2-201	chr12:7023614-7032859	+	protein_coding	0.0250397	1.01751	1	1	1.61299	1.58795	2.00622	2.05885
ENST00000229281.5_1	C12orf57	C12orf57-201	chr12:7053186-7055165	+	protein_coding	-0.800382	0.574197	1	1	3.72135	4.52173	21.9708	12.1897
ENST00000229314.9_2	GOLT1B	GOLT1B-201	chr12:21654749-21671342	+	protein_coding	0.592986	1.50837	1	1	4.16168	3.56869	10.8654	16.8974
ENST00000229328.9_1	PRKAB1	PRKAB1-201	chr12:120105558-120119435	+	protein_coding	-0.506147	0.7041	1	1	1.78163	2.28778	3.88305	2.43816
ENST00000229329.6_1	CMAS	CMAS-201	chr12:22199108-22218597	+	protein_coding	-0.0509396	0.965307	1	1	3.58139	3.63233	11.4005	10.9703
ENST00000229330.8_1	HCFC2	HCFC2-201	chr12:104458235-104500302	+	protein_coding	-0.109803	0.926715	1	1	2.86376	2.97356	6.85474	6.27911
ENST00000229340.9_1	RAB35	RAB35-201	chr12:120532899-120554643	-	protein_coding	-0.347655	0.785861	1	1	3.8454	4.19306	17.2909	13.3741
ENST00000229379.2_1	COX6A1	COX6A1-201	chr12:120875893-120878545	+	protein_coding	-0.0678659	0.954048	1	1	6.73534	6.80321	110.678	105.547
ENST00000229390.7_1	SRSF9	SRSF9-201	chr12:120899471-120907596	-	protein_coding	0.258531	1.19626	1	1	6.19614	5.93761	60.2913	72.3203
ENST00000229395.7_1	FGFR1OP2	FGFR1OP2-201	chr12:27091316-27119486	+	protein_coding	0.293044	1.22522	1	1	1.78929	1.49625	1.82108	2.45646
ENST00000229416.10_1	GCLC	GCLC-201	chr6:53362139-53409927	-	protein_coding	-0.57892	0.669465	1	1	0.620108	1.19903	1.29585	0.53699
ENST00000229563.5_1	TMEM14C	TMEM14C-201	chr6:10723208-10731362	+	protein_coding	-0.181585	0.881733	1	1	4.77184	4.95343	29.9835	26.3192
ENST00000229570.9_1	SMIM8	SMIM8-201	chr6:88032311-88052040	+	protein_coding	0.249392	1.18871	1	1	1.47491	1.22552	1.3384	1.77967
ENST00000229595.5_1	ASF1A	ASF1A-201	chr6:119215384-119230332	+	protein_coding	0.326432	1.25391	1	1	3.40851	3.08207	7.46831	9.61849
ENST00000229633.6_1	HINT3	HINT3-201	chr6:126277927-126301390	+	protein_coding	0.354061	1.27815	1	1	2.39169	2.03762	3.10569	4.2477
ENST00000229634.13_1	NCOA7	NCOA7-201	chr6:126112111-126250173	+	protein_coding	-0.79835	0.575006	1	1	0.766983	1.56533	1.95946	0.701707
ENST00000229708.3_1	ULBP1	ULBP1-201	chr6:150285143-150294846	+	protein_coding	0.499541	1.41376	1	1	2.09191	1.59237	2.01544	3.26312
ENST00000229758.7_2	FBXO5	FBXO5-201	chr6:153291664-153304153	-	protein_coding	-0.650218	0.637184	1	1	2.76682	3.41703	9.68145	5.80604
ENST00000229769.2_1	FANCE	FANCE-201	chr6:35420138-35434880	+	protein_coding	-0.421292	0.746756	1	1	1.50294	1.92423	2.79535	1.8342
ENST00000229794.8_3	MAPK14	MAPK14-201	chr6:35995547-36078532	+	protein_coding	2.50366	5.67123	1	1	4.20513	1.70147	2.25233	17.4447
ENST00000229795.7_2	MAPK14	MAPK14-202	chr6:35995488-36079013	+	protein_coding	-0.295509	0.814785	1	1	1.88829	2.18379	3.54347	2.70195
ENST00000229812.7_1	STK38	STK38-201	chr6:36461669-36515247	-	protein_coding	0.140739	1.10247	1	1	4.53925	4.39851	20.0903	22.2514
ENST00000229854.11_1	MCM3	MCM3-201	chr6:52128807-52149549	-	protein_coding	-2.61635	0.163079	1	1	0.581327	3.19768	8.17483	0.496225
ENST00000229903.4_2	SAYSD1	SAYSD1-201	chr6:39071840-39082965	-	protein_coding	1.11895	2.17189	1	1	1.76811	0.649158	0.568253	2.40607
ENST00000229913.9_1	KIF6	KIF6-201	chr6:39303930-39399089	-	protein_coding	-0.812069	0.569564	1	1	0.0258198	0.837889	0.787433	0.018058
ENST00000229922.6_1	CAP2	CAP2-201	chr6:17393447-17558023	+	protein_coding	0.956382	1.94044	1	1	2.45674	1.50036	1.82913	4.48976
ENST00000229971.2_1	FBXL4	FBXL4-201	chr6:99321601-99395882	-	protein_coding	-0.098419	0.934056	1	1	0.598624	0.697043	0.621179	0.514272
ENST00000230048.4_1	ACOT13	ACOT13-201	chr6:24667299-24705274	+	protein_coding	-0.355237	0.781741	1	1	1.79236	2.1476	3.4309	2.46382
ENST00000230050.3_1	RPS12	RPS12-201	chr6:133135580-133138703	+	protein_coding	0.0188796	1.01317	1	1	7.82653	7.80765	223.046	225.997
ENST00000230056.7_1	GMNN	GMNN-201	chr6:24775166-24786327	+	protein_coding	0.243487	1.18385	1	1	3.16502	2.92153	6.5765	7.96944
ENST00000230085.12_1	SNX3	SNX3-201	chr6:108532426-108582464	-	protein_coding	0.0667965	1.04739	1	1	4.6836	4.6168	23.5355	24.6982
ENST00000230122.3_1	ZBTB24	ZBTB24-201	chr6:109783797-109804440	-	protein_coding	-0.128464	0.914805	1	1	2.33375	2.46222	4.51063	4.04115
ENST00000230124.7_1	FIG4	FIG4-201	chr6:110012515-110146631	+	protein_coding	0.0180221	1.01257	1	1	2.9142	2.89618	6.44452	6.5381
ENST00000230173.10_3	ADGRG6	ADGRG6-201	chr6:142622991-142767403	+	protein_coding	-1.02761	0.490521	1	1	0.052523	1.08014	1.11423	0.037077
ENST00000230340.8_1	BYSL	BYSL-201	chr6:41888926-41900784	+	protein_coding	-0.620574	0.650412	1	1	2.04007	2.66064	5.32314	3.11265
ENST00000230354.10_1	TBP	TBP-201	chr6:170863467-170881958	+	protein_coding	-0.585742	0.666306	1	1	1.57223	2.15797	3.46287	1.97364
ENST00000230381.6_1	PRPH2	PRPH2-201	chr6:42664338-42690312	-	protein_coding	-0.28488	0.82081	1	1	1.60509	1.88997	2.70627	2.04214
ENST00000230413.9_1	MRPL2	MRPL2-201	chr6:43021970-43027132	-	protein_coding	0.37122	1.29345	1	1	1.26975	0.898528	0.864163	1.41119
ENST00000230419.8_1	PTK7	PTK7-202	chr6:43044006-43129457	+	protein_coding	-0.518555	0.69807	1	1	0.680506	1.19906	1.2959	0.602702
ENST00000230431.10_2	DNPH1	DNPH1-201	chr6:43193367-43197222	-	protein_coding	0.213655	1.15962	1	1	3.29679	3.08313	7.47453	8.82726
ENST00000230449.8_1	EXOC2	EXOC2-201	chr6:485133-693111	-	protein_coding	0.118085	1.08529	1	1	3.11935	3.00127	7.00703	7.68998
ENST00000230461.10_1	TMEM30A	TMEM30A-201	chr6:75962640-75994684	-	protein_coding	-0.522616	0.696108	1	1	3.83211	4.35473	19.4599	13.2423
ENST00000230510.7_1	TTK	TTK-201	chr6:80713864-80752244	+	protein_coding	-0.174999	0.885768	1	1	2.519	2.694	5.47106	4.73186
ENST00000230538.11_1	LAMA4	LAMA4-201	chr6:112429963-112575917	-	protein_coding	-0.114704	0.923572	1	1	3.94297	4.05767	15.6526	14.3799
ENST00000230640.9_1	SKIV2L2	SKIV2L2-201	chr5:54603588-54721409	+	protein_coding	0.181101	1.13375	1	1	4.06238	3.88128	13.736	15.707
ENST00000230771.7_1	HARS2	HARS2-201	chr5:140071011-140078876	+	protein_coding	-1.17369	0.443286	1	1	2.26288	3.43657	9.82706	3.79949
ENST00000230792.6_1	NUDT12	NUDT12-201	chr5:102884556-102898494	-	protein_coding	-0.376454	0.770329	1	1	1.85303	2.22948	3.68966	2.61258
ENST00000230859.7_3	PAPD7	PAPD7-201	chr5:6713120-6757161	+	protein_coding	-0.390999	0.762601	1	1	2.94814	3.33914	9.12	6.71752
ENST00000230882.8_1	GHR	GHR-201	chr5:42423879-42721979	+	protein_coding	0.452429	1.36834	1	1	1.08628	0.633849	0.551699	1.12325
ENST00000230895.10_3	DAP	DAP-201	chr5:10679342-10761384	-	protein_coding	-0.609102	0.655605	1	1	5.34163	5.95073	60.8514	39.5501
ENST00000230901.9_1	BRD8	BRD8-201	chr5:137492571-137514319	-	protein_coding	-0.885529	0.541289	1	1	1.64056	2.52609	4.76007	2.11786
ENST00000230914.4_1	MRPS30	MRPS30-201	chr5:44815321-44820530	+	processed_transcript	0.153466	1.11224	1	1	1.74038	1.58691	2.00406	2.34123
ENST00000230990.6_1	HBEGF	HBEGF-201	chr5:139712428-139726216	-	protein_coding	0.0449457	1.03164	1	1	1.73092	1.68597	2.21758	2.31939
ENST00000231004.4_1	LOX	LOX-201	chr5:121398890-121413980	-	protein_coding	0.0675101	1.04791	1	1	7.20199	7.13448	139.505	146.236
ENST00000231061.8_1	SPARC	SPARC-201	chr5:151040657-151066726	-	protein_coding	1.06618	2.09388	1	1	8.91005	7.84387	228.742	480.051
ENST00000231198.11_1	THG1L	THG1L-201	chr5:157158205-157168456	+	protein_coding	0.128995	1.09353	1	1	2.05933	1.93033	2.81143	3.16792
ENST00000231238.9_1	TTC1	TTC1-201	chr5:159436120-159492550	+	protein_coding	0.145858	1.10639	1	1	3.8999	3.75404	12.4921	13.9275
ENST00000231368.9_1	LNPEP	LNPEP-201	chr5:96271168-96373219	+	protein_coding	-0.142685	0.905831	1	1	3.29404	3.43672	9.82819	8.80852
ENST00000231498.7_1	NUP155	NUP155-201	chr5:37288239-37371283	-	protein_coding	0.0151992	1.01059	1	1	3.5497	3.5345	10.5875	10.7103
ENST00000231509.7_1	NR3C1	NR3C1-201	chr5:142660727-142783254	-	protein_coding	-0.0739976	0.950002	1	1	4.22699	4.30099	18.7119	17.7263
ENST00000231512.4_1	C5orf15	C5orf15-201	chr5:133291193-133304478	-	protein_coding	0.483734	1.39836	1	1	4.8741	4.39037	19.9716	28.3258
ENST00000231524.13_1	TRIM23	TRIM23-201	chr5:64885507-64920473	-	protein_coding	0.442736	1.35918	1	1	3.08099	2.63826	5.22579	7.46197
ENST00000231526.8_3	TRAPPC13	TRAPPC13-201	chr5:64920867-64961896	+	protein_coding	0.0216527	1.01512	1	1	1.51632	1.49467	1.818	1.86061
ENST00000231572.7_1	RARS	RARS-201	chr5:167913450-167946304	+	protein_coding	0.261915	1.19907	1	1	5.35145	5.08954	33.049	39.8271
ENST00000231668.13_1	BNIP1	BNIP1-201	chr5:172571445-172591343	+	protein_coding	0.0306196	1.02145	1	1	0.632561	0.601942	0.517758	0.550315
ENST00000231706.5_1	SLC7A14	SLC7A14-201	chr3:170177372-170303863	-	protein_coding	0.10555	1.0759	1	1	1.3099	1.20435	1.30434	1.47925
ENST00000231790.6_1	MLH1	MLH1-201	chr3:37034823-37092409	+	protein_coding	-0.334327	0.793154	1	1	1.86795	2.20227	3.60204	2.65013
ENST00000231887.7_1	EHHADH	EHHADH-201	chr3:184908412-184971886	-	protein_coding	-0.881012	0.542986	1	1	0.686907	1.56792	1.96477	0.609828
ENST00000231948.8_1	CRBN	CRBN-201	chr3:3191695-3221394	-	protein_coding	0.559002	1.47325	1	1	1.33154	0.77254	0.708275	1.51672
ENST00000232014.8_1	BCL6	BCL6-201	chr3:187440186-187454357	-	protein_coding	-0.0530516	0.963895	1	1	0.733764	0.786815	0.725262	0.662972
ENST00000232125.9_1	FAM162A	FAM162A-201	chr3:122103023-122128764	+	protein_coding	-1.31053	0.403173	1	1	1.18487	2.4954	4.63884	1.27343
ENST00000232165.7_2	UBE3A	UBE3A-201	chr15:25582400-25684203	-	protein_coding	-0.0737238	0.950182	1	1	1.22183	1.29555	1.45471	1.33242
ENST00000232375.7_1	PFKFB4	PFKFB4-201	chr3:48555117-48594323	-	protein_coding	-0.157184	0.896774	1	1	1.49247	1.64965	2.13758	1.8137
ENST00000232424.3_1	HES1	HES1-201	chr3:193853934-193856521	+	protein_coding	-0.135224	0.910529	1	1	2.3819	2.51712	4.72438	4.21221
ENST00000232458.9_1	ECT2	ECT2-201	chr3:172468472-172539264	+	protein_coding	-0.708866	0.611801	1	1	0.487369	1.19623	1.29141	0.401886
ENST00000232496.4_1	TUSC2	TUSC2-201	chr3:50362338-50365674	-	protein_coding	0.240795	1.18164	1	1	2.96512	2.72432	5.60849	6.80889
ENST00000232501.7_1	NPRL2	NPRL2-201	chr3:50384919-50388522	-	protein_coding	-0.0383707	0.973754	1	1	1.5246	1.56297	1.95462	1.87708
ENST00000232508.9_1	CYB561D2	CYB561D2-201	chr3:50388276-50391500	+	protein_coding	0.0384878	1.02704	1	1	1.00427	0.965781	0.95312	1.00593
ENST00000232519.9_1	C3orf14	C3orf14-201	chr3:62304697-62319321	+	protein_coding	-2.64695	0.159657	1	1	0	2.64695	5.26344	0
ENST00000232564.7_1	GNB4	GNB4-201	chr3:179113877-179169378	-	protein_coding	0.0795332	1.05668	1	1	4.36975	4.29021	18.5651	19.674
ENST00000232607.6_2	UMPS	UMPS-201	chr3:124449213-124468120	+	protein_coding	0.0566478	1.04005	1	1	1.87009	1.81344	2.5148	2.65556
ENST00000232744.12_1	ABTB1	ABTB1-201	chr3:127391783-127399760	+	protein_coding	-0.228589	0.853469	1	1	0.358988	0.587577	0.502721	0.282526
ENST00000232766.5_1	KLHL18	KLHL18-201	chr3:47324436-47388306	+	protein_coding	-0.274728	0.826606	1	1	2.45081	2.72554	5.61409	4.46725
ENST00000232888.6_1	RRP9	RRP9-201	chr3:51967446-51975957	-	protein_coding	-0.305435	0.809198	1	1	3.21081	3.51624	10.4418	8.25867
ENST00000232905.3_1	EIF1B	EIF1B-201	chr3:40351175-40353915	+	protein_coding	0.427234	1.34465	1	1	4.74196	4.31473	18.9004	25.7591
ENST00000232974.10_1	ZBTB47	ZBTB47-201	chr3:42695176-42707346	+	protein_coding	-0.540498	0.687533	1	1	3.83046	4.37096	19.6913	13.226
ENST00000232975.7_1	TNNC1	TNNC1-201	chr3:52485118-52488086	-	protein_coding	-0.303582	0.810238	1	1	0.551356	0.854938	0.808681	0.465462
ENST00000233027.9_1	NEK4	NEK4-201	chr3:52742465-52804965	-	protein_coding	0.0348085	1.02442	1	1	2.11083	2.07603	3.21644	3.31941
ENST00000233047.8_2	TMEM159	TMEM159-201	chr16:21169698-21191937	+	protein_coding	-0.583975	0.667123	1	1	0.542637	1.12661	1.18345	0.456633
ENST00000233055.8_1	WDFY1	WDFY1-201	chr2:224740064-224810104	-	protein_coding	-0.26907	0.829855	1	1	4.12584	4.39491	20.0377	16.4582
ENST00000233057.8_1	EIF2AK2	EIF2AK2-201	chr2:37326353-37384190	-	protein_coding	0.956416	1.94048	1	1	3.68619	2.72977	5.63351	11.8722
ENST00000233072.9_1	CPS1	CPS1-201	chr2:211421262-211543831	+	protein_coding	0.0783952	1.05584	1	1	0.690193	0.611797	0.528162	0.613499
ENST00000233084.7_1	DDX1	DDX1-201	chr2:15731745-15771233	+	protein_coding	0.816277	1.76086	1	1	2.80369	1.98741	2.96525	5.98223
ENST00000233099.5_1	HEATR5B	HEATR5B-201	chr2:37208040-37311485	-	protein_coding	0.223693	1.16772	1	1	3.20453	2.98084	6.89443	8.21847
ENST00000233114.12_1	MDH1	MDH1-201	chr2:63815743-63834331	+	protein_coding	0.097354	1.06981	1	1	5.20466	5.10731	33.471	35.8774
ENST00000233121.6_1	MAPRE3	MAPRE3-201	chr2:27193480-27250064	+	protein_coding	0.23264	1.17498	1	1	2.68326	2.45062	4.4665	5.42305
ENST00000233143.5_1	TMSB10	TMSB10-201	chr2:85132749-85133799	+	protein_coding	-0.413046	0.751036	1	1	10.0789	10.492	1439.12	1080.58
ENST00000233146.6_1	MSH2	MSH2-201	chr2:47630108-47710367	+	protein_coding	-0.209012	0.865129	1	1	1.84512	2.05414	3.15295	2.59284
ENST00000233154.8_1	NCK2	NCK2-201	chr2:106361354-106510730	+	protein_coding	-0.636209	0.643402	1	1	2.88929	3.5255	10.5154	6.40905
ENST00000233156.8_2	TFPI	TFPI-201	chr2:188328988-188419219	-	protein_coding	1.01696	2.02365	1	1	4.23716	3.2202	8.31918	17.8587
ENST00000233190.10_1	NDUFS1	NDUFS1-201	chr2:206979541-207024327	-	protein_coding	0.461477	1.37695	1	1	3.61877	3.15729	7.92153	11.2845
ENST00000233330.6_1	RTKN	RTKN-201	chr2:74653010-74667758	-	protein_coding	0.104764	1.07532	1	1	2.20615	2.10139	3.29121	3.61442
ENST00000233331.11_1	INO80B	INO80B-201	chr2:74682150-74685087	+	protein_coding	0.0432106	1.0304	1	1	2.51869	2.47548	4.56153	4.73063
ENST00000233336.6_1	TTL	TTL-201	chr2:113239731-113299316	+	protein_coding	-0.334677	0.792961	1	1	3.19567	3.53035	10.5542	8.16207
ENST00000233379.8_1	FAHD2A	FAHD2A-201	chr2:96068474-96082364	+	protein_coding	0.0122146	1.0085	1	1	2.12467	2.11246	3.32428	3.36104
ENST00000233468.4_1	SF3B6	SF3B6-201	chr2:24290454-24299313	-	protein_coding	0.224953	1.16874	1	1	5.71595	5.49099	43.9732	51.562
ENST00000233505.12_1	CENPA	CENPA-201	chr2:27008936-27017457	+	protein_coding	1.00754	2.01048	1	1	1.76105	0.753509	0.685888	2.38944
ENST00000233545.6_1	MPV17	MPV17-201	chr2:27532360-27545431	-	protein_coding	0.520705	1.43466	1	1	1.18635	0.665647	0.58628	1.27577
ENST00000233557.7_1	NRBP1	NRBP1-201	chr2:27650657-27665126	+	protein_coding	0.358917	1.28246	1	1	3.69384	3.33492	9.09045	11.9406
ENST00000233573.6_1	ITGA4	ITGA4-201	chr2:182322155-182374532	+	protein_coding	0.252422	1.19121	1	1	3.87521	3.62279	11.3188	13.6742
ENST00000233575.6_1	SNX17	SNX17-201	chr2:27593389-27599995	+	protein_coding	-0.615111	0.65288	1	1	4.26583	4.88094	28.4652	18.2372
ENST00000233609.8_1	RPS15	RPS15-201	chr19:1438357-1440493	+	protein_coding	-0.0429448	0.970672	1	1	3.02236	3.0653	7.37043	7.12494
ENST00000233615.6_3	WBP1	WBP1-201	chr2:74685456-74688018	+	protein_coding	1.13107	2.19021	1	1	1.91569	0.784616	0.722634	2.77294
ENST00000233616.8_1	MOGS	MOGS-201	chr2:74688184-74692537	-	protein_coding	1.79263	3.46446	1	1	3.25979	1.46716	1.76477	8.57845
ENST00000233623.9_3	TTC31	TTC31-201	chr2:74710216-74722013	+	protein_coding	-0.427177	0.743716	1	1	0.840344	1.26752	1.40748	0.790477
ENST00000233627.13_1	NDUFS7	NDUFS7-201	chr19:1383630-1395588	+	protein_coding	0.0442633	1.03116	1	1	1.70788	1.66362	2.1681	2.26681
ENST00000233630.10_1	PCGF1	PCGF1-201	chr2:74732170-74735707	-	protein_coding	0.0445918	1.03139	1	1	2.17993	2.13534	3.39341	3.53133
ENST00000233668.9_1	DOK1	DOK1-201	chr2:74781213-74784681	+	protein_coding	0.264502	1.20122	1	1	1.01797	0.753469	0.685842	1.02507
ENST00000233699.8_1	POLE4	POLE4-201	chr2:75185919-75196858	+	processed_transcript	-0.25801	0.83624	1	1	0.561814	0.819824	0.765191	0.476124
ENST00000233714.8_1	LANCL1	LANCL1-201	chr2:211298839-211341429	-	protein_coding	0.458744	1.37434	1	1	1.1046	0.645855	0.564666	1.15039
ENST00000233741.8_1	FANCL	FANCL-201	chr2:58386382-58468485	-	protein_coding	0.22945	1.17239	1	1	1.55275	1.3233	1.50238	1.93376
ENST00000233809.8_2	IGFBP2	IGFBP2-201	chr2:217498118-217529159	+	protein_coding	-0.798366	0.575	1	1	0.502246	1.30061	1.46333	0.416417
ENST00000233813.4_1	IGFBP5	IGFBP5-201	chr2:217536828-217560248	-	protein_coding	-0.260873	0.834583	1	1	6.55284	6.81371	111.495	92.886
ENST00000233838.8_1	GGCX	GGCX-201	chr2:85771846-85788632	-	protein_coding	-0.144248	0.904851	1	1	2.80874	2.95298	6.74349	6.00671
ENST00000233892.8_1	MOB4	MOB4-201	chr2:198380295-198418423	+	protein_coding	-0.0714809	0.951661	1	1	2.49779	2.56927	4.93508	4.64818
ENST00000233893.9_1	HSPE1	HSPE1-201	chr2:198364718-198368181	+	protein_coding	-0.0910643	0.93883	1	1	4.66089	4.75195	25.9451	24.2969
ENST00000234038.10_1	PPP1R7	PPP1R7-201	chr2:242089437-242123067	+	protein_coding	0.292737	1.22496	1	1	2.33183	2.0391	3.10988	4.03445
ENST00000234091.8_1	ID2	ID2-201	chr2:8818975-8824583	+	protein_coding	3.4487	10.9185	1	1	3.58218	0.133486	0.096941	10.9769
ENST00000234111.8_1	ODC1	ODC1-201	chr2:10580094-10588630	-	protein_coding	0.0445294	1.03135	1	1	4.5126	4.46807	21.1321	21.8259
ENST00000234115.10_1	PLEKHB2	PLEKHB2-201	chr2:131862517-131907425	+	protein_coding	-0.00613295	0.995758	1	1	1.59618	1.60231	2.03629	2.02341
ENST00000234160.4_1	GORASP2	GORASP2-201	chr2:171785036-171823639	+	protein_coding	0.404657	1.32377	1	1	4.46066	4.056	15.6333	21.0187
ENST00000234170.9_1	CEBPZ	CEBPZ-201	chr2:37428755-37458856	-	protein_coding	0.495105	1.40942	1	1	4.28864	3.79354	12.8665	18.5438
ENST00000234198.8_1	DLX2	DLX2-201	chr2:172964167-172967628	-	protein_coding	-1.01023	0.496468	1	1	1.39928	2.4095	4.31291	1.63769
ENST00000234256.3_1	SLC1A4	SLC1A4-201	chr2:65216535-65250999	+	protein_coding	-0.27218	0.828067	1	1	1.74696	2.01914	3.05341	2.35649
ENST00000234296.6_1	ORC2	ORC2-201	chr2:201773696-201828403	-	protein_coding	0.609522	1.52575	1	1	3.31252	2.703	5.51153	8.93499
ENST00000234301.2_1	COX7A2L	COX7A2L-201	chr2:42577647-42588356	-	protein_coding	-0.0205433	0.985861	1	1	4.38761	4.40816	20.2318	19.9316
ENST00000234310.7_1	PPP3R1	PPP3R1-201	chr2:68405989-68479663	-	protein_coding	0.167083	1.12279	1	1	5.13124	4.96416	30.2148	34.0475
ENST00000234392.2_1	VAX2	VAX2-201	chr2:71127720-71160576	+	protein_coding	-0.318187	0.802077	1	1	0.38537	0.703557	0.628515	0.306195
ENST00000234420.9_1	MSH6	MSH6-201	chr2:48010221-48037240	+	protein_coding	-0.222914	0.856833	1	1	0.77438	0.997295	0.996253	0.710455
ENST00000234453.9_1	PLEKHA3	PLEKHA3-201	chr2:179345195-179381189	+	protein_coding	0.718981	1.64602	1	1	2.22212	1.50314	1.83459	3.6658
ENST00000234454.5_1	SPR	SPR-201	chr2:73114489-73119287	+	protein_coding	-0.0577947	0.960732	1	1	2.86632	2.92411	6.59007	6.29202
ENST00000234590.8_1	ENO1	ENO1-201	chr1:8921061-8938749	-	protein_coding	0.00431771	1.003	1	1	8.44642	8.4421	346.797	347.84
ENST00000234626.10_1	CDC7	CDC7-201	chr1:91966450-91991321	+	protein_coding	-0.317338	0.802549	1	1	2.34157	2.65891	5.31557	4.06855
ENST00000234677.6_1	SARS	SARS-201	chr1:109756540-109780742	+	protein_coding	0.414962	1.33326	1	1	6.06676	5.65179	49.2759	66.031
ENST00000234739.7_1	BCL9	BCL9-201	chr1:147013182-147098017	+	protein_coding	0.000493603	1.00034	1	1	1.94703	1.94654	2.85449	2.85581
ENST00000234827.5_2	TCEANC2	TCEANC2-201	chr1:54519274-54571755	+	protein_coding	-0.509092	0.702664	1	1	0.82869	1.33778	1.52763	0.776072
ENST00000234831.9_2	TMEM59	TMEM59-201	chr1:54492354-54519111	-	protein_coding	0.254323	1.19278	1	1	3.56236	3.30804	8.90419	10.8135
ENST00000234875.8_1	RPL22	RPL22-201	chr1:6245080-6259672	-	protein_coding	0.206105	1.15357	1	1	5.9595	5.75339	52.944	61.2282
ENST00000235090.9_1	WDR77	WDR77-201	chr1:111982512-111991998	-	protein_coding	0.102136	1.07336	1	1	3.68525	3.58312	10.9847	11.8639
ENST00000235150.4_1	RNF19B	RNF19B-201	chr1:33402269-33430286	-	protein_coding	-0.192056	0.875357	1	1	2.84414	3.0362	7.20325	6.18077
ENST00000235307.6_1	C1orf21	C1orf21-201	chr1:184356192-184598154	+	protein_coding	-0.645016	0.639486	1	1	1.62408	2.26909	3.8202	2.08244
ENST00000235310.7_1	MAD2L2	MAD2L2-201	chr1:11734537-11751707	-	protein_coding	-0.641575	0.641013	1	1	0.531563	1.17314	1.25502	0.445494
ENST00000235329.9_1	MFN2	MFN2-201	chr1:12040369-12073565	+	protein_coding	-0.375281	0.770955	1	1	4.31241	4.68769	24.7713	18.8685
ENST00000235332.5_1	MIIP	MIIP-201	chr1:12079523-12092102	+	protein_coding	-0.158722	0.895818	1	1	1.60684	1.76556	2.40007	2.04584
ENST00000235345.5_1	SLC35D1	SLC35D1-201	chr1:67465015-67519782	-	protein_coding	-0.044946	0.969326	1	1	3.00698	3.05192	7.29317	7.03879
ENST00000235372.11_1	PRDM2	PRDM2-201	chr1:14031350-14151574	+	protein_coding	1.10162	2.14596	1	1	1.87698	0.775353	0.711609	2.67305
ENST00000235382.6_1	RGS2	RGS2-201	chr1:192778171-192781413	+	protein_coding	0.080899	1.05768	1	1	1.66431	1.58341	1.99678	2.16962
ENST00000235521.4_1	WARS2	WARS2-201	chr1:119573844-119683294	-	protein_coding	-0.265167	0.832103	1	1	2.13168	2.39685	4.26652	3.38229
ENST00000235532.9_1	OSCP1	OSCP1-201	chr1:36883507-36916052	-	protein_coding	-0.35279	0.783068	1	1	0.612601	0.965391	0.952592	0.529013
ENST00000235790.8_1	KDM5B	KDM5B-201	chr1:202699033-202776427	-	protein_coding	-0.141174	0.906781	1	1	3.58088	3.72205	12.1962	10.966
ENST00000235835.7_1	AKR7A2	AKR7A2-201	chr1:19630459-19638640	-	protein_coding	-1.05764	0.480416	1	1	2.89685	3.95449	14.5032	6.44798
ENST00000236017.5_1	APH1A	APH1A-201	chr1:150239045-150241423	-	protein_coding	-0.622962	0.649336	1	1	0.938923	1.56189	1.95239	0.917097
ENST00000236040.8_1	P3H1	P3H1-201	chr1:43212046-43232683	-	protein_coding	0.104961	1.07547	1	1	1.90442	1.79946	2.48091	2.74359
ENST00000236051.2_1	EBNA1BP2	EBNA1BP2-201	chr1:43629855-43637931	-	protein_coding	-0.497765	0.708203	1	1	4.04463	4.54239	22.3021	15.5027
ENST00000236067.8_1	ATP6V0B	ATP6V0B-201	chr1:44440620-44443961	+	protein_coding	0.322761	1.25072	1	1	2.52136	2.1986	3.59034	4.74124
ENST00000236137.9_1	SLC19A2	SLC19A2-201	chr1:169433147-169455241	-	protein_coding	0.668869	1.58983	1	1	1.95632	1.28745	1.44097	2.88071
ENST00000236192.11_1	VAMP4	VAMP4-201	chr1:171669300-171711387	-	protein_coding	-0.157201	0.896763	1	1	2.19428	2.35148	4.10348	3.57661
ENST00000236273.8_1	SYF2	SYF2-201	chr1:25549170-25558984	-	protein_coding	0.455632	1.37138	1	1	4.26062	3.80499	12.9771	18.1679
ENST00000236342.11_1	DHDDS	DHDDS-201	chr1:26758830-26795930	+	protein_coding	-0.17614	0.885068	1	1	0.466338	0.642478	0.561008	0.381598
ENST00000236412.11_1	PPP1R8	PPP1R8-201	chr1:28157325-28178039	+	protein_coding	-0.15435	0.898537	1	1	0.557264	0.711614	0.637635	0.471476
ENST00000236671.6_2	CTSD	CTSD-201	chr11:1773982-1785222	-	protein_coding	-1.22961	0.426432	1	1	1.40123	2.63085	5.19389	1.64127
ENST00000236698.9_1	STAG1	STAG1-201	chr3:136055078-136471220	-	protein_coding	0.0746721	1.05312	1	1	3.70526	3.63058	11.3855	12.0435
ENST00000236957.9_1	EEF1B2	EEF1B2-201	chr2:207024309-207027652	+	protein_coding	-1.05998	0.47964	1	1	3.05961	4.11958	16.3827	7.33745
ENST00000236959.13_1	ATIC	ATIC-201	chr2:216176540-216214486	+	protein_coding	-0.101881	0.931817	1	1	4.00427	4.10615	16.2216	15.0474
ENST00000236980.10_1	FASTKD2	FASTKD2-201	chr2:207630081-207657233	+	protein_coding	0.124189	1.08989	1	1	2.50122	2.37703	4.19465	4.66162
ENST00000237014.7_1	TTR	TTR-201	chr18:29171689-29178974	+	protein_coding	-0.159688	0.895219	1	1	0.653671	0.813359	0.757298	0.573166
ENST00000237019.11_2	B4GALT6	B4GALT6-201	chr18:29204626-29264534	-	protein_coding	0.72116	1.64851	1	1	0.72116	0	0	0.648507
ENST00000237177.10_2	CASP8AP2	CASP8AP2-201	chr6:90539658-90584155	+	processed_transcript	-0.414443	0.750309	1	1	1.73613	2.15057	3.44005	2.33141
ENST00000237264.8_2	TBPL1	TBPL1-201	chr6:134274333-134311570	+	protein_coding	-0.0134015	0.990754	1	1	1.54348	1.55688	1.94217	1.91497
ENST00000237281.4_1	FBXO30	FBXO30-201	chr6:146114638-146135889	-	protein_coding	0.423281	1.34097	1	1	2.95533	2.53205	4.78392	6.75608
ENST00000237283.8_1	ADAT2	ADAT2-201	chr6:143748126-143771810	-	protein_coding	0.327191	1.25457	1	1	1.38568	1.05849	1.08275	1.61295
ENST00000237305.11_3	SGK1	SGK1-201	chr6:134490390-134496034	-	protein_coding	1.11583	2.1672	1	1	2.14677	1.03094	1.04336	3.42836
ENST00000237380.11_1	MED28	MED28-201	chr4:17616254-17635728	+	protein_coding	0.621388	1.53835	1	1	3.06236	2.44098	4.43009	7.3534
ENST00000237455.4_1	RNF103	RNF103-201	chr2:86830516-86850978	-	protein_coding	-0.862401	0.550036	1	1	1.39848	2.26088	3.79284	1.63623
ENST00000237500.9_1	MYL12B	MYL12B-201	chr18:3261907-3278282	+	protein_coding	-0.0719138	0.951375	1	1	7.63186	7.70377	207.481	197.343
ENST00000237512.4_1	ARMC2	ARMC2-201	chr6:109169900-109197550	+	protein_coding	0.197883	1.14701	1	1	0.81927	0.621388	0.538354	0.764513
ENST00000237530.10_1	RPN2	RPN2-201	chr20:35807449-35870026	+	protein_coding	0.140153	1.10202	1	1	5.8822	5.74205	52.5216	57.982
ENST00000237536.8_3	SOGA1	SOGA1-201	chr20:35405845-35492089	-	protein_coding	-0.533216	0.691013	1	1	3.69894	4.23216	17.7934	11.9865
ENST00000237596.6_1	PKD2	PKD2-201	chr4:88928820-88998929	+	protein_coding	0.240058	1.18104	1	1	4.37675	4.13669	16.5901	19.7746
ENST00000237623.11_1	SPP1	SPP1-201	chr4:88896819-88904578	+	protein_coding	0.834725	1.78352	1	1	0.834725	0	0	0.783517
ENST00000237642.6_1	STBD1	STBD1-201	chr4:77227179-77232752	+	protein_coding	1.05337	2.07537	1	1	2.20454	1.15117	1.22094	3.60927
ENST00000237654.8_1	CCNI	CCNI-201	chr4:77968311-77997158	-	protein_coding	0.22236	1.16664	1	1	6.3888	6.16644	70.8262	82.7954
ENST00000237822.7_1	LDAH	LDAH-201	chr2:20884814-21022874	-	protein_coding	0.423829	1.34148	1	1	2.51729	2.09346	3.2677	4.72505
ENST00000237853.8_1	ELL2	ELL2-201	chr5:95220802-95297775	-	protein_coding	0.335127	1.26149	1	1	5.27386	4.93873	29.6695	37.6893
ENST00000237858.10_1	GLRX	GLRX-201	chr5:95149553-95158709	-	protein_coding	-1.25306	0.419556	1	1	2.23872	3.49178	10.2495	3.71978
ENST00000237889.8_1	NDUFB3	NDUFB3-201	chr2:201936462-201950473	+	protein_coding	-0.013963	0.990368	1	1	4.66018	4.67414	24.5303	24.2844
ENST00000237937.7_1	ZFAND5	ZFAND5-201	chr9:74966341-74979508	-	protein_coding	0.332927	1.25957	1	1	2.01561	1.68268	2.21025	3.04352
ENST00000238081.7_1	YWHAQ	YWHAQ-201	chr2:9724101-9771143	-	protein_coding	-0.23963	0.846962	1	1	7.50562	7.74525	213.562	180.726
ENST00000238091.8_1	ITGB1BP1	ITGB1BP1-201	chr2:9545813-9563635	-	protein_coding	-0.0727132	0.950848	1	1	0.593496	0.666209	0.586898	0.508899
ENST00000238112.7_1	CPSF3	CPSF3-201	chr2:9563697-9613230	+	protein_coding	-0.350219	0.784465	1	1	3.94437	4.29459	18.6245	14.3948
ENST00000238146.8_1	DDX55	DDX55-201	chr12:124086646-124105488	+	protein_coding	0.214002	1.1599	1	1	1.57445	1.36045	1.56765	1.97822
ENST00000238156.7_1	CCDC92	CCDC92-201	chr12:124420169-124457371	-	protein_coding	-0.824547	0.564659	1	1	1.17218	1.99673	2.99094	1.25352
ENST00000238256.7_1	FKBP15	FKBP15-201	chr9:115927800-115983641	-	protein_coding	-0.218391	0.859524	1	1	1.18139	1.39978	1.63861	1.26795
ENST00000238341.9_2	CNTRL	CNTRL-201	chr9:123850574-123939886	+	protein_coding	0.0691224	1.04908	1	1	1.40785	1.33873	1.52928	1.65342
ENST00000238379.9_1	HDHD3	HDHD3-201	chr9:116135699-116138455	-	protein_coding	-0.194863	0.873656	1	1	0.469851	0.664713	0.585253	0.384966
ENST00000238497.9_1	VPS4B	VPS4B-201	chr18:61056423-61089696	-	protein_coding	0.578951	1.49376	1	1	4.53712	3.95817	14.5427	22.2171
ENST00000238561.9_1	ADCK1	ADCK1-201	chr14:78266426-78400297	+	protein_coding	0.501693	1.41587	1	1	1.03182	0.530125	0.444054	1.0446
ENST00000238607.10_1	PGF	PGF-201	chr14:75408561-75422280	-	protein_coding	-2.70509	0.153351	1	1	0	2.70509	5.52101	0
ENST00000238609.3_1	IFI27L2	IFI27L2-201	chr14:94594118-94596001	-	protein_coding	-0.992592	0.502574	1	1	3.88353	4.87612	28.367	13.7591
ENST00000238616.9_1	NEK9	NEK9-201	chr14:75546056-75593783	-	protein_coding	-0.288493	0.818757	1	1	2.08331	2.3718	4.17588	3.23779
ENST00000238618.7_1	ACYP1	ACYP1-201	chr14:75519924-75530752	-	protein_coding	-0.252173	0.839631	1	1	1.54585	1.79802	2.47744	1.91976
ENST00000238633.6_1	NPC2	NPC2-201	chr14:74946645-74959994	-	protein_coding	4.53047	23.1105	1	1	4.53047	0	0	22.1105
ENST00000238647.4_1	IRF2BPL	IRF2BPL-201	chr14:77490886-77495042	-	protein_coding	-0.223858	0.856273	1	1	3.91978	4.14364	16.675	14.1347
ENST00000238651.9_1	ACOT2	ACOT2-201	chr14:74035763-74042357	+	protein_coding	0.970775	1.95989	1	1	1.73034	0.759562	0.692976	2.31805
ENST00000238682.7_1	TGFB3	TGFB3-201	chr14:76424545-76447534	-	protein_coding	0.140562	1.10233	1	1	1.04703	0.90647	0.874454	1.06628
ENST00000238688.9_2	SLIRP	SLIRP-201	chr14:78174422-78183941	+	protein_coding	-0.0643193	0.956396	1	1	1.32619	1.39051	1.62172	1.5074
ENST00000238714.7_1	PAPOLG	PAPOLG-201	chr2:60983365-61026098	+	protein_coding	-0.32014	0.800992	1	1	1.24901	1.56915	1.9673	1.37678
ENST00000238721.8_1	TP53I3	TP53I3-201	chr2:24300305-24308051	-	protein_coding	-0.501294	0.706473	1	1	2.14561	2.64691	5.26323	3.4248
ENST00000238738.8_1	RHOQ	RHOQ-201	chr2:46769867-46810260	+	protein_coding	0.155654	1.11393	1	1	2.91286	2.7572	5.76085	6.53109
ENST00000238788.13_1	TMEM214	TMEM214-201	chr2:27255822-27264563	+	protein_coding	-0.249311	0.841298	1	1	3.52397	3.77328	12.6732	10.5033
ENST00000238789.9_1	ATAD2B	ATAD2B-201	chr2:23971534-24149984	-	protein_coding	-0.248263	0.84191	1	1	1.66937	1.91763	2.77802	2.18075
ENST00000238823.12_1	FAM98A	FAM98A-201	chr2:33808725-33824429	-	protein_coding	-0.699535	0.615771	1	1	3.54976	4.24929	18.018	10.7107
ENST00000238831.8_1	YIPF4	YIPF4-201	chr2:32502979-32541663	+	protein_coding	0.268175	1.20428	1	1	2.39759	2.12942	3.37541	4.26924
ENST00000238892.3_1	CRIPT	CRIPT-201	chr2:46844290-46852881	+	protein_coding	0.465784	1.38107	1	1	3.20301	2.73722	5.66786	8.20877
ENST00000238936.8_2	MFSD13A	MFSD13A-201	chr10:104221152-104236802	+	protein_coding	-0.0516532	0.96483	1	1	0.591415	0.643068	0.561647	0.506724
ENST00000238961.8_1	SLF2	SLF2-201	chr10:102672326-102724893	+	protein_coding	0.054318	1.03837	1	1	3.58004	3.52572	10.5172	10.9591
ENST00000238994.5_1	PPP1R3C	PPP1R3C-201	chr10:93388199-93392811	-	protein_coding	-0.752647	0.593514	1	1	4.55024	5.30289	38.4756	22.4293
ENST00000239007.11_3	MXI1	MXI1-201	chr10:111985751-112046264	+	protein_coding	0.0970744	1.0696	1	1	1.25198	1.1549	1.2267	1.38168
ENST00000239151.5_1	HOXB5	HOXB5-201	chr17:46668619-46671323	-	protein_coding	-0.226234	0.854864	1	1	0.748704	0.974938	0.965557	0.680283
ENST00000239223.3_1	DUSP1	DUSP1-201	chr5:172195093-172198198	-	protein_coding	0.479489	1.39425	1	1	5.93669	5.4572	42.9321	60.2523
ENST00000239231.6_1	PANK3	PANK3-201	chr5:167975500-168006605	-	protein_coding	0.74083	1.67114	1	1	4.52577	3.78494	12.7841	22.0352
ENST00000239243.6_1	MSX2	MSX2-201	chr5:174151536-174157896	+	protein_coding	-0.0259376	0.982182	1	1	1.19246	1.21839	1.32687	1.28541
ENST00000239367.6_1	LRP11	LRP11-201	chr6:150139934-150185162	-	protein_coding	-0.350754	0.784174	1	1	4.29539	4.64615	24.0397	18.6355
ENST00000239440.8_1	ARAP3	ARAP3-201	chr5:141032968-141061788	-	protein_coding	0.290146	1.22276	1	1	0.83827	0.548124	0.462183	0.787905
ENST00000239461.10_1	PRRX1	PRRX1-201	chr1:170633047-170708560	+	protein_coding	-0.235237	0.849545	1	1	6.62804	6.86328	115.427	97.91
ENST00000239614.8_2	MSANTD2	MSANTD2-201	chr11:124636394-124670569	-	protein_coding	-0.048598	0.966875	1	1	0.658465	0.707063	0.632477	0.578402
ENST00000239666.8_1	PDZD11	PDZD11-201	chrX:69506445-69509829	-	protein_coding	-0.269179	0.829791	1	1	4.38671	4.65589	24.2093	19.9185
ENST00000239690.8_1	NUDCD1	NUDCD1-201	chr8:110253148-110346614	-	protein_coding	1.48755	2.80413	1	1	3.74528	2.25772	3.78237	12.4104
ENST00000239830.8_1	CCDC77	CCDC77-201	chr12:510742-551811	+	protein_coding	0.575823	1.49053	1	1	1.05781	0.481988	0.396667	1.08177
ENST00000239878.8_1	UFM1	UFM1-201	chr13:38924018-38937756	+	protein_coding	-0.0310024	0.97874	1	1	4.76983	4.80083	26.8736	26.2811
ENST00000239882.6_2	ELF1	ELF1-201	chr13:41506170-41593450	-	protein_coding	0.899708	1.86569	1	1	3.61498	2.71528	5.56719	11.2523
ENST00000239891.3_2	ALG5	ALG5-201	chr13:37523967-37573504	-	protein_coding	0.299911	1.23107	1	1	3.79585	3.49593	10.2819	12.8888
ENST00000239906.9_1	FAM53C	FAM53C-201	chr5:137673721-137685418	+	protein_coding	0.439076	1.35574	1	1	3.70321	3.26414	8.60733	12.025
ENST00000239938.4_1	EGR1	EGR1-201	chr5:137801179-137805004	+	protein_coding	1.70522	3.26078	1	1	6.92888	5.22366	36.3662	120.843
ENST00000239940.11_1	PFN2	PFN2-201	chr3:149682691-149688896	-	protein_coding	-0.296245	0.814369	1	1	1.19449	1.49074	1.81033	1.28864
ENST00000239944.6_1	SERP1	SERP1-201	chr3:150259781-150264428	-	protein_coding	0.442107	1.35859	1	1	1.34075	0.898646	0.864315	1.53283
ENST00000240050.8_1	MTERF2	MTERF2-201	chr12:107371069-107380944	-	protein_coding	-0.564651	0.676119	1	1	0.0492167	0.613867	0.530356	0.034703
ENST00000240055.7_1	NFYB	NFYB-201	chr12:104510855-104532067	-	protein_coding	0.0392591	1.02759	1	1	1.33823	1.29897	1.46053	1.5284
ENST00000240079.10_1	WASHC3	WASHC3-201	chr12:102406717-102455902	-	protein_coding	0.269602	1.20548	1	1	2.45034	2.18074	3.53386	4.46545
ENST00000240095.10_2	SLC39A14	SLC39A14-201	chr8:22224800-22291642	+	protein_coding	1.36636	2.57819	1	1	1.36636	0	0	1.57819
ENST00000240100.6_1	DUSP4	DUSP4-201	chr8:29190581-29208185	-	protein_coding	-0.20619	0.866823	1	1	1.41753	1.62372	2.08168	1.67127
ENST00000240123.11_2	SORBS3	SORBS3-201	chr8:22409208-22433301	+	protein_coding	-0.681023	0.623723	1	1	0.52951	1.21053	1.31423	0.443439
ENST00000240139.9_1	PPP3CC	PPP3CC-201	chr8:22298596-22398638	+	protein_coding	-0.136192	0.909917	1	1	0.706745	0.842938	0.793699	0.632118
ENST00000240185.7_1	TARDBP	TARDBP-201	chr1:11072457-11086477	+	protein_coding	0.0340956	1.02391	1	1	1.26759	1.23349	1.35135	1.40759
ENST00000240285.9_1	RDH10	RDH10-201	chr8:74206847-74237516	+	protein_coding	-0.482145	0.715912	1	1	1.86605	2.34819	4.09186	2.64533
ENST00000240304.5_1	LUC7L3	LUC7L3-201	chr17:48796964-48830070	+	protein_coding	-0.44295	0.735629	1	1	2.38472	2.82767	6.09927	4.22243
ENST00000240316.4_1	COIL	COIL-201	chr17:55015548-55038415	-	protein_coding	0.1966	1.14599	1	1	3.00713	2.81053	6.0154	7.03961
ENST00000240328.3_1	TBX2	TBX2-201	chr17:59477257-59486786	+	protein_coding	-0.278244	0.824594	1	1	0.624719	0.902963	0.869903	0.541911
ENST00000240333.10_1	SLC35B1	SLC35B1-201	chr17:47778305-47785561	-	protein_coding	-0.0393689	0.973081	1	1	1.96382	2.00319	3.00884	2.90093
ENST00000240364.6_1	FAM117A	FAM117A-201	chr17:47787694-47841529	-	protein_coding	0.13306	1.09662	1	1	1.66652	1.53346	1.89479	2.17447
ENST00000240423.8_2	NCAPH	NCAPH-201	chr2:97001525-97039583	+	protein_coding	-0.0165061	0.988624	1	1	1.778	1.79451	2.46898	2.42951
ENST00000240487.5_3	TMEM131L	TMEM131L-201	chr4:154477048-154557863	+	protein_coding	0.52167	1.43562	1	1	0.808582	0.286912	0.220026	0.751489
ENST00000240488.7_1	MND1	MND1-201	chr4:154265801-154336270	+	protein_coding	-1.66775	0.314743	1	1	0.580675	2.24843	3.75165	0.495549
ENST00000240499.7_1	ZNF141	ZNF141-201	chr4:331624-369047	+	protein_coding	0.45659	1.37229	1	1	2.63279	2.1762	3.51963	5.20226
ENST00000240587.4_1	TSHZ3	TSHZ3-201	chr19:31765851-31840453	-	protein_coding	-0.369533	0.774033	1	1	2.61314	2.98267	6.90447	5.11832
ENST00000240617.9_1	PLBD1	PLBD1-201	chr12:14656595-14721283	-	protein_coding	-0.390167	0.763041	1	1	0.759602	1.14977	1.21879	0.693024
ENST00000240651.13_1	PYROXD1	PYROXD1-201	chr12:21590611-21624186	+	protein_coding	0.448682	1.36479	1	1	2.13362	1.68494	2.21526	3.38816
ENST00000240662.2_1	KCNJ8	KCNJ8-201	chr12:21917889-21927755	-	protein_coding	0.0719713	1.05115	1	1	2.61026	2.53829	4.809	5.10614
ENST00000240731.4_2	ZNF211	ZNF211-201	chr19:58144596-58154136	+	protein_coding	0.272752	1.20811	1	1	0.723942	0.451191	0.367168	0.651689
ENST00000240851.8_1	TFG	TFG-201	chr3:100428269-100467810	+	protein_coding	-0.444344	0.734918	1	1	2.79157	3.23592	8.42123	5.92383
ENST00000240922.7_1	NAA50	NAA50-201	chr3:113435307-113465121	-	protein_coding	-1.96939	0.255362	1	1	1.69701	3.66639	11.6968	2.24228
ENST00000241041.7_1	PEX16	PEX16-201	chr11:45931220-45939380	-	protein_coding	0.443983	1.36036	1	1	1.42023	0.976242	0.967334	1.67627
ENST00000241051.7_1	DEPDC7	DEPDC7-201	chr11:33037410-33055128	+	protein_coding	1.06167	2.08734	1	1	1.90001	0.838344	0.787997	2.73216
ENST00000241052.4_1	CAT	CAT-201	chr11:34460472-34493609	+	protein_coding	-0.203546	0.868413	1	1	3.86596	4.0695	15.7897	13.5804
ENST00000241125.3_1	GJA3	GJA3-201	chr13:20712394-20735188	-	protein_coding	-0.550207	0.682922	1	1	0.68858	1.23879	1.36	0.611696
ENST00000241305.3_1	CPXM2	CPXM2-201	chr10:125505152-125651330	-	protein_coding	-0.10609	0.929103	1	1	3.62524	3.73133	12.2813	11.3397
ENST00000241337.8_1	GSTM2	GSTM2-201	chr1:110210688-110217908	+	protein_coding	-0.405919	0.754755	1	1	2.25607	2.66199	5.32905	3.77689
ENST00000241416.11_1	ACVR2A	ACVR2A-201	chr2:148602086-148688393	+	protein_coding	0.673809	1.59528	1	1	2.1156	1.44179	1.71659	3.33371
ENST00000241436.8_1	POLK	POLK-201	chr5:74807581-74896969	+	protein_coding	0.632459	1.5502	1	1	2.05004	1.41758	1.67137	3.14117
ENST00000241502.8_1	FYTTD1	FYTTD1-201	chr3:197476621-197514467	+	protein_coding	0.566181	1.4806	1	1	3.68182	3.11564	7.66764	11.8333
ENST00000241600.9_2	MRPS2	MRPS2-201	chr9:138392477-138396518	+	protein_coding	-0.734008	0.601231	1	1	3.30761	4.04162	15.4683	8.90123
ENST00000241704.7_1	COPA	COPA-201	chr1:160259063-160313190	-	protein_coding	0.984708	1.97891	1	1	4.93411	3.9494	14.4486	29.5714
ENST00000242057.8_1	AHR	AHR-201	chr7:17338246-17385774	+	protein_coding	0.200101	1.14878	1	1	4.21717	4.01707	15.1904	17.5992
ENST00000242059.9_1	SCRN1	SCRN1-201	chr7:29959719-30029414	-	protein_coding	-0.0994396	0.933396	1	1	1.17689	1.27633	1.42222	1.26089
ENST00000242067.10_1	BBS9	BBS9-201	chr7:33169144-33645680	+	protein_coding	0.0353351	1.02479	1	1	1.14721	1.11187	1.16126	1.21485
ENST00000242108.8_1	EEPD1	EEPD1-201	chr7:36192758-36341152	+	protein_coding	-0.742269	0.597798	1	1	0.866657	1.60893	2.05025	0.823433
ENST00000242159.4_1	HOXA7	HOXA7-201	chr7:27193335-27196296	-	protein_coding	-0.239321	0.847144	1	1	2.4313	2.67062	5.36703	4.39379
ENST00000242208.4_1	INHBA	INHBA-201	chr7:41724712-41742706	-	protein_coding	0.589221	1.50443	1	1	5.44966	4.86044	28.0494	42.703
ENST00000242209.8_1	FKBP9	FKBP9-201	chr7:32997017-33046543	+	protein_coding	-0.0457996	0.968753	1	1	4.69906	4.74486	25.813	24.9751
ENST00000242210.11_1	NT5C3A	NT5C3A-201	chr7:33053760-33102409	-	protein_coding	0.381869	1.30303	1	1	1.18495	0.803077	0.744819	1.27355
ENST00000242248.9_1	POLM	POLM-201	chr7:44111846-44122139	-	protein_coding	-0.136499	0.909724	1	1	0.704755	0.841254	0.791607	0.629868
ENST00000242261.5_1	TWIST1	TWIST1-201	chr7:19155091-19157295	-	protein_coding	-0.233432	0.850609	1	1	4.72455	4.95799	30.0815	25.4382
ENST00000242275.6_1	SLC25A51	SLC25A51-201	chr9:37887648-37904130	-	protein_coding	-0.142135	0.906177	1	1	2.86438	3.00651	7.0362	6.28222
ENST00000242323.8_1	DCAF10	DCAF10-201	chr9:37800551-37867663	+	protein_coding	0.270225	1.206	1	1	2.62447	2.35424	4.11325	5.16656
ENST00000242351.9_1	ZC3HAV1	ZC3HAV1-201	chr7:138728266-138794394	-	protein_coding	0.771501	1.70704	1	1	4.16468	3.39318	9.50625	16.9346
ENST00000242465.3_1	SRGN	SRGN-201	chr10:70847874-70864567	+	protein_coding	0.127616	1.09249	1	1	0.719749	0.592132	0.507473	0.646895
ENST00000242480.3_1	EGR2	EGR2-201	chr10:64571756-64576115	-	protein_coding	0.513924	1.42793	1	1	0.844314	0.33039	0.257353	0.795411
ENST00000242505.10_1	FAM149B1	FAM149B1-201	chr10:74927924-75004262	+	protein_coding	0.190768	1.14137	1	1	1.4624	1.27163	1.41434	1.75565
ENST00000242576.6_1	UNG	UNG-201	chr12:109535379-109548797	+	protein_coding	-2.33023	0.198853	1	1	0.870025	3.20025	8.19118	0.827695
ENST00000242577.10_1	DYNLL1	DYNLL1-201	chr12:120933859-120936296	+	protein_coding	-0.579958	0.668983	1	1	5.1833	5.76326	53.3142	35.3353
ENST00000242591.9_1	IFT81	IFT81-201	chr12:110562182-110656602	+	protein_coding	0.538289	1.45225	1	1	1.61798	1.07969	1.11358	2.06944
ENST00000242592.8_1	ACADS	ACADS-201	chr12:121163538-121177811	+	protein_coding	-0.931451	0.524331	1	1	0.887376	1.81883	2.52794	0.849809
ENST00000242607.12_1	HVCN1	HVCN1-201	chr12:111086584-111126962	-	protein_coding	0.690985	1.61439	1	1	0.81779	0.126805	0.091873	0.762704
ENST00000242719.3_1	RNF11	RNF11-201	chr1:51701943-51739127	+	protein_coding	0.114864	1.08287	1	1	5.06057	4.9457	29.8181	32.3721
ENST00000242728.4_1	BHLHE41	BHLHE41-201	chr12:26272959-26278060	-	protein_coding	0.336866	1.26301	1	1	2.44597	2.10911	3.31424	4.44893
ENST00000242729.6_1	SSPN	SSPN-201	chr12:26348429-26385888	+	protein_coding	0.321722	1.24982	1	1	2.1195	1.79778	2.47684	3.34543
ENST00000242776.8_1	DDX39A	DDX39A-201	chr19:14519663-14530179	-	protein_coding	-0.54998	0.68303	1	1	4.23501	4.78499	26.5693	17.8306
ENST00000242783.10_1	PKN1	PKN1-201	chr19:14544169-14582671	+	protein_coding	-0.428543	0.743012	1	1	2.8361	3.26464	8.61072	6.14088
ENST00000242784.4_1	TRIR	TRIR-201	chr19:12841454-12845589	-	protein_coding	-0.319109	0.801565	1	1	5.61346	5.93257	60.0776	47.9577
ENST00000242786.5_1	ADGRE5	ADGRE5-201	chr19:14492256-14519533	+	protein_coding	-0.843728	0.557202	1	1	3.23052	4.07425	15.845	8.38608
ENST00000242804.4	ZNF442	ZNF442-001	chr19:12460185-12476447	-	protein_coding	-0.663299	0.631433	1	1	0.119939	0.783238	0.720989	0.086689
ENST00000242827.10_1	EBPL	EBPL-201	chr13:50234862-50265611	-	protein_coding	-0.0503797	0.965682	1	1	2.59281	2.64319	5.24709	5.03271
ENST00000242839.8_2	ATP7B	ATP7B-201	chr13:52506809-52585630	-	protein_coding	0.399346	1.31891	1	1	0.763204	0.363858	0.286863	0.697256
ENST00000242848.8_2	ZC3H13	ZC3H13-201	chr13:46528600-46626881	-	protein_coding	-0.387853	0.764266	1	1	3.19119	3.57904	10.9509	8.13364
ENST00000242872.7_1	CENPK	CENPK-201	chr5:64813594-64850792	-	protein_coding	0.561804	1.47611	1	1	1.34691	0.78511	0.723224	1.54367
ENST00000243045.9_1	ORMDL2	ORMDL2-201	chr12:56211703-56215663	+	protein_coding	-0.00685699	0.995258	1	1	3.01605	3.0229	7.12802	7.08948
ENST00000243077.7_1	LRP1	LRP1-201	chr12:57522282-57607134	+	protein_coding	-0.0276703	0.981003	1	1	7.47216	7.49983	179.998	176.559
ENST00000243108.4_1	HOXC6	HOXC6-201	chr12:54422142-54424607	+	protein_coding	0.209824	1.15655	1	1	0.727657	0.517833	0.431803	0.655948
ENST00000243189.11_1	RSRP1	RSRP1-201	chr1:25568728-25574010	-	protein_coding	-0.119605	0.92044	1	1	0.801476	0.921081	0.893533	0.742883
ENST00000243213.1_1	IL13RA2	IL13RA2-201	chrX:114238540-114252207	-	protein_coding	-0.491934	0.711071	1	1	3.60878	4.10071	16.1569	11.1998
ENST00000243253.7_1	SEC61A1	SEC61A1-201	chr3:127771212-127790525	+	protein_coding	-1.78973	0.289227	1	1	5.58876	7.37848	165.397	47.1264
ENST00000243286.7_1	TCEAL3	TCEAL3-201	chrX:102862834-102864854	+	protein_coding	-0.579952	0.668986	1	1	2.3484	2.92835	6.61239	4.09258
ENST00000243298.2_1	RAB9B	RAB9B-201	chrX:103077252-103087158	-	protein_coding	-0.13423	0.911156	1	1	0.459918	0.594148	0.509581	0.375464
ENST00000243325.6_2	RAB9A	RAB9A-201	chrX:13707280-13726936	+	protein_coding	0.512378	1.4264	1	1	1.0099	0.497521	0.411786	1.01377
ENST00000243326.9_1	RIF1	RIF1-201	chr2:152266455-152338686	+	protein_coding	0.0894825	1.06399	1	1	2.50353	2.41404	4.32967	4.6707
ENST00000243344.7_1	TTC21B	TTC21B-201	chr2:166729872-166810353	-	protein_coding	0.111856	1.08062	1	1	2.36678	2.25492	3.77309	4.15789
ENST00000243346.9_1	NMI	NMI-201	chr2:152126979-152146571	-	protein_coding	0.126594	1.09171	1	1	1.99882	1.87223	2.66098	2.99674
ENST00000243347.4_1	TNFAIP6	TNFAIP6-201	chr2:152214106-152236562	+	protein_coding	0.572041	1.48663	1	1	2.33479	1.76275	2.39343	4.04476
ENST00000243389.7_1	SLC36A1	SLC36A1-201	chr5:150827157-150871942	+	protein_coding	-1.62772	0.3236	1	1	1.75128	3.379	9.40351	2.36657
ENST00000243457.3_1	KCNJ2	KCNJ2-201	chr17:68165676-68176189	+	protein_coding	-0.146966	0.903148	1	1	1.28442	1.43139	1.69707	1.43585
ENST00000243501.9_1	PLA2G12A	PLA2G12A-201	chr4:110631145-110651233	-	protein_coding	-0.0318351	0.978175	1	1	2.15799	2.18982	3.56249	3.46292
ENST00000243562.13_1	LTBP4	LTBP4-202	chr19:41115652-41135722	+	protein_coding	1.03647	2.0512	1	1	1.37795	0.341483	0.267058	1.59899
ENST00000243563.7_1	SNRPA	SNRPA-201	chr19:41256764-41271294	+	protein_coding	0.0570529	1.04034	1	1	3.46124	3.40418	9.58673	10.0138
ENST00000243578.7_1	B9D2	B9D2-201	chr19:41860326-41870078	-	protein_coding	-0.0742362	0.949845	1	1	1.46688	1.54111	1.91019	1.76423
ENST00000243639.8_1	ZNF468	ZNF468-201	chr19:53341789-53360902	-	protein_coding	0.0967979	1.0694	1	1	1.32412	1.22732	1.34132	1.5038
ENST00000243644.8_1	ZNF350	ZNF350-201	chr19:52467596-52490079	-	protein_coding	0.0979953	1.07029	1	1	1.86668	1.76868	2.40743	2.64692
ENST00000243662.10_1	RAB38	RAB38-201	chr11:87846410-87908635	-	protein_coding	-0.115623	0.922984	1	1	1.30242	1.41804	1.67222	1.46642
ENST00000243706.8_1	HAUS3	HAUS3-201	chr4:2230076-2243860	-	protein_coding	-0.0032423	0.997755	1	1	1.54778	1.55102	1.93024	1.92366
ENST00000243776.10_1	CHPF	CHPF-201	chr2:220403669-220408509	-	protein_coding	-0.684807	0.622089	1	1	4.1653	4.85011	27.8422	16.9424
ENST00000243878.8_1	ENKD1	ENKD1-201	chr16:67696848-67700667	-	protein_coding	-0.485352	0.714323	1	1	1.18446	1.66981	2.18173	1.27278
ENST00000243893.10_1	UBE2C	UBE2C-201	chr20:44441297-44445596	+	protein_coding	2.6915	6.45985	1	1	3.25991	0.568408	0.482886	8.57922
ENST00000243903.5_1	ACTR5	ACTR5-201	chr20:37377085-37401163	+	protein_coding	-0.252381	0.83951	1	1	1.56463	1.81701	2.52351	1.95802
ENST00000243918.9_1	SYS1	SYS1-201	chr20:43991668-43997855	+	protein_coding	-0.166674	0.890894	1	1	2.40489	2.57156	4.94452	4.29594
ENST00000243997.7_1	ATP5E	ATP5E-201	chr20:57600522-57607437	-	protein_coding	-0.0986526	0.933905	1	1	4.53182	4.63047	23.7692	22.1321
ENST00000244007.7_1	PLCG1	PLCG1-201	chr20:39765600-39804361	+	protein_coding	-0.0758313	0.948795	1	1	2.07212	2.14795	3.43197	3.20504
ENST00000244020.4_1	SRSF6	SRSF6-201	chr20:42086568-42092887	+	protein_coding	0.0996821	1.07154	1	1	5.04048	4.94079	29.7134	31.9105
ENST00000244040.3_1	RAB22A	RAB22A-201	chr20:56884752-56942563	+	protein_coding	-0.390772	0.762721	1	1	3.14889	3.53966	10.629	7.86971
ENST00000244043.4_1	PTGIS	PTGIS-201	chr20:48120411-48184683	-	protein_coding	-2.49466	0.177432	1	1	3.32998	5.82464	55.675	9.05597
ENST00000244050.2_1	SNAI1	SNAI1-201	chr20:48599536-48605423	+	protein_coding	-1.15676	0.448518	1	1	3.19954	4.35631	19.4823	8.18668
ENST00000244051.2_1	MOCS3	MOCS3-201	chr20:49575363-49580468	+	protein_coding	0.133775	1.09716	1	1	1.98415	1.85038	2.60595	2.9563
ENST00000244061.5_1	RNF114	RNF114-201	chr20:48552885-48570429	+	protein_coding	-0.112779	0.924805	1	1	4.42172	4.5345	22.1751	20.4324
ENST00000244070.7_1	PPP4R1L	PPP4R1L-201	chr20:56820802-56884495	-	processed_transcript	0.0569281	1.04025	1	1	0.84476	0.787832	0.726478	0.795966
ENST00000244137.11_1	PEPD	PEPD-201	chr19:33877856-34012700	-	protein_coding	-1.52963	0.346366	1	1	2.41985	3.94949	14.4495	4.35117
ENST00000244217.5_1	MCEE	MCEE-201	chr2:71336814-71357367	-	protein_coding	-0.426132	0.744254	1	1	1.90889	2.33503	4.0456	2.75521
ENST00000244227.7_1	SNRNP27	SNRNP27-201	chr2:70120692-70132349	+	protein_coding	0.384173	1.30511	1	1	3.32124	2.93707	6.65852	8.99522
ENST00000244230.6_1	MPHOSPH10	MPHOSPH10-201	chr2:71357444-71377231	+	protein_coding	0.113836	1.0821	1	1	3.47436	3.36052	9.27112	10.1144
ENST00000244364.10_3	DST	DST-201	chr6:56322785-56507794	-	protein_coding	-0.0658844	0.955359	1	1	1.35513	1.42102	1.67775	1.55821
ENST00000244426.10_1	FBXO9	FBXO9-201	chr6:52935650-52965671	+	protein_coding	0.283777	1.21738	1	1	0.916389	0.632612	0.550369	0.887385
ENST00000244496.5_1	RRP36	RRP36-201	chr6:42989383-42997335	+	protein_coding	-0.14624	0.903602	1	1	5.17855	5.32479	39.0795	35.2159
ENST00000244519.6_1	BTN3A3	BTN3A3-201	chr6:26440700-26453643	+	protein_coding	1.0133	2.01852	1	1	1.20013	0.186835	0.138264	1.29761
ENST00000244520.9_1	SNRPC	SNRPC-201	chr6:34725183-34741571	+	protein_coding	0.356822	1.2806	1	1	5.34093	4.98411	30.6495	39.5304
ENST00000244533.7_3	ABCC10	ABCC10-201	chr6:43399489-43418163	+	protein_coding	-1.19848	0.435735	1	1	1.02881	2.22729	3.68253	1.04034
ENST00000244534.6_1	HIST1H1D	HIST1H1D-201	chr6:26234496-26235161	-	protein_coding	-1.64435	0.319891	1	1	4.54668	6.19103	72.0608	22.3715
ENST00000244571.4_1	AARS2	AARS2-201	chr6:44267391-44281063	-	protein_coding	-0.726558	0.604344	1	1	2.41368	3.14024	7.81672	4.32833
ENST00000244573.4_1	HIST1H1A	HIST1H1A-201	chr6:26017313-26017960	-	protein_coding	-0.995526	0.501553	1	1	3.62225	4.61778	23.5521	11.3142
ENST00000244576.8_1	ZNF391	ZNF391-201	chr6:27356497-27371683	+	protein_coding	0.101173	1.07264	1	1	1.04553	0.944359	0.924334	1.06413
ENST00000244601.3	HIST1H2BG	HIST1H2BG-001	chr6:26216428-26216872	-	protein_coding	-0.693061	0.61854	1	1	6.00802	6.70108	103.046	63.3567
ENST00000244670.12_1	KLHDC3	KLHDC3-201	chr6:42981841-42989036	+	protein_coding	-2.0709	0.238011	1	1	0.0129605	2.08386	3.2394	0.009024
ENST00000244711.3_1	MEA1	MEA1-201	chr6:42979832-42981706	-	protein_coding	-0.802517	0.573348	1	1	4.62669	5.4292	42.0877	23.7042
ENST00000244741.9_1	CDKN1A	CDKN1A-201	chr6:36646435-36655116	+	protein_coding	0.292155	1.22447	1	1	5.81016	5.51801	44.8233	55.1092
ENST00000244745.3_2	SOX4	SOX4-201	chr6:21592999-21598850	+	protein_coding	0.00849267	1.0059	1	1	2.82686	2.81837	6.05365	6.0953
ENST00000244763.8_1	SSR1	SSR1-201	chr6:7281376-7313440	-	protein_coding	0.975003	1.96565	1	1	4.56842	3.59342	11.0705	22.7264
ENST00000244766.6_1	NRN1	NRN1-201	chr6:5998232-6007200	-	protein_coding	-0.342428	0.788713	1	1	5.83269	6.17512	71.2595	55.992
ENST00000244769.8_1	ATXN1	ATXN1-201	chr6:16299343-16761687	-	protein_coding	0.70556	1.63078	1	1	3.03505	2.32949	4.02629	7.19676
ENST00000244815.9_3	LRRFIP1	LRRFIP1-201	chr2:238600859-238674558	+	protein_coding	-0.732781	0.601743	1	1	1.31809	2.05087	3.14356	1.49336
ENST00000244869.2_1	EREG	EREG-201	chr4:75230860-75254468	+	protein_coding	-1.18646	0.439379	1	1	1.20809	2.39456	4.25815	1.31032
ENST00000245046.6_1	EMC3	EMC3-201	chr3:10004221-10028804	-	protein_coding	-0.0180228	0.987585	1	1	3.53613	3.55415	10.7465	10.6006
ENST00000245121.9_4	KATNAL2	KATNAL2-201	chr18:44526787-44628614	+	protein_coding	-0.700045	0.615553	1	1	0	0.700045	0.624555	0
ENST00000245157.9_1	BBS2	BBS2-201	chr16:56518297-56554195	-	protein_coding	-0.13719	0.909289	1	1	2.03439	2.17158	3.50516	3.0965
ENST00000245185.5_1	MT2A	MT2A-201	chr16:56642111-56643409	+	protein_coding	0.342843	1.26825	1	1	7.83519	7.49235	179.062	227.364
ENST00000245206.9_1	GOT2	GOT2-201	chr16:58741035-58768261	-	protein_coding	0.101561	1.07293	1	1	5.25582	5.15426	34.6111	37.2084
ENST00000245222.8_1	SPHK2	SPHK2-201	chr19:49122548-49133662	+	protein_coding	0.459503	1.37507	1	1	1.15882	0.699316	0.623735	1.23275
ENST00000245304.4_1	RAP2A	RAP2A-201	chr13:98086476-98121382	+	protein_coding	0.358777	1.28234	1	1	3.39214	3.03336	7.18717	9.49872
ENST00000245323.4_1	EFNB2	EFNB2-201	chr13:107142079-107187462	-	protein_coding	-0.914849	0.530399	1	1	1.38496	2.2998	3.92391	1.61164
ENST00000245382.6_2	C17orf53	C17orf53-201	chr17:42219390-42239844	+	protein_coding	-0.171129	0.888147	1	1	0.64815	0.819279	0.764524	0.567157
ENST00000245414.8_1	IRF1	IRF1-201	chr5:131817301-131826490	-	protein_coding	0.314585	1.24365	1	1	2.08216	1.76757	2.4048	3.2344
ENST00000245441.9_2	NIN	NIN-201	chr14:51186481-51297839	-	protein_coding	-0.648302	0.638031	1	1	1.82243	2.47073	4.54325	2.53677
ENST00000245457.5_1	PTGER2	PTGER2-201	chr14:52781113-52795324	+	protein_coding	-0.863257	0.54971	1	1	1.80315	2.66641	5.34845	2.48981
ENST00000245458.10_1	RPS29	RPS29-201	chr14:50050290-50053094	-	protein_coding	-0.307483	0.80805	1	1	7.16974	7.47723	177.184	142.982
ENST00000245479.2_1	SOX9	SOX9-201	chr17:70117161-70122561	+	protein_coding	0.0297337	1.02082	1	1	1.99212	1.96239	2.89706	2.97821
ENST00000245539.10_1	MRPS7	MRPS7-201	chr17:73257755-73262454	+	protein_coding	0.231148	1.17377	1	1	3.84182	3.61067	11.2158	13.3385
ENST00000245543.5_1	ARMC7	ARMC7-201	chr17:73106082-73126360	+	protein_coding	-0.362971	0.777561	1	1	2.00457	2.36754	4.16061	3.01269
ENST00000245544.8_1	NUP85	NUP85-201	chr17:73201786-73231853	+	protein_coding	0.319613	1.248	1	1	1.57161	1.252	1.38171	1.97236
ENST00000245552.6_1	NT5C	NT5C-201	chr17:73126323-73127890	-	protein_coding	-0.43648	0.738935	1	1	0.649583	1.08606	1.12294	0.568715
ENST00000245615.5_1	MBOAT7	MBOAT7-201	chr19:54677109-54693666	-	protein_coding	-0.598717	0.660341	1	1	2.01125	2.60996	5.10488	3.0313
ENST00000245680.6_1	SLC35F5	SLC35F5-201	chr2:114470369-114514400	-	protein_coding	0.556871	1.47108	1	1	4.72173	4.16486	16.9369	25.3866
ENST00000245787.8_1	INSIG2	INSIG2-201	chr2:118846050-118867604	+	protein_coding	1.80436	3.49273	1	1	3.13054	1.32618	1.50738	7.75762
ENST00000245812.7_1	ALKBH7	ALKBH7-201	chr19:6372444-6375262	+	protein_coding	-0.278998	0.824163	1	1	3.20527	3.48427	10.191	8.22323
ENST00000245816.8_1	CLPP	CLPP-201	chr19:6361463-6368919	+	protein_coding	-0.71453	0.609404	1	1	2.52526	3.23979	8.44654	4.75676
ENST00000245817.4_1	TNFSF9	TNFSF9-201	chr19:6531010-6535939	+	protein_coding	0.466015	1.38129	1	1	1.83799	1.37198	1.58825	2.57512
ENST00000245838.12_1	THOC2	THOC2-201	chrX:122734413-122866904	-	protein_coding	-0.578748	0.669545	1	1	2.92351	3.50226	10.3314	6.58691
ENST00000245857.9_1	RPL23	RPL23-201	chr17:37006334-37009681	-	protein_coding	-2.77674	0.145921	1	1	0	2.77674	5.85304	0
ENST00000245907.10_1	C3	C3-201	chr19:6677715-6720693	-	protein_coding	0.181073	1.13373	1	1	1.32268	1.1416	1.20626	1.5013
ENST00000245932.10_1	VASP	VASP-201	chr19:46010674-46030241	+	protein_coding	-0.0116798	0.991937	1	1	4.46407	4.47575	21.2503	21.0709
ENST00000245960.9_1	CDC25B	CDC25B-201	chr20:3776482-3786765	+	protein_coding	0.489027	1.4035	1	1	2.42046	1.93143	2.81434	4.35342
ENST00000246015.8_2	PSMF1	PSMF1-201	chr20:1099241-1147972	+	protein_coding	-0.42379	0.745464	1	1	3.32064	3.74443	12.4025	8.9911
ENST00000246024.6_1	TMX4	TMX4-201	chr20:7957995-8000476	-	protein_coding	-0.382777	0.76696	1	1	2.9531	3.33588	9.09718	6.74414
ENST00000246043.8_3	RRBP1	RRBP1-201	chr20:17594323-17641152	-	protein_coding	-0.459832	0.727071	1	1	5.52532	5.98515	62.3448	45.0562
ENST00000246069.11_1	DSTN	DSTN-201	chr20:17550508-17590564	+	protein_coding	0.315044	1.24405	1	1	5.40892	5.09388	33.1515	41.4862
ENST00000246071.7_1	SNRPB2	SNRPB2-201	chr20:16710629-16723208	+	protein_coding	0.158098	1.11581	1	1	3.0909	2.93281	6.63595	7.5203
ENST00000246117.8_1	NCLN	NCLN-201	chr19:3185598-3209568	+	protein_coding	-0.150352	0.901031	1	1	3.31853	3.46888	10.0723	8.97649
ENST00000246149.10_1	ANKHD1	ANKHD1-201	chr5:139838842-139903718	+	protein_coding	0.22835	1.17149	1	1	0.81877	0.59042	0.505685	0.763901
ENST00000246151.8_1	PITHD1	PITHD1-201	chr1:24104895-24114722	+	protein_coding	0.0499559	1.03523	1	1	4.75042	4.70046	25.0004	25.9165
ENST00000246163.2_1	MAX	MAX-201	chr14:65550462-65569227	-	protein_coding	0.135842	1.09873	1	1	1.79226	1.65641	2.15232	2.46356
ENST00000246166.2_1	FNTB	FNTB-201	chr14:65453438-65529316	+	protein_coding	0.314142	1.24327	1	1	2.55962	2.24548	3.74194	4.89551
ENST00000246190.10_2	NECAB3	NECAB3-201	chr20:32244893-32262214	-	protein_coding	0.195081	1.14479	1	1	0.650673	0.455592	0.371345	0.5699
ENST00000246194.7_1	RALY	RALY-201	chr20:32581528-32668077	+	protein_coding	-0.0262131	0.981995	1	1	4.0463	4.07251	15.8247	15.5218
ENST00000246229.4_1	PLAGL2	PLAGL2-201	chr20:30780306-30795594	-	protein_coding	-0.18742	0.878175	1	1	1.98975	2.17717	3.52265	2.97167
ENST00000246337.8_1	UROD	UROD-201	chr1:45477819-45481247	+	protein_coding	-0.243811	0.844512	1	1	3.58511	3.82892	13.2108	11.0012
ENST00000246421.4_1	SLC35E2	SLC35E2-201	chr1:1663681-1677431	-	protein_coding	-0.309836	0.806733	1	1	1.61448	1.92432	2.79557	2.06201
ENST00000246489.11_1	KLC1	KLC1-201	chr14:104095578-104160080	+	protein_coding	-0.884838	0.541548	1	1	2.24382	3.12866	7.74621	3.7365
ENST00000246529.3_1	LRFN3	LRFN3-201	chr19:36428022-36436095	+	protein_coding	-0.559741	0.678424	1	1	2.21948	2.77922	5.86483	3.65727
ENST00000246533.7_1	CAPNS1	CAPNS1-201	chr19:36630477-36641254	+	protein_coding	-1.51953	0.3488	1	1	2.67067	4.1902	17.2548	5.36727
ENST00000246548.8_1	UBA2	UBA2-201	chr19:34919268-34962156	+	protein_coding	0.058511	1.04139	1	1	3.07394	3.01543	7.08601	7.42069
ENST00000246554.7_1	COX6B1	COX6B1-201	chr19:36139125-36149763	+	protein_coding	-0.220755	0.858117	1	1	5.83103	6.05178	65.3388	55.9264
ENST00000246672.3_1	NR1D1	NR1D1-201	chr17:38249040-38256978	-	protein_coding	-0.239026	0.847317	1	1	3.40383	3.64285	11.4913	9.58411
ENST00000246747.8_1	ARL2	ARL2-201	chr11:64781585-64789656	+	protein_coding	-0.681708	0.623427	1	1	3.27055	3.95226	14.4792	8.65014
ENST00000246784.7_1	BCL2L12	BCL2L12-201	chr19:50169264-50177173	+	protein_coding	-1.39032	0.38148	1	1	0.00190742	1.39223	1.62484	0.001323
ENST00000246785.7_1	BCL2L12	BCL2L12-202	chr19:50168823-50177173	+	protein_coding	0.677302	1.59915	1	1	1.46741	0.790105	0.7292	1.76524
ENST00000246792.3_1	RRAS	RRAS-201	chr19:50138549-50143458	-	protein_coding	-0.457725	0.728134	1	1	4.88379	5.34151	39.5466	28.5234
ENST00000246802.9_1	NOP53	NOP53-201	chr19:48248779-48260315	+	protein_coding	0.478585	1.39338	1	1	3.97922	3.50064	10.3187	14.7712
ENST00000246868.6_1	SBDS	SBDS-201	chr7:66452664-66460588	-	protein_coding	0.204876	1.15259	1	1	5.9437	5.73883	52.4023	60.5507
ENST00000246912.8_1	MLX	MLX-201	chr17:40719090-40725257	+	protein_coding	0.110439	1.07956	1	1	0.609045	0.498606	0.412848	0.525249
ENST00000246914.9_1	WNK4	WNK4-201	chr17:40932696-40948954	+	protein_coding	-0.839581	0.558806	1	1	0.833271	1.67285	2.18844	0.78172
ENST00000246949.9_1	DNASE1	DNASE1-201	chr16:3701838-3708096	+	protein_coding	0.393796	1.31385	1	1	0.907172	0.513377	0.427387	0.875366
ENST00000246957.9_1	TRAP1	TRAP1-201	chr16:3708038-3767598	-	protein_coding	-0.267344	0.830848	1	1	1.39343	1.66077	2.16186	1.62702
ENST00000247001.9_1	SUGP1	SUGP1-201	chr19:19387320-19431653	-	protein_coding	0.190774	1.14138	1	1	1.95792	1.76715	2.4038	2.88501
ENST00000247003.8_1	DDX49	DDX49-201	chr19:19030484-19039436	+	protein_coding	-0.518011	0.698334	1	1	2.08106	2.59907	5.05896	3.23118
ENST00000247020.8_1	SDF2	SDF2-201	chr17:26975374-26989193	-	protein_coding	-0.138122	0.908701	1	1	2.57029	2.70842	5.53604	4.93931
ENST00000247026.9_2	NSRP1	NSRP1-201	chr17:28443799-28513493	+	protein_coding	0.756403	1.68927	1	1	1.88206	1.12566	1.18201	2.68602
ENST00000247087.9_1	AHDC1	AHDC1-201	chr1:27860546-27930102	-	protein_coding	-0.159753	0.895178	1	1	1.9126	2.07235	3.20571	2.76486
ENST00000247138.10_1	SLC35A2	SLC35A2-201	chrX:48760457-48769136	-	protein_coding	0.290455	1.22303	1	1	0.613415	0.32296	0.250894	0.529876
ENST00000247140.8_1	PQBP1	PQBP1-202	chrX:48755223-48760419	+	protein_coding	0.400281	1.31977	1	1	1.19105	0.790765	0.729992	1.28318
ENST00000247161.7_1	ELK1	ELK1-201	chrX:47494920-47509887	-	protein_coding	0.0145702	1.01015	1	1	3.80523	3.79066	12.8389	12.9794
ENST00000247178.5_1	ATG14	ATG14-201	chr14:55833110-55878576	-	protein_coding	-0.184987	0.879657	1	1	2.27907	2.46406	4.51768	3.85366
ENST00000247182.6_1	SIX1	SIX1-201	chr14:61110133-61116180	-	protein_coding	-0.494328	0.709892	1	1	2.21472	2.70905	5.5389	3.64191
ENST00000247191.6_1	DLGAP5	DLGAP5-201	chr14:55614854-55658396	-	protein_coding	-0.00925242	0.993607	1	1	4.06135	4.0706	15.8024	15.695
ENST00000247194.8_1	L3HYPDH	L3HYPDH-201	chr14:59939335-59951148	-	protein_coding	0.396123	1.31597	1	1	3.21334	2.81722	6.04801	8.27495
ENST00000247207.6_1	HSPA2	HSPA2-201	chr14:65007186-65009952	+	protein_coding	1.47623	2.78221	1	1	2.22278	0.746548	0.677774	3.66792
ENST00000247225.6_1	SGPP1	SGPP1-201	chr14:64150932-64194757	-	protein_coding	0.108085	1.0778	1	1	3.22139	3.1133	7.65361	8.32683
ENST00000247226.12_1	PLEKHG3	PLEKHG3-201	chr14:65171315-65216965	+	protein_coding	-0.302106	0.811068	1	1	0.803949	1.10605	1.15256	0.745873
ENST00000247461.8_1	CANX	CANX-201	chr5:179125907-179157926	+	protein_coding	-0.926085	0.526285	1	1	4.68919	5.61528	48.0193	24.7981
ENST00000247470.9_2	PYCARD	PYCARD-201	chr16:31212806-31214313	-	protein_coding	-1.02172	0.49253	1	1	2.21417	3.23589	8.42104	3.64014
ENST00000247655.3_2	COX7C	COX7C-201	chr5:85913721-85916779	+	protein_coding	0.547787	1.46184	1	1	5.78837	5.24058	36.8069	54.2678
ENST00000247665.11_1	PHPT1	PHPT1-201	chr9:139743546-139745474	+	protein_coding	0.335952	1.26221	1	1	4.93893	4.60297	23.3015	29.6736
ENST00000247668.6_1	TRAF2	TRAF2-201	chr9:139780970-139821059	+	protein_coding	-0.212951	0.862771	1	1	2.58133	2.79428	5.93686	4.98492
ENST00000247706.3_1	ABHD8	ABHD8-201	chr19:17402940-17414282	-	protein_coding	0.0969109	1.06948	1	1	1.64245	1.54554	1.91913	2.12195
ENST00000247843.6_1	YEATS4	YEATS4-201	chr12:69753483-69784576	+	protein_coding	0.31852	1.24705	1	1	2.37898	2.06046	3.17121	4.2017
ENST00000247866.8_3	NDUFB2	NDUFB2-201	chr7:140396472-140406446	+	protein_coding	-0.0922101	0.938085	1	1	5.41491	5.50712	44.4787	41.6629
ENST00000247881.3_1	TAS2R4	TAS2R4-201	chr7:141478242-141480619	+	protein_coding	0.24748	1.18713	1	1	0.747496	0.500016	0.414229	0.678876
ENST00000247883.5_1	TAS2R5	TAS2R5-201	chr7:141490017-141491167	+	protein_coding	0.285598	1.21892	1	1	0.65199	0.366392	0.289125	0.571334
ENST00000247930.4_1	ZNF777	ZNF777-201	chr7:149128454-149158214	-	protein_coding	-0.23528	0.84952	1	1	2.80782	3.0431	7.24259	6.00225
ENST00000247933.8_1	IDUA	IDUA-201	chr4:980785-998294	+	protein_coding	-0.200179	0.870442	1	1	0.887966	1.08814	1.126	0.850565
ENST00000247956.10_1	ZNF317	ZNF317-201	chr19:9251056-9274089	+	protein_coding	0.204297	1.15212	1	1	0.854021	0.649724	0.568868	0.807532
ENST00000247970.8_1	PIN1	PIN1-201	chr19:9945999-9960358	+	protein_coding	-1.63666	0.321599	1	1	1.49302	3.12968	7.75244	1.81478
ENST00000247977.8_1	FBXL12	FBXL12-201	chr19:9920943-9929731	-	protein_coding	0.464336	1.37968	1	1	1.45484	0.990502	0.986876	1.74126
ENST00000248054.9_2	SIN3B	SIN3B-201	chr19:16940211-16991161	+	protein_coding	0.189809	1.14061	1	1	2.98873	2.79892	5.95921	6.93777
ENST00000248070.10_2	EPS15L1	EPS15L1-201	chr19:16472392-16582896	-	protein_coding	-0.194291	0.874002	1	1	0.984635	1.17893	1.26408	0.978812
ENST00000248071.5_1	KLF2	KLF2-201	chr19:16435628-16438685	+	protein_coding	0.205263	1.1529	1	1	3.56968	3.36441	9.29886	10.8735
ENST00000248089.7_1	HCFC1R1	HCFC1R1-201	chr16:3072621-3074247	-	protein_coding	-0.908186	0.532855	1	1	2.24581	3.15399	7.90116	3.74303
ENST00000248098.7_1	JPT2	JPT2-201	chr16:1728257-1752087	+	protein_coding	-0.886408	0.540959	1	1	1.1272	2.01361	3.0379	1.18434
ENST00000248114.6_2	GFER	GFER-201	chr16:2034214-2037750	+	protein_coding	0.0544351	1.03845	1	1	2.24095	2.18651	3.55204	3.72708
ENST00000248211.10_1	ZNF10	ZNF10-201	chr12:133707178-133736051	+	protein_coding	0.681648	1.60397	1	1	0.681648	0	0	0.603971
ENST00000248244.5_2	TICAM1	TICAM1-201	chr19:4815944-4831716	-	protein_coding	-0.179519	0.882998	1	1	3.06578	3.2453	8.48272	7.37321
ENST00000248248.7_1	MON1B	MON1B-201	chr16:77224816-77236302	+	protein_coding	-0.832384	0.5616	1	1	1.56186	2.39425	4.25702	1.95234
ENST00000248306.7_1	METTL25	METTL25-201	chr12:82752276-82873015	+	protein_coding	0.296624	1.22827	1	1	1.30363	1.00701	1.00974	1.46849
ENST00000248342.8_1	EIF3K	EIF3K-201	chr19:39109737-39127595	+	protein_coding	0.0510399	1.03601	1	1	4.65036	4.59932	23.2401	24.113
ENST00000248378.5_1	EMC6	EMC6-201	chr17:3572109-3572959	+	protein_coding	-0.0848819	0.942862	1	1	4.29	4.37488	19.7477	18.5622
ENST00000248420.9_1	CACTIN	CACTIN-202	chr19:3610648-3626813	-	protein_coding	0.215533	1.16113	1	1	1.68265	1.46712	1.76469	2.21017
ENST00000248437.8_1	TUBA4A	TUBA4A-201	chr2:220114433-220118754	-	protein_coding	0.324825	1.25251	1	1	3.36968	3.04485	7.25263	9.33652
ENST00000248450.8_1	AAMP	AAMP-201	chr2:219128846-219134980	-	protein_coding	-0.783939	0.580779	1	1	1.58841	2.37235	4.17783	2.00718
ENST00000248451.7_1	PNKD	PNKD-201	chr2:219135115-219137670	+	protein_coding	-0.326967	0.797211	1	1	4.0555	4.38247	19.8571	15.6275
ENST00000248484.8_1	TNFRSF19	TNFRSF19-201	chr13:24144509-24249028	+	protein_coding	-0.83626	0.560094	1	1	0.969995	1.80625	2.49733	0.958834
ENST00000248550.7_1	PHTF2	PHTF2-201	chr7:77469497-77586539	+	protein_coding	-3.06823	0.119226	1	1	0	3.06823	7.38743	0
ENST00000248553.6_1	HSPB1	HSPB1-201	chr7:75931861-75933612	+	protein_coding	-0.136978	0.909422	1	1	7.43703	7.57401	189.548	172.289
ENST00000248564.5_1	GNG11	GNG11-201	chr7:93551011-93557922	+	protein_coding	0.0805716	1.05744	1	1	4.51219	4.43162	20.5799	21.8194
ENST00000248566.3_4	SEM1	SEM1-201	chr7:96317263-96339203	-	protein_coding	-0.0114259	0.992111	1	1	4.10755	4.11898	16.3754	16.2384
ENST00000248594.10_1	PTPN12	PTPN12-201	chr7:77166592-77269388	+	protein_coding	0.811812	1.75541	1	1	4.58806	3.77625	12.7013	23.0515
ENST00000248598.5_1	FGL2	FGL2-201	chr7:76822688-76829143	-	protein_coding	-0.751882	0.593829	1	1	0.151651	0.903533	0.870641	0.11084
ENST00000248600.5_1	STYXL1	STYXL1-201	chr7:75625656-75677321	-	protein_coding	0.044464	1.0313	1	1	0.594657	0.550193	0.464282	0.510114
ENST00000248633.8_1	PEX1	PEX1-201	chr7:92116334-92157845	-	protein_coding	0.197761	1.14692	1	1	0.621285	0.423524	0.3412	0.538245
ENST00000248706.4_1	RASL11B	RASL11B-201	chr4:53728457-53733002	+	protein_coding	-0.840638	0.558397	1	1	0.253118	1.09376	1.13429	0.19178
ENST00000248846.9_2	TUBGCP6	TUBGCP6-201	chr22:50656118-50682993	-	protein_coding	-0.117616	0.92171	1	1	0.683112	0.800727	0.741979	0.605599
ENST00000248879.7_1	DGCR6L	DGCR6L-201	chr22:20301799-20307603	-	protein_coding	-0.198662	0.871359	1	1	3.85109	4.04975	15.5613	13.4309
ENST00000248924.10_1	GCAT	GCAT-201	chr22:38203919-38212906	+	protein_coding	-0.296804	0.814054	1	1	2.41273	2.70954	5.54112	4.32482
ENST00000248929.13_1	SGSM3	SGSM3-201	chr22:40766615-40806293	+	protein_coding	-0.306919	0.808366	1	1	1.69438	2.0013	3.0036	2.23638
ENST00000248935.5	GSTT1	GSTT1-001	chr22:24376133-24384284	-	protein_coding	0.514854	1.42885	1	1	1.4382	0.923347	0.89651	1.70983
ENST00000248958.4_1	SDF2L1	SDF2L1-201	chr22:21996550-21998587	+	protein_coding	-0.43442	0.739991	1	1	3.46175	3.89617	13.889	10.0177
ENST00000248975.5_1	YWHAH	YWHAH-201	chr22:32340447-32353590	+	protein_coding	-0.464631	0.724657	1	1	4.39934	4.86397	28.1207	20.1025
ENST00000249005.2_1	A4GALT	A4GALT-201	chr22:43088127-43091639	-	protein_coding	-0.855395	0.552714	1	1	2.70539	3.56078	10.8006	5.52233
ENST00000249014.4_3	CDC42EP1	CDC42EP1-201	chr22:37956454-37965412	+	protein_coding	0.100824	1.07239	1	1	4.96556	4.86474	28.1362	30.2452
ENST00000249016.4_1	MCHR1	MCHR1-201	chr22:41074754-41078818	+	protein_coding	-0.620767	0.650325	1	1	0.0369942	0.657761	0.577632	0.025974
ENST00000249042.7_1	TST	TST-201	chr22:37406900-37415568	-	protein_coding	0.202026	1.15031	1	1	2.95537	2.75334	5.74278	6.75631
ENST00000249064.8_1	CCDC117	CCDC117-201	chr22:29168662-29185283	+	protein_coding	2.06555	4.18594	1	1	3.46437	1.39882	1.63686	10.0377
ENST00000249066.10_1	APOL2	APOL2-201	chr22:36622256-36636000	-	protein_coding	0.473441	1.38842	1	1	3.07078	2.59734	5.05169	7.40226
ENST00000249071.10_3	RAC2	RAC2-201	chr22:37621301-37640310	-	protein_coding	-0.485853	0.714075	1	1	4.48481	4.97066	30.3558	21.3904
ENST00000249209.8_1	EMC4	EMC4-201	chr15:34517214-34522348	+	protein_coding	-0.0684891	0.953636	1	1	2.26929	2.33778	4.05524	3.82086
ENST00000249269.8_1	PMPCB	PMPCB-201	chr7:102937869-102953682	+	protein_coding	0.180598	1.13335	1	1	3.28704	3.10644	7.61256	8.76108
ENST00000249270.11_1	DNAJC2	DNAJC2-201	chr7:102952921-102985113	-	protein_coding	-0.905936	0.533686	1	1	1.1122	2.01814	3.0506	1.16175
ENST00000249289.4_1	ATP6V1F	ATP6V1F-201	chr7:128502880-128505897	+	protein_coding	-0.0563505	0.961694	1	1	5.94787	6.00423	63.1877	60.7289
ENST00000249299.6_1	LSM8	LSM8-201	chr7:117824086-117832878	+	protein_coding	0.0430245	1.03027	1	1	2.68062	2.63759	5.22293	5.41131
ENST00000249330.2_1	VGF	VGF-201	chr7:100805790-100808874	-	protein_coding	-0.64565	0.639205	1	1	0.656467	1.30212	1.4659	0.576218
ENST00000249344.6_1	STRIP2	STRIP2-201	chr7:129074274-129128240	+	protein_coding	0.114861	1.08287	1	1	1.67392	1.55906	1.94662	2.19081
ENST00000249356.3_1	DNAJB9	DNAJB9-201	chr7:108210012-108215294	+	protein_coding	1.05668	2.08013	1	1	3.45943	2.40276	4.28813	10
ENST00000249363.3_1	LRRC4	LRRC4-201	chr7:127667124-127671123	-	protein_coding	-0.664769	0.63079	1	1	0.434556	1.09932	1.14254	0.351495
ENST00000249364.8_1	CALU	CALU-201	chr7:128379396-128411528	+	protein_coding	-2.32903	0.199017	1	1	4.0311	6.36013	81.1466	15.3486
ENST00000249373.7_1	SMO	SMO-201	chr7:128828713-128853386	+	protein_coding	-0.0393754	0.973076	1	1	1.5883	1.62768	2.09016	2.00696
ENST00000249377.4_1	LRRC17	LRRC17-201	chr7:102553452-102585396	+	protein_coding	0.811293	1.75478	1	1	0.811293	0	0	0.754784
ENST00000249396.11_1	SIRT2	SIRT2-201	chr19:39369197-39390463	-	protein_coding	-0.831315	0.562017	1	1	1.4796	2.31091	3.96197	1.78871
ENST00000249440.4_1	HOXD3	HOXD3-201	chr2:177028805-177037830	+	protein_coding	-0.512516	0.700999	1	1	0.193974	0.70649	0.631829	0.14391
ENST00000249442.10_1	MTX2	MTX2-201	chr2:177134147-177202753	+	protein_coding	0.130435	1.09462	1	1	2.87515	2.74471	5.70257	6.33679
ENST00000249499.7_2	HOXD9	HOXD9-201	chr2:176987448-176989665	+	protein_coding	0.0823352	1.05873	1	1	2.22297	2.14064	3.40957	3.66855
ENST00000249501.4_1	HOXD10	HOXD10-201	chr2:176981307-176984670	+	protein_coding	0.0300458	1.02104	1	1	3.32819	3.29815	8.83652	9.04352
ENST00000249504.6_1	HOXD11	HOXD11-201	chr2:176972014-176974316	+	protein_coding	-0.237879	0.847991	1	1	1.98558	2.22346	3.67012	2.96022
ENST00000249601.8_1	ARHGAP22	ARHGAP22-201	chr10:49654077-49813138	-	protein_coding	-0.566736	0.675142	1	1	1.04743	1.61416	2.06134	1.06684
ENST00000249636.10_1	PIAS1	PIAS1-201	chr15:68346517-68486184	+	protein_coding	0.326408	1.25389	1	1	2.78109	2.45468	4.48193	5.87372
ENST00000249647.7_1	SNAP23	SNAP23-201	chr15:42787458-42825259	+	protein_coding	0.0497862	1.03511	1	1	2.35039	2.30061	3.92665	4.09963
ENST00000249700.8_1	TMOD2	TMOD2-201	chr15:52043758-52108565	+	protein_coding	1.35623	2.56015	1	1	2.30826	0.952032	0.934596	3.95286
ENST00000249736.11_1	SLTM	SLTM-201	chr15:59186357-59225778	-	protein_coding	-0.494965	0.709579	1	1	0.612548	1.10751	1.15474	0.528957
ENST00000249776.12_1	KNSTRN	KNSTRN-201	chr15:40674922-40686446	+	protein_coding	-0.605285	0.657342	1	1	1.08948	1.69476	2.23723	1.12797
ENST00000249786.8_3	SERF2	SERF2-201	chr15:44084040-44086793	+	protein_coding	1.26115	2.39686	1	1	3.89552	2.63437	5.20905	13.8822
ENST00000249806.10_2	CLN6	CLN6-201	chr15:68499330-68522081	-	protein_coding	0.590523	1.50579	1	1	1.65316	1.06263	1.08874	2.14521
ENST00000249822.8_1	ARPP19	ARPP19-201	chr15:52839441-52861361	-	protein_coding	0.232845	1.17515	1	1	4.73673	4.50389	21.6885	25.6624
ENST00000249837.7_1	VPS13C	VPS13C-201	chr15:62144588-62352672	-	protein_coding	0.220151	1.16486	1	1	2.43752	2.21737	3.65046	4.41711
ENST00000249842.7_2	ISLR	ISLR-201	chr15:74466012-74469213	+	protein_coding	-0.72505	0.604976	1	1	5.03094	5.75599	53.0412	31.6936
ENST00000249861.8_1	THAP10	THAP10-201	chr15:71173681-71185124	-	protein_coding	-0.114725	0.923558	1	1	1.55126	1.66598	2.1733	1.93073
ENST00000249883.9_1	AMOTL2	AMOTL2-201	chr3:134074716-134093436	-	protein_coding	0.505518	1.41963	1	1	1.06334	0.557822	0.472045	1.08976
ENST00000249887.2_1	ACKR4	ACKR4-201	chr3:132316081-132321059	+	protein_coding	0.26	1.19748	1	1	3.47957	3.21957	8.31511	10.1546
ENST00000249923.7_1	COPB1	COPB1-201	chr11:14479052-14521398	-	protein_coding	0.108853	1.07837	1	1	3.20455	3.09569	7.54863	8.21859
ENST00000250024.8_1	E2F8	E2F8-201	chr11:19246082-19262498	-	protein_coding	-0.479837	0.717059	1	1	1.01035	1.49018	1.80925	1.01439
ENST00000250092.10_1	CD68	CD68-201	chr17:7482785-7485431	+	protein_coding	-1.13682	0.454761	1	1	3.98897	5.12579	33.9153	14.8781
ENST00000250101.9_1	TXNDC17	TXNDC17-201	chr17:6544078-6547861	+	protein_coding	-0.335259	0.792642	1	1	2.36503	2.70029	5.49932	4.15163
ENST00000250113.11_1	FXR2	FXR2-201	chr17:7494548-7518185	-	protein_coding	0.00731437	1.00508	1	1	4.14649	4.13917	16.6204	16.7099
ENST00000250124.10_1	MPDU1	MPDU1-201	chr17:7486965-7491510	+	protein_coding	0.514609	1.42861	1	1	1.24099	0.726377	0.654479	1.3636
ENST00000250160.10_1	WISP1	WISP1-202	chr8:134203282-134242587	+	protein_coding	-0.0582743	0.960412	1	1	1.35203	1.41031	1.65794	1.55272
ENST00000250237.9_1	QTRT1	QTRT1-201	chr19:10812127-10824041	+	protein_coding	-0.592983	0.662971	1	1	1.7633	2.35628	4.12048	2.39473
ENST00000250263.7_1	ERI1	ERI1-201	chr8:8860314-8890849	+	protein_coding	2.48871	5.61274	1	1	3.13122	0.642518	0.561051	7.76177
ENST00000250340.8_1	CLEC11A	CLEC11A-201	chr19:51226586-51228974	+	protein_coding	-0.0426535	0.970868	1	1	4.67869	4.72134	25.3794	24.6109
ENST00000250377.11_2	KIAA0391	KIAA0391-201	chr14:35591770-35746820	+	protein_coding	0.251383	1.19035	1	1	1.92266	1.67127	2.18496	2.79121
ENST00000250379.12_2	GEMIN2	GEMIN2-201	chr14:39583510-39605979	+	protein_coding	-0.0903909	0.939268	1	1	0.992099	1.08249	1.11769	0.989077
ENST00000250405.9_2	BCL2L2	BCL2L2-201	chr14:23775971-23780968	+	protein_coding	-4.01871	0.0616949	1	1	0.292751	4.31146	18.8554	0.224974
ENST00000250416.9_1	PARP2	PARP2-201	chr14:20811774-20826063	+	protein_coding	0.0509796	1.03597	1	1	0.828363	0.777383	0.714019	0.775669
ENST00000250454.7_1	EAPP	EAPP-201	chr14:34985135-35008916	-	protein_coding	0.175087	1.12903	1	1	3.72001	3.54492	10.6715	12.1775
ENST00000250489.8_1	TMEM55B	TMEM55B-201	chr14:20925878-20929771	-	protein_coding	-0.886666	0.540863	1	1	1.15083	2.0375	3.10533	1.22042
ENST00000250495.9_1	NEDD8	NEDD8-201	chr14:24686058-24701660	-	protein_coding	-0.340142	0.789964	1	1	4.70461	5.04475	32.0082	25.0753
ENST00000250498.8_1	DAD1	DAD1-201	chr14:23033805-23058175	-	protein_coding	0.057326	1.04054	1	1	5.89621	5.83889	56.2374	58.5575
ENST00000250535.4_1	CDO1	CDO1-201	chr5:115140430-115152651	-	protein_coding	-0.0534017	0.963661	1	1	0.593779	0.647181	0.566105	0.509195
ENST00000250559.13_1	RAP1B	RAP1B-201	chr12:69004619-69065681	+	protein_coding	0.43928	1.35593	1	1	1.79467	1.35539	1.55866	2.46936
ENST00000250699.2_1	CHRNA10	CHRNA10-201	chr11:3686817-3692614	-	protein_coding	0.379753	1.30112	1	1	0.834061	0.454308	0.370125	0.782696
ENST00000250894.8_2	MAPK8IP3	MAPK8IP3-201	chr16:1756184-1820318	+	protein_coding	-0.739044	0.599136	1	1	0.0340678	0.773112	0.708952	0.023895
ENST00000250896.7_1	MKNK2	MKNK2-201	chr19:2037481-2051243	-	protein_coding	1.61144	3.05557	1	1	3.34132	1.72987	2.31699	9.13529
ENST00000250916.5_1	KLF16	KLF16-201	chr19:1852398-1863567	-	protein_coding	-0.709772	0.611417	1	1	3.3553	4.06507	15.7381	9.23398
ENST00000250974.9_1	ABHD17A	ABHD17A-201	chr19:1876975-1885432	-	protein_coding	-0.230177	0.852531	1	1	0.477321	0.707497	0.632969	0.392156
ENST00000251020.8_2	SALL1	SALL1-201	chr16:51169886-51185186	-	protein_coding	-0.567397	0.674833	1	1	1.79568	2.36308	4.14467	2.4718
ENST00000251038.9_1	ZC3H14	ZC3H14-201	chr14:89029253-89093940	+	protein_coding	0.368657	1.29115	1	1	1.92833	1.55967	1.94787	2.80614
ENST00000251047.5_1	LMAN1	LMAN1-201	chr18:56995055-57027194	-	protein_coding	0.0954964	1.06843	1	1	5.56684	5.47135	43.3649	46.4009
ENST00000251074.5_1	NUP37	NUP37-201	chr12:102467975-102512361	-	protein_coding	0.457783	1.37343	1	1	3.57323	3.11545	7.66647	10.9028
ENST00000251076.9_1	DMXL2	DMXL2-201	chr15:51739908-51915030	-	protein_coding	-0.387587	0.764407	1	1	1.78114	2.16873	3.49627	2.43698
ENST00000251089.6_2	ANGEL1	ANGEL1-201	chr14:77252521-77279283	-	protein_coding	0.0557808	1.03942	1	1	1.73503	1.67925	2.20262	2.32887
ENST00000251091.9_1	SAMD4A	SAMD4A-201	chr14:55034330-55260029	+	protein_coding	-0.433221	0.740606	1	1	0.618511	1.05173	1.07302	0.53529
ENST00000251101.11_1	ENOSF1	ENOSF1-201	chr18:673859-712676	-	protein_coding	0.502002	1.41618	1	1	1.68008	1.17808	1.26275	2.20445
ENST00000251108.10_1	CDADC1	CDADC1-201	chr13:49822061-49867621	+	protein_coding	0.226844	1.17027	1	1	1.38632	1.15948	1.23376	1.61411
ENST00000251143.9_1	C16orf62	C16orf62-201	chr16:19566737-19712485	+	protein_coding	1.89112	3.70924	1	1	2.51888	0.627751	0.545154	4.73135
ENST00000251195.9_2	CLSPN	CLSPN-201	chr1:36185819-36235568	-	protein_coding	-0.148961	0.9019	1	1	0.555738	0.704698	0.629804	0.46992
ENST00000251241.8_1	DHX40	DHX40-201	chr17:57642886-57685706	+	protein_coding	0.524497	1.43843	1	1	3.62355	3.09905	7.56855	11.3253
ENST00000251250.7_1	DTWD1	DTWD1-201	chr15:49913296-49948429	+	protein_coding	0.163885	1.1203	1	1	1.39665	1.23276	1.35016	1.63289
ENST00000251268.10_1	MEGF8	MEGF8-201	chr19:42830396-42881938	+	protein_coding	-0.755817	0.592211	1	1	1.74494	2.50076	4.65984	2.35182
ENST00000251287.2_1	HCN2	HCN2-201	chr19:589893-617159	+	protein_coding	-0.284326	0.821125	1	1	0.722713	1.00704	1.00978	0.650283
ENST00000251289.9_3	WDR18	WDR18-201	chr19:984358-994555	+	protein_coding	1.32608	2.50721	1	1	1.62816	0.302078	0.232919	2.09118
ENST00000251303.10_2	SLX1A	SLX1A-201	chr16:30205238-30208882	+	protein_coding	-0.973905	0.509126	1	1	1.41322	2.38712	4.23112	1.6633
ENST00000251334.6_2	INTS2	INTS2-201	chr17:59944610-60005352	-	protein_coding	0.605624	1.52164	1	1	2.23321	1.62759	2.08996	3.7018
ENST00000251343.9_1	KHNYN	KHNYN-201	chr14:24898492-24911040	+	protein_coding	0.0843453	1.06021	1	1	3.037	2.95265	6.74172	7.20782
ENST00000251412.7_1	TUBG2	TUBG2-201	chr17:40811323-40819024	+	protein_coding	-0.23421	0.85015	1	1	2.92206	3.15627	7.91523	6.57929
ENST00000251413.7_1	TUBG1	TUBG1-201	chr17:40761694-40767252	+	protein_coding	-0.2974	0.813718	1	1	4.88667	5.18407	35.3546	28.5824
ENST00000251453.7_1	RPS16	RPS16-201	chr19:39923847-39926588	-	protein_coding	0.0632523	1.04482	1	1	6.69587	6.63261	98.2238	102.671
ENST00000251473.9_1	PLPPR2	PLPPR2-201	chr19:11466062-11476374	+	protein_coding	-0.168257	0.889917	1	1	2.9874	3.15566	7.91145	6.93045
ENST00000251496.6_1	NCAPG	NCAPG-201	chr4:17812525-17846485	+	protein_coding	-0.00302069	0.997908	1	1	4.0184	4.02142	15.2393	15.2053
ENST00000251507.8_1	RABGAP1L	RABGAP1L-201	chr1:174128655-174927319	+	protein_coding	-0.625853	0.648036	1	1	2.81762	3.44348	9.87903	6.05001
ENST00000251527.9_1	ESYT2	ESYT2-201	chr7:158523686-158622319	-	protein_coding	0.122866	1.0889	1	1	4.54268	4.41982	20.4041	22.3069
ENST00000251546.8_1	FBXO44	FBXO44-201	chr1:11714432-11722346	+	protein_coding	0.731809	1.66072	1	1	0.731809	0	0	0.66072
ENST00000251582.11_1	ADAMTS2	ADAMTS2-201	chr5:178537852-178772431	-	protein_coding	-0.118243	0.921309	1	1	4.93222	5.05046	32.139	29.5313
ENST00000251595.10_1	HBA2	HBA2-201	chr16:222846-223709	+	protein_coding	-1.4425	0.36793	1	1	1.99299	3.43549	9.81896	2.98061
ENST00000251607.10_1	TRNT1	TRNT1-201	chr3:3168600-3190707	+	protein_coding	1.16799	2.24698	1	1	1.25459	0.0866058	0.061869	1.386
ENST00000251636.9_1	DHX29	DHX29-201	chr5:54552073-54603550	-	protein_coding	-2.51383	0.175091	1	1	0.309627	2.82345	6.07855	0.239387
ENST00000251642.7_1	DHX58	DHX58-201	chr17:40253422-40264751	-	protein_coding	-0.523706	0.695583	1	1	0.783029	1.30674	1.47381	0.72074
ENST00000251654.8_1	PCCB	PCCB-201	chr3:135969148-136049011	+	protein_coding	-0.441598	0.736319	1	1	1.97521	2.41681	4.33988	2.93186
ENST00000251722.10_1	USP40	USP40-201	chr2:234384172-234475428	-	protein_coding	0.674021	1.59551	1	1	3.13406	2.46004	4.5023	7.779
ENST00000251739.9_1	VPS50	VPS50-201	chr7:92861653-92905740	+	protein_coding	-0.536292	0.689541	1	1	0.402833	0.939126	0.917366	0.322102
ENST00000251775.8_1	SNX4	SNX4-201	chr3:125165488-125239041	-	protein_coding	1.12352	2.17879	1	1	4.17554	3.05202	7.29372	17.0702
ENST00000251809.4_1	SPAG1	SPAG1-201	chr8:101170263-101254131	+	protein_coding	0.0497167	1.03506	1	1	0.619278	0.569561	0.484072	0.536106
ENST00000251810.7_1	RRM2B	RRM2B-201	chr8:103216730-103251346	-	protein_coding	0.419658	1.33761	1	1	3.83354	3.41388	9.65813	13.2564
ENST00000251822.6_1	RHOBTB2	RHOBTB2-201	chr8:22857092-22877712	+	protein_coding	-0.84531	0.556591	1	1	2.27505	3.12036	7.69602	3.84013
ENST00000251849.8_1	RAF1	RAF1-201	chr3:12625100-12705725	-	protein_coding	0.0659591	1.04678	1	1	4.40585	4.33989	19.2505	20.1978
ENST00000251871.8_2	MED17	MED17-201	chr11:93517393-93548129	+	protein_coding	0.0221525	1.01547	1	1	0.663129	0.640976	0.559384	0.583513
ENST00000251879.10_1	RIC1	RIC1-201	chr9:5629025-5769674	+	protein_coding	0.69504	1.61893	1	1	1.63181	0.936769	0.914237	2.09902
ENST00000251900.8_1	SCML2	SCML2-201	chrX:18257434-18372847	-	protein_coding	0.743178	1.67386	1	1	1.67804	0.934866	0.911713	2.19994
ENST00000251968.3_1	TSG101	TSG101-201	chr11:18501858-18548779	-	protein_coding	0.219504	1.16433	1	1	3.87479	3.65529	11.5994	13.6699
ENST00000251973.9_1	CARD10	CARD10-201	chr22:37886402-37915247	-	protein_coding	-0.327353	0.796998	1	1	0.631751	0.959103	0.944101	0.549444
ENST00000252015.2_2	TRPC4AP	TRPC4AP-201	chr20:33590207-33680674	-	protein_coding	-0.0984441	0.93404	1	1	2.69235	2.79079	5.92009	5.46364
ENST00000252032.9_1	C20orf194	C20orf194-201	chr20:3229951-3388272	-	protein_coding	-0.457005	0.728497	1	1	2.79861	3.25562	8.55077	5.95771
ENST00000252034.11_1	ELN	ELN-201	chr7:73442119-73484237	+	protein_coding	0.0430204	1.03027	1	1	0.666245	0.623224	0.540314	0.586937
ENST00000252050.8_2	CUL9	CUL9-201	chr6:43149913-43192325	+	protein_coding	-0.212402	0.863099	1	1	1.0986	1.311	1.48113	1.14146
ENST00000252085.3_1	PCDHGA12	PCDHGA12-201	chr5:140810185-140892546	+	protein_coding	-0.0544898	0.962935	1	1	3.20268	3.25717	8.56108	8.2067
ENST00000252087.2_1	PCDHGC5	PCDHGC5-201	chr5:140868688-140892546	+	protein_coding	-0.519701	0.697517	1	1	0.861835	1.38154	1.60546	0.817348
ENST00000252102.8_1	NDUFA2	NDUFA2-201	chr5:140024870-140027370	-	protein_coding	0.265396	1.20197	1	1	3.9443	3.6789	11.8074	14.394
ENST00000252108.7_1	UBE4A	UBE4A-201	chr11:118230300-118269926	+	protein_coding	-0.405673	0.754884	1	1	2.57344	2.97911	6.88498	4.95225
ENST00000252115.9_1	POLDIP3	POLDIP3-201	chr22:42979727-43010968	-	protein_coding	0.502745	1.41691	1	1	2.27873	1.77599	2.42472	3.85251
ENST00000252137.10_1	ESS2	ESS2-201	chr22:19117792-19132197	-	protein_coding	0.317626	1.24628	1	1	1.64307	1.32545	1.5061	2.1233
ENST00000252211.6_1	ZKSCAN3	ZKSCAN3-201	chr6:28317691-28336954	+	protein_coding	0.278869	1.21324	1	1	1.23932	0.960447	0.945913	1.36087
ENST00000252229.6_2	MICB	MICB-201	chr6:31465892-31478901	+	protein_coding	0.562808	1.47714	1	1	2.79164	2.22883	3.68754	5.92416
ENST00000252268.8_2	DPF2	DPF2-201	chr11:65101338-65120454	+	protein_coding	0.0439023	1.0309	1	1	0.693636	0.649734	0.568879	0.617355
ENST00000252288.7_2	GAMT	GAMT-201	chr19:1397025-1401552	-	protein_coding	-1.20616	0.433422	1	1	1.90099	3.10715	7.61678	2.7347
ENST00000252322.1_1	CRACR2A	CRACR2A-201	chr12:3757109-3862263	-	protein_coding	-0.829008	0.562916	1	1	0.913747	1.74275	2.34674	0.883932
ENST00000252329.3_1	PSMG3	PSMG3-201	chr7:1607249-1610641	-	protein_coding	-0.263843	0.832866	1	1	0.344808	0.608651	0.524833	0.269982
ENST00000252444.9_2	LDLR	LDLR-201	chr19:11201275-11244492	+	protein_coding	-0.27613	0.825803	1	1	4.46408	4.74021	25.7267	21.071
ENST00000252445.7_1	ELOF1	ELOF1-201	chr19:11663858-11670051	-	protein_coding	2.70699	6.52958	1	1	4.3997	1.69271	2.23263	20.1077
ENST00000252456.6_1	CNN1	CNN1-201	chr19:11649532-11661138	+	protein_coding	-0.00848478	0.994136	1	1	2.89753	2.90602	6.49547	6.45152
ENST00000252457.9_2	CDC16	CDC16-201	chr13:115000536-115038150	+	protein_coding	0.116908	1.08441	1	1	2.71408	2.59717	5.051	5.56176
ENST00000252458.6_1	CDC16	CDC16-202	chr13:115000556-115038198	+	protein_coding	0.438224	1.35494	1	1	2.1098	1.67157	2.18562	3.3163
ENST00000252483.9_1	NECTIN2	NECTIN2-201	chr19:45349783-45392485	+	protein_coding	0.949571	1.9313	1	1	3.28841	2.33884	4.05894	8.77032
ENST00000252485.8_1	NECTIN2	NECTIN2-202	chr19:45349432-45382198	+	protein_coding	0.75424	1.68674	1	1	4.12365	3.36941	9.33459	16.4318
ENST00000252486.8_1	APOE	APOE-201	chr19:45409011-45412650	+	protein_coding	-0.155576	0.897774	1	1	0.763835	0.919411	0.891343	0.697998
ENST00000252487.9_3	TOMM40	TOMM40-201	chr19:45394477-45406946	+	protein_coding	0.0022945	1.00159	1	1	1.76896	1.76666	2.40266	2.40808
ENST00000252506.10_1	GADD45G	GADD45G-201	chr9:92219928-92221470	+	protein_coding	0.113179	1.08161	1	1	0.594892	0.481713	0.396401	0.51036
ENST00000252512.13_1	XPO7	XPO7-201	chr8:21777182-21864096	+	protein_coding	-1.97867	0.253725	1	1	2.34195	4.32062	18.9818	4.06988
ENST00000252527.8_1	INF2	INF2-201	chr14:105174201-105185942	+	protein_coding	-0.891758	0.538957	1	1	0.499964	1.39172	1.62392	0.414178
ENST00000252530.9_2	FAM98C	FAM98C-201	chr19:38893775-38899724	+	protein_coding	-0.657843	0.633825	1	1	1.01668	1.67452	2.19214	1.02326
ENST00000252542.8_1	SAFB2	SAFB2-201	chr19:5587010-5622991	-	protein_coding	0.267092	1.20338	1	1	3.95666	3.68956	11.9024	14.5264
ENST00000252593.6_1	BST2	BST2-201	chr19:17513748-17516457	-	protein_coding	0.547091	1.46114	1	1	0.621859	0.0747685	0.053192	0.538857
ENST00000252595.11_1	SLC27A1	SLC27A1-201	chr19:17581253-17616977	+	protein_coding	-0.741401	0.598158	1	1	1.33063	2.07204	3.2048	1.51513
ENST00000252599.8_3	COLGALT1	COLGALT1-201	chr19:17666403-17693968	+	protein_coding	-0.159917	0.895077	1	1	5.58677	5.74669	52.6939	47.0602
ENST00000252602.1_3	MRPL34	MRPL34-201	chr19:17416477-17417652	+	protein_coding	0.0275408	1.01927	1	1	2.00026	1.97272	2.92509	3.00073
ENST00000252603.6_1	PGLS	PGLS-201	chr19:17622438-17632097	+	protein_coding	-0.866797	0.548363	1	1	4.44504	5.31184	38.7211	20.7816
ENST00000252622.14_1	LSM7	LSM7-201	chr19:2321516-2328619	-	protein_coding	0.245572	1.18556	1	1	3.32663	3.08106	7.46236	9.03266
ENST00000252655.1_1	RSPH3	RSPH3-201	chr6:159398268-159421198	-	protein_coding	-0.0682132	0.953819	1	1	1.13334	1.20155	1.29986	1.19365
ENST00000252674.8_2	MLLT1	MLLT1-201	chr19:6210390-6279959	-	protein_coding	-0.286038	0.820151	1	1	4.18223	4.46827	21.1352	17.1542
ENST00000252699.6_1	ACTN4	ACTN4-201	chr19:39138310-39222223	+	protein_coding	-0.304404	0.809776	1	1	6.50264	6.80704	110.976	89.6754
ENST00000252711.6_1	NDUFA10	NDUFA10-201	chr2:240896789-240964819	-	protein_coding	0.00893299	1.00621	1	1	2.22038	2.21145	3.63139	3.66016
ENST00000252725.9_1	ARPC1B	ARPC1B-201	chr7:98972298-98992424	+	protein_coding	1.10058	2.1444	1	1	4.25388	3.1533	7.89691	18.0786
ENST00000252744.5_1	ZSWIM6	ZSWIM6-201	chr5:60628100-60841997	+	protein_coding	0.623285	1.54038	1	1	3.40764	2.78435	5.88929	9.61211
ENST00000252785.3_1	SCO2	SCO2-201	chr22:50962025-50964033	-	protein_coding	-1.16118	0.447145	1	1	1.35776	2.51895	4.73164	1.56288
ENST00000252797.6_1	ZNF764	ZNF764-201	chr16:30565085-30569584	-	protein_coding	-0.638975	0.642169	1	1	0	0.638975	0.557222	0
ENST00000252799.3_1	ZNF747	ZNF747-201	chr16:30541688-30546668	-	protein_coding	-0.220131	0.858487	1	1	0.543007	0.763138	0.697178	0.457006
ENST00000252804.8_1	PXDN	PXDN-201	chr2:1635659-1748278	-	protein_coding	0.236636	1.17824	1	1	6.0358	5.79917	54.6831	64.6082
ENST00000252809.3_1	GDF15	GDF15-201	chr19:18496968-18499986	+	protein_coding	0.611307	1.52764	1	1	3.96619	3.35488	9.23105	14.6294
ENST00000252816.10_1	LSM4	LSM4-201	chr19:18417717-18433881	-	protein_coding	-0.0848527	0.942881	1	1	0.747546	0.832399	0.780644	0.678935
ENST00000252818.4_1	JUND	JUND-201	chr19:18390570-18392432	-	protein_coding	0.262706	1.19973	1	1	5.49408	5.23137	36.5665	44.0695
ENST00000252826.9_2	TRPM4	TRPM4-201	chr19:49660998-49715093	+	protein_coding	0.414027	1.3324	1	1	1.43909	1.02507	1.03505	1.71151
ENST00000252840.10_1	ZNF557	ZNF557-201	chr19:7069455-7084229	+	protein_coding	-0.1939	0.874239	1	1	0.916714	1.11061	1.15938	0.88781
ENST00000252854.8_1	OLFM1	OLFM1-201	chr9:137967366-138013024	+	protein_coding	-0.458917	0.727532	1	1	1.458	1.91692	2.77615	1.74727
ENST00000252891.8_1	NUMBL	NUMBL-201	chr19:41171810-41196556	-	protein_coding	-1.28963	0.409056	1	1	1.93606	3.22568	8.35466	2.82658
ENST00000252934.9_1	ATXN10	ATXN10-201	chr22:46067679-46241187	+	protein_coding	0.743457	1.67418	1	1	4.68292	3.93946	14.3425	24.6862
ENST00000252936.7_1	TUBGCP2	TUBGCP2-201	chr10:135092134-135116485	-	protein_coding	-0.0678722	0.954044	1	1	3.38221	3.45008	9.92895	9.4267
ENST00000252945.7_1	CYP2E1	CYP2E1-201	chr10:135340867-135352620	+	protein_coding	0.157129	1.11507	1	1	0.991493	0.834364	0.783071	0.988242
ENST00000252979.5_1	ZNF337	ZNF337-201	chr20:25654851-25677477	-	protein_coding	-0.227027	0.854394	1	1	1.69597	1.923	2.7921	2.23995
ENST00000252984.11_1	ALKBH6	ALKBH6-201	chr19:36500107-36505129	-	protein_coding	0.0479546	1.0338	1	1	1.22216	1.17421	1.25669	1.33296
ENST00000252992.8_2	CEP85	CEP85-201	chr1:26560693-26605299	+	protein_coding	-0.0746681	0.949561	1	1	0.563509	0.638177	0.556361	0.477859
ENST00000252996.8_1	TAF4	TAF4-201	chr20:60549854-60640866	-	protein_coding	-0.208139	0.865653	1	1	1.62277	1.83091	2.55761	2.07965
ENST00000253003.6_1	ADRM1	ADRM1-201	chr20:60877952-60883916	+	protein_coding	-0.21871	0.859334	1	1	4.9691	5.18781	35.449	30.3219
ENST00000253023.7_1	UBE2M	UBE2M-201	chr19:59067079-59070327	-	protein_coding	0.0890461	1.06367	1	1	5.28732	5.19828	35.7144	38.0519
ENST00000253024.9_1	TRIM28	TRIM28-201	chr19:59055836-59062083	+	protein_coding	-0.140132	0.907436	1	1	5.43652	5.57665	46.7244	42.3068
ENST00000253031.6_1	YIPF2	YIPF2-201	chr19:11032861-11039357	-	protein_coding	0.0454861	1.03203	1	1	3.51291	3.46742	10.0611	10.4154
ENST00000253039.8_1	EIF2S3	EIF2S3-201	chrX:24072833-24096088	+	protein_coding	-0.373541	0.771886	1	1	5.422	5.79554	54.5434	41.8732
ENST00000253047.6_1	TMEM160	TMEM160-201	chr19:47549165-47551888	-	protein_coding	-0.311938	0.805559	1	1	3.37052	3.68246	11.839	9.34258
ENST00000253048.9_1	ZC3H4	ZC3H4-201	chr19:47567444-47617009	-	protein_coding	0.108649	1.07822	1	1	2.85244	2.74379	5.69828	6.22221
ENST00000253055.7_1	MAP3K10	MAP3K10-201	chr19:40697651-40721482	+	protein_coding	0.050792	1.03583	1	1	1.80968	1.75889	2.38438	2.50565
ENST00000253063.3_1	SESN2	SESN2-201	chr1:28586038-28609002	+	protein_coding	0.376182	1.2979	1	1	3.77267	3.39648	9.53037	12.6674
ENST00000253083.8_1	HIP1R	HIP1R-201	chr12:123319973-123347507	+	protein_coding	-0.166491	0.891007	1	1	1.38578	1.55227	1.93278	1.61313
ENST00000253099.10_2	MRPL4	MRPL4-201	chr19:10362643-10370721	+	protein_coding	0.491155	1.40557	1	1	2.84922	2.35807	4.12684	6.20613
ENST00000253107.11_2	PPAN	PPAN-201	chr19:10216965-10221970	+	protein_coding	-0.557494	0.679481	1	1	2.45029	3.00778	7.04327	4.46525
ENST00000253108.8_1	EIF3G	EIF3G-201	chr19:10225693-10230578	-	protein_coding	-0.151379	0.90039	1	1	4.75498	4.90635	28.9888	26.0017
ENST00000253110.15_4	C19orf66	C19orf66-201	chr19:10196806-10203921	+	protein_coding	0.0362444	1.02544	1	1	0.974642	0.938398	0.916399	0.965154
ENST00000253115.6_2	ZNF426	ZNF426-201	chr19:9633900-9649303	-	protein_coding	0.0507923	1.03583	1	1	2.05441	2.00362	3.01004	3.15373
ENST00000253122.9_1	SLC6A8	SLC6A8-201	chrX:152953554-152962048	+	protein_coding	-0.136449	0.909755	1	1	2.48013	2.61658	5.13294	4.57948
ENST00000253144.13_1	ZNF331	ZNF331-201	chr19:54024278-54083523	+	protein_coding	-0.597097	0.661083	1	1	0.638446	1.23554	1.3547	0.556651
ENST00000253193.8_1	LRP3	LRP3-201	chr19:33685490-33699773	+	protein_coding	-0.747256	0.595735	1	1	2.25379	3.00104	7.00579	3.76933
ENST00000253233.5_1	C12orf65	C12orf65-201	chr12:123717463-123742506	+	protein_coding	-0.0973066	0.934777	1	1	0.488964	0.586271	0.501361	0.403437
ENST00000253237.9_1	GRWD1	GRWD1-201	chr19:48949030-48960279	+	protein_coding	0.0625587	1.04432	1	1	3.03796	2.9754	6.86477	7.2133
ENST00000253247.8_1	NOL11	NOL11-201	chr17:65713949-65740647	+	protein_coding	0.287996	1.22094	1	1	3.60771	3.31972	8.98468	11.1907
ENST00000253251.12_1	UBE4B	UBE4B-201	chr1:10092890-10240425	+	protein_coding	0.22639	1.1699	1	1	2.92933	2.70294	5.51128	6.61758
ENST00000253270.11_1	SLC35D2	SLC35D2-201	chr9:99082988-99145979	-	protein_coding	0.755073	1.68772	1	1	2.6156	1.86053	2.63141	5.1288
ENST00000253329.2_1	PPIL4	PPIL4-201	chr6:149825869-149867174	-	protein_coding	0.209135	1.15599	1	1	4.16583	3.9567	14.5269	16.949
ENST00000253332.5_1	AKAP12	AKAP12-201	chr6:151561509-151677908	+	protein_coding	0.977663	1.96927	1	1	2.93888	1.96122	2.8939	6.66815
ENST00000253339.9_1	LATS1	LATS1-201	chr6:149982230-150023490	-	protein_coding	-0.0247938	0.982961	1	1	0.737392	0.762186	0.696058	0.667159
ENST00000253401.10_1	ARHGEF9	ARHGEF9-201	chrX:62854847-62974993	-	protein_coding	-0.756486	0.591936	1	1	0.00398067	0.760467	0.694039	0.002763
ENST00000253413.9_1	ATP6V1E1	ATP6V1E1-201	chr22:18074902-18111584	-	protein_coding	-0.283814	0.821417	1	1	3.53857	3.82238	13.1466	10.6202
ENST00000253452.6_1	COX4I1	COX4I1-201	chr16:85833290-85840608	+	protein_coding	0.293037	1.22522	1	1	4.3526	4.05956	15.6744	19.4297
ENST00000253457.7_1	EMC8	EMC8-201	chr16:85812230-85833146	-	protein_coding	-0.172644	0.887215	1	1	3.35243	3.52507	10.5121	9.21367
ENST00000253458.11_1	GSE1	GSE1-201	chr16:85646822-85709810	+	protein_coding	-0.366061	0.775898	1	1	1.67112	2.03719	3.10444	2.18463
ENST00000253461.8_3	C16orf95	C16orf95-201	chr16:87336420-87351022	-	protein_coding	0.324109	1.25189	1	1	0.66528	0.341171	0.266784	0.585876
ENST00000253462.7_1	GINS2	GINS2-201	chr16:85709804-85722605	-	protein_coding	-0.926493	0.526136	1	1	1.77645	2.70294	5.51129	2.42582
ENST00000253577.7_1	ABCB7	ABCB7-201	chrX:74273115-74376132	-	protein_coding	0.708418	1.63401	1	1	0.713319	0.00490116	0.003403	0.639572
ENST00000253669.9_1	HAUS8	HAUS8-201	chr19:17160539-17186423	-	protein_coding	0.268628	1.20466	1	1	0.609001	0.340373	0.266084	0.525203
ENST00000253686.6_1	MRPS25	MRPS25-201	chr3:15090025-15106842	-	protein_coding	0.435421	1.3523	1	1	2.59427	2.15885	3.46558	5.03883
ENST00000253692.11_2	TBC1D5	TBC1D5-201	chr3:17198654-17782399	-	protein_coding	-3.40406	0.0944662	1	1	0.341505	3.74556	12.413	0.267078
ENST00000253693.6_1	CAPN7	CAPN7-201	chr3:15247750-15294425	+	protein_coding	0.391111	1.3114	1	1	3.38051	2.9894	6.94142	9.4144
ENST00000253699.7_1	RBSN	RBSN-201	chr3:15111580-15140655	-	protein_coding	0.0647679	1.04592	1	1	2.73262	2.66786	5.35484	5.64663
ENST00000253727.9_2	NR1H2	NR1H2-201	chr19:50879726-50886239	+	protein_coding	-0.0550943	0.962532	1	1	1.54071	1.5958	2.02262	1.90937
ENST00000253754.7_1	PDLIM4	PDLIM4-201	chr5:131593364-131609147	+	protein_coding	-0.783461	0.580971	1	1	2.06172	2.84518	6.18594	3.17483
ENST00000253778.12_1	GFPT2	GFPT2-201	chr5:179727690-179780387	-	protein_coding	0.210892	1.1574	1	1	3.77103	3.56014	10.7953	12.6519
ENST00000253788.9_1	RPL27	RPL27-201	chr17:41150451-41154976	+	protein_coding	-0.125662	0.916584	1	1	7.52727	7.65293	200.263	183.474
ENST00000253789.9_1	PSMC3IP	PSMC3IP-201	chr17:40724341-40729849	-	protein_coding	-0.84143	0.55809	1	1	0.280346	1.12178	1.17615	0.214486
ENST00000253794.6_1	VPS25	VPS25-201	chr17:40925454-40931617	+	protein_coding	0.438085	1.35481	1	1	5.2289	4.79082	26.6809	36.5022
ENST00000253799.7_1	AOC2	AOC2-201	chr17:40996617-41002724	+	protein_coding	0.282557	1.21635	1	1	0.662718	0.380161	0.301487	0.583062
ENST00000253814.5_1	NDFIP1	NDFIP1-201	chr5:141488070-141534008	+	protein_coding	-0.0728322	0.95077	1	1	4.44751	4.52034	21.9487	20.819
ENST00000253861.4_1	EXOC4	EXOC4-201	chr7:132937829-133750512	+	protein_coding	-0.0394725	0.973011	1	1	3.93326	3.97273	14.7005	14.2767
ENST00000253925.11_1	PPFIA1	PPFIA1-201	chr11:70116806-70230506	+	protein_coding	0.0509391	1.03594	1	1	1.07652	1.02558	1.03578	1.10894
ENST00000253928.13_1	FLYWCH1	FLYWCH1-201	chr16:2961938-3001209	+	protein_coding	0.155883	1.1141	1	1	2.20333	2.04745	3.13375	3.60542
ENST00000253934.9_1	TMEM204	TMEM204-201	chr16:1578689-1605581	+	protein_coding	0.340062	1.26581	1	1	1.36321	1.02314	1.03234	1.57256
ENST00000253952.9_1	THOC6	THOC6-201	chr16:3074065-3077750	+	protein_coding	0.340203	1.26594	1	1	1.04377	0.703566	0.628525	1.06161
ENST00000254029.7_2	WDR44	WDR44-201	chrX:117480072-117583924	+	protein_coding	0.208527	1.15551	1	1	1.38157	1.17304	1.25486	1.60551
ENST00000254037.6_1	ZCCHC9	ZCCHC9-201	chr5:80597422-80609116	+	protein_coding	0.0170605	1.0119	1	1	1.28229	1.26523	1.40366	1.43225
ENST00000254066.9_1	RARA	RARA-201	chr17:38465446-38513048	+	protein_coding	0.427584	1.34498	1	1	1.02891	0.601328	0.517112	1.04048
ENST00000254101.3_1	PRKAB2	PRKAB2-201	chr1:146626685-146644123	-	protein_coding	0.50889	1.42295	1	1	3.16357	2.65468	5.29706	7.96043
ENST00000254108.11_1	FUS	FUS-201	chr16:31191431-31206192	+	protein_coding	0.0497641	1.0351	1	1	3.07208	3.02232	7.1247	7.40985
ENST00000254166.3_1	ZNF132	ZNF132-201	chr19:58944181-58951589	-	protein_coding	-0.493177	0.710459	1	1	1.27711	1.77028	2.41121	1.42352
ENST00000254190.3_1	CHSY1	CHSY1-201	chr15:101715928-101792137	-	protein_coding	-0.530762	0.692189	1	1	3.6956	4.22637	17.7181	11.9565
ENST00000254193.10_1	SNRPA1	SNRPA1-201	chr15:101821715-101835456	-	protein_coding	0.163133	1.11972	1	1	4.12513	3.96199	14.584	16.4497
ENST00000254235.7_1	ADCY7	ADCY7-201	chr16:50321823-50352043	+	protein_coding	-0.82792	0.563341	1	1	1.78612	2.61404	5.12214	2.44885
ENST00000254250.7_1	THAP1	THAP1-201	chr8:42691817-42698468	-	protein_coding	0.489383	1.40384	1	1	2.6415	2.15211	3.44478	5.23978
ENST00000254286.8_1	ACTR10	ACTR10-201	chr14:58666856-58702354	+	protein_coding	0.189259	1.14018	1	1	3.34265	3.15339	7.89743	9.14465
ENST00000254301.13_1	LGALS3	LGALS3-201	chr14:55595762-55612121	+	protein_coding	-0.234191	0.850162	1	1	6.6746	6.90879	119.158	101.154
ENST00000254321.9_1	ZNF700	ZNF700-201	chr19:12035883-12061578	+	protein_coding	0.270551	1.20627	1	1	2.37221	2.10166	3.29203	4.17735
ENST00000254322.2_1	DNAJB1	DNAJB1-201	chr19:14625582-14629232	-	protein_coding	-0.355753	0.781462	1	1	4.38279	4.73854	25.6958	19.8617
ENST00000254323.6_1	ZSWIM4	ZSWIM4-201	chr19:13906274-13943044	+	protein_coding	1.09543	2.13677	1	1	2.02496	0.92953	0.904656	3.0698
ENST00000254325.8_1	RFX1	RFX1-201	chr19:14072350-14117097	-	protein_coding	-0.064505	0.956273	1	1	2.24667	2.31117	3.96286	3.74585
ENST00000254337.10_1	DCAF15	DCAF15-201	chr19:14063304-14072261	+	protein_coding	-0.330265	0.795391	1	1	2.69652	3.02678	7.1499	5.48235
ENST00000254351.8_1	SDC1	SDC1-201	chr2:20400558-20424873	-	protein_coding	-0.188346	0.877611	1	1	1.45231	1.64065	2.11807	1.73645
ENST00000254436.7_1	TRIM21	TRIM21-201	chr11:4406132-4414926	-	protein_coding	0.194569	1.14438	1	1	3.15876	2.96419	6.80386	7.9306
ENST00000254480.9_1	SMARCC1	SMARCC1-201	chr3:47626762-47823407	-	protein_coding	0.43251	1.34958	1	1	4.8268	4.39429	20.0288	27.38
ENST00000254521.7_1	HSD17B7	HSD17B7-201	chr1:162760536-162782319	+	protein_coding	-0.310567	0.806325	1	1	0.589783	0.900349	0.866518	0.50502
ENST00000254528.3_1	EMILIN2	EMILIN2-201	chr18:2847028-2915991	+	protein_coding	-0.570204	0.673522	1	1	3.4055	3.97571	14.7329	9.59642
ENST00000254579.10_1	DNHD1	DNHD1-201	chr11:6518526-6593252	+	protein_coding	0.291035	1.22352	1	1	0.711755	0.42072	0.338595	0.637795
ENST00000254584.6_1	ARFIP2	ARFIP2-201	chr11:6496910-6502542	-	protein_coding	-0.436363	0.738995	1	1	1.28152	1.71788	2.28952	1.43094
ENST00000254605.10_1	RRP8	RRP8-201	chr11:6616305-6624850	-	protein_coding	-0.0196106	0.986499	1	1	1.75321	1.77282	2.41721	2.37107
ENST00000254616.10_1	TIMM10B	TIMM10B-201	chr11:6502677-6505909	+	protein_coding	0.0377023	1.02648	1	1	3.43524	3.39754	9.53808	9.8171
ENST00000254624.9_3	EFR3A	EFR3A-201	chr8:132916335-133025889	+	protein_coding	0.288498	1.22137	1	1	4.58823	4.29973	18.6946	23.0544
ENST00000254630.11_2	PTCD3	PTCD3-201	chr2:86333305-86369280	+	protein_coding	0.307279	1.23737	1	1	3.18151	2.87423	6.33213	8.07257
ENST00000254636.9_1	IMMT	IMMT-201	chr2:86371055-86422125	-	protein_coding	-0.317442	0.802491	1	1	1.79722	2.11466	3.33088	2.4755
ENST00000254644.12_1	MRPL35	MRPL35-201	chr2:86426478-86439961	+	protein_coding	0.372962	1.29501	1	1	0.796162	0.423201	0.340899	0.736476
ENST00000254654.7_1	ILKAP	ILKAP-201	chr2:239079042-239112370	-	protein_coding	-0.175497	0.885462	1	1	2.03487	2.21037	3.62793	3.09786
ENST00000254657.7_1	PER2	PER2-201	chr2:239152679-239197250	-	protein_coding	-0.448	0.733058	1	1	1.1775	1.6255	2.08548	1.26184
ENST00000254661.4_1	RAMP1	RAMP1-201	chr2:238768187-238820756	+	protein_coding	0.103248	1.07419	1	1	1.21933	1.11608	1.16758	1.32838
ENST00000254691.9_2	CARD6	CARD6-201	chr5:40841286-40855456	+	protein_coding	-0.192996	0.874787	1	1	2.25644	2.44943	4.46201	3.77809
ENST00000254718.8_1	MYBBP1A	MYBBP1A-201	chr17:4442197-4458926	-	protein_coding	-2.38634	0.191266	1	1	0.643564	3.02991	7.16758	0.562184
ENST00000254719.9_1	RPA1	RPA1-201	chr17:1733278-1802848	+	protein_coding	-0.041917	0.971363	1	1	4.29994	4.34186	19.2782	18.6975
ENST00000254722.8_1	SERPINF1	SERPINF1-201	chr17:1665253-1680868	+	protein_coding	1.4542	2.74005	1	1	4.70172	3.24752	8.49728	25.023
ENST00000254730.10_1	EEFSEC	EEFSEC-201	chr3:127872297-128127489	+	protein_coding	-0.386158	0.765165	1	1	2.4287	2.81485	6.03648	4.38406
ENST00000254742.6_1	TMEM128	TMEM128-201	chr4:4237269-4249939	-	protein_coding	-0.624869	0.648479	1	1	0.552755	1.17762	1.26204	0.466884
ENST00000254759.7_1	COQ3	COQ3-201	chr6:99817276-99842080	-	protein_coding	-0.0360212	0.975341	1	1	2.30272	2.33875	4.05862	3.93388
ENST00000254765.3_1	POPDC3	POPDC3-201	chr6:105606155-105627735	-	protein_coding	0.643096	1.56168	1	1	1.84192	1.19882	1.29552	2.58486
ENST00000254770.2_1	LANCL2	LANCL2-201	chr7:55433141-55501435	+	protein_coding	0.371636	1.29382	1	1	2.93855	2.56692	4.92541	6.66641
ENST00000254799.10_1	GRSF1	GRSF1-201	chr4:71681499-71705662	-	protein_coding	0.202157	1.15042	1	1	2.90854	2.70638	5.52681	6.50856
ENST00000254803.3_1	UTP3	UTP3-201	chr4:71554196-71556268	+	protein_coding	-0.00866246	0.994014	1	1	4.29502	4.30369	18.7487	18.6305
ENST00000254810.8_2	H3F3B	H3F3B-201	chr17:73772515-73775860	-	protein_coding	0.522911	1.43685	1	1	5.51352	4.9906	30.7923	44.6808
ENST00000254816.5_1	TRIM47	TRIM47-201	chr17:73870242-73874656	-	protein_coding	-0.583956	0.667132	1	1	0.23657	0.820526	0.76605	0.178188
ENST00000254821.10_1	ZRANB2	ZRANB2-201	chr1:71529020-71546694	-	protein_coding	0.195097	1.1448	1	1	3.8166	3.6215	11.3078	13.09
ENST00000254846.9_1	KDM6B	KDM6B-201	chr17:7743222-7758114	+	protein_coding	-0.0471855	0.967823	1	1	1.74982	1.79701	2.47498	2.36317
ENST00000254878.7_1	RIDA	RIDA-201	chr8:99114572-99129469	-	protein_coding	-0.0700032	0.952636	1	1	2.69717	2.76718	5.80775	5.48531
ENST00000254898.6_1	MATN2	MATN2-201	chr8:98881311-99048944	+	protein_coding	-1.06121	0.47923	1	1	1.38486	2.44607	4.4493	1.61147
ENST00000254908.10_1	PCBD2	PCBD2-201	chr5:134240596-134296967	+	protein_coding	-0.156696	0.897077	1	1	1.57459	1.73129	2.32024	1.97852
ENST00000254928.9_1	ERAL1	ERAL1-201	chr17:27181956-27188085	+	protein_coding	-0.276561	0.825557	1	1	1.9255	2.20206	3.60135	2.79868
ENST00000254940.9_1	NIP7	NIP7-201	chr16:69373333-69377014	+	protein_coding	-0.325617	0.797957	1	1	3.42329	3.74891	12.4441	9.72785
ENST00000254942.7_1	TERF2	TERF2-201	chr16:69389464-69419891	-	protein_coding	0.0700812	1.04978	1	1	2.55333	2.48325	4.59154	4.86986
ENST00000254950.12_1	VPS4A	VPS4A-201	chr16:69345259-69360842	+	protein_coding	-0.728755	0.603424	1	1	3.50823	4.23699	17.8565	10.3785
ENST00000254958.9_1	JAG1	JAG1-201	chr20:10618332-10654755	-	protein_coding	-0.464472	0.724737	1	1	0.863315	1.32779	1.51017	0.819214
ENST00000254998.2_1	NXT1	NXT1-201	chr20:23331373-23335414	+	protein_coding	-0.526168	0.694396	1	1	3.18635	3.71251	12.1093	8.10302
ENST00000255006.10_1	RIN2	RIN2-201	chr20:19867165-19983101	+	protein_coding	0.347749	1.27257	1	1	3.80724	3.4595	10.0005	12.9989
ENST00000255078.7_1	IGHMBP2	IGHMBP2-201	chr11:68671310-68708067	+	protein_coding	-0.257255	0.836678	1	1	1.7209	1.97816	2.93989	2.29642
ENST00000255108.7_1	DPH2	DPH2-201	chr1:44435676-44439041	+	protein_coding	0.519103	1.43306	1	1	1.68878	1.16968	1.24962	2.22385
ENST00000255152.2_1	ZSWIM3	ZSWIM3-201	chr20:44486256-44507761	+	protein_coding	-0.204039	0.868117	1	1	0.983335	1.18737	1.27738	0.97703
ENST00000255174.2_1	OSER1	OSER1-201	chr20:42825136-42839431	-	protein_coding	0.28957	1.22228	1	1	4.21627	3.9267	14.2074	17.5876
ENST00000255175.5_1	SERINC3	SERINC3-201	chr20:43124865-43150726	-	protein_coding	-0.981775	0.506356	1	1	1.39693	2.3787	4.20068	1.6334
ENST00000255192.7_1	BHMT2	BHMT2-201	chr5:78365540-78385289	+	protein_coding	0.697027	1.62116	1	1	1.85321	1.15618	1.22867	2.61303
ENST00000255194.10_2	AP3B1	AP3B1-201	chr5:77296349-77590579	-	protein_coding	0.0700605	1.04976	1	1	3.67201	3.60195	11.1421	11.7463
ENST00000255198.2_3	ZBED3	ZBED3-201	chr5:76367897-76383148	-	protein_coding	0.0332402	1.02331	1	1	0.79501	0.761769	0.695569	0.735089
ENST00000255304.8_1	USPL1	USPL1-201	chr13:31191920-31233686	+	protein_coding	0.149756	1.10938	1	1	2.70852	2.55877	4.89205	5.53653
ENST00000255305.10_3	XPO4	XPO4-201	chr13:21351468-21476949	-	protein_coding	0.0645019	1.04572	1	1	2.86262	2.79812	5.95532	6.27334
ENST00000255380.8_1	CHRM3	CHRM3-201	chr1:239792373-240078752	+	protein_coding	-0.341588	0.789172	1	1	0.626418	0.968005	0.956134	0.543727
ENST00000255389.9_1	PEMT	PEMT-201	chr17:17408877-17495014	-	protein_coding	-0.422749	0.746002	1	1	0.495931	0.91868	0.890385	0.410231
ENST00000255390.9_1	SCO1	SCO1-201	chr17:10575791-10600885	-	protein_coding	0.10764	1.07746	1	1	2.40835	2.30072	3.92702	4.30868
ENST00000255476.2_1	RFXAP	RFXAP-201	chr13:37393361-37403241	+	protein_coding	-0.14671	0.903308	1	1	1.37064	1.51735	1.86265	1.58586
ENST00000255486.8_1	STARD13	STARD13-201	chr13:33677307-33760216	-	protein_coding	-1.30716	0.404116	1	1	0.0967355	1.40389	1.64615	0.069351
ENST00000255495.7_1	MORC4	MORC4-201	chrX:106184654-106243308	-	protein_coding	0.0433742	1.03052	1	1	1.08594	1.04256	1.05988	1.12275
ENST00000255499.2_3	RNF128	RNF128-201	chrX:105969894-106040223	+	protein_coding	0.472883	1.38788	1	1	1.95637	1.48349	1.79625	2.88085
ENST00000255557.8_3	C17orf80	C17orf80-201	chr17:71228372-71241478	+	protein_coding	0.386032	1.30679	1	1	0.586311	0.20028	0.148921	0.501403
ENST00000255559.7_1	SLC39A11	SLC39A11-201	chr17:70642088-71088832	-	protein_coding	-0.608497	0.655879	1	1	1.06288	1.67138	2.18519	1.0891
ENST00000255608.8_1	BTBD2	BTBD2-201	chr19:1985437-2015723	-	protein_coding	-0.845003	0.55671	1	1	4.02504	4.87005	28.2435	15.2802
ENST00000255613.7_1	KMT5C	KMT5C-201	chr19:55851221-55859488	+	protein_coding	-0.737488	0.599783	1	1	0.207779	0.945268	0.925546	0.154909
ENST00000255616.8_1	ZNF414	ZNF414-201	chr19:8576219-8579032	-	protein_coding	-0.220795	0.858092	1	1	2.33456	2.55536	4.87814	4.04399
ENST00000255641.12_1	CSNK1G2	CSNK1G2-201	chr19:1941148-1981337	+	protein_coding	-0.588391	0.665084	1	1	3.85799	4.44638	20.8019	13.5001
ENST00000255681.6_1	MACROD1	MACROD1-201	chr11:63766030-63933533	-	protein_coding	-0.578317	0.669745	1	1	1.5614	2.13972	3.40676	1.9514
ENST00000255759.10_1	FOPNL	FOPNL-201	chr16:15959577-15982472	-	protein_coding	0.487531	1.40204	1	1	2.37751	1.88998	2.70631	4.1964
ENST00000255764.3_1	MED10	MED10-201	chr5:6371994-6378707	-	protein_coding	-0.0793029	0.946515	1	1	4.01903	4.09833	16.1286	15.2124
ENST00000255784.5_1	CCDC134	CCDC134-201	chr22:42196683-42222303	+	protein_coding	-0.430915	0.741791	1	1	1.97065	2.40157	4.28377	2.91945
ENST00000255882.10_2	PI4KA	PI4KA-201	chr22:21061979-21213100	-	protein_coding	-0.484635	0.714678	1	1	3.94458	4.42922	20.5441	14.3971
ENST00000256001.12_1	ACTR3B	ACTR3B-201	chr7:152456834-152552463	+	protein_coding	0.104235	1.07492	1	1	0.994827	0.890592	0.853937	0.992842
ENST00000256015.4_1	BTG1	BTG1-201	chr12:92534054-92539673	-	protein_coding	0.383628	1.30462	1	1	4.45219	4.06856	15.7787	20.8898
ENST00000256062.9_2	TMTC1	TMTC1-201	chr12:29653773-29937692	-	protein_coding	-0.691553	0.619187	1	1	0.497623	1.18918	1.28022	0.411885
ENST00000256078.8_1	KRAS	KRAS-201	chr12:25362365-25403737	-	protein_coding	-0.193909	0.874234	1	1	0.612771	0.80668	0.749182	0.529194
ENST00000256079.8_1	IPO8	IPO8-201	chr12:30781922-30848920	-	protein_coding	0.316788	1.24555	1	1	4.15227	3.83548	13.2756	16.7811
ENST00000256108.9_1	IMPA1	IMPA1-201	chr8:82570196-82598928	-	protein_coding	0.41882	1.33683	1	1	2.5644	2.14558	3.4247	4.91509
ENST00000256151.7_1	CCDC59	CCDC59-201	chr12:82746085-82752567	-	protein_coding	0.389182	1.30965	1	1	1.92399	1.5348	1.89749	2.7947
ENST00000256190.12_1	SBF2	SBF2-201	chr11:9800214-10315754	-	protein_coding	-0.194544	0.873849	1	1	2.47982	2.67436	5.38356	4.57826
ENST00000256194.8_2	MICAL2	MICAL2-201	chr11:12132138-12285332	+	protein_coding	0.0899045	1.0643	1	1	1.23321	1.1433	1.20886	1.35089
ENST00000256196.8_1	RRAS2	RRAS2-201	chr11:14300296-14380730	-	protein_coding	-0.127808	0.915221	1	1	4.50918	4.63698	23.8812	21.7718
ENST00000256216.10_1	HSD17B4	HSD17B4-201	chr5:118788138-118878028	+	protein_coding	0.383433	1.30444	1	1	1.74232	1.35889	1.56488	2.34573
ENST00000256255.10_2	SARAF	SARAF-201	chr8:29920528-29940723	-	protein_coding	0.278195	1.21268	1	1	3.68324	3.40504	9.59302	11.8459
ENST00000256257.1_1	RNF122	RNF122-201	chr8:33405273-33424643	-	protein_coding	0.0899708	1.06435	1	1	1.48807	1.3981	1.63555	1.80514
ENST00000256319.6_1	ERG28	ERG28-201	chr14:76116134-76127532	-	protein_coding	-0.0810256	0.945385	1	1	3.15679	3.23781	8.43364	7.91842
ENST00000256324.14_1	C14orf159	C14orf159-201	chr14:91580407-91691976	+	protein_coding	-0.348413	0.785448	1	1	0.796987	1.1454	1.21208	0.737469
ENST00000256366.5_1	SYNJ2BP	SYNJ2BP-201	chr14:70833213-70883762	-	protein_coding	-0.216017	0.860939	1	1	2.63242	2.84844	6.2022	5.20066
ENST00000256379.9_1	MED6	MED6-201	chr14:71050306-71067384	-	protein_coding	0.71123	1.6372	1	1	1.58644	0.875213	0.834279	2.00308
ENST00000256383.8_1	EIF2S1	EIF2S1-201	chr14:67826714-67853233	+	protein_coding	0.0754539	1.05369	1	1	4.52029	4.44483	20.7785	21.9479
ENST00000256398.12_1	ELP3	ELP3-201	chr8:27950355-28048673	+	protein_coding	0.699528	1.62397	1	1	1.21068	0.511149	0.425185	1.31446
ENST00000256413.7_2	CTIF	CTIF-201	chr18:46065417-46389588	+	protein_coding	-0.137352	0.909186	1	1	3.57431	3.71166	12.1015	10.9117
ENST00000256429.7_1	MBD2	MBD2-201	chr18:51677971-51751158	-	protein_coding	0.420465	1.33836	1	1	4.03324	3.61278	11.2336	15.373
ENST00000256433.5_2	IER3IP1	IER3IP1-201	chr18:44679205-44702745	-	protein_coding	0.294845	1.22675	1	1	3.90972	3.61488	11.2514	14.0295
ENST00000256441.4_1	MRPS36	MRPS36-201	chr5:68513587-68525956	+	protein_coding	-0.0250357	0.982796	1	1	2.27756	2.3026	3.93346	3.84859
ENST00000256442.9_1	CCNB1	CCNB1-201	chr5:68462837-68474072	+	protein_coding	-0.237269	0.84835	1	1	4.89581	5.13308	34.0923	28.7706
ENST00000256443.7_1	CDK7	CDK7-201	chr5:68530700-68573257	+	protein_coding	-0.375957	0.770594	1	1	1.71937	2.09533	3.27323	2.29292
ENST00000256458.4_1	IRAK2	IRAK2-201	chr3:10206549-10285427	+	protein_coding	0.188522	1.1396	1	1	1.4696	1.28108	1.43021	1.76945
ENST00000256460.7_1	CAMK1	CAMK1-201	chr3:9799026-9811661	-	protein_coding	-1.03151	0.489198	1	1	2.48521	3.51672	10.4456	4.59917
ENST00000256474.2_1	VHL	VHL-201	chr3:10182692-10193904	+	protein_coding	0.33269	1.25936	1	1	2.41668	2.08399	3.23979	4.33942
ENST00000256495.3_1	BHLHE40	BHLHE40-201	chr3:5020801-5027008	+	protein_coding	0.0805383	1.05741	1	1	3.56748	3.48694	10.2118	10.8555
ENST00000256496.7_1	ARL8B	ARL8B-201	chr3:5163905-5222596	+	protein_coding	0.130624	1.09477	1	1	2.72563	2.59501	5.04192	5.6145
ENST00000256497.8_1	EDEM1	EDEM1-201	chr3:5229358-5261642	+	protein_coding	-0.255788	0.837529	1	1	4.02465	4.28044	18.433	15.2757
ENST00000256538.8_1	DPH6	DPH6-201	chr15:35663083-35838369	-	protein_coding	0.379246	1.30066	1	1	1.77294	1.39369	1.6275	2.41749
ENST00000256544.7_2	KATNBL1	KATNBL1-201	chr15:34432875-34502280	-	protein_coding	0.371989	1.29414	1	1	2.71541	2.34342	4.07504	5.56778
ENST00000256545.8_1	EMC7	EMC7-201	chr15:34376218-34394149	-	protein_coding	-0.337484	0.791421	1	1	4.96063	5.29811	38.345	30.1385
ENST00000256578.7_1	AMPD2	AMPD2-201	chr1:110163276-110174673	+	protein_coding	0.244097	1.18435	1	1	1.15123	0.907138	0.875321	1.22104
ENST00000256593.7_1	GSTM5	GSTM5-201	chr1:110254877-110260888	+	protein_coding	0.275726	1.2106	1	1	0.710602	0.434876	0.351795	0.636487
ENST00000256594.7_1	GSTM3	GSTM3-201	chr1:110276554-110283138	-	protein_coding	0.757911	1.69104	1	1	2.70582	1.9479	2.85814	5.52426
ENST00000256637.7_3	SORT1	SORT1-201	chr1:109852192-109940573	-	protein_coding	0.734332	1.66363	1	1	3.27259	2.53825	4.80886	8.66377
ENST00000256640.9_1	WNT2B	WNT2B-201	chr1:113009163-113063905	+	protein_coding	0.573733	1.48837	1	1	0.869747	0.296014	0.227748	0.827343
ENST00000256644.8_1	LAMTOR5	LAMTOR5-201	chr1:110943875-110950564	-	protein_coding	-0.398105	0.758854	1	1	3.23971	3.63782	11.4478	8.44607
ENST00000256646.6_1	NOTCH2	NOTCH2-201	chr1:120454176-120612240	-	protein_coding	-0.743398	0.597331	1	1	4.55389	5.29729	38.3227	22.4887
ENST00000256649.8_1	TRIM45	TRIM45-201	chr1:117653682-117664350	-	protein_coding	0.0753699	1.05363	1	1	1.08547	1.0101	1.01405	1.12207
ENST00000256658.8_1	AP4B1	AP4B1-201	chr1:114437370-114447692	-	protein_coding	-0.537311	0.689054	1	1	0.389971	0.927282	0.90169	0.310367
ENST00000256678.12_1	PPHLN1	PPHLN1-201	chr12:42719969-42840967	+	protein_coding	0.284441	1.21794	1	1	0.831601	0.54716	0.461206	0.779659
ENST00000256682.8_1	ARF3	ARF3-201	chr12:49329506-49351334	-	protein_coding	0.537746	1.4517	1	1	5.34373	4.80598	26.9733	39.6089
ENST00000256686.10_1	TMEM106C	TMEM106C-201	chr12:48357367-48362632	+	protein_coding	0.459188	1.37477	1	1	1.63366	1.17447	1.2571	2.10299
ENST00000256689.9_1	SLC38A2	SLC38A2-201	chr12:46751972-46766650	-	protein_coding	-0.391693	0.762235	1	1	4.508	4.89969	28.8507	21.7532
ENST00000256707.7_2	KIDINS220	KIDINS220-201	chr2:8868987-8977755	-	protein_coding	-1.43782	0.369125	1	1	0.258472	1.69629	2.24066	0.196211
ENST00000256720.6_2	LPIN1	LPIN1-201	chr2:11886714-11967535	+	protein_coding	-0.152508	0.899685	1	1	3.54086	3.69337	11.9365	10.6387
ENST00000256759.7_1	FST	FST-201	chr5:52776239-52782964	+	protein_coding	-0.93246	0.523964	1	1	1.96844	2.9009	6.46893	2.91345
ENST00000256854.9_1	NARS	NARS-201	chr18:55267888-55289405	-	protein_coding	-0.087128	0.941395	1	1	4.73752	4.82465	27.3377	25.677
ENST00000256858.10_2	KIAA1468	KIAA1468-201	chr18:59854491-59974345	+	protein_coding	-0.764406	0.588696	1	1	2.29745	3.06186	7.35048	3.91589
ENST00000256897.8_1	CCNH	CCNH-201	chr5:86690082-86708836	-	protein_coding	-0.195178	0.873465	1	1	2.41027	2.60545	5.08579	4.31573
ENST00000256925.11_1	CABLES1	CABLES1-201	chr18:20715727-20840431	+	protein_coding	-0.651498	0.636619	1	1	2.17969	2.83119	6.1166	3.53056
ENST00000256935.12_1	DOCK2	DOCK2-201	chr5:169064251-169510386	+	protein_coding	0.596298	1.51183	1	1	1.70292	1.10662	1.15341	2.25559
ENST00000256951.9_1	EMP1	EMP1-201	chr12:13349650-13372873	+	protein_coding	-0.290438	0.817654	1	1	5.74625	6.03669	64.6485	52.6778
ENST00000256996.8_1	DDB2	DDB2-201	chr11:47236493-47260791	+	protein_coding	-0.165502	0.891618	1	1	1.04205	1.20755	1.30946	1.05915
ENST00000256997.7_1	ACP2	ACP2-201	chr11:47260853-47270457	-	protein_coding	0.819907	1.76529	1	1	3.20345	2.38354	4.21816	8.21158
ENST00000257013.8_1	RTL8C	RTL8C-201	chrX:134166396-134167576	+	protein_coding	-0.350722	0.784192	1	1	6.04587	6.3966	83.2495	65.0678
ENST00000257017.4_1	RAB33A	RAB33A-201	chrX:129305623-129318844	+	protein_coding	0.00022046	1.00015	1	1	0.853029	0.852808	0.806013	0.806289
ENST00000257075.9_1	PUM1	PUM1-201	chr1:31404353-31538545	-	protein_coding	0.152134	1.11121	1	1	0.599324	0.44719	0.363382	0.515006
ENST00000257118.5_1	PHC2	PHC2-201	chr1:33789227-33841194	-	protein_coding	-0.139193	0.908027	1	1	0.765366	0.904559	0.871972	0.699801
ENST00000257177.8_1	ZCCHC11	ZCCHC11-201	chr1:52888947-53018654	-	protein_coding	0.470036	1.38514	1	1	1.55565	1.08562	1.12228	1.93967
ENST00000257181.9_1	PRPF38A	PRPF38A-201	chr1:52870236-52886511	+	protein_coding	0.182106	1.13454	1	1	2.51715	2.33505	4.04568	4.72451
ENST00000257215.9_1	DAGLA	DAGLA-201	chr11:61447905-61514473	+	protein_coding	-0.390116	0.763068	1	1	1.05209	1.44221	1.71736	1.07353
ENST00000257245.8_1	TIMM10	TIMM10-201	chr11:57295936-57298238	-	protein_coding	-0.176838	0.88464	1	1	3.66876	3.84559	13.376	11.7176
ENST00000257247.11_3	AHNAK	AHNAK-201	chr11:62201018-62314268	-	protein_coding	-0.632584	0.64502	1	1	0.720238	1.35282	1.55411	0.647454
ENST00000257261.10_1	FADS2	FADS2-201	chr11:61583728-61634826	+	protein_coding	0.17631	1.12999	1	1	1.96874	1.79243	2.46398	2.91427
ENST00000257287.4_1	CEP135	CEP135-201	chr4:56815147-56899529	+	protein_coding	0.40539	1.32445	1	1	1.68182	1.27643	1.42238	2.20832
ENST00000257290.9_1	PDGFRA	PDGFRA-201	chr4:55095264-55164414	+	protein_coding	-0.226958	0.854434	1	1	6.37275	6.59971	95.9866	81.8687
ENST00000257336.5_1	BIVM	BIVM-201	chr13:103451399-103493883	+	protein_coding	1.24608	2.37197	1	1	2.6449	1.39881	1.63685	5.25451
ENST00000257347.8_1	CARS2	CARS2-201	chr13:111293764-111358504	-	protein_coding	-0.323532	0.799111	1	1	3.70494	4.02847	15.3189	12.0406
ENST00000257430.8_1	APC	APC-201	chr5:112073585-112181936	+	protein_coding	2.62139	6.15343	1	1	2.87724	0.255852	0.194041	6.34745
ENST00000257468.11_2	UBQLN1	UBQLN1-201	chr9:86276344-86322849	-	protein_coding	-0.0728584	0.950752	1	1	1.21987	1.29273	1.44991	1.32926
ENST00000257497.10_1	ANXA1	ANXA1-201	chr9:75766673-75785309	+	protein_coding	-0.356268	0.781183	1	1	7.0724	7.42866	171.286	133.587
ENST00000257527.8_2	ADAM19	ADAM19-201	chr5:156904312-157002783	-	protein_coding	1.18951	2.28075	1	1	5.08639	3.89689	13.8963	32.9747
ENST00000257548.9_1	USP30	USP30-201	chr12:109490391-109525831	+	protein_coding	0.0898773	1.06428	1	1	1.0606	0.970726	0.959827	1.0858
ENST00000257566.7_4	TBX3	TBX3-201	chr12:115108060-115121395	-	protein_coding	-0.374661	0.771287	1	1	2.71012	3.08478	7.48419	5.54375
ENST00000257575.8_1	RNFT2	RNFT2-201	chr12:117176096-117289567	+	protein_coding	-0.419726	0.747567	1	1	0.252913	0.672639	0.593986	0.191611
ENST00000257604.9_3	TRAFD1	TRAFD1-201	chr12:112563349-112591407	+	protein_coding	-0.0894029	0.939912	1	1	2.66961	2.75901	5.76933	5.36258
ENST00000257626.11_2	GSAP	GSAP-201	chr7:76940068-77045717	-	protein_coding	0.523135	1.43707	1	1	0.620657	0.0975218	0.069934	0.537575
ENST00000257637.7_1	TMEM243	TMEM243-201	chr7:86825476-86849049	-	protein_coding	0.653585	1.57307	1	1	0.810559	0.156974	0.114946	0.753891
ENST00000257663.3_1	TMEM60	TMEM60-201	chr7:77423045-77427897	-	protein_coding	0.0766826	1.05459	1	1	3.61606	3.53937	10.6267	11.2614
ENST00000257694.12_1	PNPLA8	PNPLA8-201	chr7:108111999-108166638	-	protein_coding	-0.738947	0.599177	1	1	0.906536	1.64548	2.12852	0.874539
ENST00000257696.4_1	HILPDA	HILPDA-201	chr7:128095945-128098470	+	protein_coding	0.0606287	1.04292	1	1	2.48507	2.42444	4.3682	4.59861
ENST00000257700.6_1	RINT1	RINT1-201	chr7:105172532-105208124	+	protein_coding	-0.0656252	0.955531	1	1	2.9421	3.00773	7.04298	6.68531
ENST00000257724.7_1	MDFIC	MDFIC-201	chr7:114562209-114659256	+	protein_coding	-1.06432	0.478197	1	1	1.13319	2.19751	3.58688	1.19343
ENST00000257745.8_1	KMT2E	KMT2E-201	chr7:104654637-104754531	+	protein_coding	-3.28199	0.102807	1	1	0	3.28199	8.72695	0
ENST00000257765.9_1	KHDC1	KHDC1-201	chr6:73951037-73972907	-	protein_coding	-0.611244	0.654632	1	1	0	0.611244	0.527576	0
ENST00000257770.7_1	NT5E	NT5E-201	chr6:86159809-86205496	+	protein_coding	-0.534548	0.690375	1	1	6.44606	6.98061	125.291	86.1884
ENST00000257776.4_1	MRAP2	MRAP2-201	chr6:84743475-84800600	+	protein_coding	-1.31442	0.402086	1	1	0.328866	1.64329	2.12377	0.256026
ENST00000257787.5_1	AKIRIN2	AKIRIN2-201	chr6:88384790-88411927	-	protein_coding	0.113043	1.08151	1	1	4.62986	4.51682	21.8928	23.7587
ENST00000257789.4_1	ORC3	ORC3-201	chr6:88299853-88377169	+	protein_coding	-0.146875	0.903204	1	1	3.44399	3.59087	11.0492	9.88293
ENST00000257829.7_1	NAT10	NAT10-201	chr11:34127149-34168457	+	protein_coding	-0.410971	0.752117	1	1	2.84693	3.2579	8.56589	6.19466
ENST00000257857.8_1	CD63	CD63-201	chr12:56119271-56123004	-	protein_coding	-0.0759589	0.948711	1	1	7.82163	7.89759	237.458	225.227
ENST00000257868.9_1	GDF11	GDF11-201	chr12:56137064-56151062	+	protein_coding	-0.44099	0.736629	1	1	1.95583	2.39682	4.26641	2.87939
ENST00000257904.10_1	CDK4	CDK4-201	chr12:58141510-58146304	-	protein_coding	1.0565	2.07988	1	1	4.80165	3.74516	12.4092	26.8896
ENST00000257909.7_3	TROAP	TROAP-201	chr12:49717062-49725514	+	protein_coding	0.767438	1.70224	1	1	2.0748	1.30737	1.47489	3.21287
ENST00000257910.7_1	TSPAN31	TSPAN31-201	chr12:58138664-58142015	+	protein_coding	-0.703727	0.613984	1	1	0.907911	1.61164	2.05599	0.876327
ENST00000257915.9_1	TFCP2	TFCP2-201	chr12:51487446-51566664	-	protein_coding	0.289719	1.2224	1	1	3.20226	2.91254	6.52942	8.20397
ENST00000257934.8_2	ESPL1	ESPL1-201	chr12:53662083-53687427	+	protein_coding	0.324061	1.25185	1	1	1.0731	0.74904	0.680674	1.10395
ENST00000257940.6_1	ZC3H10	ZC3H10-201	chr12:56511943-56521298	+	protein_coding	1.15086	2.22047	1	1	1.30395	0.153084	0.111944	1.46904
ENST00000257963.8_1	ACVR1B	ACVR1B-201	chr12:52345451-52390862	+	protein_coding	-2.13577	0.227546	1	1	0.315569	2.45134	4.46924	0.244502
ENST00000257966.12_1	OS9	OS9-201	chr12:58087928-58115338	+	protein_coding	-0.10705	0.928484	1	1	1.28598	1.39303	1.62629	1.43847
ENST00000258052.7_1	SMPD2	SMPD2-201	chr6:109761966-109765122	+	protein_coding	-0.190258	0.876449	1	1	1.593	1.78326	2.44204	2.01677
ENST00000258062.9_1	REPS1	REPS1-201	chr6:139226007-139309398	-	protein_coding	0.0535399	1.03781	1	1	0.675362	0.621822	0.538817	0.596997
ENST00000258080.7_1	HTRA2	HTRA2-201	chr2:74756504-74760475	+	protein_coding	-1.05678	0.480704	1	1	1.39225	2.44903	4.4605	1.62488
ENST00000258083.2_1	PRADC1	PRADC1-201	chr2:73455134-73460356	-	protein_coding	-0.626904	0.647565	1	1	3.12164	3.74855	12.4408	7.70377
ENST00000258091.9_1	CCT7	CCT7-201	chr2:73461366-73480132	+	protein_coding	-0.351225	0.783918	1	1	5.64672	5.99794	62.9089	49.0994
ENST00000258098.6_3	RAB11FIP5	RAB11FIP5-201	chr2:73300510-73340146	-	protein_coding	0.124508	1.09014	1	1	1.03378	0.909276	0.878103	1.04739
ENST00000258105.7_1	MRPL53	MRPL53-201	chr2:74699085-74700449	-	protein_coding	-0.491053	0.711505	1	1	2.43972	2.93078	6.62521	4.42537
ENST00000258145.7_1	GNS	GNS-201	chr12:65107229-65153227	-	protein_coding	0.425782	1.3433	1	1	5.64915	5.22337	36.3586	49.1838
ENST00000258149.9_1	MDM2	MDM2-202	chr12:69201956-69244466	+	protein_coding	1.13776	2.20039	1	1	4.81781	3.68006	11.8176	27.2037
ENST00000258169.8_1	MPHOSPH6	MPHOSPH6-201	chr16:82181767-82203831	-	protein_coding	0.082665	1.05897	1	1	3.64269	3.56002	10.7943	11.4899
ENST00000258198.6_1	DYNC1LI2	DYNC1LI2-201	chr16:66754796-66785701	-	protein_coding	0.245281	1.18532	1	1	5.4714	5.22612	36.4299	43.3666
ENST00000258200.7_1	FBXL8	FBXL8-201	chr16:67193834-67198079	+	protein_coding	-0.160543	0.894689	1	1	0.686566	0.847109	0.798892	0.609448
ENST00000258201.8_1	FHOD1	FHOD1-201	chr16:67263292-67281561	-	protein_coding	0.340903	1.26655	1	1	3.07926	2.73836	5.67309	7.4518
ENST00000258214.2_1	CCDC102A	CCDC102A-201	chr16:57546090-57570511	-	protein_coding	-0.0327287	0.97757	1	1	1.80815	1.84088	2.58228	2.50192
ENST00000258229.13_3	PCNX2	PCNX2-201	chr1:233119181-233431459	-	protein_coding	-0.300584	0.811924	1	1	2.23752	2.53811	4.80826	3.71586
ENST00000258243.6_1	URB2	URB2-201	chr1:229761981-229795946	+	protein_coding	0.0551902	1.039	1	1	2.40086	2.34567	4.08297	4.28119
ENST00000258281.6_1	TAF5L	TAF5L-201	chr1:229728868-229761794	-	protein_coding	-1.17086	0.444156	1	1	1.41128	2.58214	4.98827	1.65973
ENST00000258301.5_1	STX6	STX6-201	chr1:180941861-180992047	-	protein_coding	1.74778	3.35842	1	1	3.53323	1.78544	2.44725	10.5773
ENST00000258341.4_1	LAMC1	LAMC1-201	chr1:182992595-183114727	+	protein_coding	-0.0850368	0.94276	1	1	6.57534	6.66038	100.152	94.362
ENST00000258349.8_1	RC3H1	RC3H1-201	chr1:173900352-173962202	-	protein_coding	-1.66643	0.315031	1	1	1.01305	2.67949	5.40628	1.01818
ENST00000258362.7_1	PNKD	PNKD-202	chr2:219187896-219211514	+	protein_coding	0.57329	1.48791	1	1	1.10302	0.529726	0.443655	1.14803
ENST00000258382.9_2	SP110	SP110-202	chr2:231041191-231084827	-	protein_coding	-0.84254	0.557661	1	1	0.731946	1.57449	1.97829	0.660878
ENST00000258383.3_1	MRPL44	MRPL44-201	chr2:224822121-224832431	+	protein_coding	0.222663	1.16689	1	1	3.72456	3.50189	10.3286	12.2191
ENST00000258390.11_1	DOCK10	DOCK10-201	chr2:225629807-225907159	-	protein_coding	0.307382	1.23746	1	1	3.505	3.19762	8.17443	10.353
ENST00000258398.8_1	TTLL4	TTLL4-201	chr2:219602297-219620139	+	protein_coding	-0.666519	0.630025	1	1	0	0.666519	0.587239	0
ENST00000258399.7_1	USP37	USP37-201	chr2:219314974-219433084	-	protein_coding	-0.113244	0.924507	1	1	1.90139	2.01464	3.04079	2.73574
ENST00000258405.8_1	SERPINE2	SERPINE2-201	chr2:224839829-224904036	-	protein_coding	1.01046	2.01456	1	1	7.05084	6.04038	64.8166	131.591
ENST00000258412.7_1	TMBIM1	TMBIM1-201	chr2:219138915-219157300	-	protein_coding	-0.649151	0.637656	1	1	2.55517	3.20432	8.21714	4.87736
ENST00000258415.8_1	CYP27A1	CYP27A1-201	chr2:219646479-219680016	+	protein_coding	-0.743192	0.597416	1	1	1.30109	2.04428	3.12467	1.46415
ENST00000258416.7_3	EIF4E2	EIF4E2-201	chr2:233414762-233433920	+	protein_coding	1.21373	2.31936	1	1	3.67799	2.46426	4.51845	11.7993
ENST00000258418.9_1	CAB39	CAB39-201	chr2:231577560-231685790	+	protein_coding	-0.0288063	0.980231	1	1	4.39348	4.42229	20.4408	20.017
ENST00000258424.2_1	COX5B	COX5B-201	chr2:98262503-98264846	+	protein_coding	-0.00577953	0.996002	1	1	5.74373	5.74951	52.7992	52.5841
ENST00000258436.9_1	MFSD9	MFSD9-201	chr2:103332299-103353313	-	protein_coding	0.416242	1.33445	1	1	0.911252	0.49501	0.409331	0.880677
ENST00000258439.7_1	TMEM127	TMEM127-201	chr2:96914254-96931732	-	protein_coding	0.0640757	1.04541	1	1	2.93768	2.8736	6.32893	6.66177
ENST00000258449.2_1	TGFBRAP1	TGFBRAP1-201	chr2:105883578-105924778	-	protein_coding	-0.187452	0.878155	1	1	0.64986	0.837312	0.786718	0.569016
ENST00000258455.7_1	MRPS9	MRPS9-201	chr2:105654441-105716418	+	protein_coding	0.474608	1.38954	1	1	4.08525	3.61064	11.2155	15.9739
ENST00000258457.6_1	C2orf49	C2orf49-201	chr2:105953816-105965668	+	protein_coding	0.0778431	1.05544	1	1	2.27831	2.20047	3.59628	3.85109
ENST00000258459.11_1	ANKRD36B	ANKRD36B-201	chr2:98121261-98206428	-	protein_coding	0.00856095	1.00595	1	1	1.50875	1.50019	1.8288	1.84563
ENST00000258484.10_1	EPC2	EPC2-201	chr2:149402553-149545137	+	protein_coding	0.576434	1.49116	1	1	3.31976	2.74333	5.69614	8.98502
ENST00000258494.13_1	ALDH1L2	ALDH1L2-201	chr12:105413568-105478355	-	protein_coding	0.809021	1.75202	1	1	4.50936	3.70034	11.9991	21.7747
ENST00000258526.8_1	PLXNC1	PLXNC1-201	chr12:94542499-94701451	+	protein_coding	0.710734	1.63664	1	1	3.36092	2.65018	5.27746	9.27393
ENST00000258534.12_1	DRAM1	DRAM1-201	chr12:102271129-102317401	+	protein_coding	-0.420992	0.746911	1	1	3.48256	3.90355	13.9653	10.1778
ENST00000258538.7_1	SLC41A2	SLC41A2-201	chr12:105196331-105322433	-	protein_coding	0.435063	1.35197	1	1	2.28106	1.846	2.59502	3.86036
ENST00000258607.9_1	CKAP2	CKAP2-201	chr13:53029574-53050484	+	protein_coding	0.311689	1.24116	1	1	2.77275	2.46106	4.50623	5.83411
ENST00000258613.4_1	THSD1	THSD1-201	chr13:52951322-52980263	-	protein_coding	-0.235902	0.849154	1	1	1.54404	1.77994	2.43412	1.9161
ENST00000258646.3_1	RCBTB1	RCBTB1-201	chr13:50106082-50141459	-	protein_coding	0.565314	1.47971	1	1	0.802342	0.237028	0.178562	0.74393
ENST00000258648.6_1	MED4	MED4-201	chr13:48650092-48669240	-	protein_coding	0.0751128	1.05344	1	1	3.76812	3.693	11.9332	12.6244
ENST00000258662.2_1	NUDT15	NUDT15-201	chr13:48611703-48621358	+	protein_coding	-0.239503	0.847037	1	1	2.85463	3.09414	7.53942	6.2332
ENST00000258672.9_1	SETDB2	SETDB2-201	chr13:50018895-50059981	+	protein_coding	-0.39466	0.760669	1	1	1.44271	1.83737	2.57358	1.71831
ENST00000258711.7_1	CHST12	CHST12-201	chr7:2443223-2488118	+	protein_coding	-0.0985637	0.933962	1	1	0.893151	0.991715	0.988547	0.857228
ENST00000258729.7_1	IGF2BP3	IGF2BP3-201	chr7:23349828-23510086	-	protein_coding	0.715376	1.64191	1	1	1.37982	0.664446	0.58496	1.60236
ENST00000258733.8_1	GPNMB	GPNMB-201	chr7:23286182-23314727	+	protein_coding	0.100892	1.07244	1	1	5.84543	5.74453	52.6139	56.4975
ENST00000258739.8_1	KDELR2	KDELR2-201	chr7:6500712-6523873	-	protein_coding	-0.0151577	0.989548	1	1	6.07669	6.09185	67.2071	66.4943
ENST00000258742.5	NUPL2	NUPL2-001	chr7:23221446-23240628	+	protein_coding	0.521747	1.43569	1	1	1.35605	0.834304	0.782997	1.55984
ENST00000258743.9_1	IL6	IL6-201	chr7:22766766-22771619	+	protein_coding	0.772467	1.70819	1	1	1.20306	0.430588	0.347783	1.30227
ENST00000258761.7_2	BZW2	BZW2-201	chr7:16685756-16746148	+	protein_coding	0.409097	1.32785	1	1	1.36358	0.954487	0.93789	1.57323
ENST00000258770.7_1	TBRG4	TBRG4-201	chr7:45139699-45151313	-	protein_coding	0.394652	1.31463	1	1	1.1536	0.758945	0.692253	1.22468
ENST00000258772.9_2	DDX56	DDX56-201	chr7:44605016-44613601	-	protein_coding	-0.0459656	0.968641	1	1	1.24575	1.29171	1.44819	1.37141
ENST00000258774.9_1	HUS1	HUS1-201	chr7:48002885-48019140	-	protein_coding	-0.147341	0.902913	1	1	2.3245	2.47184	4.5475	4.00891
ENST00000258781.10_1	CCM2	CCM2-201	chr7:45039784-45116066	+	protein_coding	-0.242273	0.845412	1	1	0.488137	0.73041	0.65911	0.402632
ENST00000258796.11_1	TTYH3	TTYH3-201	chr7:2671585-2704436	+	protein_coding	0.0415979	1.02925	1	1	3.09812	3.05653	7.31967	7.56305
ENST00000258821.7_1	TTC5	TTC5-201	chr14:20754387-20774153	-	protein_coding	0.0447633	1.03151	1	1	1.07691	1.03215	1.04506	1.10951
ENST00000258874.3_1	MTHFS	MTHFS-201	chr15:80137318-80189391	-	protein_coding	0.114575	1.08266	1	1	1.71645	1.60188	2.03538	2.28627
ENST00000258884.4_2	ABHD17C	ABHD17C-201	chr15:80987644-81047962	+	protein_coding	-0.205844	0.867031	1	1	2.90482	3.11066	7.63779	6.48923
ENST00000258886.12_1	IREB2	IREB2-201	chr15:78730531-78793798	+	protein_coding	0.627713	1.54511	1	1	3.97762	3.34991	9.19585	14.7537
ENST00000258930.7_1	CIB2	CIB2-201	chr15:78396948-78423886	-	protein_coding	-0.00644817	0.99554	1	1	0.906697	0.913145	0.883146	0.874748
ENST00000258947.7_4	CALCOCO2	CALCOCO2-201	chr17:46908350-46942607	+	protein_coding	-0.508486	0.70296	1	1	2.84401	3.35249	9.21412	6.18012
ENST00000258955.6_1	RSAD1	RSAD1-201	chr17:48556161-48563336	+	protein_coding	-0.96762	0.511349	1	1	2.22099	3.18861	8.11732	3.66213
ENST00000258960.6_1	NMT1	NMT1-201	chr17:43138680-43186377	+	protein_coding	-0.0249147	0.982879	1	1	2.98666	3.01157	7.06442	6.92635
ENST00000258962.4_1	SRSF1	SRSF1-201	chr17:56082210-56084707	-	protein_coding	-0.0887765	0.94032	1	1	0.987537	1.07631	1.10864	0.982797
ENST00000258963.7_1	VEZF1	VEZF1-201	chr17:56048908-56060225	-	protein_coding	-0.149991	0.901256	1	1	3.24519	3.39518	9.52086	8.48199
ENST00000258975.6_1	TACO1	TACO1-201	chr17:61678231-61685725	+	protein_coding	-0.279711	0.823756	1	1	3.10899	3.3887	9.47372	7.62779
ENST00000259006.7_2	LIMD2	LIMD2-201	chr17:61773262-61777500	-	protein_coding	0.476513	1.39138	1	1	1.02492	0.548409	0.462472	1.03485
ENST00000259008.6_1	BRIP1	BRIP1-201	chr17:59758627-59940882	-	protein_coding	0.315081	1.24408	1	1	2.25626	1.94118	2.84018	3.7775
ENST00000259021.8_1	KAT7	KAT7-201	chr17:47865917-47912392	+	protein_coding	0.187691	1.13894	1	1	1.75259	1.5649	1.95857	2.36963
ENST00000259037.7_1	NDUFB5	NDUFB5-201	chr3:179322490-179342285	+	protein_coding	0.257342	1.19527	1	1	3.29487	3.03752	7.2108	8.81416
ENST00000259038.6_1	MRPL47	MRPL47-201	chr3:179306243-179322428	-	protein_coding	0.591222	1.50652	1	1	2.20284	1.61161	2.05594	3.60384
ENST00000259050.8_1	MARCH7	MARCH7-201	chr2:160569010-160627538	+	protein_coding	0.0211071	1.01474	1	1	3.12	3.09889	7.5676	7.69387
ENST00000259053.5_1	CD302	CD302-201	chr2:160625364-160654753	-	protein_coding	0.223477	1.16754	1	1	2.47586	2.25238	3.76469	4.56299
ENST00000259056.4_1	GALNT5	GALNT5-201	chr2:158114110-158170723	+	protein_coding	0.570784	1.48533	1	1	5.92436	5.35358	39.8872	59.7309
ENST00000259119.8_1	SKIL	SKIL-201	chr3:170075514-170110536	+	protein_coding	0.547504	1.46156	1	1	0.752767	0.205262	0.152896	0.685021
ENST00000259154.8_1	KCTD3	KCTD3-201	chr1:215740735-215795149	+	protein_coding	0.122214	1.0884	1	1	3.69801	3.57579	10.924	11.9781
ENST00000259229.6_1	CCDC115	CCDC115-201	chr2:131095814-131099922	-	protein_coding	1.17829	2.26309	1	1	2.36005	1.18175	1.26852	4.13388
ENST00000259234.10_2	SAP130	SAP130-201	chr2:128698798-128785694	-	protein_coding	-1.71451	0.304706	1	1	0.948866	2.66338	5.33514	0.930355
ENST00000259235.7_2	SAP130	SAP130-202	chr2:128698792-128784867	-	protein_coding	-0.702671	0.614433	1	1	1.97898	2.68166	5.41592	2.94216
ENST00000259238.8_2	BIN1	BIN1-201	chr2:127805603-127864864	-	protein_coding	1.28152	2.43095	1	1	1.29841	0.0168885	0.011775	1.45958
ENST00000259239.7_1	IMP4	IMP4-201	chr2:131099798-131104197	+	protein_coding	-0.278911	0.824213	1	1	1.69059	1.9695	2.91633	2.22789
ENST00000259241.6_1	HS6ST1	HS6ST1-201	chr2:129023054-129076151	-	protein_coding	-1.68613	0.31076	1	1	1.92477	3.6109	11.2177	2.79677
ENST00000259253.10_1	UGGT1	UGGT1-201	chr2:128848885-128953251	+	protein_coding	-0.0686129	0.953554	1	1	4.31105	4.37966	19.8166	18.8497
ENST00000259254.8_1	GYPC	GYPC-201	chr2:127413509-127454246	+	protein_coding	0.651154	1.57042	1	1	4.48731	3.83615	13.2823	21.4292
ENST00000259318.7_1	AKAP2	AKAP2-201	chr9:112887781-112931091	+	protein_coding	-0.765814	0.588121	1	1	0.95365	1.71946	2.29314	0.936767
ENST00000259324.5_1	LRRC8A	LRRC8A-201	chr9:131644781-131680313	+	protein_coding	0.0268555	1.01879	1	1	3.95137	3.92452	14.1844	14.4697
ENST00000259339.6_1	TOR1B	TOR1B-201	chr9:132565432-132573560	+	protein_coding	-0.120076	0.920139	1	1	3.69438	3.81446	13.0691	11.9455
ENST00000259371.6_1	DAB2IP	DAB2IP-201	chr9:124329381-124547807	+	protein_coding	-0.192589	0.875034	1	1	1.22842	1.42101	1.67773	1.3431
ENST00000259392.7_1	SLC31A2	SLC31A2-201	chr9:115913222-115926417	+	protein_coding	-0.0239204	0.983556	1	1	3.62013	3.64405	11.5017	11.2961
ENST00000259395.4_1	ZNF189	ZNF189-201	chr9:104161310-104172942	+	protein_coding	0.721002	1.64833	1	1	1.8078	1.0868	1.12402	2.50108
ENST00000259396.8_1	ORM1	ORM1-201	chr9:117085336-117088755	+	protein_coding	-0.0283021	0.980574	1	1	0.564192	0.592494	0.507851	0.478559
ENST00000259400.10_2	STX17	STX17-201	chr9:102668915-102732623	+	protein_coding	0.470082	1.38519	1	1	3.16222	2.69213	5.46269	7.95203
ENST00000259455.3_1	GABBR2	GABBR2-201	chr9:101050364-101471479	-	protein_coding	-1.43116	0.370833	1	1	0.82901	2.26017	3.79047	0.776466
ENST00000259457.7_1	PSMB7	PSMB7-201	chr9:127115745-127177718	-	protein_coding	-0.115275	0.923206	1	1	6.34512	6.46039	87.0587	80.2963
ENST00000259460.12_1	RABEPK	RABEPK-201	chr9:127962821-127996437	+	protein_coding	-0.39486	0.760563	1	1	1.28368	1.67854	2.20104	1.43459
ENST00000259467.8_1	PDCL	PDCL-201	chr9:125580623-125590910	-	protein_coding	0.288797	1.22162	1	1	3.37474	3.08594	7.49103	9.37283
ENST00000259477.6_1	ARPC5L	ARPC5L-201	chr9:127631484-127639996	+	protein_coding	0.1917	1.14211	1	1	3.37574	3.18404	8.08851	9.38006
ENST00000259486.10_1	ENPP2	ENPP2-202	chr8:120569326-120651070	-	protein_coding	-0.952408	0.516769	1	1	3.53197	4.48437	21.3837	10.5672
ENST00000259512.8_1	DERL1	DERL1-201	chr8:124025404-124054663	-	protein_coding	-0.137376	0.909171	1	1	2.80167	2.93904	6.66902	5.97245
ENST00000259526.3_1	NOV	NOV-201	chr8:120428546-120436593	+	protein_coding	-0.5708	0.673243	1	1	3.08294	3.65374	11.5859	7.47339
ENST00000259569.5_1	RANBP6	RANBP6-201	chr9:6011043-6015618	-	protein_coding	0.605777	1.5218	1	1	3.50164	2.89587	6.44291	10.3266
ENST00000259632.11_3	DCTN3	DCTN3-201	chr9:34613548-34620477	-	protein_coding	-0.376165	0.770483	1	1	4.32756	4.70373	25.0593	19.0783
ENST00000259667.5_1	HINT2	HINT2-201	chr9:35812957-35815018	-	protein_coding	-0.538983	0.688256	1	1	1.6668	2.20578	3.61325	2.1751
ENST00000259698.8_4	RIPOR2	RIPOR2-201	chr6:24804513-24911195	-	protein_coding	-0.573333	0.672063	1	1	1.15054	1.72388	2.30323	1.21998
ENST00000259711.10_1	KIF13A	KIF13A-201	chr6:17763924-17987800	-	protein_coding	0.0751086	1.05344	1	1	0.834109	0.759001	0.692318	0.782756
ENST00000259727.4_1	GMPR	GMPR-201	chr6:16238811-16295780	+	protein_coding	-0.226115	0.854934	1	1	2.21203	2.43814	4.41944	3.63327
ENST00000259746.13_1	TMEM63B	TMEM63B-201	chr6:44094651-44123256	+	protein_coding	-1.23593	0.42457	1	1	0.65085	1.88678	2.69808	0.570093
ENST00000259748.6_1	FRS3	FRS3-201	chr6:41737914-41745919	-	protein_coding	-0.41007	0.752587	1	1	1.06812	1.47819	1.78598	1.09669
ENST00000259751.5_3	TJAP1	TJAP1-201	chr6:43445311-43474291	+	protein_coding	2.16451	4.48315	1	1	2.66458	0.500064	0.414276	5.34041
ENST00000259806.1_1	FOXF2	FOXF2-201	chr6:1390069-1395832	+	protein_coding	-1.02786	0.490438	1	1	2.57926	3.60712	11.1857	4.97633
ENST00000259808.8_1	RIPK1	RIPK1-201	chr6:3068658-3115419	+	protein_coding	-0.377347	0.769852	1	1	2.76706	3.14441	7.84224	5.80722
ENST00000259818.7_1	TUBB2B	TUBB2B-201	chr6:3224495-3227969	-	protein_coding	-0.79834	0.57501	1	1	4.02496	4.8233	27.3112	15.2792
ENST00000259873.4_1	MRPS18B	MRPS18B-206	chr6:30585486-30594172	+	protein_coding	0.28948	1.2222	1	1	4.47567	4.18619	17.2041	21.2491
ENST00000259874.5_1	IER3	IER3-201	chr6:30710976-30712331	-	protein_coding	1.32691	2.50866	1	1	6.53303	5.20612	35.9145	91.6059
ENST00000259883.3_1	PGBD1	PGBD1-201	chr6:28249349-28270326	+	protein_coding	0.173914	1.12811	1	1	1.8568	1.68288	2.21069	2.62202
ENST00000259895.8_1	GTF2H4	GTF2H4-201	chr6:30875961-30881883	+	protein_coding	-0.929875	0.524904	1	1	0.551459	1.48133	1.79207	0.465567
ENST00000259939.3_1	RNF144B	RNF144B-201	chr6:18387581-18469105	+	protein_coding	0.138104	1.10046	1	1	0.938687	0.800583	0.741805	0.916783
ENST00000259951.11_1	HLA-F	HLA-F-216	chr6:29691056-29695073	+	protein_coding	0.63914	1.5574	1	1	0.63914	0	0	0.5574
ENST00000259963.3_1	FAM8A1	FAM8A1-201	chr6:17600586-17611950	+	protein_coding	-0.0946922	0.936472	1	1	3.10576	3.20046	8.1925	7.60852
ENST00000259997.9_1	CPEB2	CPEB2-201	chr4:15005560-15071773	+	protein_coding	-0.942956	0.520166	1	1	0.513863	1.45682	1.74502	0.427868
ENST00000260045.7_1	THAP12	THAP12-201	chr11:76061000-76091986	-	protein_coding	0.835827	1.78488	1	1	3.44055	2.60472	5.08273	9.85694
ENST00000260047.10_1	ANKRD42	ANKRD42-201	chr11:82904918-82967141	+	protein_coding	-0.927827	0.52565	1	1	0.522155	1.44998	1.73205	0.436099
ENST00000260061.9_1	LRRC32	LRRC32-201	chr11:76368568-76381791	-	protein_coding	0.423831	1.34148	1	1	0.67898	0.255149	0.193459	0.601007
ENST00000260102.8_1	MRPL15	MRPL15-201	chr8:55047770-55060461	+	protein_coding	-0.389158	0.763575	1	1	4.40349	4.79265	26.716	20.1633
ENST00000260118.6_1	GGH	GGH-201	chr8:63927644-63951730	-	protein_coding	0.0844004	1.06025	1	1	4.55596	4.47156	21.1857	22.5223
ENST00000260128.8_1	SULF1	SULF1-201	chr8:70378859-70573147	+	protein_coding	-0.986226	0.504796	1	1	1.76471	2.75094	5.73156	2.39807
ENST00000260129.5_1	TGS1	TGS1-201	chr8:56685701-56738005	+	protein_coding	0.314546	1.24362	1	1	3.1934	2.87885	6.35564	8.14763
ENST00000260130.8_1	SDCBP	SDCBP-201	chr8:59465728-59495419	+	protein_coding	0.814714	1.75895	1	1	1.17547	0.36076	0.284102	1.25867
ENST00000260184.11_1	DDX60L	DDX60L-201	chr4:169277886-169401638	-	protein_coding	0.593786	1.5092	1	1	1.90848	1.31469	1.48749	2.75412
ENST00000260197.11_1	SORL1	SORL1-201	chr11:121322912-121504402	+	protein_coding	0.231168	1.17378	1	1	0.704235	0.473068	0.388058	0.629281
ENST00000260210.4_1	BUD13	BUD13-201	chr11:116618886-116643704	-	protein_coding	-0.173446	0.886722	1	1	2.37039	2.54384	4.83138	4.17082
ENST00000260247.9_1	DCUN1D5	DCUN1D5-201	chr11:102932808-102962944	-	protein_coding	0.282176	1.21603	1	1	2.98349	2.70131	5.50393	6.90896
ENST00000260257.8_1	FDXACB1	FDXACB1-201	chr11:111744780-111749904	-	protein_coding	0.280611	1.21471	1	1	0.733648	0.453037	0.368919	0.662839
ENST00000260270.2_1	FDX1	FDX1-201	chr11:110300607-110335605	+	protein_coding	0.275869	1.21072	1	1	2.41281	2.13694	3.39828	4.3251
ENST00000260324.11_1	SQOR	SQOR-201	chr15:45926938-45983492	+	protein_coding	-0.12351	0.917951	1	1	2.81112	2.93463	6.64559	6.01828
ENST00000260327.8_1	CTDSPL2	CTDSPL2-201	chr15:44719432-44821236	+	protein_coding	0.0351248	1.02465	1	1	2.06119	2.02606	3.07292	3.1733
ENST00000260356.5_1	THBS1	THBS1-201	chr15:39873294-39891667	+	protein_coding	0.00728612	1.00506	1	1	9.51888	9.5116	728.921	732.616
ENST00000260359.10_1	NUSAP1	NUSAP1-201	chr15:41624892-41673248	+	protein_coding	1.13868	2.2018	1	1	2.16842	1.02973	1.04165	3.49529
ENST00000260361.8_2	NDUFAF1	NDUFAF1-201	chr15:41679547-41694642	-	protein_coding	-0.393475	0.761294	1	1	2.20052	2.59399	5.03767	3.59644
ENST00000260363.8_1	KIF23	KIF23-201	chr15:69706585-69740756	+	protein_coding	-0.477025	0.718458	1	1	3.3284	3.80542	12.9813	9.04495
ENST00000260372.7_1	HAUS2	HAUS2-201	chr15:42841008-42862192	+	protein_coding	0.09137	1.06538	1	1	1.36616	1.27479	1.41963	1.57783
ENST00000260379.10_1	RPLP1	RPLP1-201	chr15:69745123-69748533	+	protein_coding	-0.0275229	0.981103	1	1	7.07574	7.10327	136.498	133.9
ENST00000260382.9_1	LRRC49	LRRC49-201	chr15:71184974-71342414	+	protein_coding	-0.828319	0.563185	1	1	0.51266	1.34098	1.53323	0.426678
ENST00000260403.6_1	TMEM62	TMEM62-201	chr15:43425722-43477344	+	protein_coding	-0.185955	0.879067	1	1	1.40697	1.59293	2.01661	1.6518
ENST00000260408.7_1	ADAM10	ADAM10-201	chr15:58881006-59042177	-	protein_coding	0.0975554	1.06996	1	1	4.33341	4.23585	17.8417	19.1598
ENST00000260443.8_1	RSL24D1	RSL24D1-201	chr15:55473004-55489265	-	protein_coding	0.748142	1.67963	1	1	4.93448	4.18633	17.2059	29.5792
ENST00000260453.3_1	MNS1	MNS1-201	chr15:56720929-56757335	-	protein_coding	-0.332559	0.794126	1	1	1.09271	1.42527	1.68565	1.13275
ENST00000260502.10_1	BCAR3	BCAR3-201	chr1:94027348-94147385	-	protein_coding	0.519717	1.43367	1	1	4.87262	4.3529	19.4341	28.2958
ENST00000260505.12_1	TTLL7	TTLL7-201	chr1:84330711-84464815	-	protein_coding	-0.0811303	0.945317	1	1	1.23695	1.31808	1.49334	1.357
ENST00000260506.12_1	FNBP1L	FNBP1L-201	chr1:93913688-94020216	+	protein_coding	0.374093	1.29602	1	1	2.44362	2.06953	3.19749	4.44006
ENST00000260508.8_1	KYAT3	KYAT3-201	chr1:89401499-89458604	-	protein_coding	-0.186173	0.878934	1	1	1.79318	1.97936	2.94317	2.46579
ENST00000260526.10_1	ARHGAP29	ARHGAP29-201	chr1:94637307-94703121	-	protein_coding	0.194901	1.14465	1	1	5.1344	4.9395	29.6858	34.1243
ENST00000260563.4_1	RTCA	RTCA-201	chr1:100731805-100757327	+	protein_coding	0.0475484	1.03351	1	1	1.43074	1.3832	1.60846	1.69586
ENST00000260569.4_2	CEP68	CEP68-201	chr2:65283599-65314138	+	protein_coding	0.0354329	1.02486	1	1	0.934269	0.898836	0.864561	0.910922
ENST00000260570.7_1	IFT172	IFT172-201	chr2:27667238-27712624	-	protein_coding	-0.562679	0.677044	1	1	1.27186	1.83454	2.56657	1.41472
ENST00000260585.11_1	SELENOI	SELENOI-201	chr2:26568982-26618759	+	protein_coding	0.23164	1.17417	1	1	2.95584	2.7242	5.60792	6.75882
ENST00000260600.9_2	ADCY3	ADCY3-201	chr2:25042038-25142708	-	protein_coding	-0.121044	0.919522	1	1	1.72333	1.84438	2.59098	2.30199
ENST00000260641.9_1	ACTR2	ACTR2-201	chr2:65454887-65498387	+	protein_coding	-0.397444	0.759202	1	1	5.70879	6.10623	67.8905	51.3018
ENST00000260643.6_1	PREB	PREB-201	chr2:27353624-27357543	-	protein_coding	0.930223	1.90557	1	1	1.3505	0.42028	0.338187	1.55001
ENST00000260662.2_1	CENPO	CENPO-201	chr2:25016331-25045242	+	protein_coding	-0.440251	0.737006	1	1	3.14898	3.58924	11.0356	7.87031
ENST00000260665.11_1	LRPPRC	LRPPRC-201	chr2:44113647-44223144	-	protein_coding	0.471914	1.38695	1	1	4.7921	4.32019	18.9759	26.7056
ENST00000260702.3_1	LOXL4	LOXL4-201	chr10:100007447-100028007	-	protein_coding	0.118189	1.08537	1	1	3.04764	2.92945	6.61822	7.2686
ENST00000260731.4_1	KIF11	KIF11-201	chr10:94353043-94415152	+	protein_coding	-0.489778	0.712135	1	1	3.94641	4.43619	20.6484	14.4166
ENST00000260743.9_1	CALHM2	CALHM2-201	chr10:105206546-105212075	-	protein_coding	-0.867419	0.548127	1	1	2.74321	3.61063	11.2154	5.69557
ENST00000260746.5_1	ARL3	ARL3-201	chr10:104433488-104474164	-	protein_coding	-0.0892205	0.94003	1	1	2.97968	3.0689	7.39131	6.88809
ENST00000260753.8_1	KIF20B	KIF20B-201	chr10:91461367-91534696	+	protein_coding	-0.0819993	0.944747	1	1	2.63186	2.71386	5.56075	5.19825
ENST00000260777.14_4	SHTN1	SHTN1-201	chr10:118642888-118765088	-	protein_coding	-1.03624	0.487596	1	1	0	1.03624	1.05088	0
ENST00000260803.8_1	DBR1	DBR1-201	chr3:137879854-137893791	-	protein_coding	-0.17136	0.888005	1	1	2.46047	2.63183	5.19813	4.50397
ENST00000260810.9_1	TOPBP1	TOPBP1-201	chr3:133319417-133380737	-	protein_coding	-0.312442	0.805278	1	1	3.32217	3.63461	11.4202	9.00169
ENST00000260818.10_1	DNAJC13	DNAJC13-201	chr3:132136370-132257876	+	protein_coding	0.340797	1.26646	1	1	5.24836	4.90757	29.014	37.0115
ENST00000260947.8_1	BARD1	BARD1-201	chr2:215590370-215674428	-	protein_coding	0.0141767	1.00987	1	1	2.33471	2.32053	3.99517	4.04449
ENST00000260952.8_2	ASNSD1	ASNSD1-201	chr2:190526146-190535557	+	protein_coding	0.355058	1.27904	1	1	2.41557	2.06051	3.17133	4.33529
ENST00000260953.9_1	METTL5	METTL5-201	chr2:170668267-170681424	-	protein_coding	-0.0169136	0.988345	1	1	2.39567	2.41258	4.32426	4.26221
ENST00000260956.8_1	SSB	SSB-201	chr2:170655322-170668574	+	protein_coding	0.267724	1.20391	1	1	4.62676	4.35903	19.5211	23.7055
ENST00000260970.7_1	PPIG	PPIG-201	chr2:170440850-170497916	+	protein_coding	-0.302303	0.810957	1	1	1.58598	1.88828	2.70194	2.00211
ENST00000260983.7_1	HECW2	HECW2-201	chr2:197059094-197457335	-	protein_coding	-0.949355	0.517864	1	1	1.3314	2.28076	3.85933	1.51647
ENST00000261015.4_1	WDR12	WDR12-201	chr2:203739505-203776949	-	protein_coding	0.403205	1.32244	1	1	2.57582	2.17261	3.5084	4.9621
ENST00000261017.9_2	ABI2	ABI2-202	chr2:204193003-204296896	+	protein_coding	0.144148	1.10508	1	1	0.836663	0.692515	0.616098	0.785914
ENST00000261023.7_2	ITGAV	ITGAV-201	chr2:187454792-187545628	+	protein_coding	0.908856	1.87756	1	1	3.23859	2.32973	4.02711	8.43869
ENST00000261024.6_1	SLC40A1	SLC40A1-201	chr2:190425305-190445613	-	protein_coding	0.709047	1.63472	1	1	0.946602	0.237555	0.178993	0.927328
ENST00000261037.7_1	COL8A1	COL8A1-201	chr3:99357319-99518070	+	protein_coding	0.966786	1.95448	1	1	4.16484	3.19806	8.17722	16.9367
ENST00000261038.5_1	DIRC2	DIRC2-201	chr3:122513642-122599986	+	protein_coding	0.47711	1.39195	1	1	2.5789	2.10179	3.29241	4.97483
ENST00000261070.6_1	COX17	COX17-201	chr3:119388118-119396250	-	protein_coding	-0.136694	0.909601	1	1	3.46378	3.60048	11.1297	10.0332
ENST00000261167.6_1	WBP11	WBP11-201	chr12:14937513-14956474	-	protein_coding	0.119933	1.08668	1	1	3.83767	3.71773	12.1568	13.2973
ENST00000261168.8_1	ATF7IP	ATF7IP-201	chr12:14518566-14655869	+	protein_coding	0.34313	1.26851	1	1	2.14002	1.79689	2.4747	3.40767
ENST00000261177.9_1	TSPAN11	TSPAN11-201	chr12:31079892-31149534	+	protein_coding	-0.344122	0.787787	1	1	1.3354	1.67952	2.20322	1.52346
ENST00000261178.9_1	ARNTL2	ARNTL2-201	chr12:27485988-27573523	+	protein_coding	0.0681405	1.04836	1	1	0.666901	0.598761	0.514415	0.587659
ENST00000261180.8_1	TRHDE	TRHDE-201	chr12:72666463-73064537	+	protein_coding	0.330464	1.25742	1	1	1.49056	1.1601	1.23473	1.80999
ENST00000261182.12_1	NAP1L1	NAP1L1-201	chr12:76438682-76478738	-	protein_coding	3.48159	11.1703	1	1	4.52572	1.04413	1.06212	22.0345
ENST00000261183.7_1	OSBPL8	OSBPL8-201	chr12:76745580-76953589	-	protein_coding	0.236357	1.17801	1	1	1.3431	1.10674	1.15358	1.53695
ENST00000261191.11_1	INTS13	INTS13-201	chr12:27058114-27091254	-	protein_coding	0.259436	1.19701	1	1	3.22392	2.96448	6.80546	8.34322
ENST00000261192.11_1	BCAT1	BCAT1-201	chr12:24962956-25102393	-	protein_coding	0.245224	1.18528	1	1	4.19927	3.95404	14.4984	17.3698
ENST00000261200.8_2	ABCC9	ABCC9-201	chr12:21950335-22089608	-	protein_coding	0.565989	1.4804	1	1	3.76955	3.20356	8.21231	12.6379
ENST00000261205.8_1	SYT1	SYT1-201	chr12:79258449-79845786	+	protein_coding	0.126249	1.09145	1	1	1.85049	1.72424	2.30406	2.60623
ENST00000261206.7_2	ACSS3	ACSS3-201	chr12:81471836-81649245	+	protein_coding	0.21702	1.16233	1	1	0.882763	0.665743	0.586385	0.843903
ENST00000261210.9_1	TMPO	TMPO-201	chr12:98909630-98931491	+	protein_coding	-0.0455045	0.968951	1	1	2.9614	3.0069	7.03838	6.7888
ENST00000261211.7_1	CDK17	CDK17-201	chr12:96672039-96794338	-	protein_coding	0.652484	1.57187	1	1	3.87575	3.22327	8.33899	13.6797
ENST00000261233.8_1	IRAK3	IRAK3-201	chr12:66582659-66648402	+	protein_coding	-0.145241	0.904228	1	1	1.64033	1.78557	2.44755	2.11737
ENST00000261234.10_1	TMEM5	TMEM5-201	chr12:64173583-64203300	+	protein_coding	0.378321	1.29983	1	1	1.88538	1.50706	1.8423	2.6945
ENST00000261244.9_1	KIAA0586	KIAA0586-201	chr14:58894708-59014763	+	protein_coding	-0.13754	0.909068	1	1	1.80849	1.94603	2.85313	2.50275
ENST00000261245.8_1	MNAT1	MNAT1-201	chr14:61201480-61436671	+	protein_coding	0.0942065	1.06748	1	1	2.23546	2.14125	3.41144	3.70912
ENST00000261247.13_1	JKAMP	JKAMP-201	chr14:59951161-59971433	+	protein_coding	0.282526	1.21632	1	1	0.627187	0.34466	0.269852	0.54455
ENST00000261249.6_1	TRMT5	TRMT5-201	chr14:61438169-61448076	-	protein_coding	0.0441691	1.03109	1	1	2.05478	2.01061	3.02954	3.15481
ENST00000261250.7_1	C12orf4	C12orf4-201	chr12:4596894-4647637	-	protein_coding	-0.0820053	0.944744	1	1	2.40078	2.48279	4.58976	4.28089
ENST00000261263.4_1	RAB21	RAB21-201	chr12:72148654-72194065	+	protein_coding	0.362865	1.28598	1	1	2.68255	2.31968	3.99223	5.41989
ENST00000261266.9_1	PTPRB	PTPRB-201	chr12:70915183-71003624	-	protein_coding	0.306293	1.23653	1	1	2.36306	2.05677	3.16054	4.14461
ENST00000261296.6_1	TGDS	TGDS-201	chr13:95226305-95248511	-	protein_coding	0.267812	1.20398	1	1	2.30639	2.03858	3.10841	3.94645
ENST00000261303.12_1	PSMC1	PSMC1-201	chr14:90722839-90741773	+	protein_coding	0.0151533	1.01056	1	1	3.75722	3.74207	12.3806	12.5219
ENST00000261304.6_1	GALC	GALC-201	chr14:88399358-88459615	-	protein_coding	0.61604	1.53266	1	1	2.09209	1.47605	1.78187	3.26366
ENST00000261308.9_1	PPWD1	PPWD1-201	chr5:64859066-64883376	+	protein_coding	0.403935	1.32311	1	1	2.34924	1.94531	2.85119	4.09556
ENST00000261313.2_1	PEBP1	PEBP1-201	chr12:118573663-118583389	+	protein_coding	-0.191555	0.875661	1	1	6.80228	6.99383	126.454	110.606
ENST00000261318.4_1	C12orf49	C12orf49-201	chr12:117147990-117175866	-	protein_coding	0.0272492	1.01907	1	1	2.85912	2.83187	6.11997	6.25572
ENST00000261326.5_1	MOCOS	MOCOS-201	chr18:33767482-33852120	+	protein_coding	0.072882	1.05182	1	1	1.64501	1.57212	1.97342	2.12749
ENST00000261332.10_1	ZNF24	ZNF24-201	chr18:32912176-32924420	-	protein_coding	1.33717	2.52655	1	1	2.72017	1.383	1.6081	5.58949
ENST00000261349.8_1	LRP6	LRP6-201	chr12:12268959-12419746	-	protein_coding	0.481282	1.39598	1	1	3.46728	2.98599	6.92271	10.06
ENST00000261353.8_1	YPEL5	YPEL5-201	chr2:30369827-30383399	+	protein_coding	1.60525	3.04249	1	1	4.51915	2.9139	6.53653	21.9298
ENST00000261366.9_1	LMNB1	LMNB1-201	chr5:126112840-126172712	+	protein_coding	-1.07692	0.474041	1	1	0.813241	1.89016	2.70675	0.757154
ENST00000261369.8_1	SNX24	SNX24-201	chr5:122181144-122344907	+	protein_coding	0.172061	1.12667	1	1	2.58678	2.41472	4.33215	5.00756
ENST00000261374.3_1	HS3ST2	HS3ST2-201	chr16:22825498-22927659	+	protein_coding	-1.00204	0.499292	1	1	0.688666	1.69071	2.22816	0.611793
ENST00000261377.10_1	REXO5	REXO5-201	chr16:20817821-20860990	+	protein_coding	0.950951	1.93315	1	1	1.30431	0.353363	0.277535	1.46966
ENST00000261381.6_1	XYLT1	XYLT1-201	chr16:17195626-17564738	-	protein_coding	-1.0918	0.469174	1	1	3.06637	4.15817	16.854	7.37662
ENST00000261388.7_2	TMEM159	TMEM159-202	chr16:21170000-21191930	+	protein_coding	-0.179237	0.88317	1	1	1.70536	1.88459	2.69249	2.2611
ENST00000261396.5_1	NUP133	NUP133-201	chr1:229576007-229644088	-	protein_coding	0.114831	1.08285	1	1	3.61605	3.50122	10.3232	11.2614
ENST00000261401.7_1	CORO1C	CORO1C-201	chr12:109038885-109125372	-	protein_coding	-0.172396	0.887367	1	1	1.93148	2.10388	3.29864	2.81447
ENST00000261402.6_1	NUAK1	NUAK1-201	chr12:106457118-106533811	-	protein_coding	0.663398	1.58381	1	1	3.04702	2.38363	4.21847	7.26506
ENST00000261407.8_1	LPCAT3	LPCAT3-201	chr12:7085348-7125814	-	protein_coding	-0.167142	0.890605	1	1	2.12398	2.29112	3.89437	3.35895
ENST00000261413.9_1	MRPS27	MRPS27-201	chr5:71515236-71616088	-	protein_coding	-0.541855	0.686887	1	1	1.18334	1.7252	2.30626	1.27103
ENST00000261415.11_1	COL4A3BP	COL4A3BP-201	chr5:74669983-74807454	-	protein_coding	0.677053	1.59887	1	1	3.54851	2.87145	6.31802	10.7006
ENST00000261416.11_1	HEXB	HEXB-201	chr5:73980969-74017113	+	protein_coding	0.268117	1.20424	1	1	5.49528	5.22717	36.4571	44.1072
ENST00000261425.7_2	KLHL5	KLHL5-201	chr4:39046659-39123829	+	protein_coding	-0.3872	0.764612	1	1	0.886928	1.27413	1.41853	0.849234
ENST00000261426.9_1	KLHL5	KLHL5-202	chr4:39064060-39123826	+	protein_coding	0.628829	1.54631	1	1	0.628829	0	0	0.546309
ENST00000261427.9_1	UBE2K	UBE2K-201	chr4:39699664-39784412	+	protein_coding	0.315132	1.24413	1	1	3.5932	3.27807	8.70055	11.0687
ENST00000261435.10_2	N4BP2	N4BP2-201	chr4:40058446-40159872	+	protein_coding	0.592391	1.50774	1	1	0.970969	0.378578	0.30006	0.960157
ENST00000261438.9_1	KLF3	KLF3-201	chr4:38665817-38702663	+	protein_coding	0.275255	1.21021	1	1	3.63928	3.36402	9.29607	11.4604
ENST00000261439.8_1	TBC1D1	TBC1D1-201	chr4:37892708-38140794	+	protein_coding	0.27856	1.21298	1	1	1.11561	0.837051	0.786395	1.16687
ENST00000261441.9_2	RSBN1	RSBN1-201	chr1:114304454-114355098	-	protein_coding	-1.75287	0.296711	1	1	0.000212061	1.75308	2.37077	0.000147
ENST00000261455.8_3	TMEM206	TMEM206-201	chr1:212537273-212588237	-	protein_coding	0.473093	1.38808	1	1	1.94508	1.47199	1.77404	2.8506
ENST00000261458.7_1	HHAT	HHAT-201	chr1:210502297-210849638	+	protein_coding	-0.270278	0.82916	1	1	0.619943	0.890221	0.85346	0.536814
ENST00000261461.6_2	PPP2R5A	PPP2R5A-201	chr1:212458879-212535205	+	protein_coding	-0.398912	0.75843	1	1	3.15698	3.55589	10.7606	7.9196
ENST00000261464.9_1	TRAF5	TRAF5-201	chr1:211500179-211548288	+	protein_coding	0.754934	1.68755	1	1	1.72287	0.967935	0.956039	2.30092
ENST00000261475.9_1	PPP2R3C	PPP2R3C-201	chr14:35554673-35591519	-	protein_coding	0.339224	1.26508	1	1	1.70823	1.36901	1.58292	2.2676
ENST00000261479.8_1	PSMA6	PSMA6-201	chr14:35761563-35786680	+	protein_coding	-1.23162	0.425838	1	1	3.64521	4.87683	28.3814	11.5117
ENST00000261483.4_1	MAN2A1	MAN2A1-201	chr5:109025067-109202879	+	protein_coding	0.26232	1.19941	1	1	5.39122	5.1289	33.9908	40.9682
ENST00000261488.10_1	ENOX1	ENOX1-201	chr13:43787654-44361044	-	protein_coding	0.238576	1.17983	1	1	1.04602	0.807446	0.750111	1.06483
ENST00000261489.6_3	TSC22D1	TSC22D1-201	chr13:45006279-45010981	-	protein_coding	0.860801	1.81605	1	1	2.95327	2.09247	3.26477	6.74502
ENST00000261491.9_1	DGKH	DGKH-201	chr13:42622889-42817032	+	protein_coding	0.253662	1.19223	1	1	2.32299	2.06933	3.19691	4.00368
ENST00000261497.8_1	USP22	USP22-201	chr17:20902906-20946352	-	protein_coding	1.02139	2.02987	1	1	5.86619	4.8448	27.7363	57.3309
ENST00000261499.8_3	B9D1	B9D1-201	chr17:19246483-19266026	-	protein_coding	-0.378774	0.769091	1	1	1.55192	1.93069	2.81239	1.93207
ENST00000261507.10_1	MSMO1	MSMO1-201	chr4:166248775-166264312	+	protein_coding	0.936754	1.91422	1	1	5.27047	4.33372	19.1641	37.5984
ENST00000261520.8_1	ICE2	ICE2-201	chr15:60711808-60771344	-	protein_coding	0.462642	1.37806	1	1	0.738235	0.275594	0.210492	0.668134
ENST00000261530.11_1	GPATCH2L	GPATCH2L-201	chr14:76618279-76680686	+	protein_coding	0.370408	1.29272	1	1	1.41771	1.0473	1.06666	1.67161
ENST00000261531.11_1	SNW1	SNW1-201	chr14:78183942-78227533	-	protein_coding	-0.165522	0.891606	1	1	0.761457	0.926979	0.901291	0.695202
ENST00000261534.8_1	POMT2	POMT2-201	chr14:77741299-77787227	-	protein_coding	-0.134451	0.911016	1	1	0.860884	0.995335	0.993544	0.816151
ENST00000261537.6_1	MIB1	MIB1-201	chr18:19321281-19450918	+	protein_coding	0.0121712	1.00847	1	1	3.55788	3.54571	10.6779	10.7768
ENST00000261556.10_1	TMEM260	TMEM260-201	chr14:57046511-57116233	+	protein_coding	0.226388	1.1699	1	1	1.21037	0.983977	0.97791	1.31396
ENST00000261558.7_1	AP5M1	AP5M1-201	chr14:57735627-57765460	+	protein_coding	0.201706	1.15006	1	1	1.23384	1.03214	1.04505	1.35193
ENST00000261560.9_1	ZNF430	ZNF430-201	chr19:21203426-21242856	+	protein_coding	-0.0795804	0.946333	1	1	1.72475	1.80433	2.49266	2.30522
ENST00000261569.11_1	MAST4	MAST4-201	chr5:66300448-66462879	+	protein_coding	-0.837743	0.559518	1	1	0.913391	1.75113	2.36623	0.883467
ENST00000261574.9_1	IPO5	IPO5-201	chr13:98605929-98676551	+	protein_coding	-0.59969	0.659896	1	1	3.74105	4.34074	19.2624	12.3711
ENST00000261584.8_2	PALB2	PALB2-201	chr16:23614491-23652631	-	protein_coding	-0.192521	0.875075	1	1	2.56065	2.75317	5.74197	4.89973
ENST00000261588.8_3	KIAA0556	KIAA0556-201	chr16:27561473-27791690	+	protein_coding	-0.241564	0.845828	1	1	2.22919	2.47075	4.54333	3.68871
ENST00000261590.12_1	DSG2	DSG2-201	chr18:29078006-29128971	+	protein_coding	0.323513	1.25137	1	1	2.19209	1.86858	2.65173	3.56968
ENST00000261593.7_1	RNF138	RNF138-202	chr18:29671818-29711524	+	protein_coding	-0.113829	0.924132	1	1	1.74497	1.8588	2.62707	2.35189
ENST00000261596.8_1	LPIN2	LPIN2-201	chr18:2916992-3011945	-	protein_coding	0.26411	1.20089	1	1	3.62577	3.36166	9.27921	11.3443
ENST00000261597.8_1	NDC80	NDC80-201	chr18:2571510-2616634	+	protein_coding	-0.222716	0.856951	1	1	3.95424	4.17696	17.0879	14.5005
ENST00000261600.10_1	THOC1	THOC1-201	chr18:214521-268027	-	protein_coding	0.507771	1.42185	1	1	0.968588	0.460817	0.376321	0.956925
ENST00000261601.7_1	USP14	USP14-201	chr18:158608-214629	+	protein_coding	0.617725	1.53445	1	1	3.70795	3.09023	7.5163	12.0679
ENST00000261609.11_1	HERC2	HERC2-201	chr15:28356186-28567298	-	protein_coding	-0.0773664	0.947786	1	1	4.19707	4.27443	18.3523	17.3418
ENST00000261622.4_1	SLC7A5	SLC7A5-201	chr16:87863629-87903094	-	protein_coding	0.687389	1.61037	1	1	3.76627	3.07889	7.44961	12.607
ENST00000261623.7_1	CYBA	CYBA-201	chr16:88709691-88717560	-	protein_coding	-0.264926	0.832242	1	1	5.73939	6.00431	63.1916	52.4229
ENST00000261636.12_1	ARL1	ARL1-201	chr12:101786898-101801598	-	protein_coding	0.347465	1.27232	1	1	4.53416	4.1867	17.2105	22.1696
ENST00000261637.4_1	UTP20	UTP20-201	chr12:101673887-101780394	+	protein_coding	-0.0593111	0.959722	1	1	3.2267	3.28602	8.75415	8.36127
ENST00000261643.7_1	COX10	COX10-201	chr17:13972846-14111994	+	protein_coding	0.000401038	1.00028	1	1	2.28332	2.28292	3.86661	3.86796
ENST00000261646.9_1	SREBF1	SREBF1-201	chr17:17715387-17740316	-	protein_coding	-0.424337	0.745181	1	1	2.16492	2.58925	5.01787	3.48441
ENST00000261647.9_3	TTC19	TTC19-201	chr17:15902694-15932226	+	protein_coding	-0.789812	0.57842	1	1	1.05515	1.84496	2.59243	1.07793
ENST00000261653.10_1	STX2	STX2-201	chr12:131274145-131323811	-	protein_coding	-0.393982	0.761026	1	1	3.63685	4.03084	15.3457	11.4395
ENST00000261657.5_1	CLEC16A	CLEC16A-201	chr16:11217757-11276038	+	protein_coding	0.931097	1.90672	1	1	1.55058	0.619486	0.536328	1.92935
ENST00000261658.6_1	BFAR	BFAR-201	chr16:14726672-14763093	+	protein_coding	0.347944	1.27275	1	1	3.95416	3.60622	11.1781	14.4996
ENST00000261660.4_1	CPPED1	CPPED1-201	chr16:12757344-12897708	-	protein_coding	-0.115997	0.922745	1	1	0.617987	0.733983	0.663225	0.534732
ENST00000261667.7_1	KPNA3	KPNA3-201	chr13:50273443-50367057	-	protein_coding	0.214642	1.16042	1	1	5.07659	4.86194	28.0798	32.7446
ENST00000261674.8_1	SFSWAP	SFSWAP-201	chr12:132195634-132284282	+	protein_coding	-0.106285	0.928977	1	1	1.80149	1.90777	2.75229	2.48579
ENST00000261681.8_1	MPP5	MPP5-201	chr14:67707826-67802536	+	protein_coding	0.354272	1.27834	1	1	2.14824	1.79397	2.46767	3.43287
ENST00000261692.6_1	CDK2AP1	CDK2AP1-201	chr12:123745528-123756687	-	protein_coding	-0.343074	0.78836	1	1	4.74408	5.08716	32.9928	25.7986
ENST00000261693.10_1	SCARB1	SCARB1-201	chr12:125262179-125348393	-	protein_coding	0.19996	1.14867	1	1	1.07397	0.87401	0.83275	1.10522
ENST00000261700.7_1	C14orf166	C14orf166-201	chr14:52456193-52477409	+	protein_coding	0.345632	1.27071	1	1	3.1077	2.76207	5.78368	7.62007
ENST00000261708.8_1	UTP6	UTP6-201	chr17:30187918-30228784	-	protein_coding	-0.607544	0.656313	1	1	2.09431	2.70185	5.50638	3.27022
ENST00000261712.7_1	PSMD11	PSMD11-201	chr17:30771279-30810336	+	protein_coding	-0.049974	0.965954	1	1	4.46844	4.51841	21.9181	21.1378
ENST00000261714.10_1	BLMH	BLMH-201	chr17:28575213-28619012	-	protein_coding	0.530556	1.44449	1	1	3.84099	3.31043	8.92064	13.3302
ENST00000261716.7_1	TAOK1	TAOK1-201	chr17:27717618-27878922	+	protein_coding	0.060593	1.04289	1	1	4.70172	4.64113	23.9527	25.0231
ENST00000261721.8_1	BTBD1	BTBD1-201	chr15:83685174-83736106	-	protein_coding	0.217266	1.16253	1	1	4.72312	4.50586	21.7195	25.412
ENST00000261733.6_2	ALDH2	ALDH2-201	chr12:112204726-112255333	+	protein_coding	0.359998	1.28342	1	1	1.33759	0.977596	0.969181	1.5273
ENST00000261735.3_1	ERP29	ERP29-201	chr12:112451120-112461255	+	protein_coding	0.276651	1.21138	1	1	5.14967	4.87302	28.3038	34.498
ENST00000261739.8_1	ANKRD13A	ANKRD13A-201	chr12:110437328-110477568	+	protein_coding	-0.780122	0.582318	1	1	2.38372	3.16385	7.96215	4.21882
ENST00000261740.6_1	TRPV4	TRPV4-201	chr12:110220892-110271206	-	protein_coding	-0.837286	0.559695	1	1	0	0.837286	0.786686	0
ENST00000261741.9_1	RBM19	RBM19-201	chr12:114259862-114404176	-	protein_coding	0.750824	1.68275	1	1	2.85757	2.10674	3.30718	6.24793
ENST00000261745.8_1	NAA25	NAA25-201	chr12:112464493-112546826	-	protein_coding	0.791099	1.73039	1	1	2.25306	1.46196	1.75482	3.76692
ENST00000261749.10_1	ZFAND6	ZFAND6-201	chr15:80351910-80430735	+	protein_coding	0.15306	1.11193	1	1	1.48402	1.33096	1.51571	1.79728
ENST00000261755.9_1	FAH	FAH-201	chr15:80445136-80478685	+	protein_coding	0.00544703	1.00378	1	1	0.84624	0.840793	0.791034	0.797809
ENST00000261758.5_1	MESD	MESD-201	chr15:81268088-81282219	-	protein_coding	0.763058	1.69708	1	1	3.80266	3.03961	7.22266	12.9545
ENST00000261772.12_1	AARS	AARS-201	chr16:70286198-70323446	-	protein_coding	0.352877	1.2771	1	1	5.66731	5.31443	38.7927	49.8195
ENST00000261776.9_1	VAC14	VAC14-201	chr16:70721342-70835064	-	protein_coding	0.0379297	1.02664	1	1	3.61309	3.57516	10.9187	11.2362
ENST00000261778.1_1	TANGO6	TANGO6-201	chr16:68877509-69119083	+	protein_coding	0.108259	1.07793	1	1	2.97382	2.86556	6.28821	6.85616
ENST00000261783.3_1	ARG2	ARG2-201	chr14:68086515-68118437	+	protein_coding	0.777595	1.71427	1	1	2.03634	1.25875	1.39288	3.10204
ENST00000261789.8_1	TM9SF1	TM9SF1-201	chr14:24658349-24664893	-	protein_coding	0.227659	1.17093	1	1	0.866004	0.638345	0.556543	0.822608
ENST00000261797.6_1	NDST1	NDST1-201	chr5:149887674-149937773	+	protein_coding	-0.0199466	0.986269	1	1	5.4085	5.42845	42.0651	41.4738
ENST00000261798.9_1	CSNK1A1	CSNK1A1-201	chr5:148871760-148930960	-	protein_coding	0.351537	1.27592	1	1	3.75975	3.40821	9.61633	12.5456
ENST00000261799.8_1	PDGFRB	PDGFRB-201	chr5:149493400-149535423	-	protein_coding	0.121242	1.08767	1	1	5.65931	5.53807	45.465	49.5386
ENST00000261811.5_1	CYSTM1	CYSTM1-201	chr5:139554227-139623374	+	protein_coding	-0.547315	0.684292	1	1	3.82222	4.36953	19.6709	13.145
ENST00000261813.8_1	PFDN1	PFDN1-201	chr5:139624624-139682706	-	protein_coding	-0.43184	0.741316	1	1	3.0855	3.51734	10.4505	7.48847
ENST00000261817.6_1	PSMD9	PSMD9-201	chr12:122326677-122355769	+	protein_coding	-0.00153637	0.998936	1	1	2.36001	2.36155	4.13922	4.13375
ENST00000261819.7_1	ANAPC5	ANAPC5-201	chr12:121746160-121790265	-	protein_coding	-0.262073	0.833889	1	1	1.50553	1.76761	2.40488	1.83929
ENST00000261822.4_1	BCL7A	BCL7A-201	chr12:122459792-122498811	+	protein_coding	-0.745893	0.596299	1	1	1.55974	2.30564	3.94385	1.94801
ENST00000261833.11_1	CIT	CIT-201	chr12:120123596-120315092	-	protein_coding	3.32474	10.0195	1	1	3.32706	0.00231367	0.001605	9.03561
ENST00000261837.11_1	GNB5	GNB5-201	chr15:52407302-52483566	-	protein_coding	0.0930632	1.06663	1	1	0.80851	0.715447	0.641992	0.751402
ENST00000261842.9_1	AP4E1	AP4E1-201	chr15:51200870-51298097	+	protein_coding	2.39648	5.26516	1	1	2.59923	0.202757	0.150896	5.05965
ENST00000261845.6_1	MAPK6	MAPK6-201	chr15:52311398-52359569	+	protein_coding	1.27365	2.41772	1	1	5.36977	4.09613	16.1024	40.3488
ENST00000261847.7_1	SECISBP2L	SECISBP2L-201	chr15:49280967-49338630	-	protein_coding	0.336881	1.26302	1	1	3.83552	3.49864	10.3031	13.276
ENST00000261854.9_2	SPPL2A	SPPL2A-201	chr15:50994463-51058005	-	protein_coding	0.16675	1.12253	1	1	3.78111	3.61436	11.247	12.7476
ENST00000261858.6_1	GLCE	GLCE-201	chr15:69452973-69564538	+	protein_coding	0.820628	1.76617	1	1	1.50746	0.686836	0.609749	1.8431
ENST00000261861.9_1	CORO2B	CORO2B-201	chr15:68871308-69020145	+	protein_coding	2.02972	4.08326	1	1	2.28546	0.255734	0.193943	3.87518
ENST00000261866.11_1	SPG11	SPG11-201	chr15:44854894-44955862	-	protein_coding	2.41769	5.34315	1	1	2.67371	0.256024	0.194183	5.3807
ENST00000261867.4_1	SLC30A4	SLC30A4-201	chr15:45771809-45815005	-	protein_coding	-0.0634442	0.956977	1	1	1.99868	2.06212	3.176	2.99634
ENST00000261868.9_1	EIF3J	EIF3J-201	chr15:44829255-44855001	+	protein_coding	1.0809	2.11535	1	1	4.03113	2.95023	6.72874	15.349
ENST00000261875.9_1	HACD3	HACD3-201	chr15:65822804-65870690	+	protein_coding	-0.134767	0.910817	1	1	4.36726	4.50203	21.6593	19.6384
ENST00000261879.9_1	APH1B	APH1B-201	chr15:63569753-63601325	+	protein_coding	1.90392	3.74228	1	1	3.62373	1.71981	2.29394	11.3268
ENST00000261880.9_1	AAGAB	AAGAB-201	chr15:67493371-67547074	-	protein_coding	0.420917	1.33878	1	1	1.77013	1.34921	1.54773	2.41084
ENST00000261881.8_1	TIPIN	TIPIN-201	chr15:66628544-66649054	-	protein_coding	-0.362497	0.777817	1	1	1.3429	1.7054	2.26119	1.53661
ENST00000261884.7_1	TRIP4	TRIP4-201	chr15:64680003-64747502	+	protein_coding	-0.228604	0.853461	1	1	3.01	3.23861	8.43883	7.05567
ENST00000261888.10_1	PARP16	PARP16-201	chr15:65550432-65579210	-	protein_coding	-0.554521	0.680883	1	1	0.407529	0.96205	0.948076	0.326412
ENST00000261890.6_1	RAB11A	RAB11A-201	chr15:66161796-66184329	+	protein_coding	0.214022	1.15992	1	1	3.12368	2.90966	6.5144	7.71608
ENST00000261891.7_3	DAPK2	DAPK2-201	chr15:64199235-64332466	-	protein_coding	-1.03325	0.488608	1	1	0.447822	1.48107	1.79156	0.36398
ENST00000261893.8_1	LACTB	LACTB-201	chr15:63413999-63434260	+	protein_coding	1.1318	2.19132	1	1	4.45203	3.32023	8.98823	20.8874
ENST00000261900.7_1	CCNT1	CCNT1-201	chr12:49082247-49110681	-	protein_coding	0.383763	1.30474	1	1	2.90614	2.52238	4.74529	6.49612
ENST00000261918.8_1	SEMA7A	SEMA7A-201	chr15:74701630-74726808	-	protein_coding	0.956054	1.94	1	1	4.45276	3.49671	10.2879	20.8985
ENST00000261921.7_1	LOXL1	LOXL1-201	chr15:74218799-74244478	+	protein_coding	-0.90688	0.533337	1	1	5.28814	6.19502	72.2634	38.0741
ENST00000261942.6_1	FAF2	FAF2-201	chr5:175875356-175937075	+	protein_coding	-0.324366	0.798649	1	1	4.02395	4.34831	19.3691	15.2678
ENST00000261951.8_1	CNOT6	CNOT6-201	chr5:179921417-180005353	+	protein_coding	-0.0435595	0.970258	1	1	2.71097	2.75453	5.74832	5.54762
ENST00000261965.7_1	TUBGCP3	TUBGCP3-201	chr13:113139319-113242481	-	protein_coding	0.29924	1.2305	1	1	2.22991	1.93067	2.81232	3.69105
ENST00000261973.11_1	RBM25	RBM25-201	chr14:73525144-73590606	+	protein_coding	0.477786	1.3926	1	1	2.62429	2.14651	3.42754	5.16582
ENST00000261978.8_2	LTBP2	LTBP2-201	chr14:74964873-75079034	-	protein_coding	0.803865	1.74577	1	1	6.16238	5.35852	40.0275	70.6247
ENST00000262013.11_1	SPAG9	SPAG9-201	chr17:49039535-49198226	-	protein_coding	-0.0763061	0.948483	1	1	3.64078	3.71708	12.1508	11.4734
ENST00000262027.9_1	MARS	MARS-201	chr12:57881740-57910432	+	protein_coding	0.568712	1.4832	1	1	3.38751	2.8188	6.05574	9.46506
ENST00000262030.7_1	ATP5B	ATP5B-201	chr12:57031963-57039852	-	protein_coding	0.420001	1.33793	1	1	6.73685	6.31685	78.7187	105.658
ENST00000262031.9_2	RBMS2	RBMS2-201	chr12:56915713-56989980	+	protein_coding	0.283273	1.21695	1	1	3.82719	3.54391	10.6634	13.1938
ENST00000262033.10_1	PTGES3	PTGES3-201	chr12:57057127-57082084	-	protein_coding	0.062493	1.04427	1	1	3.35055	3.28806	8.76796	9.20038
ENST00000262039.8_1	PIK3C3	PIK3C3-201	chr18:39535171-39667794	+	protein_coding	0.494992	1.40931	1	1	2.00808	1.51309	1.8542	3.02246
ENST00000262043.7_1	PHF3	PHF3-201	chr6:64345741-64425377	+	protein_coding	0.123155	1.08911	1	1	1.07138	0.948223	0.929494	1.10144
ENST00000262051.11_1	SLC11A2	SLC11A2-201	chr12:51373318-51420142	-	protein_coding	0.119982	1.08672	1	1	1.37719	1.2572	1.39032	1.59761
ENST00000262053.7_1	ATF1	ATF1-201	chr12:51158075-51214905	+	protein_coding	0.463918	1.37928	1	1	3.59927	3.13536	7.78691	11.1196
ENST00000262056.13_1	EIF4B	EIF4B-201	chr12:53399942-53435993	+	protein_coding	0.860678	1.81589	1	1	6.59812	5.73744	52.351	95.8796
ENST00000262059.8_1	CALCOCO1	CALCOCO1-201	chr12:54102301-54121529	-	protein_coding	0.417089	1.33523	1	1	1.13821	0.721124	0.648466	1.20108
ENST00000262061.6_1	COPZ1	COPZ1-201	chr12:54718911-54745633	+	protein_coding	0.0260072	1.01819	1	1	4.85539	4.82939	27.4309	27.948
ENST00000262065.7_1	MMD	MMD-201	chr17:53469974-53499353	-	protein_coding	-0.0977604	0.934483	1	1	1.94986	2.04762	3.13424	2.86337
ENST00000262067.4_1	TSPAN13	TSPAN13-201	chr7:16793160-16824161	+	protein_coding	0.391581	1.31183	1	1	4.20098	3.8094	13.0198	17.3916
ENST00000262077.2_2	NUP153	NUP153-201	chr6:17615269-17706618	-	protein_coding	0.702513	1.62734	1	1	4.111	3.40848	9.61832	16.2796
ENST00000262093.9_1	FECH	FECH-201	chr18:55215515-55254004	-	protein_coding	0.243585	1.18393	1	1	2.39702	2.15343	3.44886	4.26714
[truncated: 38,948 more rows]

## Sheet: sample 2 vs sample 0
#Transcript biotype: processed_transcript,lincRNA,3prime_overlapping_ncrna,antisense,non_coding,sense_intronic,sense_overlapping,TEC,known_ncrna,macro_lncRNA,bidirectional_promoter_lncrna,ncRNA,lncRNA,protein_coding #Condition pair: sample 2 vs sample0 Column A: Track_id, The database name in transcript level. Column B: Gene_Name, The name of gene. Column C: Trans_Name, The name of transcript. Co…
Annotation						DE Statistic				FPKM
Track_id	Gene_Name	Trans_Name	Locus	Strand	Trans_Type	log2FC	Fold_Change	p_value	q_value	R-2_FPKM	K-1_FPKM	K-1	R-2
ENST00000000233.9_1	ARF5	ARF5-201	chr7:127228399-127231759	+	protein_coding	-0.00518077	0.996415	1	1	5.00053	5.00571	31.1269	31.0117
ENST00000000412.3	M6PR	M6PR-001	chr12:9092961-9102551	-	protein_coding	0.168484	1.12388	1	1	3.41004	3.24155	8.45812	9.62976
ENST00000000442.10_1	ESRRA	ESRRA-201	chr11:64073050-64084210	+	protein_coding	-0.372218	0.772594	1	1	1.0621	1.43432	1.70255	1.08797
ENST00000001008.5_1	FKBP4	FKBP4-201	chr12:2904119-2914589	+	protein_coding	0.00317182	1.0022	1	1	3.42116	3.41799	9.68852	9.71205
ENST00000001146.6_1	CYP26B1	CYP26B1-201	chr2:72356367-72375167	-	protein_coding	0.405119	1.3242	1	1	1.11461	0.709494	0.63523	1.16537
ENST00000002125.8_1	NDUFAF7	NDUFAF7-201	chr2:37458809-37476303	+	protein_coding	-0.0728128	0.950782	1	1	0.795179	0.867992	0.825121	0.735293
ENST00000002165.10_1	FUCA2	FUCA2-201	chr6:143815948-143832827	-	protein_coding	0.208228	1.15527	1	1	5.76958	5.56135	46.2208	53.5527
ENST00000002829.7_2	SEMA3F	SEMA3F-201	chr3:50192562-50226508	+	protein_coding	-0.345592	0.786985	1	1	0.575558	0.92115	0.893624	0.490254
ENST00000003100.12_1	CYP51A1	CYP51A1-201	chr7:91741465-91763844	-	protein_coding	0.22629	1.16982	1	1	5.21032	4.98403	30.6478	36.0223
ENST00000003302.8_1	USP28	USP28-201	chr11:113668596-113746292	-	protein_coding	-0.063551	0.956906	1	1	0.896702	0.960253	0.945651	0.861805
ENST00000003583.12_1	STPG1	STPG1-201	chr1:24683495-24740215	-	protein_coding	-0.107193	0.928393	1	1	1.61934	1.72653	2.30932	2.07235
ENST00000003912.7_2	NIPAL3	NIPAL3-201	chr1:24742293-24799466	+	protein_coding	-1.04228	0.485559	1	1	3.54167	4.58395	22.9832	10.6452
ENST00000004982.5_2	HSPB6	HSPB6-201	chr19:36245470-36247930	-	protein_coding	-0.175244	0.885618	1	1	6.71639	6.89163	117.737	104.156
ENST00000005180.8_1	CCL26	CCL26-201	chr7:75398851-75401575	-	protein_coding	-0.700771	0.615243	1	1	0.943895	1.64467	2.12676	0.923715
ENST00000005257.6_1	RALA	RALA-201	chr7:39663082-39747723	+	protein_coding	0.119327	1.08623	1	1	5.47375	5.35442	39.9112	43.4389
ENST00000005259.8_2	BCAP29	BCAP29-201	chr7:107220422-107262315	+	protein_coding	0.508159	1.42223	1	1	2.15108	1.64292	2.12297	3.44159
ENST00000005260.8_1	BAIAP2L1	BAIAP2L1-201	chr7:97920963-98030380	-	protein_coding	0.0348674	1.02446	1	1	1.31797	1.28311	1.43363	1.49316
ENST00000005286.8_3	TMEM132A	TMEM132A-201	chr11:60691953-60704631	+	protein_coding	0.193234	1.14332	1	1	0.604093	0.410859	0.329477	0.520023
ENST00000005340.9_1	DVL2	DVL2-201	chr17:7128660-7137864	-	protein_coding	-0.0533311	0.963709	1	1	3.24525	3.29858	8.83948	8.48239
ENST00000005374.10_1	GGCT	GGCT-201	chr7:30536239-30544457	-	protein_coding	1.23469	2.3533	1	1	1.23469	0	0	1.3533
ENST00000005386.7_1	RPAP3	RPAP3-201	chr12:48055032-48099844	-	protein_coding	0.1437	1.10473	1	1	2.67519	2.53149	4.78169	5.38724
ENST00000005558.8_1	IFRD1	IFRD1-201	chr7:112063199-112115582	+	protein_coding	0.172854	1.12729	1	1	0.814808	0.641954	0.560441	0.759064
ENST00000006015.3_1	HOXA11	HOXA11-201	chr7:27221134-27224835	-	protein_coding	0.0711895	1.05058	1	1	3.76559	3.6944	11.9457	12.6005
ENST00000006658.10_2	SPATA20	SPATA20-201	chr17:48624450-48633213	+	protein_coding	-0.851264	0.554299	1	1	1.12611	1.97737	2.93774	1.18269
ENST00000006777.10_1	RHBDD2	RHBDD2-201	chr7:75508266-75518239	+	protein_coding	0.0820592	1.05853	1	1	2.09756	2.01551	3.04322	3.27986
ENST00000007390.2_1	TSR3	TSR3-201	chr16:1399241-1401912	-	protein_coding	-1.20902	0.432563	1	1	3.68608	4.8951	28.7558	11.8713
ENST00000007414.7_1	OSBPL7	OSBPL7-201	chr17:45884738-45899136	-	protein_coding	0.558458	1.47269	1	1	0.657066	0.0986082	0.07074	0.576873
ENST00000007516.7_1	NDUFAB1	NDUFAB1-201	chr16:23592323-23607677	-	protein_coding	0.23837	1.17966	1	1	4.61674	4.37837	19.798	23.5346
ENST00000007722.11_2	ITGA3	ITGA3-201	chr17:48133804-48167093	+	protein_coding	-0.517157	0.698747	1	1	0.210469	0.727626	0.655912	0.157064
ENST00000008527.9_1	CRY1	CRY1-201	chr12:107385142-107487607	-	protein_coding	0.288736	1.22157	1	1	2.69303	2.40429	4.29377	5.4667
ENST00000009041.11_1	STARD3NL	STARD3NL-201	chr7:38217824-38270272	+	protein_coding	-0.6236	0.649049	1	1	1.11325	1.73685	2.33306	1.16332
ENST00000009180.8_1	CD9	CD9-201	chr12:6309615-6347425	+	protein_coding	-0.0267842	0.981606	1	1	5.05725	5.08404	32.9193	32.2954
ENST00000009589.7_1	RPS20	RPS20-201	chr8:56985506-56987065	-	protein_coding	0.0923282	1.06609	1	1	7.81294	7.72062	209.929	223.869
ENST00000011473.6_1	SYPL1	SYPL1-201	chr7:105730951-105753022	-	protein_coding	0.561351	1.47565	1	1	5.14177	4.58042	22.9246	34.3043
ENST00000011619.5_1	RANBP9	RANBP9-201	chr6:13621730-13711796	-	protein_coding	0.125591	1.09095	1	1	4.47165	4.34606	19.3374	21.1872
ENST00000011691.5_2	SS18L2	SS18L2-201	chr3:42632330-42636488	+	protein_coding	-0.0125956	0.991307	1	1	3.3796	3.39219	9.49908	9.40782
ENST00000011700.10_2	VPS13D	VPS13D-201	chr1:12337178-12570415	+	protein_coding	-0.920606	0.528287	1	1	2.00684	2.92744	6.60761	3.019
ENST00000011898.9_1	TSPAN9	TSPAN9-201	chr12:3186543-3395724	+	protein_coding	-1.82584	0.282077	1	1	0.374233	2.20007	3.59502	0.29615
ENST00000012049.9_1	QPCTL	QPCTL-201	chr19:46195741-46207247	+	protein_coding	-0.308689	0.807375	1	1	2.00673	2.31542	3.97749	3.0187
ENST00000012443.8_1	PPP5C	PPP5C-201	chr19:46850251-46894109	+	protein_coding	-0.818222	0.56714	1	1	3.07638	3.8946	13.8728	7.43496
ENST00000013070.10_1	UBR7	UBR7-201	chr14:93673401-93695561	+	protein_coding	-0.628841	0.646696	1	1	3.03765	3.66649	11.6977	7.21152
ENST00000013125.8_1	MAP4K5	MAP4K5-201	chr14:50885243-50999327	-	protein_coding	-0.0556502	0.962161	1	1	4.41331	4.46896	21.1457	20.3077
ENST00000013807.9_1	ERCC1	ERCC1-201	chr19:45916692-45926824	-	protein_coding	-0.384834	0.765867	1	1	2.58605	2.97088	6.84016	5.00453
ENST00000014914.5_1	GPRC5A	GPRC5A-201	chr12:13043716-13070871	+	protein_coding	0.557135	1.47134	1	1	1.37268	0.815543	0.759961	1.58951
ENST00000014930.8_1	HEBP1	HEBP1-201	chr12:13127798-13153207	-	protein_coding	0.168866	1.12417	1	1	4.35387	4.185	17.1891	19.4478
ENST00000014935.7_2	DNASE1L1	DNASE1L1-201	chrX:153630099-153638375	-	protein_coding	-0.25133	0.840121	1	1	0.577243	0.828573	0.775928	0.491995
ENST00000016171.5_1	COX15	COX15-201	chr10:101473272-101491857	-	protein_coding	-0.195301	0.87339	1	1	2.85615	3.05145	7.29044	6.24079
ENST00000016946.7_1	RGPD5	RGPD5-201	chr2:110551885-110615270	+	protein_coding	0.67353	1.59497	1	1	3.3646	2.69107	5.45792	9.30019
ENST00000017003.6_1	XYLT2	XYLT2-201	chr17:48423453-48438512	+	protein_coding	-0.975571	0.508538	1	1	1.9487	2.92427	6.59091	2.86027
ENST00000019019.6_1	FTSJ1	FTSJ1-201	chrX:48334549-48344687	+	protein_coding	-0.204969	0.867557	1	1	0.804733	1.0097	1.0135	0.746823
ENST00000019317.8_1	RALBP1	RALBP1-201	chr18:9475007-9538112	+	protein_coding	-0.17025	0.888689	1	1	4.28839	4.45864	20.9879	18.5404
ENST00000020945.3_2	SNAI2	SNAI2-201	chr8:49830327-49833988	-	protein_coding	-0.321026	0.8005	1	1	5.71714	6.03817	64.7157	51.6054
ENST00000022615.8_1	VDAC3	VDAC3-201	chr8:42249421-42263415	+	protein_coding	-0.00654211	0.995476	1	1	5.1317	5.13824	34.2181	34.0587
ENST00000023939.8_1	RTFDC1	RTFDC1-201	chr20:55043641-55093942	+	protein_coding	1.32681	2.50847	1	1	1.90897	0.582167	0.497096	2.75542
ENST00000025008.9_1	RB1CC1	RB1CC1-201	chr8:53535016-53626992	-	protein_coding	1.80749	3.50032	1	1	1.9423	0.134812	0.09795	2.84318
ENST00000025301.3_1	AKAP11	AKAP11-201	chr13:42846289-42897403	+	protein_coding	0.0385811	1.0271	1	1	4.20576	4.16718	16.9658	17.4527
ENST00000025399.10_1	STRAP	STRAP-201	chr12:16035328-16055948	+	protein_coding	0.230416	1.17317	1	1	0.665812	0.435396	0.352282	0.586461
ENST00000026218.9_1	PIGQ	PIGQ-201	chr16:620018-634109	+	protein_coding	0.330159	1.25715	1	1	1.00822	0.678064	0.599991	1.01143
ENST00000029410.9_1	B4GALT7	B4GALT7-201	chr5:177027101-177037348	+	protein_coding	0.560162	1.47443	1	1	2.45051	1.89035	2.70726	4.46611
ENST00000031146.8_2	SLC39A9	SLC39A9-201	chr14:69865409-69929098	+	protein_coding	0.134153	1.09745	1	1	3.01354	2.87939	6.35839	7.07546
ENST00000033079.7_2	FAM13B	FAM13B-201	chr5:137273649-137368720	-	protein_coding	0.565155	1.47955	1	1	3.88415	3.319	8.9797	13.7654
ENST00000034275.12_1	RANBP3	RANBP3-201	chr19:5917363-5978097	-	protein_coding	-1.0469	0.484007	1	1	2.38324	3.43013	9.77887	4.21705
ENST00000035307.6_1	CHPF2	CHPF2-201	chr7:150929585-150935913	+	protein_coding	0.295999	1.22773	1	1	4.85298	4.55698	22.539	27.8997
ENST00000037243.6_1	GABARAPL2	GABARAPL2-201	chr16:75600249-75611779	+	protein_coding	0.410277	1.32894	1	1	5.24153	4.83126	27.4677	36.832
ENST00000037869.7_1	FAM136A	FAM136A-201	chr2:70523107-70529222	-	protein_coding	-0.538495	0.688489	1	1	2.97704	3.51553	10.4362	6.87368
ENST00000038176.7_1	NSMAF	NSMAF-201	chr8:59496063-59572403	-	protein_coding	-0.0664057	0.955014	1	1	3.98881	4.05522	15.6242	14.8764
ENST00000039989.8_1	TTC17	TTC17-201	chr11:43380491-43516483	+	protein_coding	0.0637108	1.04515	1	1	2.74493	2.68122	5.41398	5.70358
ENST00000040584.5_1	HOXC8	HOXC8-201	chr12:54402890-54406146	+	protein_coding	0.260227	1.19767	1	1	0.647961	0.387734	0.308337	0.566952
ENST00000040663.7_1	MRI1	MRI1-201	chr19:13875363-13883680	+	protein_coding	-0.0395555	0.972955	1	1	1.36766	1.40722	1.65225	1.58052
ENST00000040738.9_1	BOD1L1	BOD1L1-201	chr4:13570362-13629347	-	protein_coding	0.068954	1.04896	1	1	3.60605	3.5371	10.6084	11.1767
ENST00000040877.1_1	TARBP1	TARBP1-201	chr1:234527059-234614849	-	protein_coding	-0.0730308	0.950639	1	1	2.60123	2.67426	5.38311	5.06804
ENST00000042381.8_3	RIPOR1	RIPOR1-201	chr16:67562773-67580689	+	protein_coding	-1.20761	0.432986	1	1	0.544654	1.75226	2.36886	0.45867
ENST00000044462.11_1	PSMA4	PSMA4-201	chr15:78832755-78844761	+	protein_coding	0.227733	1.17099	1	1	2.3952	2.16746	3.49233	4.26049
ENST00000046640.7_1	CTNS	CTNS-201	chr17:3539762-3564832	+	protein_coding	-0.149821	0.901363	1	1	2.40032	2.55014	4.85691	4.2792
ENST00000052569.10_2	GOPC	GOPC-201	chr6:117881432-117923691	-	protein_coding	-0.490285	0.711884	1	1	3.05363	3.54391	10.6634	7.30298
ENST00000052754.9_1	DCN	DCN-201	chr12:91534261-91576900	-	protein_coding	-0.450482	0.731798	1	1	3.36259	3.81307	13.0556	9.28584
ENST00000053468.3_1	MRPS10	MRPS10-201	chr6:42174539-42185603	-	protein_coding	0.0300556	1.02105	1	1	4.10254	4.07249	15.8244	16.1786
ENST00000053867.7_1	GRN	GRN-201	chr17:42422454-42430470	+	protein_coding	1.61357	3.06009	1	1	5.25284	3.63926	11.4603	37.1296
ENST00000054650.8_1	THAP3	THAP3-201	chr1:6684926-6693625	+	protein_coding	-0.789296	0.578626	1	1	1.3213	2.1106	3.31871	1.49892
ENST00000054666.10_1	VAMP3	VAMP3-201	chr1:7831329-7841492	+	protein_coding	0.240949	1.18177	1	1	6.14443	5.90348	58.8583	69.7387
ENST00000054950.3_1	RCN1	RCN1-201	chr11:32112450-32127301	+	protein_coding	0.33744	1.26351	1	1	6.11397	5.77653	53.8161	68.2609
ENST00000055077.7_1	RFC2	RFC2-201	chr7:73645867-73668774	-	protein_coding	-0.903063	0.53475	1	1	2.30058	3.20364	8.21282	3.92656
ENST00000055335.10_2	PPP1R3F	PPP1R3F-201	chrX:49126317-49144557	+	protein_coding	-0.583143	0.667508	1	1	0.955866	1.53901	1.90595	0.939743
ENST00000056217.9_1	ARHGEF5	ARHGEF5-201	chr7:144052433-144077725	+	protein_coding	-0.352898	0.783009	1	1	1.03138	1.38428	1.61041	1.04397
ENST00000056233.3_1	NFE2L3	NFE2L3-201	chr7:26191860-26226745	+	protein_coding	0.410375	1.32903	1	1	0.613621	0.203246	0.151286	0.530095
ENST00000060969.5_3	SIKE1	SIKE1-201	chr1:115315396-115323298	-	protein_coding	0.248224	1.18774	1	1	0.693089	0.444864	0.361186	0.616741
ENST00000064724.7_1	CLDN11	CLDN11-201	chr3:170136653-170151887	+	protein_coding	0.0611406	1.04329	1	1	5.21127	5.15013	34.5093	36.0466
ENST00000064778.8_1	FAM168A	FAM168A-201	chr11:73111532-73309234	-	protein_coding	-0.324331	0.798669	1	1	3.78743	4.11176	16.2887	12.808
ENST00000064780.6_1	RELT	RELT-201	chr11:73087309-73108517	+	protein_coding	-0.122827	0.918386	1	1	0.985548	1.10837	1.15603	0.980065
ENST00000066544.7_1	CDC27	CDC27-201	chr17:45195069-45266632	-	protein_coding	0.558622	1.47286	1	1	4.42385	3.86523	13.573	20.464
ENST00000072516.7_2	IL1RAP	IL1RAP-201	chr3:190231840-190369308	+	protein_coding	0.247795	1.18739	1	1	1.15714	0.909345	0.878193	1.23015
ENST00000072644.6_2	YIPF1	YIPF1-201	chr1:54317406-54355507	-	protein_coding	0.311417	1.24093	1	1	1.71713	1.40572	1.6495	2.28783
ENST00000072869.8_1	ADCK2	ADCK2-201	chr7:140372953-140394921	+	protein_coding	-1.50778	0.351652	1	1	0.904249	2.41203	4.32223	0.87157
ENST00000075120.11_1	SLC2A3	SLC2A3-201	chr12:8071826-8088871	-	protein_coding	1.30479	2.47048	1	1	4.36699	3.0622	7.35243	19.6346
ENST00000075322.10_1	ENPP2	ENPP2-201	chr8:120569761-120651079	-	protein_coding	-0.139052	0.908116	1	1	1.06756	1.20661	1.30795	1.09588
ENST00000075430.11_1	CTDP1	CTDP1-201	chr18:77439846-77514503	+	protein_coding	-0.0970706	0.934929	1	1	1.91733	2.0144	3.04014	2.77724
ENST00000078429.8_1	GNA11	GNA11-201	chr19:3094408-3124002	+	protein_coding	-1.82558	0.282128	1	1	3.28554	5.11112	33.5622	8.75096
ENST00000078527.8_1	PIGV	PIGV-201	chr1:27114486-27124889	+	protein_coding	-0.167804	0.890196	1	1	0.618341	0.786146	0.724461	0.535109
ENST00000080059.11_1	HDAC7	HDAC7-201	chr12:48176505-48213568	-	protein_coding	-0.595473	0.661827	1	1	0.848745	1.44422	1.72115	0.800934
ENST00000081029.7_1	MRPS35	MRPS35-201	chr12:27863706-27909228	+	protein_coding	0.19707	1.14637	1	1	3.74425	3.54718	10.6898	12.4008
ENST00000083182.7_1	APPBP2	APPBP2-201	chr17:58520510-58603580	-	protein_coding	0.302397	1.23319	1	1	3.29624	2.99384	6.96593	8.82352
ENST00000084795.9_3	RPL18	RPL18-201	chr19:49118588-49121141	-	protein_coding	-0.462424	0.725766	1	1	0.559041	1.02147	1.02998	0.47329
ENST00000085068.7_2	ISOC2	ISOC2-201	chr19:55964356-55973012	-	protein_coding	0.465005	1.38032	1	1	1.58538	1.12037	1.17403	2.00086
ENST00000085079.11_1	EPN1	EPN1-201	chr19:56186611-56207132	+	protein_coding	-0.326911	0.797242	1	1	5.05309	5.38	40.6429	32.1994
ENST00000155926.8_1	TRIB2	TRIB2-201	chr2:12857015-12882860	+	protein_coding	0.717401	1.64422	1	1	3.50747	2.79007	5.91664	10.3725
ENST00000156109.6_1	GPKOW	GPKOW-201	chrX:48970327-48980151	-	protein_coding	-0.266677	0.831232	1	1	3.18048	3.44716	9.90682	8.0661
ENST00000156471.9_1	AQR	AQR-201	chr15:35143983-35262040	-	protein_coding	-0.149176	0.901765	1	1	2.71842	2.86759	6.29847	5.5815
ENST00000156825.5_1	MBD3	MBD3-201	chr19:1573595-1592800	-	protein_coding	-0.156456	0.897227	1	1	1.49317	1.64963	2.13752	1.81507
ENST00000157600.7_2	LMCD1	LMCD1-201	chr3:8543393-8616359	+	protein_coding	0.208794	1.15572	1	1	1.30792	1.09912	1.14225	1.47584
ENST00000157812.6_1	PSMC4	PSMC4-201	chr19:40476912-40487348	+	protein_coding	2.50024	5.6578	1	1	3.30211	0.801873	0.743363	8.8636
ENST00000158166.5_1	CAMKK1	CAMKK1-201	chr17:3768451-3796338	-	protein_coding	-0.400322	0.757689	1	1	0.196307	0.596629	0.512179	0.145762
ENST00000158526.9_1	FAM50A	FAM50A-201	chrX:153672807-153678447	+	protein_coding	0.00253494	1.00176	1	1	3.61903	3.6165	11.2652	11.2868
ENST00000158771.8_1	DERL2	DERL2-201	chr17:5374571-5389537	-	protein_coding	-0.776426	0.583811	1	1	1.72185	2.49828	4.65011	2.2986
ENST00000159087.6_2	ANO8	ANO8-201	chr19:17434032-17445638	-	protein_coding	-0.921585	0.527929	1	1	1.40234	2.32393	4.00694	1.64331
ENST00000159111.8_1	KDM4B	KDM4B-201	chr19:4969132-5153606	+	protein_coding	-0.107901	0.927937	1	1	2.23174	2.33964	4.06176	3.69699
ENST00000159647.9_1	PANX2	PANX2-201	chr22:50609160-50618721	+	protein_coding	-0.567326	0.674866	1	1	0.0856667	0.652993	0.572427	0.061178
ENST00000160740.7_1	CIC	CIC-201	chr19:42788172-42799948	+	protein_coding	0.0740686	1.05268	1	1	2.64434	2.57027	4.93922	5.2521
ENST00000160827.8_1	KIF22	KIF22-201	chr16:29802041-29816706	+	protein_coding	0.213129	1.1592	1	1	4.29779	4.08467	15.9671	18.6682
ENST00000161863.8_1	YTHDC2	YTHDC2-201	chr5:112849380-112930981	+	protein_coding	0.078583	1.05598	1	1	2.90653	2.82795	6.10064	6.49813
ENST00000162044.13_3	TMEM161A	TMEM161A-201	chr19:19230424-19249302	-	protein_coding	1.15859	2.23239	1	1	1.23998	0.0813955	0.058041	1.36196
ENST00000162391.7_1	FOXJ2	FOXJ2-201	chr12:8185299-8208099	+	protein_coding	-0.521823	0.696491	1	1	3.02889	3.55071	10.7185	7.16182
ENST00000162749.6_1	TNFRSF1A	TNFRSF1A-201	chr12:6437923-6451280	-	protein_coding	-1.85468	0.276494	1	1	2.64167	4.49635	21.5702	5.24053
ENST00000163416.6_1	GOLGA5	GOLGA5-201	chr14:93260576-93306308	+	protein_coding	-0.214927	0.86159	1	1	4.25489	4.46981	21.1589	18.0919
ENST00000164024.4_1	CELSR3	CELSR3-201	chr3:48673902-48700348	-	protein_coding	0.1519	1.11103	1	1	0.807578	0.655678	0.575356	0.750271
ENST00000164133.6_1	PPP2R5B	PPP2R5B-201	chr11:64692143-64701945	+	protein_coding	-0.174366	0.886157	1	1	2.70873	2.8831	6.37732	5.53747
ENST00000164227.9_1	BCL3	BCL3-201	chr19:45251804-45263301	+	protein_coding	-0.420852	0.746984	1	1	2.37706	2.79791	5.95435	4.19478
ENST00000164305.9_1	PIGB	PIGB-201	chr15:55611158-55647846	+	protein_coding	0.436254	1.35309	1	1	2.37957	1.94332	2.84589	4.20382
ENST00000165086.8_1	NPIPB4	NPIPB4-201	chr16:21848795-21854733	-	processed_transcript	0.27534	1.21028	1	1	1.26074	0.985404	0.979868	1.39619
ENST00000166139.8_1	FSTL3	FSTL3-201	chr19:676365-683399	+	protein_coding	-0.088758	0.940332	1	1	1.96182	2.05058	3.14272	2.89553
ENST00000166345.7_1	TRIP13	TRIP13-201	chr5:892758-918235	+	protein_coding	-0.460456	0.726757	1	1	3.62029	4.08075	15.921	11.2975
ENST00000166534.8_1	P4HA2	P4HA2-201	chr5:131528303-131563550	-	protein_coding	0.506201	1.42031	1	1	2.62184	2.11564	3.33383	5.15536
ENST00000167106.8_2	VASH1	VASH1-201	chr14:77228532-77249358	+	protein_coding	-0.803022	0.573147	1	1	0.779544	1.58257	1.99502	0.716588
ENST00000167586.6_1	KRT14	KRT14-201	chr17:39738531-39743173	-	protein_coding	-0.769726	0.586529	1	1	0.23552	1.00525	1.00729	0.177331
ENST00000168216.10_1	HSD17B10	HSD17B10-201	chrX:53458206-53461320	-	protein_coding	0.406926	1.32586	1	1	4.75358	4.34665	19.3457	25.9754
ENST00000169293.10_1	MASP1	MASP1-201	chr3:186964149-187009745	-	protein_coding	-1.33997	0.395028	1	1	1.08345	2.42343	4.36444	1.1191
ENST00000169551.10_2	TIMM21	TIMM21-201	chr18:71815746-71827765	+	protein_coding	0.729326	1.65786	1	1	2.29296	1.56364	1.95598	3.90062
ENST00000170168.8_1	REXO1	REXO1-201	chr19:1815245-1848462	-	protein_coding	0.137151	1.09973	1	1	3.63896	3.50181	10.3279	11.4576
ENST00000170447.11_1	MKRN2	MKRN2-201	chr3:12598513-12625212	+	protein_coding	0.0194768	1.01359	1	1	3.53794	3.51846	10.4594	10.6152
ENST00000170564.6_1	GPATCH1	GPATCH1-201	chr19:33571786-33621448	+	protein_coding	-0.25834	0.836049	1	1	1.87832	2.13666	3.39743	2.67647
ENST00000170630.6_1	IL4R	IL4R-201	chr16:27352610-27376098	+	protein_coding	-0.555972	0.680199	1	1	2.35141	2.90738	6.50257	4.10323
ENST00000171111.9_2	KEAP1	KEAP1-201	chr19:10596796-10614417	-	protein_coding	-0.601403	0.659113	1	1	1.40909	2.01049	3.0292	1.6557
ENST00000171887.8_1	TNS1	TNS1-201	chr2:218664512-218808851	-	protein_coding	-0.159227	0.895505	1	1	4.18155	4.34078	19.263	17.1456
ENST00000172229.7_1	NGFR	NGFR-201	chr17:47572655-47592379	+	protein_coding	-1.02176	0.492515	1	1	0.54028	1.56204	1.95271	0.454255
ENST00000173527.5_1	ISOC1	ISOC1-201	chr5:128430444-128449721	+	protein_coding	0.386839	1.30753	1	1	2.10478	1.71794	2.28966	3.30132
ENST00000174618.4_1	MNT	MNT-201	chr17:2287354-2304412	-	protein_coding	-0.0424342	0.971015	1	1	3.05389	3.09632	7.55234	7.30445
ENST00000175091.4_1	LAPTM4A	LAPTM4A-201	chr2:20232411-20251789	-	protein_coding	0.30845	1.23838	1	1	7.00467	6.69622	102.696	127.415
ENST00000175756.9_1	PTPN18	PTPN18-201	chr2:131113580-131132982	+	protein_coding	-0.380101	0.768384	1	1	1.27669	1.65679	2.15314	1.42282
ENST00000176763.9_1	STK10	STK10-201	chr5:171469077-171615390	-	protein_coding	0.213125	1.1592	1	1	3.9198	3.70667	12.0563	14.1348
ENST00000177742.7_1	MRPS34	MRPS34-201	chr16:1821891-1823151	-	protein_coding	-0.562871	0.676954	1	1	2.08903	2.65191	5.28497	3.25463
ENST00000178638.7_1	CA12	CA12-201	chr15:63613577-63674360	-	protein_coding	-0.395438	0.760258	1	1	2.87694	3.27237	8.66235	6.34588
ENST00000178640.9_1	MAP2K5	MAP2K5-201	chr15:67835047-68099461	+	protein_coding	0.15223	1.11129	1	1	1.33015	1.17792	1.26251	1.51429
ENST00000179259.5_1	TIGAR	TIGAR-201	chr12:4430371-4463759	+	protein_coding	0.519171	1.43313	1	1	3.45855	2.93938	6.67079	9.99325
ENST00000181839.8_1	CDK13	CDK13-201	chr7:39989636-40136733	+	protein_coding	0.0880073	1.0629	1	1	2.8733	2.78529	5.89376	6.32738
ENST00000182527.3_1	TRAM2	TRAM2-201	chr6:52362200-52441713	-	protein_coding	-0.282737	0.82203	1	1	5.86892	6.15166	70.0942	57.4415
ENST00000184266.2_1	NDUFB4	NDUFB4-201	chr3:120315156-120321347	+	protein_coding	-0.133661	0.911516	1	1	4.87786	5.01152	31.2565	28.4023
ENST00000184956.10_1	HEATR6	HEATR6-201	chr17:58120555-58156292	-	protein_coding	0.168238	1.12369	1	1	2.4469	2.27866	3.85228	4.45243
ENST00000185150.8_3	ERLEC1	ERLEC1-201	chr2:54014217-54045956	+	protein_coding	0.266889	1.20321	1	1	4.18418	3.9173	14.1086	17.1788
ENST00000186436.9_1	TMEM131	TMEM131-201	chr2:98372803-98612354	-	protein_coding	0.101956	1.07323	1	1	4.23753	4.13557	16.5764	17.8635
ENST00000187879.12_1	ZNF222	ZNF222-201	chr19:44529515-44537263	+	protein_coding	1.17393	2.25625	1	1	1.17393	0	0	1.25625
ENST00000188312.6_1	ACTR6	ACTR6-201	chr12:100593865-100618201	+	protein_coding	0.487401	1.40192	1	1	1.36473	0.87733	0.836973	1.57528
ENST00000188376.9_2	SLC25A3	SLC25A3-201	chr12:98987403-98995775	+	protein_coding	-0.237648	0.848127	1	1	1.40133	1.63898	2.11445	1.64145
ENST00000188790.8_1	FAP	FAP-201	chr2:163027200-163100045	-	protein_coding	1.07493	2.10662	1	1	4.67159	3.59666	11.0977	24.4852
ENST00000189444.10_1	NFKB2	NFKB2-201	chr10:104155463-104162281	+	protein_coding	-0.148175	0.902391	1	1	2.08238	2.23055	3.69313	3.23504
ENST00000190983.4_1	WISP2	WISP2-201	chr20:43343886-43356452	+	protein_coding	-0.107623	0.928116	1	1	0.732789	0.840412	0.790562	0.661849
ENST00000191018.9_1	CTSA	CTSA-201	chr20:44519980-44527459	+	protein_coding	0.189156	1.1401	1	1	4.01711	3.82796	13.2014	15.1909
ENST00000191063.8_1	ANKRD16	ANKRD16-201	chr10:5920085-5931869	-	protein_coding	-0.816118	0.567968	1	1	0.575007	1.39113	1.62283	0.489685
ENST00000192788.5_1	UHRF1BP1	UHRF1BP1-201	chr6:34759857-34845291	+	protein_coding	-0.369692	0.773947	1	1	1.08573	1.45542	1.74237	1.12245
ENST00000193322.7_2	OSTM1	OSTM1-201	chr6:108362613-108395941	-	protein_coding	0.576004	1.49071	1	1	3.73178	3.15578	7.91216	12.2855
ENST00000193403.10_4	ACTN1	ACTN1-201	chr14:69340860-69446157	-	protein_coding	0.162123	1.11893	1	1	4.51067	4.34855	19.3725	21.7954
ENST00000194118.8_1	KIAA0141	KIAA0141-201	chr5:141303420-141319685	+	protein_coding	-1.11882	0.46047	1	1	0.912704	2.03152	3.08837	0.882571
ENST00000194214.9_1	HSPB11	HSPB11-201	chr1:54387234-54411602	-	protein_coding	-0.0985492	0.933972	1	1	3.45342	3.55197	10.7287	9.95427
ENST00000194530.7_1	STRADB	STRADB-201	chr2:202316392-202345569	+	protein_coding	0.579183	1.494	1	1	3.55477	2.97559	6.86576	10.7515
ENST00000196061.4_1	PLOD1	PLOD1-201	chr1:11994810-12035594	+	protein_coding	-0.0349568	0.976061	1	1	6.16763	6.20259	72.6487	70.8856
ENST00000196169.7_2	TDRD3	TDRD3-201	chr13:60970591-61148012	+	protein_coding	-1.59234	0.331633	1	1	0.306036	1.89838	2.72794	0.236306
ENST00000196371.9_1	OXCT1	OXCT1-201	chr5:41730167-41870621	-	protein_coding	-0.0987247	0.933858	1	1	3.96046	4.05919	15.67	14.5674
ENST00000196482.3_1	ZNF324	ZNF324-201	chr19:58978463-58984765	+	protein_coding	0.0783731	1.05583	1	1	2.01188	1.93351	2.81984	3.03309
ENST00000196489.3_1	ZNF416	ZNF416-201	chr19:58082934-58090295	-	protein_coding	-0.216376	0.860725	1	1	1.73815	1.95452	2.87588	2.33607
ENST00000197268.12_1	FAM234B	FAM234B-201	chr12:13197218-13236383	+	protein_coding	0.833038	1.78143	1	1	2.46202	1.62898	2.09295	4.50988
ENST00000198767.10_1	RRN3	RRN3-201	chr16:15153879-15188174	-	protein_coding	-0.178161	0.883829	1	1	3.12311	3.30127	8.85782	7.71263
ENST00000198939.6_1	CHERP	CHERP-201	chr19:16628707-16653226	-	protein_coding	0.362257	1.28544	1	1	2.27136	1.9091	2.75574	3.82776
ENST00000199320.8_1	DIMT1	DIMT1-201	chr5:61683081-61699760	-	protein_coding	0.249016	1.1884	1	1	3.29207	3.04306	7.24236	8.79519
ENST00000199389.10_1	EIF2AK1	EIF2AK1-201	chr7:6061875-6098861	-	protein_coding	0.00847491	1.00589	1	1	4.36863	4.36016	19.5371	19.658
ENST00000199448.8_2	EPDR1	EPDR1-201	chr7:37960163-37991543	+	protein_coding	-0.668547	0.62914	1	1	2.29412	2.96267	6.79564	3.90455
ENST00000199706.12_2	MRPL28	MRPL28-201	chr16:417384-420527	-	protein_coding	-1.43782	0.369124	1	1	1.82761	3.26543	8.61597	2.54949
ENST00000199814.8_1	RBM22	RBM22-201	chr5:150070356-150080669	-	protein_coding	0.7984	1.73917	1	1	3.15191	2.35351	4.11067	7.88833
ENST00000200135.7_1	ZW10	ZW10-201	chr11:113603909-113644533	-	protein_coding	0.207807	1.15493	1	1	2.91706	2.70925	5.53983	6.55305
ENST00000200453.5_2	PPP1R15A	PPP1R15A-201	chr19:49375649-49379314	+	protein_coding	0.157348	1.11524	1	1	6.02671	5.86936	57.4592	64.1958
ENST00000200457.8_1	TRIP6	TRIP6-201	chr7:100464760-100471076	+	protein_coding	-0.194624	0.873801	1	1	5.13542	5.33005	39.2258	34.1493
ENST00000200639.8_2	LAMP2	LAMP2-201	chrX:119564681-119603161	-	protein_coding	0.458507	1.37412	1	1	5.18751	4.729	25.5199	35.4415
ENST00000200652.3_1	SLC22A4	SLC22A4-201	chr5:131630136-131679899	+	protein_coding	0.256268	1.19439	1	1	2.61257	2.3563	4.12056	5.11592
ENST00000201031.2_1	TFAP2C	TFAP2C-201	chr20:55204358-55214339	+	protein_coding	0.108443	1.07806	1	1	2.67534	2.56689	4.92533	5.38788
ENST00000202017.5_1	PDRG1	PDRG1-201	chr20:30532145-30539895	-	protein_coding	0.0758148	1.05396	1	1	2.53542	2.45961	4.50067	4.79747
ENST00000202556.13_1	PPP1R13B	PPP1R13B-201	chr14:104200089-104313927	-	protein_coding	-0.0429003	0.970702	1	1	0.741703	0.784603	0.722618	0.672148
ENST00000202677.11_2	RALGAPA2	RALGAPA2-201	chr20:20373411-20693131	-	protein_coding	0.4858	1.40036	1	1	1.19421	0.70841	0.634002	1.28819
ENST00000202773.13_1	RPL6	RPL6-201	chr12:112843003-112847445	-	protein_coding	0.452721	1.36862	1	1	5.75355	5.30083	38.4192	52.9499
ENST00000202816.5_1	ESF1	ESF1-201	chr20:13694969-13765532	-	protein_coding	-0.0249322	0.982867	1	1	3.11203	3.13696	7.7967	7.64598
ENST00000202834.11_1	TMEM230	TMEM230-201	chr20:5080486-5093749	-	protein_coding	-0.110807	0.92607	1	1	5.02009	5.1309	34.0392	31.4487
ENST00000202967.4_1	SIRT4	SIRT4-201	chr12:120740124-120751052	+	protein_coding	-0.129272	0.914293	1	1	0.463892	0.593164	0.508552	0.379258
ENST00000203001.6_1	TRMT6	TRMT6-201	chr20:5918479-5931182	-	protein_coding	-0.180555	0.882363	1	1	2.10363	2.28419	3.8709	3.2979
ENST00000203166.9_1	HAUS5	HAUS5-201	chr19:36103672-36116251	+	protein_coding	0.554299	1.46845	1	1	1.24214	0.68784	0.61087	1.36549
ENST00000203407.5_1	UQCRC1	UQCRC1-201	chr3:48636436-48647470	-	protein_coding	-0.21917	0.859059	1	1	5.18897	5.40814	41.4633	35.4785
ENST00000203556.8_1	GMIP	GMIP-201	chr19:19740285-19754476	-	protein_coding	-0.0646905	0.95615	1	1	1.59708	1.66177	2.16404	2.0253
ENST00000203630.9_3	MLF2	MLF2-201	chr12:6857162-6862721	-	protein_coding	0.0298138	1.02088	1	1	4.36226	4.33244	19.1463	19.567
ENST00000203664.9_1	OTUB2	OTUB2-201	chr14:94492675-94515276	+	protein_coding	0.0648877	1.046	1	1	0.752129	0.687242	0.610202	0.684277
ENST00000204517.10_1	TFAP4	TFAP4-201	chr16:4307187-4323076	-	protein_coding	0.37712	1.29875	1	1	1.16715	0.790025	0.729105	1.24567
ENST00000204549.8_3	PDCD7	PDCD7-201	chr15:65409717-65426174	-	protein_coding	-0.453673	0.730181	1	1	2.97993	3.4336	9.80482	6.88948
ENST00000204566.6_1	SPG21	SPG21-201	chr15:65255362-65282274	-	protein_coding	0.133646	1.09706	1	1	1.38658	1.25294	1.38326	1.61459
ENST00000204679.8_1	GNPTG	GNPTG-201	chr16:1401924-1414114	+	protein_coding	-0.0147886	0.989802	1	1	3.46736	3.48215	10.1746	10.0606
ENST00000204961.4_1	EFNB1	EFNB1-201	chrX:68048840-68061990	+	protein_coding	-0.187677	0.878018	1	1	2.78905	2.97673	6.872	5.91176
ENST00000205061.9_2	GLG1	GLG1-201	chr16:74481325-74641012	-	protein_coding	0.143631	1.10468	1	1	4.41341	4.26978	18.29	20.3093
ENST00000205194.4_1	NAT14	NAT14-201	chr19:55996371-55998935	+	protein_coding	-0.737917	0.599604	1	1	1.60674	2.34466	4.07939	2.04563
ENST00000205214.10_1	AASDH	AASDH-201	chr4:57204456-57253666	-	protein_coding	0.139566	1.10157	1	1	0.675808	0.536242	0.45019	0.597491
ENST00000205402.9_1	DLD	DLD-201	chr7:107531415-107561648	+	protein_coding	0.295355	1.22719	1	1	4.23486	3.9395	14.343	17.8287
ENST00000205636.3_1	CMTM6	CMTM6-201	chr3:32522804-32544900	-	protein_coding	-0.0946843	0.936477	1	1	4.75158	4.84627	27.7655	25.9383
ENST00000205948.10_1	APOH	APOH-201	chr17:64208151-64225535	-	protein_coding	0.229784	1.17266	1	1	0.801789	0.572006	0.486589	0.743262
ENST00000206020.7_1	SPAG7	SPAG7-201	chr17:4862523-4871167	-	protein_coding	-0.552831	0.681681	1	1	3.41845	3.97128	14.6846	9.6919
ENST00000206262.1_1	RGS17	RGS17-201	chr6:153331857-153452384	-	protein_coding	0.0557459	1.0394	1	1	0.727575	0.67183	0.593092	0.655854
ENST00000206380.7_1	TMEM101	TMEM101-201	chr17:42088559-42092345	-	protein_coding	-0.7298	0.602988	1	1	2.5732	3.303	8.86967	4.95129
ENST00000206423.7_2	CCDC80	CCDC80-201	chr3:112315641-112360116	-	protein_coding	-0.101544	0.932035	1	1	5.25811	5.35965	40.0598	37.2692
ENST00000206451.10_1	PSME1	PSME1-201	chr14:24605367-24608176	+	protein_coding	-0.587507	0.665492	1	1	3.46293	4.05044	15.5693	10.0267
ENST00000206474.11_3	HAUS4	HAUS4-201	chr14:23415437-23426363	-	protein_coding	-0.0703036	0.952438	1	1	1.3189	1.3892	1.61933	1.49475
ENST00000206542.8_1	OSGEP	OSGEP-201	chr14:20914827-20923264	-	protein_coding	-0.000571318	0.999604	1	1	1.58829	1.58886	2.00812	2.00693
ENST00000206595.10_1	G2E3	G2E3-201	chr14:31028329-31089269	+	protein_coding	0.193935	1.14388	1	1	1.69178	1.49785	1.82421	2.23056
ENST00000207870.7_1	XYLB	XYLB-201	chr3:38388270-38456467	+	protein_coding	-0.458811	0.727586	1	1	1.72849	2.1873	3.55453	2.31381
ENST00000209728.8_1	CDC6	CDC6-201	chr17:38443885-38460909	+	protein_coding	-0.250244	0.840754	1	1	2.63592	2.88616	6.39302	5.21571
ENST00000209873.8_1	AAAS	AAAS-201	chr12:53701240-53715415	-	protein_coding	-0.252417	0.839489	1	1	2.61213	2.86455	6.28306	5.11405
ENST00000209875.8_1	CBX5	CBX5-201	chr12:54624724-54673886	-	protein_coding	0.28462	1.21809	1	1	5.47805	5.19343	35.5914	43.5716
ENST00000209884.4_1	KLHL20	KLHL20-201	chr1:173684123-173755840	+	protein_coding	0.128208	1.09294	1	1	3.16751	3.0393	7.22094	7.98496
ENST00000210060.11_1	DHPS	DHPS-201	chr19:12786535-12792716	-	protein_coding	0.0409705	1.02881	1	1	2.02301	1.98204	2.9505	3.0643
ENST00000210313.7_1	PSMD5	PSMD5-201	chr9:123578331-123605262	-	protein_coding	-0.0669557	0.95465	1	1	3.95675	4.02371	15.2651	14.5275
ENST00000210444.5_1	NANS	NANS-201	chr9:100819021-100845357	+	protein_coding	-0.0653121	0.955739	1	1	4.91258	4.97789	30.5133	29.1185
ENST00000211287.8_1	MAPK13	MAPK13-201	chr6:36098098-36107842	+	protein_coding	-0.0774502	0.947731	1	1	1.8544	1.93185	2.81543	2.616
ENST00000211314.4_1	TMEM14A	TMEM14A-201	chr6:52535907-52551386	+	protein_coding	-0.413204	0.750954	1	1	3.30558	3.71878	12.1663	8.8873
ENST00000211998.9_2	VCL	VCL-201	chr10:75757872-75879918	+	protein_coding	-0.41255	0.751294	1	1	5.40524	5.81779	55.4065	41.3779
ENST00000212015.10_1	SIRT1	SIRT1-201	chr10:69644427-69678147	+	protein_coding	-0.0202358	0.986072	1	1	2.32674	2.34698	4.08757	4.01671
ENST00000212355.8_1	TGFBR3	TGFBR3-201	chr1:92145902-92351836	-	protein_coding	-0.67175	0.627745	1	1	2.668	3.33975	9.12433	5.35549
ENST00000214869.6_2	TMED1	TMED1-201	chr19:10943114-10946966	-	protein_coding	0.0800672	1.05707	1	1	3.6718	3.59174	11.0565	11.7445
ENST00000215057.6_1	MZF1	MZF1-201	chr19:59073300-59084942	-	protein_coding	0.602135	1.51796	1	1	1.0139	0.411761	0.330309	1.01936
ENST00000215071.8_1	PSMD8	PSMD8-201	chr19:38865176-38874464	+	protein_coding	-0.832565	0.56153	1	1	2.29267	3.12523	7.72546	3.89961
ENST00000215095.10_2	STX1B	STX1B-201	chr16:31000577-31021982	-	protein_coding	0.062957	1.0446	1	1	2.42497	2.36201	4.14086	4.37016
ENST00000215115.4_3	BCL7C	BCL7C-201	chr16:30899116-30906281	-	protein_coding	-0.791991	0.577547	1	1	2.9727	3.76469	12.592	6.85004
ENST00000215375.6_1	ATP5D	ATP5D-201	chr19:1241749-1244825	+	protein_coding	-1.47543	0.359625	1	1	0.802589	2.27802	3.85013	0.744228
ENST00000215555.6_1	MARCH2	MARCH2-201	chr19:8478187-8503895	+	protein_coding	-0.0715721	0.9516	1	1	1.62345	1.69502	2.23782	2.08111
ENST00000215565.2_1	NDUFB7	NDUFB7-201	chr19:14676890-14682874	-	protein_coding	-0.312174	0.805427	1	1	5.55847	5.87064	57.5113	46.1266
ENST00000215567.9_1	TECR	TECR-201	chr19:14640372-14676790	+	protein_coding	-0.00546807	0.996217	1	1	3.03722	3.04269	7.24028	7.20911
ENST00000215570.7_1	TIMM13	TIMM13-201	chr19:2425622-2427892	-	protein_coding	0.184402	1.13635	1	1	4.46636	4.28196	18.4535	21.1059
ENST00000215574.8_1	CDC34	CDC34-201	chr19:531712-542092	+	protein_coding	0.278196	1.21268	1	1	3.19626	2.91807	6.55833	8.16581
ENST00000215631.8_1	GADD45B	GADD45B-201	chr19:2476125-2478257	+	protein_coding	0.115725	1.08352	1	1	3.465	3.34928	9.19138	10.0426
ENST00000215659.12_1	MAPK12	MAPK12-201	chr22:50691332-50700254	-	protein_coding	0.299248	1.2305	1	1	1.27602	0.976774	0.96806	1.4217
ENST00000215730.11_1	SNAP29	SNAP29-201	chr22:21213271-21245506	+	protein_coding	-0.295196	0.814961	1	1	3.06738	3.36258	9.28576	7.3825
ENST00000215739.12_1	LZTR1	LZTR1-201	chr22:21336302-21353327	+	protein_coding	-0.32629	0.797585	1	1	2.32712	2.65341	5.29154	4.01804
ENST00000215754.7_1	MIF	MIF-201	chr22:24236191-24237413	+	protein_coding	0.387721	1.30833	1	1	6.85908	6.47136	87.7304	115.088
ENST00000215770.5_1	DDTL	DDTL-201	chr22:24309089-24314721	+	protein_coding	-0.055695	0.962131	1	1	2.24704	2.30274	3.93394	3.74709
ENST00000215790.11_1	TBC1D10A	TBC1D10A-201	chr22:30687979-30723035	-	protein_coding	-0.559937	0.678332	1	1	1.7226	2.28253	3.86531	2.3003
ENST00000215793.12_1	SF3A1	SF3A1-201	chr22:30727977-30752936	-	protein_coding	-0.439396	0.737443	1	1	3.77627	4.21566	17.5798	12.7015
ENST00000215794.7_1	USP18	USP18-201	chr22:18632666-18660164	+	protein_coding	0.224031	1.16799	1	1	0.66862	0.44459	0.360927	0.589552
ENST00000215798.10_1	RNF215	RNF215-201	chr22:30774972-30783114	-	protein_coding	-0.79788	0.575194	1	1	0.857772	1.65565	2.15065	0.812237
ENST00000215829.7_1	SNRPD3	SNRPD3-201	chr22:24951471-24968740	+	protein_coding	0.149277	1.10901	1	1	4.96932	4.82005	27.2474	30.3267
ENST00000215832.10_1	MAPK1	MAPK1-201	chr22:22108789-22221919	-	protein_coding	0.101709	1.07304	1	1	4.49792	4.39621	20.0568	21.5949
ENST00000215838.7_1	TCN2	TCN2-201	chr22:31002825-31023265	+	protein_coding	-0.611762	0.654397	1	1	0.503288	1.11505	1.16603	0.41744
ENST00000215862.8_1	MORC2	MORC2-201	chr22:31322598-31364187	-	protein_coding	-0.286883	0.819671	1	1	0.937921	1.2248	1.33724	0.915766
ENST00000215882.9_1	SLC25A1	SLC25A1-201	chr22:19163088-19166343	-	protein_coding	-0.536919	0.689241	1	1	2.58089	3.11781	7.68067	4.98307
ENST00000215904.6_1	PDXP	PDXP-201	chr22:38054734-38062941	+	protein_coding	0.0109767	1.00764	1	1	2.71933	2.70836	5.53577	5.58569
ENST00000215909.9_1	LGALS1	LGALS1-201	chr22:38071615-38075813	+	protein_coding	-0.414039	0.750519	1	1	9.02225	9.43629	691.796	518.957
ENST00000215912.9_3	PIK3IP1	PIK3IP1-201	chr22:31677579-31688514	-	protein_coding	0.334713	1.26113	1	1	1.79782	1.4631	1.75701	2.47694
ENST00000215917.11_2	SRRD	SRRD-201	chr22:26879843-26890624	+	protein_coding	-0.0984923	0.934009	1	1	2.09126	2.18975	3.56226	3.26119
ENST00000215919.3_1	PATZ1	PATZ1-201	chr22:31736663-31741762	-	protein_coding	-0.519775	0.697481	1	1	1.58278	2.10255	3.29469	1.99546
ENST00000215941.8_1	ANKRD54	ANKRD54-201	chr22:38226862-38240438	-	protein_coding	-0.269616	0.82954	1	1	2.35925	2.62887	5.18539	4.13103
ENST00000215957.10_1	MICALL1	MICALL1-201	chr22:38302304-38338829	+	protein_coding	0.161129	1.11816	1	1	3.98017	3.81904	13.1138	14.7816
ENST00000215980.9_1	CENPM	CENPM-201	chr22:42334725-42343168	-	protein_coding	-0.432636	0.740907	1	1	2.55352	2.98616	6.92363	4.87067
ENST00000216014.8_1	KDELR3	KDELR3-201	chr22:38864067-38879452	+	protein_coding	-0.415922	0.74954	1	1	5.41235	5.82827	55.8177	41.5871
ENST00000216027.7_1	HSCB	HSCB-201	chr22:29138019-29153498	+	protein_coding	1.16757	2.24633	1	1	1.93114	0.763573	0.69769	2.81357
ENST00000216034.5_1	TOMM22	TOMM22-201	chr22:39077953-39081426	+	protein_coding	-0.019407	0.986638	1	1	4.7555	4.77491	26.3773	26.0115
ENST00000216037.10_3	XBP1	XBP1-201	chr22:29190543-29196585	-	protein_coding	0.0220004	1.01537	1	1	1.1771	1.1551	1.227	1.26123
ENST00000216038.5_1	RTCB	RTCB-201	chr22:32783569-32808242	-	protein_coding	-0.228329	0.853623	1	1	4.66759	4.89592	28.7728	24.4147
ENST00000216039.9_1	JOSD1	JOSD1-201	chr22:39081548-39096672	-	protein_coding	-0.284313	0.821133	1	1	3.66822	3.95254	14.4822	11.7129
ENST00000216044.9_1	GTPBP1	GTPBP1-201	chr22:39101728-39129592	+	protein_coding	0.264155	1.20093	1	1	2.94991	2.68576	5.43419	6.72703
ENST00000216061.9_1	PPP6R2	PPP6R2-201	chr22:50810501-50882820	+	protein_coding	0.224305	1.16821	1	1	2.15545	1.93115	2.81359	3.45509
ENST00000216068.8_1	DNAL4	DNAL4-201	chr22:39174513-39190178	-	protein_coding	0.133301	1.0968	1	1	2.12223	1.98893	2.96942	3.35366
ENST00000216080.5_3	LMF2	LMF2-201	chr22:50941380-50946113	-	protein_coding	-5.01656	0.0308934	1	1	0	5.01656	31.3693	0
ENST00000216083.6_1	CBX6	CBX6-201	chr22:39260234-39268221	-	protein_coding	-0.43216	0.741151	1	1	1.60116	2.03333	3.09347	2.03388
ENST00000216085.11_2	RHBDD3	RHBDD3-201	chr22:29655841-29663967	-	protein_coding	-0.333643	0.79353	1	1	1.3648	1.69845	2.24551	1.57541
ENST00000216106.5_1	HMGXB4	HMGXB4-201	chr22:35653491-35691757	+	protein_coding	-0.166007	0.891306	1	1	2.99625	3.16225	7.95228	6.97922
ENST00000216117.8_1	HMOX1	HMOX1-201	chr22:35776828-35790207	+	protein_coding	-0.501112	0.706562	1	1	5.49111	5.99222	62.6558	43.9767
ENST00000216121.11_1	NIPSNAP1	NIPSNAP1-201	chr22:29950797-29977326	-	protein_coding	-1.38915	0.38179	1	1	2.5674	3.95655	14.5253	4.92738
ENST00000216122.8_1	MCM5	MCM5-201	chr22:35796056-35821423	+	protein_coding	-1.33646	0.395991	1	1	2.63199	3.96846	14.654	5.19883
ENST00000216124.9_1	ARSA	ARSA-201	chr22:51063446-51066600	-	protein_coding	0.0642095	1.04551	1	1	1.29054	1.22633	1.33972	1.4462
ENST00000216127.4_1	RASD2	RASD2-201	chr22:35936915-35950048	+	protein_coding	-1.28316	0.410893	1	1	0.851733	2.1349	3.39206	0.804667
ENST00000216129.6_1	TTLL12	TTLL12-201	chr22:43562628-43583139	-	protein_coding	-1.08657	0.47088	1	1	3.00021	4.08678	15.9919	7.00115
ENST00000216133.9_1	CBX7	CBX7-201	chr22:39526777-39548655	-	protein_coding	-0.401786	0.756921	1	1	1.54528	1.94707	2.8559	1.91861
ENST00000216146.8_1	RPL3	RPL3-201	chr22:39708889-39715776	-	protein_coding	0.1113	1.0802	1	1	7.70301	7.59171	191.9	207.371
ENST00000216160.10_1	TAB1	TAB1-201	chr22:39795746-39827887	+	protein_coding	-0.489699	0.712174	1	1	2.69504	3.18474	8.09287	5.47571
ENST00000216180.7_2	PNPLA3	PNPLA3-201	chr22:44319619-44343448	+	protein_coding	-0.0972571	0.934809	1	1	1.77818	1.87543	2.66912	2.42992
ENST00000216181.9_1	MYH9	MYH9-201	chr22:36677327-36784063	-	protein_coding	-0.3957	0.76012	1	1	7.59702	7.99272	253.711	192.611
ENST00000216185.6_1	TXN2	TXN2-201	chr22:36863083-36878077	-	protein_coding	0.219257	1.16413	1	1	4.17041	3.95115	14.4673	17.006
ENST00000216187.10_1	FOXRED2	FOXRED2-201	chr22:36884289-36903069	-	protein_coding	-0.263067	0.833315	1	1	0.558422	0.821489	0.767229	0.472658
ENST00000216190.12_1	EIF3D	EIF3D-201	chr22:36906897-36925483	-	protein_coding	-0.530488	0.69232	1	1	2.30354	2.83403	6.13061	3.93667
ENST00000216214.7_1	FAM118A	FAM118A-201	chr22:45704863-45737836	+	protein_coding	0.102025	1.07328	1	1	1.80781	1.70579	2.26206	2.5011
ENST00000216218.7_1	ST13	ST13-201	chr22:41220539-41253026	-	protein_coding	0.224863	1.16867	1	1	5.8019	5.57703	46.7369	54.7885
ENST00000216225.8_1	RBX1	RBX1-201	chr22:41347363-41369313	+	protein_coding	-0.163711	0.892726	1	1	4.83434	4.99805	30.9568	27.5287
ENST00000216237.9_1	L3MBTL2	L3MBTL2-201	chr22:41601209-41627275	+	protein_coding	-0.28248	0.822176	1	1	1.75357	2.03605	3.10122	2.37193
ENST00000216252.3_1	PHF5A	PHF5A-201	chr22:41855721-41864729	-	protein_coding	-0.12469	0.917201	1	1	4.20926	4.33395	19.1674	17.4976
ENST00000216254.8_1	ACO2	ACO2-201	chr22:41865129-41924993	+	protein_coding	-0.25562	0.837627	1	1	3.32697	3.58259	10.9803	9.03499
ENST00000216259.7_1	PMM1	PMM1-201	chr22:41972898-41985894	-	protein_coding	-0.359823	0.77926	1	1	2.39266	2.75249	5.73878	4.25126
ENST00000216264.12_1	CERK	CERK-201	chr22:47080308-47134158	-	protein_coding	-0.548825	0.683577	1	1	3.95709	4.50591	21.7203	14.5311
ENST00000216267.12_1	BRD1	BRD1-201	chr22:50166931-50218452	-	protein_coding	0.683055	1.60554	1	1	1.61248	0.929425	0.904517	2.05777
ENST00000216268.5_1	ZBED4	ZBED4-201	chr22:50247490-50283726	+	protein_coding	0.168634	1.12399	1	1	2.90175	2.73312	5.6489	6.47332
ENST00000216274.9_1	RIPK3	RIPK3-201	chr14:24805227-24809251	-	protein_coding	-0.525985	0.694485	1	1	0.918673	1.44466	1.72198	0.890376
ENST00000216277.12_1	PAPOLA	PAPOLA-201	chr14:96968710-97033448	+	protein_coding	0.30314	1.23383	1	1	4.97158	4.66844	24.4296	30.3758
ENST00000216281.12_1	HSP90AA1	HSP90AA1-201	chr14:102547075-102553528	-	protein_coding	-0.10679	0.928652	1	1	7.22128	7.32807	159.683	148.219
ENST00000216286.9_2	NID2	NID2-201	chr14:52471521-52535712	-	protein_coding	0.235945	1.17768	1	1	3.78597	3.55003	10.7129	12.794
ENST00000216288.11_1	MARK3	MARK3-201	chr14:103852197-103970163	+	protein_coding	2.49537	5.63874	1	1	3.38191	0.886537	0.848733	9.42453
ENST00000216294.4_1	SNAPC1	SNAPC1-201	chr14:62229075-62263146	+	protein_coding	0.373236	1.29525	1	1	3.14875	2.77552	5.84721	7.86888
ENST00000216297.6_1	SUPT16H	SUPT16H-201	chr14:21819631-21852425	-	protein_coding	-0.144214	0.904872	1	1	5.10907	5.25329	37.1414	33.5131
ENST00000216330.7_1	FKBP3	FKBP3-201	chr14:45584803-45604522	-	protein_coding	3.74494	13.4073	1	1	3.74679	0.00185123	0.001284	12.4245
ENST00000216350.12_1	PRMT5	PRMT5-201	chr14:23389739-23398600	-	protein_coding	-0.5715	0.672917	1	1	2.47717	3.04867	7.27448	4.56803
ENST00000216366.8_1	AP4S1	AP4S1-201	chr14:31494857-31555656	+	protein_coding	0.646588	1.56546	1	1	0.938911	0.292324	0.224611	0.917081
ENST00000216367.9_1	POLE2	POLE2-201	chr14:50110278-50155021	-	protein_coding	-0.804012	0.572754	1	1	0.143773	0.947786	0.92891	0.104791
ENST00000216373.9_1	SOS2	SOS2-201	chr14:50583838-50698276	-	protein_coding	0.453286	1.36916	1	1	3.19819	2.7449	5.70344	8.17806
ENST00000216378.2_1	CDKL1	CDKL1-201	chr14:50798645-50864122	-	protein_coding	-0.663266	0.631447	1	1	0.248872	0.912139	0.881833	0.188278
ENST00000216392.7_1	PYGL	PYGL-201	chr14:51371939-51411454	-	protein_coding	-0.569183	0.673999	1	1	2.49443	3.06361	7.36061	4.63504
ENST00000216410.7_1	GNPNAT1	GNPNAT1-201	chr14:53241912-53258319	-	protein_coding	0.137475	1.09998	1	1	3.21573	3.07825	7.44591	8.29031
ENST00000216416.8_1	CNIH1	CNIH1-201	chr14:54890278-54908149	-	protein_coding	0.542967	1.45697	1	1	3.90964	3.36667	9.31502	14.0286
ENST00000216420.11_1	CGRRF1	CGRRF1-201	chr14:54976546-55006027	+	protein_coding	0.188532	1.1396	1	1	1.1577	0.969167	0.95771	1.23101
ENST00000216442.11_1	ATP6V1D	ATP6V1D-201	chr14:67804788-67826966	-	protein_coding	-0.130313	0.913633	1	1	3.47313	3.60344	11.1547	10.1049
ENST00000216446.8_1	PLEK2	PLEK2-201	chr14:67853700-67878917	-	protein_coding	0.0263272	1.01842	1	1	2.54868	2.52235	4.74518	4.85098
ENST00000216452.8_1	PIGH	PIGH-201	chr14:68056028-68067004	-	protein_coding	-0.1256	0.916622	1	1	1.38038	1.50598	1.84018	1.60337
ENST00000216455.8_1	PSMA3	PSMA3-201	chr14:58711549-58738725	+	protein_coding	0.552639	1.46677	1	1	4.96994	4.4173	20.3668	30.3402
ENST00000216463.8_1	TIMM9	TIMM9-201	chr14:58875321-58894245	-	processed_transcript	-0.475612	0.719162	1	1	0.366453	0.842065	0.792614	0.289179
ENST00000216465.9_1	GSTZ1	GSTZ1-201	chr14:77787227-77797940	+	protein_coding	0.0995442	1.07143	1	1	1.29243	1.19289	1.2861	1.4494
ENST00000216468.7_1	TMED8	TMED8-201	chr14:77801364-77843452	-	protein_coding	-0.369128	0.77425	1	1	1.77689	2.14602	3.42604	2.42686
ENST00000216479.7_1	AHSA1	AHSA1-201	chr14:77924373-77935817	+	protein_coding	-0.0435394	0.970272	1	1	4.08385	4.12739	16.477	15.9575
ENST00000216484.6_1	SPTLC2	SPTLC2-201	chr14:77972340-78083116	-	protein_coding	-0.158837	0.895747	1	1	3.59888	3.75772	12.5265	11.1163
ENST00000216487.11_1	RIN3	RIN3-201	chr14:92980118-93155339	+	protein_coding	0.958833	1.94374	1	1	1.8643	0.905466	0.873149	2.64091
ENST00000216489.7_1	ALKBH1	ALKBH1-201	chr14:78138747-78174363	-	protein_coding	-0.169439	0.889189	1	1	2.06118	2.23062	3.69337	3.17329
ENST00000216500.9_1	DHRS7	DHRS7-201	chr14:60610838-60636574	-	protein_coding	1.05744	2.08124	1	1	3.09653	2.03909	3.10986	7.55359
ENST00000216513.4_1	SIX4	SIX4-201	chr14:61176246-61190852	-	protein_coding	0.886868	1.84916	1	1	2.74836	1.86149	2.63383	5.71953
ENST00000216517.10_2	CEP128	CEP128-201	chr14:81296509-81408031	-	protein_coding	-2.00171	0.249704	1	1	0	2.00171	3.00474	0
ENST00000216520.6_1	ERH	ERH-201	chr14:69846852-69864988	-	processed_transcript	0.41039	1.32905	1	1	1.12312	0.71273	0.638903	1.17818
ENST00000216554.7_1	EIF5	EIF5-201	chr14:103800339-103811362	+	protein_coding	0.168263	1.1237	1	1	2.11172	1.94346	2.84626	3.32206
ENST00000216602.10_1	ZFYVE21	ZFYVE21-201	chr14:104182067-104200005	+	protein_coding	-1.22066	0.429086	1	1	0.0569275	1.27759	1.42434	0.040248
ENST00000216605.12_1	MTHFD1	MTHFD1-201	chr14:64855068-64926722	+	protein_coding	-0.308008	0.807756	1	1	4.6054	4.91341	29.1358	23.3424
ENST00000216629.10_1	BDKRB1	BDKRB1-201	chr14:96722161-96731100	+	protein_coding	-0.502177	0.706041	1	1	2.07474	2.57692	4.96663	3.21269
ENST00000216639.7_1	VRK1	VRK1-201	chr14:97263641-97347950	+	protein_coding	-0.00197171	0.998634	1	1	3.34296	3.34493	9.1607	9.14682
ENST00000216714.7_1	APEX1	APEX1-201	chr14:20923354-20925926	+	protein_coding	-0.911047	0.531799	1	1	0.843042	1.75409	2.37313	0.793828
ENST00000216727.8_1	PABPN1	PABPN1-201	chr14:23790498-23795394	+	protein_coding	-0.280174	0.823492	1	1	4.09757	4.37774	19.7889	16.1195
ENST00000216733.7_1	EFS	EFS-201	chr14:23825611-23834842	-	protein_coding	-0.575117	0.671232	1	1	1.72865	2.30376	3.93744	2.31417
ENST00000216756.10_1	CINP	CINP-201	chr14:102814619-102829229	-	protein_coding	-2.81563	0.14204	1	1	0.216013	3.03165	7.17742	0.161519
ENST00000216774.10_1	SRP54	SRP54-201	chr14:35452104-35498771	+	protein_coding	-0.0879805	0.940839	1	1	2.37165	2.45963	4.50077	4.17534
ENST00000216780.8_1	PCK2	PCK2-201	chr14:24563347-24573339	+	protein_coding	0.683915	1.60649	1	1	1.72704	1.04313	1.06069	2.31049
ENST00000216797.9_1	NFKBIA	NFKBIA-201	chr14:35870717-35873952	-	protein_coding	0.311265	1.2408	1	1	0.859017	0.547752	0.461806	0.813802
ENST00000216799.8_1	EMC9	EMC9-201	chr14:24608174-24610797	-	protein_coding	-0.45534	0.729338	1	1	1.38651	1.84185	2.5847	1.61446
ENST00000216802.9_1	PSME2	PSME2-201	chr14:24612574-24616430	-	protein_coding	-0.131529	0.912863	1	1	3.76925	3.90077	13.9365	12.635
ENST00000216807.11_1	BRMS1L	BRMS1L-201	chr14:36295524-36341169	+	protein_coding	1.83976	3.5795	1	1	2.67172	0.831959	0.780101	5.37187
ENST00000216832.8_1	PNN	PNN-201	chr14:39644417-39652422	+	protein_coding	0.158606	1.11621	1	1	4.50567	4.34706	19.3515	21.7165
ENST00000216840.10_1	RABGGTA	RABGGTA-201	chr14:24734744-24740945	-	protein_coding	-0.0578622	0.960687	1	1	0.68277	0.740632	0.670908	0.605219
ENST00000216877.10_1	PTPRA	PTPRA-201	chr20:2854135-3019722	+	protein_coding	0.726504	1.65462	1	1	1.3803	0.653794	0.5733	1.60322
ENST00000216879.8_1	NSFL1C	NSFL1C-201	chr20:1422807-1448337	-	protein_coding	-0.223683	0.856376	1	1	0.933602	1.15729	1.23037	0.910039
ENST00000216923.4_1	ZFP64	ZFP64-201	chr20:50767817-50808525	-	protein_coding	0.870056	1.82773	1	1	1.72289	0.852836	0.806048	2.30097
ENST00000216951.6_1	GSS	GSS-201	chr20:33516233-33543620	-	protein_coding	-0.316772	0.802864	1	1	4.28612	4.60289	23.3001	18.5097
ENST00000216962.8_1	PYGB	PYGB-201	chr20:25228705-25278650	+	protein_coding	-0.357585	0.78047	1	1	5.0023	5.35988	40.0663	31.051
ENST00000216968.4_2	PROCR	PROCR-201	chr20:33759876-33765165	+	protein_coding	-0.361511	0.778349	1	1	3.29629	3.6578	11.6214	8.82386
ENST00000217026.4_1	MYBL2	MYBL2-201	chr20:42295797-42345136	+	protein_coding	-0.109425	0.926957	1	1	3.82279	3.93222	14.2657	13.1506
ENST00000217074.8_1	PABPC1L	PABPC1L-202	chr20:43538703-43559367	+	protein_coding	0.152534	1.11152	1	1	2.60793	2.4554	4.48464	5.09629
ENST00000217109.8_1	CSTF1	CSTF1-201	chr20:54967450-54981425	+	protein_coding	-0.33499	0.792789	1	1	2.29807	2.63306	5.20342	3.91801
ENST00000217121.9_1	TPD52L2	TPD52L2-201	chr20:62496647-62522898	+	protein_coding	3.52723	11.5293	1	1	3.75266	0.225434	0.169129	12.4792
ENST00000217131.5_1	CTSZ	CTSZ-201	chr20:57570240-57582302	-	protein_coding	0.0276057	1.01932	1	1	6.82774	6.80013	110.441	112.594
ENST00000217162.5_1	TCFL5	TCFL5-201	chr20:61476490-61493115	-	protein_coding	0.112812	1.08133	1	1	1.53493	1.42211	1.67978	1.89774
ENST00000217173.6_1	UBOX5	UBOX5-201	chr20:3088219-3140842	-	protein_coding	0.170125	1.12516	1	1	1.34777	1.17764	1.26207	1.54518
ENST00000217195.12_1	C20orf27	C20orf27-201	chr20:3734155-3748375	-	protein_coding	-0.767793	0.587315	1	1	0	0.767793	0.702663	0
ENST00000217233.7_1	TRIB3	TRIB3-201	chr20:361261-378203	+	protein_coding	1.10563	2.15192	1	1	3.57747	2.47184	4.54753	10.9378
ENST00000217244.7_1	CSNK2A1	CSNK2A1-201	chr20:461741-524465	-	protein_coding	0.760448	1.69402	1	1	3.35552	2.59508	5.04221	9.23561
ENST00000217289.8_1	FERMT1	FERMT1-201	chr20:6055492-6104191	-	protein_coding	-0.629598	0.646356	1	1	0.470418	1.10002	1.14357	0.385511
ENST00000217315.9_1	TM9SF4	TM9SF4-201	chr20:30697539-30755061	+	protein_coding	1.19161	2.28408	1	1	2.18616	0.994546	0.992454	3.55092
ENST00000217381.2_1	SNTA1	SNTA1-201	chr20:31995761-32031698	-	protein_coding	-0.854004	0.553247	1	1	2.82145	3.67545	11.7768	6.06872
ENST00000217402.2_1	CHMP4B	CHMP4B-201	chr20:32399110-32442172	+	protein_coding	0.0335341	1.02352	1	1	5.48319	5.44965	42.7028	43.7305
ENST00000217426.6_1	AHCY	AHCY-201	chr20:32868074-32891154	-	protein_coding	2.73405	6.65322	1	1	3.99291	1.25886	1.39307	14.9216
ENST00000217446.7_2	PIGU	PIGU-201	chr20:33148346-33264889	-	protein_coding	-0.336834	0.791777	1	1	2.96109	3.29792	8.83496	6.7871
ENST00000217455.8_1	ACOT8	ACOT8-201	chr20:44470360-44486045	-	protein_coding	0.0161156	1.01123	1	1	1.8747	1.85858	2.62651	2.66724
ENST00000217456.2_1	APMAP	APMAP-201	chr20:24943561-24973615	-	protein_coding	0.0868119	1.06202	1	1	5.38611	5.2993	38.3775	40.8197
ENST00000217515.10_2	TXNL1	TXNL1-201	chr18:54264439-54305876	-	protein_coding	0.489883	1.40433	1	1	2.68557	2.19568	3.58106	5.43333
ENST00000217652.7_1	MYL12A	MYL12A-201	chr18:3247528-3256234	+	protein_coding	0.0941653	1.06745	1	1	7.21846	7.1243	138.517	147.927
ENST00000217800.9_1	POLI	POLI-201	chr18:51797732-51821089	+	protein_coding	2.01119	4.03113	1	1	2.257	0.245813	0.185761	3.77996
ENST00000217890.10_1	ARSD	ARSD-201	chrX:2831655-2847316	-	processed_transcript	-0.0186318	0.987168	1	1	0.905004	0.923636	0.89689	0.87255
ENST00000217893.9_1	TAF9	TAF9-201	chr5:68660572-68665469	-	protein_coding	0.0664688	1.04715	1	1	4.33728	4.27082	18.3038	19.214
ENST00000217901.9_1	IDH3G	IDH3G-201	chrX:153051221-153059978	-	protein_coding	0.156921	1.1149	1	1	4.63688	4.47996	21.3152	23.8793
ENST00000217909.7_1	SLC25A43	SLC25A43-201	chrX:118533023-118588441	+	protein_coding	0.139689	1.10167	1	1	2.12249	1.9828	2.9526	3.35445
ENST00000217939.6_1	MXRA5	MXRA5-201	chrX:3226606-3264682	-	protein_coding	-0.336356	0.792039	1	1	4.74542	5.08178	32.8663	25.8235
ENST00000217958.7_1	PSMD10	PSMD10-201	chrX:107327437-107334848	-	protein_coding	-0.036737	0.974857	1	1	3.53367	3.5704	10.8795	10.5808
ENST00000217961.4_1	STS	STS-201	chrX:7137497-7272851	+	protein_coding	-0.372191	0.772609	1	1	2.96723	3.33942	9.12201	6.82035
ENST00000217964.11_1	TBL1X	TBL1X-201	chrX:9433048-9687783	+	protein_coding	-0.251026	0.840299	1	1	2.86344	3.11446	7.66058	6.27747
ENST00000217971.7_1	PGRMC1	PGRMC1-201	chrX:118370216-118378429	+	protein_coding	0.164472	1.12076	1	1	6.37765	6.21318	73.1912	82.1502
ENST00000218056.9_1	WDR13	WDR13-201	chrX:48455880-48463581	+	protein_coding	-0.0900877	0.939466	1	1	1.77888	1.86897	2.65272	2.4316
ENST00000218089.13_1	STAG2	STAG2-201	chrX:123094369-123235348	+	protein_coding	1.60183	3.03528	1	1	1.89245	0.290623	0.223168	2.71265
ENST00000218104.5_1	ABCD1	ABCD1-201	chrX:152990323-153010216	+	protein_coding	-0.466958	0.723489	1	1	2.05515	2.52211	4.74422	3.15588
ENST00000218147.11_2	BCORL1	BCORL1-201	chrX:129116586-129191638	+	protein_coding	0.101445	1.07285	1	1	0.585461	0.484015	0.398631	0.500518
ENST00000218176.3_1	KCND1	KCND1-201	chrX:48818647-48827976	-	protein_coding	0.430169	1.34739	1	1	1.25499	0.82482	0.771314	1.38665
ENST00000218200.12_1	FMR1	FMR1-201	chrX:146993469-147032632	+	protein_coding	1.30758	2.47525	1	1	1.3105	0.00292714	0.002031	1.48028
ENST00000218249.7_2	RAB40AL	RAB40AL-201	chrX:102192200-102193228	+	protein_coding	0.222294	1.16659	1	1	1.01228	0.789987	0.729059	1.0171
ENST00000218328.12_1	HUWE1	HUWE1-201	chrX:53611171-53713673	-	processed_transcript	0.542246	1.45624	1	1	0.892073	0.349827	0.274408	0.855841
ENST00000218340.3_1	RP2	RP2-201	chrX:46696375-46741793	+	protein_coding	0.182548	1.13489	1	1	3.31908	3.13653	7.79408	8.98029
ENST00000218348.7_1	USP11	USP11-201	chrX:47092265-47107726	+	protein_coding	-0.792586	0.577309	1	1	1.31727	2.10986	3.31649	1.49195
ENST00000218364.4_1	HTATSF1	HTATSF1-201	chrX:135579670-135594505	+	protein_coding	3.34792	10.1818	1	1	4.16222	0.814301	0.758446	16.9041
ENST00000218388.8_1	TIMP1	TIMP1-201	chrX:47441712-47446188	+	protein_coding	-0.554057	0.681102	1	1	7.67246	8.22651	298.521	203.005
ENST00000218439.8_1	MAGED2	MAGED2-201	chrX:54834771-54842127	+	protein_coding	0.239758	1.18079	1	1	1.32524	1.08549	1.12209	1.50575
ENST00000218516.3_1	GLA	GLA-201	chrX:100652791-100662913	-	protein_coding	0.116998	1.08448	1	1	3.22825	3.11126	7.64135	8.37134
ENST00000218652.11_1	NDFIP2	NDFIP2-201	chr13:80055287-80130210	+	protein_coding	-2.32605	0.199429	1	1	0.344282	2.67033	5.36576	0.269519
ENST00000218867.3_1	SGCG	SGCG-201	chr13:23755091-23899304	+	protein_coding	-0.560329	0.678148	1	1	1.28096	1.84129	2.5833	1.43
ENST00000219066.5_2	NTHL1	NTHL1-201	chr16:2089816-2097867	-	protein_coding	-0.581398	0.668316	1	1	1.78148	2.36288	4.14395	2.43778
ENST00000219069.5_1	ZNF263	ZNF263-201	chr16:3332943-3341460	+	protein_coding	-0.0718596	0.951411	1	1	1.47021	1.54207	1.91211	1.77062
ENST00000219070.8_1	MMP2	MMP2-201	chr16:55512883-55540603	+	protein_coding	0.533704	1.44764	1	1	7.47189	6.93818	121.631	176.526
ENST00000219091.8_1	ZNF205	ZNF205-201	chr16:3162574-3170484	+	protein_coding	-0.253692	0.838748	1	1	1.69781	1.95151	2.86778	2.24409
ENST00000219097.6_2	ORC6	ORC6-201	chr16:46723558-46732306	+	protein_coding	-0.747827	0.5955	1	1	0.362387	1.11021	1.15878	0.285551
ENST00000219139.7_1	C16orf70	C16orf70-201	chr16:67143891-67182442	+	protein_coding	-0.0302499	0.979251	1	1	2.76862	2.79887	5.95897	5.81458
ENST00000219150.9_1	CORO1A	CORO1A-201	chr16:30194743-30200397	+	protein_coding	-0.315002	0.80385	1	1	0.432957	0.747959	0.679415	0.349998
ENST00000219168.8_1	LYRM1	LYRM1-201	chr16:20912075-20936326	+	protein_coding	-1.09527	0.468048	1	1	0.582517	1.67779	2.19937	0.497459
ENST00000219169.8_1	NUTF2	NUTF2-201	chr16:67880635-67906470	+	protein_coding	0.0500886	1.03533	1	1	3.66812	3.61803	11.2782	11.712
ENST00000219204.7_1	ARL2BP	ARL2BP-201	chr16:57279010-57287547	+	protein_coding	-0.113302	0.924469	1	1	4.12348	4.23679	17.8538	16.4298
ENST00000219240.8_1	DHODH	DHODH-201	chr16:72042643-72059315	+	protein_coding	-0.0433357	0.970409	1	1	1.34382	1.38716	1.61563	1.53823
ENST00000219252.9_1	POLR2C	POLR2C-201	chr16:57496299-57505922	+	protein_coding	-0.419712	0.747574	1	1	4.16264	4.58236	22.9567	16.9094
ENST00000219271.3_1	MMP15	MMP15-201	chr16:58059470-58080805	+	protein_coding	-0.369216	0.774203	1	1	1.09159	1.46081	1.75263	1.13109
ENST00000219281.7_1	USB1	USB1-201	chr16:58035277-58055522	+	protein_coding	-0.588	0.665265	1	1	1.69169	2.27969	3.85572	2.23034
ENST00000219299.8_2	CCDC113	CCDC113-201	chr16:58283840-58317740	+	protein_coding	-0.192797	0.874908	1	1	0.463327	0.656125	0.575844	0.378718
ENST00000219302.7_1	NME3	NME3-201	chr16:1820287-1821731	-	protein_coding	0.412107	1.33063	1	1	0.729668	0.317561	0.246222	0.658258
ENST00000219313.8_1	PSMD7	PSMD7-201	chr16:74330673-74340186	+	protein_coding	0.245324	1.18536	1	1	4.68307	4.43775	20.6718	24.6889
ENST00000219320.8_1	SLC38A7	SLC38A7-201	chr16:58699013-58719008	-	protein_coding	0.0499088	1.0352	1	1	2.09535	2.04544	3.12799	3.27329
ENST00000219343.10_1	SLC7A6	SLC7A6-201	chr16:68298433-68335722	+	protein_coding	1.32906	2.51239	1	1	1.42744	0.0983764	0.070568	1.68968
ENST00000219345.9_2	PLA2G15	PLA2G15-201	chr16:68279247-68294965	+	protein_coding	0.401792	1.32115	1	1	2.04771	1.64592	2.12947	3.13449
ENST00000219400.7_1	CMC2	CMC2-201	chr16:81000345-81040719	-	protein_coding	-0.0322567	0.977889	1	1	0.981022	1.01328	1.01849	0.973863
ENST00000219431.4_1	MPG	MPG-201	chr16:128256-135841	+	protein_coding	-0.792507	0.57734	1	1	3.74072	4.53323	22.1546	12.3681
ENST00000219439.8_1	HSDL1	HSDL1-201	chr16:84155886-84178793	-	protein_coding	-0.127425	0.915464	1	1	2.12484	2.25226	3.7643	3.36154
ENST00000219473.11_2	USP10	USP10-201	chr16:84733584-84813187	+	protein_coding	1.05864	2.08297	1	1	3.37818	2.31954	3.99173	9.39761
ENST00000219476.7_1	TSC2	TSC2-201	chr16:2097466-2138713	+	protein_coding	-1.33246	0.397091	1	1	0.0407999	1.37326	1.59055	0.028684
ENST00000219478.10_1	ZNF500	ZNF500-201	chr16:4798240-4817219	-	protein_coding	0.0415722	1.02923	1	1	1.11297	1.07139	1.10146	1.1629
ENST00000219479.6_2	NME4	NME4-201	chr16:447209-450759	+	protein_coding	0.622105	1.53912	1	1	2.64275	2.02065	3.05766	5.24522
ENST00000219481.9_1	DECR2	DECR2-201	chr16:451826-462487	+	protein_coding	0.216683	1.16206	1	1	1.2903	1.07362	1.10471	1.4458
ENST00000219542.3_4	METRN	METRN-201	chr16:765338-767390	+	protein_coding	-0.923791	0.527122	1	1	1.78635	2.71015	5.54388	2.44942
ENST00000219548.8_1	STUB1	STUB1-201	chr16:730276-732799	+	protein_coding	-0.804706	0.572479	1	1	2.79715	3.60186	11.1414	5.95068
ENST00000219599.7_1	CRYM	CRYM-201	chr16:21269842-21314372	-	protein_coding	-0.565219	0.675853	1	1	0.222462	0.787682	0.726298	0.166723
ENST00000219611.6_1	CAPN15	CAPN15-201	chr16:577856-604636	+	protein_coding	-0.376744	0.770174	1	1	2.9974	3.37414	9.36855	6.98559
ENST00000219689.11_1	USP31	USP31-201	chr16:23072727-23160591	-	protein_coding	0.0648311	1.04596	1	1	2.3824	2.31757	3.98492	4.21404
ENST00000219782.10_2	MAZ	MAZ-201	chr16:29817917-29822485	+	protein_coding	-0.113803	0.924149	1	1	2.95108	3.06489	7.36803	6.7333
ENST00000219789.10_1	CDIPT	CDIPT-201	chr16:29869678-29875057	-	protein_coding	-0.733124	0.6016	1	1	0.957646	1.69077	2.22829	0.942139
ENST00000219794.10_1	BCKDK	BCKDK-201	chr16:31119615-31124112	+	protein_coding	-0.32954	0.79579	1	1	1.85676	2.1863	3.55137	2.62194
ENST00000219837.11_3	KNOP1	KNOP1-201	chr16:19713256-19729556	-	protein_coding	-0.057967	0.960617	1	1	2.02229	2.08026	3.22884	3.06229
ENST00000219905.11_1	MGA	MGA-201	chr15:41952610-42062141	+	protein_coding	0.349593	1.2742	1	1	1.03063	0.681041	0.603296	1.04292
ENST00000220003.13_1	CSK	CSK-201	chr15:75074398-75095539	+	protein_coding	-0.301302	0.81152	1	1	3.01274	3.31404	8.94549	7.07097
ENST00000220058.8_1	MTFMT	MTFMT-201	chr15:65293850-65321965	-	protein_coding	-0.455941	0.729034	1	1	1.43315	1.88909	2.70403	1.70036
ENST00000220244.7_1	CEMIP	CEMIP-201	chr15:81071684-81244117	+	protein_coding	-0.407406	0.753978	1	1	3.36744	3.77484	12.688	9.32048
ENST00000220325.8_1	EHD4	EHD4-201	chr15:42188137-42264776	-	protein_coding	-0.683752	0.622544	1	1	3.20515	3.8889	13.8141	8.22244
ENST00000220429.12_1	GABPB1	GABPB1-201	chr15:50569460-50647350	-	protein_coding	0.362968	1.28607	1	1	2.39413	2.03116	3.08734	4.25661
ENST00000220496.8_1	DNAJC17	DNAJC17-201	chr15:41057353-41099675	-	protein_coding	0.448609	1.36472	1	1	1.68848	1.23987	1.36177	2.22316
ENST00000220509.9_1	VPS18	VPS18-201	chr15:41186628-41196173	+	protein_coding	-0.165577	0.891572	1	1	3.80249	3.96806	14.6497	12.9528
ENST00000220514.7_1	OIP5	OIP5-201	chr15:41601466-41624819	-	protein_coding	-0.411981	0.751591	1	1	2.20483	2.61681	5.13394	3.61021
ENST00000220531.7_1	BLOC1S6	BLOC1S6-201	chr15:45879321-45901909	+	protein_coding	0.250971	1.19001	1	1	4.03907	3.7881	12.8144	15.4392
ENST00000220562.8_1	EXTL3	EXTL3-201	chr8:28558844-28611204	+	protein_coding	-0.143753	0.905161	1	1	3.59148	3.73523	12.3173	11.0543
ENST00000220584.8_1	FDFT1	FDFT1-201	chr8:11660120-11696818	+	protein_coding	-0.0248696	0.982909	1	1	1.7388	1.76367	2.39561	2.33758
ENST00000220592.9_2	AGO2	AGO2-201	chr8:141530255-141645718	-	protein_coding	0.665257	1.58585	1	1	4.1322	3.46694	10.0574	16.5354
ENST00000220597.4_1	PAG1	PAG1-201	chr8:81880045-82024303	-	protein_coding	0.149967	1.10954	1	1	2.12211	1.97214	2.9235	3.3533
ENST00000220659.10_1	BRF2	BRF2-201	chr8:37700786-37707422	-	protein_coding	-0.161422	0.894143	1	1	2.33346	2.49488	4.63681	4.04012
ENST00000220751.4_1	RIPK2	RIPK2-201	chr8:90769975-90803291	+	protein_coding	-0.30891	0.807251	1	1	2.38203	2.69094	5.45732	4.21268
ENST00000220763.9_1	CPQ	CPQ-201	chr8:97657455-98155729	+	protein_coding	-0.078453	0.947073	1	1	3.54362	3.62207	11.3127	10.661
ENST00000220764.6_1	DECR1	DECR1-201	chr8:91013633-91064236	+	protein_coding	0.263136	1.20008	1	1	3.58599	3.32286	9.00644	11.0086
ENST00000220772.7_1	SFRP1	SFRP1-201	chr8:41119477-41167016	-	protein_coding	-0.448705	0.7327	1	1	2.56769	3.01639	7.09143	4.92859
ENST00000220809.8_1	PLAT	PLAT-201	chr8:42032751-42065242	-	protein_coding	-0.182491	0.88118	1	1	1.95999	2.14248	3.4152	2.89059
ENST00000220822.11_1	GDAP1	GDAP1-201	chr8:75262617-75279111	+	protein_coding	-0.474857	0.719538	1	1	1.00515	1.48	1.7895	1.00715
ENST00000220847.8_1	PHF20L1	PHF20L1-201	chr8:133787604-133858168	+	protein_coding	-0.206486	0.866646	1	1	0.71338	0.919866	0.891939	0.639641
ENST00000220849.9_1	EIF3E	EIF3E-201	chr8:109213972-109260994	-	protein_coding	-0.187562	0.878089	1	1	2.93107	3.11863	7.68566	6.62678
ENST00000220853.7_1	EMC2	EMC2-201	chr8:109455853-109499141	+	protein_coding	-0.0917041	0.938414	1	1	3.0324	3.1241	7.71863	7.18168
ENST00000220856.6_1	WISP1	WISP1-201	chr8:134203380-134240307	+	protein_coding	0.157904	1.11567	1	1	0.62639	0.468485	0.383656	0.543697
ENST00000220876.11_1	STMN2	STMN2-201	chr8:80523049-80578410	+	protein_coding	0.381625	1.30281	1	1	3.973	3.59138	11.0535	14.7034
ENST00000220913.9_1	CHRAC1	CHRAC1-201	chr8:141521397-141527236	+	protein_coding	-0.528367	0.693339	1	1	2.15805	2.68641	5.43711	3.4631
ENST00000220931.10_1	NCALD	NCALD-201	chr8:102698955-102803189	-	protein_coding	1.34559	2.54135	1	1	1.34559	0	0	1.54135
ENST00000220959.8_1	UBR5	UBR5-201	chr8:103265964-103424917	-	protein_coding	2.87033	7.31232	1	1	3.5175	0.647165	0.566088	10.4517
ENST00000220966.10_1	PYCR3	PYCR3-201	chr8:144686083-144691784	-	protein_coding	-0.578485	0.669667	1	1	1.33979	1.91827	2.77971	1.53114
ENST00000221086.7_1	MTMR9	MTMR9-201	chr8:11141925-11185655	+	protein_coding	0.442123	1.3586	1	1	2.97707	2.53494	4.79554	6.87383
ENST00000221114.7_1	DCTN6	DCTN6-201	chr8:30013813-30041156	+	protein_coding	0.228661	1.17175	1	1	3.94701	3.71835	12.1624	14.4229
ENST00000221130.9_2	GSR	GSR-201	chr8:30535578-30585443	-	protein_coding	0.118442	1.08556	1	1	4.04472	3.92627	14.2029	15.5037
ENST00000221132.7_1	TNFRSF10A	TNFRSF10A-201	chr8:23047965-23082639	-	protein_coding	-0.253361	0.838939	1	1	2.34102	2.59438	5.03929	4.0666
ENST00000221138.8_1	PPP2CB	PPP2CB-201	chr8:30643126-30670388	-	protein_coding	0.482713	1.39737	1	1	5.12663	4.64391	24.001	33.9356
ENST00000221166.9_1	NEFM	NEFM-201	chr8:24770525-24776606	+	protein_coding	-0.449017	0.732542	1	1	0.61632	1.06534	1.09266	0.53296
ENST00000221200.8_1	KCTD9	KCTD9-201	chr8:25285363-25315983	-	protein_coding	-0.0847916	0.942921	1	1	4.30676	4.39155	19.9889	18.7908
ENST00000221232.9_1	CNOT3	CNOT3-201	chr19:54641444-54659419	+	protein_coding	-0.169597	0.889091	1	1	1.94103	2.11063	3.3188	2.8398
ENST00000221233.8_1	EXOSC5	EXOSC5-201	chr19:41892279-41903384	-	protein_coding	0.481751	1.39644	1	1	2.15299	1.67124	2.18488	3.44748
ENST00000221249.10_2	PNPLA6	PNPLA6-201	chr19:7598890-7626650	+	protein_coding	-0.0485677	0.966896	1	1	2.71408	2.76264	5.78639	5.56173
ENST00000221264.8_2	PLAUR	PLAUR-201	chr19:44152732-44174699	-	protein_coding	-0.0958412	0.935726	1	1	1.41984	1.51568	1.85934	1.67556
ENST00000221265.7_1	PAF1	PAF1-201	chr19:39876492-39881835	-	protein_coding	-0.163131	0.893085	1	1	4.3606	4.52373	22.0026	19.5433
ENST00000221315.9_1	ZNF432	ZNF432-201	chr19:52536673-52552073	-	protein_coding	0.333711	1.26025	1	1	2.03201	1.6983	2.24518	3.08974
ENST00000221363.8_2	MAN2B1	MAN2B1-201	chr19:12757330-12777548	-	protein_coding	-0.434875	0.739758	1	1	2.19432	2.62919	5.18679	3.57673
ENST00000221418.8_1	ECH1	ECH1-201	chr19:39306062-39322645	-	protein_coding	0.235344	1.17719	1	1	3.23302	2.99767	6.9871	8.40232
ENST00000221419.9_1	HNRNPL	HNRNPL-201	chr19:39327028-39340973	-	protein_coding	0.0116089	1.00808	1	1	2.10124	2.08963	3.2564	3.29079
ENST00000221431.10_1	SARS2	SARS2-201	chr19:39405906-39421536	-	protein_coding	0.728236	1.65661	1	1	2.26915	1.54091	1.90978	3.82037
ENST00000221448.9_1	SNRNP70	SNRNP70-201	chr19:49588708-49611820	+	protein_coding	0.438368	1.35507	1	1	4.50754	4.06917	15.7858	21.746
ENST00000221452.12_1	RELB	RELB-201	chr19:45504688-45541452	+	protein_coding	0.487117	1.40164	1	1	0.898693	0.411576	0.330138	0.864376
ENST00000221459.6_1	LIN7B	LIN7B-201	chr19:49617618-49621717	+	protein_coding	-0.134363	0.911072	1	1	0.826319	0.960681	0.946229	0.773155
ENST00000221462.8_1	PPP1R37	PPP1R37-201	chr19:45596220-45650543	+	protein_coding	-0.893396	0.538345	1	1	2.7657	3.6591	11.6328	5.8008
ENST00000221466.9_1	FCGRT	FCGRT-201	chr19:50015536-50029590	+	protein_coding	0.100038	1.0718	1	1	1.82307	1.72303	2.30129	2.53832
ENST00000221476.3_1	CKM	CKM-201	chr19:45809672-45826235	-	protein_coding	0.027286	1.01909	1	1	0.981907	0.954621	0.93807	0.975074
ENST00000221480.5_1	PEX11G	PEX11G-201	chr19:7541761-7553905	-	protein_coding	-0.776082	0.58395	1	1	0	0.776082	0.712474	0
ENST00000221486.4_1	RNASEH2A	RNASEH2A-201	chr19:12917394-12924451	+	protein_coding	-1.20177	0.434742	1	1	3.77513	4.9769	30.4917	12.6908
ENST00000221494.9_3	SF3A2	SF3A2-201	chr19:2236503-2248678	+	protein_coding	-0.0717611	0.951476	1	1	4.67738	4.74914	25.8926	24.5877
ENST00000221504.12_1	TRMT1	TRMT1-201	chr19:13215721-13227471	-	protein_coding	-0.215248	0.861398	1	1	0.983989	1.19924	1.29618	0.977927
ENST00000221543.9_1	TBC1D17	TBC1D17-201	chr19:50380682-50392001	+	protein_coding	-0.239643	0.846955	1	1	0.996136	1.23578	1.35509	0.994651
ENST00000221561.12_1	AES	AES-201	chr19:3052908-3063105	-	protein_coding	-0.46865	0.722641	1	1	0.426299	0.894949	0.859544	0.343782
ENST00000221566.6_1	SGTA	SGTA-201	chr19:2754712-2783369	-	protein_coding	-0.0571991	0.961128	1	1	4.77994	4.83714	27.584	26.4729
ENST00000221573.10_1	SNAPC2	SNAPC2-201	chr19:7985201-7988135	+	protein_coding	-0.898044	0.536614	1	1	2.67136	3.5694	10.8713	5.37028
ENST00000221665.4_1	FIZ1	FIZ1-201	chr19:56102737-56110893	-	protein_coding	0.132789	1.09641	1	1	2.23776	2.10497	3.30189	3.71664
ENST00000221671.7_1	C19orf44	C19orf44-201	chr19:16607122-16632161	+	protein_coding	-0.0469488	0.967981	1	1	0.779598	0.826546	0.773435	0.716652
ENST00000221730.7_1	EPHX3	EPHX3-201	chr19:15337730-15343243	-	protein_coding	0.339206	1.26506	1	1	0.642654	0.303449	0.234091	0.561199
ENST00000221770.7_1	POP4	POP4-201	chr19:30097201-30108144	+	protein_coding	-0.112548	0.924953	1	1	0.758504	0.871052	0.828996	0.691735
ENST00000221801.7_2	FBL	FBL-201	chr19:40325098-40337054	-	protein_coding	-1.06956	0.476465	1	1	3.34908	4.41863	20.3866	9.18995
ENST00000221855.7_1	TBCB	TBCB-201	chr19:36605888-36616847	+	protein_coding	-0.292784	0.816325	1	1	3.45334	3.74612	12.4182	9.95364
ENST00000221856.10_1	FSD1	FSD1-201	chr19:4304597-4323833	+	protein_coding	0.0629588	1.04461	1	1	0.686999	0.62404	0.541185	0.609931
ENST00000221859.8_1	POLR2I	POLR2I-201	chr19:36604612-36606248	-	protein_coding	0.381523	1.30272	1	1	2.37985	1.99833	2.99537	4.20484
ENST00000221891.8_2	APLP1	APLP1-201	chr19:36359347-36370690	+	protein_coding	-0.928029	0.525576	1	1	0.973682	1.90171	2.73656	0.963846
ENST00000221899.7_1	CACTIN	CACTIN-201	chr19:3610658-3626813	-	protein_coding	-1.09169	0.469212	1	1	0	1.09169	1.13123	0
ENST00000221922.10_2	CCDC9	CCDC9-201	chr19:47759716-47775210	+	protein_coding	0.0322468	1.0226	1	1	3.18347	3.15123	7.8841	8.08491
ENST00000221930.5_1	TGFB1	TGFB1-201	chr19:41836228-41859816	-	protein_coding	-0.14275	0.905791	1	1	6.27098	6.41373	84.256	76.2241
ENST00000221957.8_1	PLIN3	PLIN3-201	chr19:4838353-4867780	-	protein_coding	-0.647561	0.638358	1	1	2.29131	2.93887	6.66811	3.895
ENST00000221975.6_1	RPS19	RPS19-201	chr19:42364327-42375484	+	protein_coding	-0.951713	0.517018	1	1	3.36781	4.31953	18.9668	9.32318
ENST00000222005.6_1	CDC37	CDC37-201	chr19:10501810-10514209	-	protein_coding	-0.29486	0.815151	1	1	5.21319	5.50805	44.508	36.0959
ENST00000222008.10_1	RABAC1	RABAC1-201	chr19:42460833-42463542	-	protein_coding	-0.400261	0.757721	1	1	5.06149	5.46175	43.0707	32.3933
ENST00000222120.7_1	RAB3D	RAB3D-201	chr19:11432722-11450344	-	protein_coding	-0.457708	0.728142	1	1	1.47827	1.93598	2.82638	1.78615
ENST00000222122.9_1	DBP	DBP-201	chr19:49133287-49140695	-	protein_coding	0.447422	1.3636	1	1	1.26799	0.820573	0.766107	1.40827
ENST00000222190.9_1	WDR83OS	WDR83OS-201	chr19:12778889-12780217	-	protein_coding	0.221724	1.16613	1	1	0.675718	0.453995	0.369828	0.597392
ENST00000222214.9_1	GCDH	GCDH-201	chr19:13001840-13010783	+	protein_coding	-0.61925	0.651009	1	1	0.650476	1.26973	1.41116	0.569686
ENST00000222219.7_1	DNASE2	DNASE2-201	chr19:12986025-12992282	-	protein_coding	-0.672272	0.627518	1	1	3.27843	3.9507	14.4625	8.70299
ENST00000222224.3_1	LENG1	LENG1-201	chr19:54658899-54663620	-	protein_coding	-0.237225	0.848376	1	1	1.78101	2.01823	3.05087	2.43666
ENST00000222247.9_1	RPL18A	RPL18A-201	chr19:17970685-17974125	+	protein_coding	0.498161	1.41241	1	1	7.21563	6.71747	104.235	147.635
ENST00000222250.4_1	ARRDC2	ARRDC2-201	chr19:18118977-18124911	+	protein_coding	-0.155862	0.897596	1	1	1.40063	1.5565	1.94138	1.64017
ENST00000222254.12_1	PIK3R2	PIK3R2-201	chr19:18263928-18281350	+	protein_coding	-0.362736	0.777688	1	1	3.27451	3.63725	11.4429	8.67669
ENST00000222256.8_1	RAB3A	RAB3A-201	chr19:18307594-18314884	-	protein_coding	-0.608599	0.655833	1	1	0.95125	1.55985	1.94823	0.933547
ENST00000222266.2_1	PSENEN	PSENEN-201	chr19:36236520-36237905	+	protein_coding	0.203274	1.15131	1	1	1.64269	1.43941	1.71211	2.12247
ENST00000222271.6_1	COMP	COMP-201	chr19:18893583-18902123	-	protein_coding	-0.00650187	0.995503	1	1	2.69759	2.70409	5.51646	5.48715
ENST00000222284.9_1	TMEM147	TMEM147-201	chr19:36036497-36038428	+	protein_coding	-0.497515	0.708326	1	1	3.98226	4.47977	21.3123	14.8044
ENST00000222305.7_2	USF2	USF2-201	chr19:35759968-35770715	+	protein_coding	-0.020316	0.986017	1	1	0.867425	0.887741	0.850277	0.824404
ENST00000222307.8_2	KXD1	KXD1-201	chr19:18668598-18680188	+	protein_coding	-1.6532	0.317935	1	1	1.28841	2.94161	6.68268	1.44259
ENST00000222308.8_3	FKBP8	FKBP8-201	chr19:18642572-18654334	-	protein_coding	1.08935	2.12779	1	1	5.20424	4.11488	16.3262	35.8665
ENST00000222329.8_1	ERF	ERF-201	chr19:42751724-42759309	-	protein_coding	-0.128556	0.914746	1	1	4.66629	4.79485	26.7583	24.3918
ENST00000222330.7_1	GSK3A	GSK3A-201	chr19:42734338-42746745	-	protein_coding	-0.660965	0.632455	1	1	0.186947	0.847912	0.799894	0.138352
ENST00000222345.10_1	SIPA1L3	SIPA1L3-201	chr19:38397868-38699012	+	protein_coding	-0.408684	0.75331	1	1	3.97018	4.37887	19.8051	14.6727
ENST00000222388.6_1	ABCF2	ABCF2-201	chr7:150904923-150924252	-	protein_coding	-0.730156	0.602839	1	1	0.316242	1.0464	1.06537	0.245083
ENST00000222390.9_2	HGF	HGF-201	chr7:81328322-81399514	-	protein_coding	-0.931974	0.524141	1	1	0.438555	1.37053	1.58565	0.355246
ENST00000222399.10_1	LAMB1	LAMB1-201	chr7:107564263-107643700	-	protein_coding	0.190497	1.14116	1	1	6.67175	6.48125	88.3412	100.952
ENST00000222402.7_1	UBE2D4	UBE2D4-201	chr7:43966043-43995735	+	protein_coding	-0.802574	0.573325	1	1	1.18436	1.98693	2.96393	1.27262
ENST00000222462.2_1	WNT16	WNT16-201	chr7:120969057-120981158	+	protein_coding	-0.609785	0.655294	1	1	0.796622	1.40641	1.65076	0.737029
ENST00000222482.8_1	CPA4	CPA4-201	chr7:129932993-129964019	+	protein_coding	0.311152	1.2407	1	1	1.67301	1.36186	1.57017	2.1888
ENST00000222511.10_1	GTPBP10	GTPBP10-201	chr7:89975990-90020769	+	protein_coding	-0.0787163	0.9469	1	1	0.849436	0.928152	0.902837	0.801796
ENST00000222543.9_1	TFPI2	TFPI2-201	chr7:93514709-93520303	-	protein_coding	-0.0866343	0.941717	1	1	4.72542	4.81206	27.0914	25.4541
ENST00000222547.7_1	BET1	BET1-201	chr7:93622554-93633687	-	protein_coding	0.0670555	1.04758	1	1	2.50223	2.43517	4.40829	4.66559
ENST00000222553.7_1	NAMPT	NAMPT-201	chr7:105888731-105925638	-	protein_coding	0.482731	1.39739	1	1	4.01277	3.53004	10.5518	15.1423
ENST00000222567.5_1	TWISTNB	TWISTNB-201	chr7:19735085-19748710	-	protein_coding	0.100699	1.07229	1	1	2.82963	2.72893	5.62965	6.10892
ENST00000222572.7_1	PON2	PON2-201	chr7:95034209-95064510	-	protein_coding	-0.0680301	0.95394	1	1	0.927708	0.995738	0.9941	0.902251
ENST00000222573.4_1	ITGB8	ITGB8-201	chr7:20370746-20455377	+	protein_coding	1.19972	2.29695	1	1	2.47178	1.27206	1.41507	4.5473
ENST00000222574.8_1	HBP1	HBP1-201	chr7:106809460-106842974	+	protein_coding	0.302109	1.23295	1	1	1.3837	1.08159	1.11637	1.60937
ENST00000222584.7_1	SP4	SP4-201	chr7:21467652-21554440	+	protein_coding	-0.0361647	0.975244	1	1	1.00135	1.03751	1.05268	1.00187
ENST00000222597.6_1	CBLL1	CBLL1-201	chr7:107384587-107400131	+	protein_coding	-2.01239	0.247862	1	1	0.105331	2.11772	3.34008	0.075741
ENST00000222644.9_1	MPP6	MPP6-201	chr7:24612965-24733812	+	protein_coding	-0.00166434	0.998847	1	1	0.89866	0.900325	0.866486	0.864334
ENST00000222673.5_1	OGDH	OGDH-201	chr7:44646238-44748665	+	protein_coding	3.24452	9.47758	1	1	4.13455	0.89003	0.853215	16.564
ENST00000222690.10_1	H2AFV	H2AFV-201	chr7:44866390-44887676	-	protein_coding	0.422855	1.34058	1	1	4.98106	4.55821	22.5591	30.5827
ENST00000222693.4_1	CAV2	CAV2-201	chr7:116139444-116148595	+	protein_coding	0.272442	1.20785	1	1	4.56897	4.29653	18.651	22.7355
ENST00000222725.9_1	LFNG	LFNG-201	chr7:2559476-2568063	+	protein_coding	-0.286495	0.819892	1	1	0.700582	0.987076	0.982164	0.62516
ENST00000222726.3_1	HOXA5	HOXA5-201	chr7:27180671-27183287	-	protein_coding	0.0740311	1.05265	1	1	1.90023	1.8262	2.54603	2.73274
ENST00000222728.3_1	HOXA6	HOXA6-201	chr7:27185015-27187393	-	protein_coding	-0.164651	0.892144	1	1	1.05401	1.21866	1.32731	1.07629
ENST00000222747.7_1	TSPAN12	TSPAN12-201	chr7:120427374-120498411	-	protein_coding	0.20993	1.15663	1	1	0.68912	0.47919	0.393961	0.6123
ENST00000222753.5_2	HOXA13	HOXA13-201	chr7:27233983-27239725	-	protein_coding	-0.845514	0.556513	1	1	0.665572	1.51109	1.85024	0.586197
ENST00000222800.7_1	ABHD11	ABHD11-201	chr7:73150424-73153197	-	protein_coding	-0.377871	0.769573	1	1	0.675289	1.05316	1.07507	0.596917
ENST00000222803.9_1	FKBP14	FKBP14-201	chr7:30050203-30066300	-	protein_coding	-0.237331	0.848313	1	1	3.0397	3.27703	8.6936	7.22321
ENST00000222812.7_1	STX1A	STX1A-201	chr7:73113536-73133988	-	protein_coding	-0.764366	0.588712	1	1	0.796128	1.56049	1.94955	0.736434
ENST00000222823.8_1	NOD1	NOD1-201	chr7:30464143-30518396	-	protein_coding	-0.189209	0.877087	1	1	0.722047	0.911256	0.880682	0.649521
ENST00000222969.9_1	BUD31	BUD31-201	chr7:99006601-99017231	+	protein_coding	-0.0374119	0.974401	1	1	4.36303	4.40044	20.1186	19.578
ENST00000222990.7_1	SNX8	SNX8-201	chr7:2291405-2354099	-	protein_coding	-0.650304	0.637146	1	1	3.44233	4.09263	16.061	9.87035
ENST00000223023.4_1	WASL	WASL-201	chr7:123321989-123389121	-	protein_coding	0.445855	1.36212	1	1	4.25493	3.80908	13.0167	18.0925
ENST00000223029.7_1	AIMP2	AIMP2-201	chr7:6048876-6063465	+	protein_coding	-0.236771	0.848643	1	1	3.81245	4.04922	15.5553	13.0495
ENST00000223061.5_1	PCOLCE	PCOLCE-201	chr7:100199800-100205798	+	protein_coding	-0.214839	0.861642	1	1	5.81661	6.03144	64.4102	55.3602
ENST00000223073.6_1	RBM28	RBM28-201	chr7:127937738-127983962	-	protein_coding	0.0276556	1.01935	1	1	2.01864	1.99099	2.97509	3.05202
ENST00000223095.4_1	SERPINE1	SERPINE1-201	chr7:100770370-100782547	+	protein_coding	-1.43792	0.369098	1	1	7.12033	8.55825	375.956	138.134
ENST00000223122.3_1	C1GALT1	C1GALT1-201	chr7:7273889-7288282	+	protein_coding	0.84455	1.7957	1	1	1.38983	0.545281	0.459305	1.62048
ENST00000223127.7_3	PLOD3	PLOD3-201	chr7:100849258-100860954	-	protein_coding	0.0226145	1.0158	1	1	5.44531	5.4227	41.8938	42.5715
ENST00000223129.8_1	RPA3	RPA3-201	chr7:7676149-7758238	-	protein_coding	-0.428716	0.742923	1	1	2.33222	2.76093	5.77834	4.03578
ENST00000223136.4_1	FIS1	FIS1-201	chr7:100882893-100888366	-	protein_coding	0.135531	1.0985	1	1	5.48317	5.34763	39.7191	43.7298
ENST00000223145.9_1	GLCCI1	GLCCI1-201	chr7:8008425-8128710	+	protein_coding	-0.0416181	0.971565	1	1	1.20958	1.25119	1.38038	1.31269
ENST00000223190.8_1	NRF1	NRF1-201	chr7:129251597-129395855	+	protein_coding	0.0234498	1.01639	1	1	2.4708	2.44736	4.45415	4.54353
ENST00000223208.9_1	CEP41	CEP41-201	chr7:130033612-130081078	-	protein_coding	-0.432021	0.741223	1	1	0.840454	1.27247	1.41576	0.790613
ENST00000223210.4_1	ZNF862	ZNF862-201	chr7:149535456-149564568	+	protein_coding	-0.152335	0.899793	1	1	1.29729	1.44962	1.73136	1.45766
ENST00000223215.8_1	MEST	MEST-201	chr7:130131934-130146133	+	protein_coding	2.03326	4.09329	1	1	2.48946	0.4562	0.371923	4.61567
ENST00000223273.6_1	YAE1D1	YAE1D1-201	chr7:39605975-39612480	+	protein_coding	0.102462	1.0736	1	1	2.92277	2.82031	6.06313	6.58301
ENST00000223321.8_1	PSMA2	PSMA2-201	chr7:42956456-42971822	-	protein_coding	1.06187	2.08764	1	1	4.76287	3.70099	12.005	26.1497
ENST00000223324.2_1	MRPL32	MRPL32-201	chr7:42971799-42977456	+	protein_coding	0.290139	1.22276	1	1	3.77384	3.4837	10.1866	12.6785
ENST00000223357.7_1	AEBP1	AEBP1-201	chr7:44143960-44154159	+	protein_coding	0.229999	1.17283	1	1	6.1807	5.9507	60.85	71.5397
ENST00000223361.7_1	POLD2	POLD2-201	chr7:44154298-44161795	-	protein_coding	-0.49099	0.711537	1	1	1.27434	1.76533	2.39952	1.41889
ENST00000223368.6_1	BCL7B	BCL7B-201	chr7:72950686-72972332	-	protein_coding	-1.0961	0.46778	1	1	1.33282	2.42891	4.38488	1.51894
ENST00000223369.2_1	YKT6	YKT6-201	chr7:44240648-44253893	+	protein_coding	-0.615994	0.65248	1	1	3.56425	4.18024	17.1292	10.8289
ENST00000223398.10_1	CLIP2	CLIP2-201	chr7:73703805-73820273	+	protein_coding	-0.267806	0.830581	1	1	0.428892	0.696698	0.620791	0.346199
ENST00000223423.8_2	PTGS1	PTGS1-201	chr9:125133359-125155457	+	protein_coding	0.669649	1.59069	1	1	2.13904	1.46939	1.76905	3.40469
ENST00000223428.8_1	ZNF510	ZNF510-201	chr9:99518147-99540328	-	protein_coding	-0.349981	0.784595	1	1	1.34223	1.69221	2.23152	1.53543
ENST00000223459.10_1	ZNF688	ZNF688-201	chr16:30580667-30584055	-	protein_coding	-0.308836	0.807293	1	1	1.03359	1.34243	1.53578	1.04712
ENST00000223500.8_1	CHMP5	CHMP5-201	chr9:33264940-33281537	+	protein_coding	0.0885811	1.06332	1	1	4.89659	4.80801	27.0127	28.7866
ENST00000223528.6_1	FKTN	FKTN-201	chr9:108320411-108403399	+	protein_coding	-1.62476	0.324264	1	1	0.965924	2.59068	5.02384	0.953314
ENST00000223641.4_1	SEC61B	SEC61B-201	chr9:101984583-101992897	+	protein_coding	-0.0117813	0.991867	1	1	6.88454	6.89632	118.124	117.155
ENST00000223642.2_1	C5	C5-201	chr9:123714613-123812554	-	protein_coding	-0.474326	0.719803	1	1	0.705367	1.17969	1.26528	0.630559
ENST00000223864.6_1	PLGRKT	PLGRKT-201	chr9:5357973-5437878	-	protein_coding	-0.485583	0.714209	1	1	2.92674	3.41232	9.64659	6.60389
ENST00000224073.5_1	EDF1	EDF1-201	chr9:139756571-139760738	-	protein_coding	-0.0201541	0.986127	1	1	6.36338	6.38354	82.4903	81.3321
ENST00000224140.5_1	SETX	SETX-201	chr9:135136743-135230372	-	protein_coding	0.229699	1.17259	1	1	4.26125	4.03155	15.3537	18.1762
ENST00000224237.9_1	VIM	VIM-201	chr10:17271277-17279592	+	protein_coding	-0.233163	0.850768	1	1	5.6599	5.89306	58.4277	49.5592
ENST00000224756.12_1	CCSER2	CCSER2-201	chr10:86088419-86278273	+	protein_coding	-0.208431	0.865478	1	1	3.30485	3.51328	10.4183	8.88229
ENST00000224784.10_1	ACTA2	ACTA2-201	chr10:90694831-90712530	-	protein_coding	0.0341745	1.02397	1	1	4.95132	4.91715	29.2141	29.9383
ENST00000224807.9_1	SFXN3	SFXN3-201	chr10:102790996-102800997	+	protein_coding	0.111103	1.08005	1	1	3.05647	2.94537	6.70274	7.31937
ENST00000224949.8_1	PITRM1	PITRM1-201	chr10:3179922-3214999	-	protein_coding	-0.564849	0.676026	1	1	4.61387	5.17872	35.2202	23.4858
ENST00000224950.7_1	STN1	STN1-201	chr10:105642300-105677963	-	protein_coding	-0.388531	0.763907	1	1	2.10379	2.49232	4.62681	3.29836
ENST00000225174.7_1	PPIF	PPIF-201	chr10:81107234-81115093	+	protein_coding	1.09314	2.13338	1	1	5.32992	4.23678	17.8538	39.2222
ENST00000225235.4_1	TBC1D12	TBC1D12-201	chr10:96162261-96295687	+	protein_coding	0.039868	1.02802	1	1	2.12335	2.08348	3.23829	3.35705
ENST00000225296.7_1	DHX33	DHX33-201	chr17:5344232-5372380	-	protein_coding	-0.143498	0.905322	1	1	2.37065	2.51414	4.71259	4.17173
ENST00000225298.11_1	UTP18	UTP18-201	chr17:49337889-49375294	+	protein_coding	0.495516	1.40983	1	1	4.33505	3.83954	13.3158	19.1828
ENST00000225308.12_1	SLC25A39	SLC25A39-201	chr17:42396993-42402238	-	protein_coding	0.0204004	1.01424	1	1	0.844527	0.824127	0.770463	0.795676
ENST00000225388.8_1	NUFIP2	NUFIP2-201	chr17:27582854-27621136	-	protein_coding	0.44857	1.36469	1	1	4.60193	4.15336	16.7945	23.284
ENST00000225394.7_1	GIT1	GIT1-201	chr17:27900487-27916645	-	protein_coding	1.80053	3.48348	1	1	2.97604	1.17551	1.25872	6.86822
ENST00000225430.8_2	RPL19	RPL19-201	chr17:37356536-37360980	+	protein_coding	-0.0777223	0.947552	1	1	7.61149	7.68921	205.388	194.563
ENST00000225504.7_1	SUPT4H1	SUPT4H1-201	chr17:56422539-56429563	-	protein_coding	-0.018904	0.986982	1	1	2.46318	2.48209	4.58705	4.51432
ENST00000225512.5_1	WNT3	WNT3-201	chr17:44839872-44896126	-	protein_coding	-0.00167456	0.99884	1	1	0.936003	0.937677	0.915442	0.91322
ENST00000225519.3_1	SHPK	SHPK-201	chr17:3511556-3539616	-	protein_coding	0.313428	1.24266	1	1	2.00645	1.69302	2.23334	3.01793
ENST00000225525.3_1	TAX1BP3	TAX1BP3-201	chr17:3566196-3571976	-	protein_coding	-0.115926	0.92279	1	1	6.31519	6.43112	85.2898	78.6274
ENST00000225576.7_1	TVP23C	TVP23C-201	chr17:15405578-15466858	-	protein_coding	0.368905	1.29137	1	1	1.87539	1.50648	1.84116	2.669
ENST00000225577.8_1	RPS6KB1	RPS6KB1-201	chr17:57970525-58027925	+	protein_coding	0.268004	1.20414	1	1	0.754927	0.486922	0.401452	0.687546
ENST00000225603.8_2	CBX1	CBX1-201	chr17:46147414-46178883	-	protein_coding	0.141043	1.1027	1	1	4.7661	4.62506	23.6764	26.2107
ENST00000225609.9_2	PIGL	PIGL-201	chr17:16120524-16229573	+	protein_coding	-0.756022	0.592127	1	1	0.0717942	0.827817	0.774997	0.051023
ENST00000225655.5_1	PFN1	PFN1-201	chr17:4848947-4852309	-	protein_coding	-0.181496	0.881788	1	1	7.27505	7.45655	174.648	153.885
ENST00000225665.11_1	SLC25A11	SLC25A11-201	chr17:4840425-4843546	-	protein_coding	-0.613015	0.653829	1	1	3.27294	3.88595	13.7839	8.66612
ENST00000225688.3_1	RASD1	RASD1-201	chr17:17397751-17399707	-	protein_coding	-0.520733	0.697018	1	1	1.20329	1.72402	2.30355	1.30263
ENST00000225698.8_1	C1QBP	C1QBP-201	chr17:5336097-5342475	-	protein_coding	0.0285434	1.01998	1	1	5.81184	5.7833	54.0739	55.1743
ENST00000225719.8_1	CPD	CPD-201	chr17:28705923-28797007	+	protein_coding	-0.048699	0.966808	1	1	4.37826	4.42696	20.5103	19.7964
ENST00000225724.9_1	GOSR1	GOSR1-201	chr17:28804380-28854610	+	protein_coding	0.0187584	1.01309	1	1	2.91603	2.89727	6.45016	6.54766
ENST00000225726.9_1	CCDC47	CCDC47-201	chr17:61822610-61851135	-	protein_coding	-0.0770401	0.948001	1	1	3.6797	3.75674	12.5174	11.8145
ENST00000225728.7_1	MED31	MED31-201	chr17:6546635-6554954	-	protein_coding	0.175926	1.12969	1	1	2.0704	1.89448	2.71787	3.20004
ENST00000225729.7_1	DRG2	DRG2-201	chr17:17991200-18011285	+	protein_coding	-0.446129	0.73401	1	1	0.970218	1.41635	1.66909	0.959137
ENST00000225737.10_1	AKAP10	AKAP10-201	chr17:19807615-19881150	-	protein_coding	-0.111538	0.925601	1	1	2.54024	2.65178	5.28441	4.81686
ENST00000225777.7_1	SYNGR2	SYNGR2-201	chr17:76164639-76169608	+	protein_coding	-0.0979789	0.934341	1	1	0.521883	0.619862	0.536728	0.435828
ENST00000225792.9_1	DDX5	DDX5-201	chr17:62495734-62502639	-	protein_coding	0.253365	1.19198	1	1	0.621071	0.367705	0.290299	0.538016
ENST00000225805.8_3	C17orf75	C17orf75-201	chr17:30655462-30669228	-	protein_coding	0.0763871	1.05437	1	1	0.993926	0.917539	0.88889	0.991597
ENST00000225831.4_1	CCL2	CCL2-201	chr17:32582304-32584222	+	protein_coding	0.464147	1.3795	1	1	3.33379	2.86964	6.30883	9.08254
ENST00000225916.9_1	KAT2A	KAT2A-201	chr17:40265126-40273376	-	protein_coding	0.0452221	1.03184	1	1	2.09544	2.05022	3.1417	3.27358
ENST00000225927.6_1	NAGLU	NAGLU-201	chr17:40688190-40696467	+	protein_coding	-0.186832	0.878532	1	1	3.48807	3.6749	11.7719	10.2206
ENST00000225964.9_1	COL1A1	COL1A1-201	chr17:48260650-48278993	-	protein_coding	0.618563	1.53534	1	1	10.6269	10.0084	1028.96	1580.34
ENST00000225969.8_1	MRPL27	MRPL27-201	chr17:48445228-48450575	-	protein_coding	0.0206337	1.0144	1	1	3.78871	3.76808	12.624	12.8203
ENST00000225972.7_1	LRRC59	LRRC59-201	chr17:48458599-48474914	-	protein_coding	-0.317874	0.802251	1	1	6.23038	6.54826	92.5883	74.0814
ENST00000225983.10_1	HDAC5	HDAC5-201	chr17:42154114-42201006	-	protein_coding	0.0442775	1.03117	1	1	1.84032	1.79604	2.47265	2.58088
ENST00000226004.7_1	DUSP3	DUSP3-201	chr17:41843489-41856356	-	protein_coding	0.365539	1.28836	1	1	2.17376	1.80822	2.50209	3.51196
ENST00000226091.2_1	EFNB3	EFNB3-201	chr17:7608520-7614696	+	protein_coding	0.435548	1.35242	1	1	1.41832	0.982771	0.976258	1.67274
ENST00000226105.10_1	RANGRF	RANGRF-201	chr17:8191815-8193410	+	protein_coding	-0.394281	0.760868	1	1	1.60573	2.00001	3.00003	2.0435
ENST00000226207.5_1	MYH1	MYH1-201	chr17:10395624-10421860	-	protein_coding	-0.102104	0.931673	1	1	0.516686	0.61879	0.535587	0.430665
ENST00000226218.8_1	VTN	VTN-201	chr17:26694297-26697843	-	protein_coding	-0.290368	0.817693	1	1	0.42201	0.712378	0.638503	0.339793
ENST00000226225.6_1	TNFAIP1	TNFAIP1-201	chr17:26662730-26674035	+	protein_coding	-1.3173	0.401285	1	1	2.65348	3.97079	14.6793	5.29185
ENST00000226230.7_1	TMEM97	TMEM97-201	chr17:26646121-26655711	+	protein_coding	-0.320044	0.801045	1	1	3.32204	3.64208	11.4847	9.00077
ENST00000226253.8_1	ALDOC	ALDOC-201	chr17:26900133-26904282	-	protein_coding	0.2148	1.16054	1	1	1.57836	1.36356	1.5732	1.98631
ENST00000226299.8_1	LAP3	LAP3-201	chr4:17578815-17609591	+	protein_coding	-3.46467	0.0905793	1	1	0.0567805	3.52145	10.4832	0.040142
ENST00000226317.9_1	CXCL6	CXCL6-201	chr4:74702214-74704477	+	protein_coding	-0.00836935	0.994216	1	1	0.759734	0.768103	0.703029	0.693178
ENST00000226319.10_1	JADE1	JADE1-201	chr4:129730778-129796379	+	protein_coding	2.08122	4.23166	1	1	2.08845	0.00722278	0.005019	3.2529
ENST00000226328.8_1	RUFY3	RUFY3-201	chr4:71587728-71659274	+	protein_coding	-0.280481	0.823316	1	1	2.22333	2.50381	4.6718	3.66969
ENST00000226574.8_1	NFKB1	NFKB1-201	chr4:103422486-103538459	+	protein_coding	0.00794271	1.00552	1	1	0.946781	0.938838	0.916984	0.927567
ENST00000226578.8_2	MANBA	MANBA-201	chr4:103553050-103682151	-	protein_coding	-0.565052	0.675931	1	1	1.55151	2.11657	3.3366	1.93124
ENST00000226725.10_1	KLHL2	KLHL2-201	chr4:166128770-166244305	+	protein_coding	-0.0719238	0.951368	1	1	1.82338	1.8953	2.72	2.53909
ENST00000226760.5_3	WFS1	WFS1-201	chr4:6271577-6304992	+	protein_coding	-0.145499	0.904067	1	1	1.73409	1.87959	2.6797	2.32669
ENST00000226796.6_1	GAR1	GAR1-201	chr4:110736709-110745893	+	protein_coding	0.538286	1.45225	1	1	3.72619	3.18791	8.11289	12.2342
ENST00000226798.8_1	FRG1	FRG1-201	chr4:190861943-190884359	+	protein_coding	-0.123676	0.917846	1	1	3.73923	3.86291	13.5496	12.3543
ENST00000227155.8_1	CD82	CD82-201	chr11:44587141-44641913	+	protein_coding	0.047296	1.03333	1	1	1.77391	1.72662	2.30951	2.4198
ENST00000227157.8_1	LDHA	LDHA-201	chr11:18416133-18429765	+	protein_coding	0.00579678	1.00403	1	1	2.56158	2.55579	4.87988	4.90355
ENST00000227266.9_1	CTSC	CTSC-201	chr11:88026760-88070955	-	protein_coding	0.461162	1.37665	1	1	4.32333	3.86217	13.5422	19.0195
ENST00000227322.7_2	ZPR1	ZPR1-201	chr11:116644515-116658766	-	protein_coding	-0.190729	0.876163	1	1	2.4794	2.67012	5.36484	4.57664
ENST00000227349.6_2	C11orf63	C11orf63-201	chr11:122753236-122830429	+	protein_coding	-0.238942	0.847366	1	1	0.896658	1.1356	1.1971	0.861748
ENST00000227378.7_1	HSPA8	HSPA8-201	chr11:122928205-122932040	-	protein_coding	-0.129995	0.913835	1	1	0.65836	0.788354	0.727103	0.578287
ENST00000227471.6_3	UNC93B1	UNC93B1-201	chr11:67758575-67771593	-	protein_coding	-0.432294	0.741082	1	1	1.91421	2.34651	4.08591	2.76908
ENST00000227474.7_2	PUS3	PUS3-201	chr11:125763381-125773116	-	protein_coding	1.27966	2.42783	1	1	2.35589	1.07622	1.10851	4.11909
ENST00000227495.10_1	ST3GAL4	ST3GAL4-201	chr11:126225555-126284499	+	protein_coding	-0.858485	0.551531	1	1	0.371696	1.23018	1.34597	0.293873
ENST00000227503.13_1	SF1	SF1-201	chr11:64532078-64546219	-	protein_coding	0.287147	1.22023	1	1	1.19496	0.907812	0.876198	1.28938
ENST00000227507.2_1	CCND1	CCND1-201	chr11:69455855-69469242	+	protein_coding	-1.22327	0.42831	1	1	7.33727	8.56054	376.554	160.71
ENST00000227520.9_1	CCDC86	CCDC86-201	chr11:60609544-60618554	+	protein_coding	-0.589922	0.664379	1	1	3.87271	4.46263	21.0489	13.6488
ENST00000227524.8_1	PRPF19	PRPF19-201	chr11:60658202-60674060	-	protein_coding	0.0125671	1.00875	1	1	4.91778	4.90521	28.965	29.2272
ENST00000227525.7_1	TMEM109	TMEM109-201	chr11:60681346-60690915	+	protein_coding	-0.838035	0.559405	1	1	3.51485	4.35288	19.4338	10.4308
ENST00000227618.8_3	ANAPC15	ANAPC15-201	chr11:71820633-71823826	-	protein_coding	0.75119	1.68318	1	1	2.00384	1.25265	1.38279	3.01066
ENST00000227638.7_1	PANX1	PANX1-201	chr11:93862094-93915138	+	protein_coding	-0.304392	0.809784	1	1	3.45389	3.75828	12.5318	9.95783
ENST00000227667.7_1	APOC3	APOC3-201	chr11:116700608-116703788	+	protein_coding	-0.0957693	0.935773	1	1	0.998705	1.09447	1.13535	0.998205
ENST00000227756.4_1	GALNT18	GALNT18-201	chr11:11292423-11643552	-	protein_coding	-0.564775	0.676061	1	1	0.918382	1.48316	1.7956	0.889995
ENST00000227758.6_3	BIRC2	BIRC2-201	chr11:102217966-102249401	+	protein_coding	0.341503	1.26708	1	1	2.26832	1.92682	2.80216	3.81763
ENST00000227868.8_1	PDHX	PDHX-201	chr11:34938119-35017518	+	protein_coding	0.340162	1.2659	1	1	3.10391	2.76375	5.79157	7.59744
ENST00000227880.7_1	SLC15A3	SLC15A3-201	chr11:60704556-60719257	-	protein_coding	0.388224	1.30878	1	1	0.694112	0.305888	0.236179	0.617888
ENST00000228027.11_3	DGAT2	DGAT2-201	chr11:75479777-75512579	+	protein_coding	0.100382	1.07206	1	1	0.763837	0.663456	0.583872	0.698001
ENST00000228136.8_3	C11orf58	C11orf58-201	chr11:16759948-16777770	+	protein_coding	0.704246	1.62929	1	1	5.03222	4.32798	19.084	31.7228
ENST00000228140.6_1	RPS13	RPS13-201	chr11:17095936-17099213	-	protein_coding	0.450778	1.36678	1	1	3.04094	2.59016	5.02166	7.23027
ENST00000228251.8_1	YBX3	YBX3-201	chr12:10851812-10875911	-	protein_coding	0.142777	1.10403	1	1	4.19393	4.05115	15.5774	17.302
ENST00000228280.9_1	KITLG	KITLG-201	chr12:88890359-88974238	-	protein_coding	-0.489331	0.712355	1	1	2.69191	3.18124	8.07085	5.46167
ENST00000228284.7_1	SART3	SART3-201	chr12:108916357-108955165	-	protein_coding	-0.229191	0.853113	1	1	2.14235	2.37154	4.17494	3.4148
ENST00000228306.8_1	RPLP0	RPLP0-201	chr12:120634510-120639014	-	protein_coding	0.373581	1.29556	1	1	3.62302	3.24944	8.50998	11.3208
ENST00000228318.7_2	SLC25A3	SLC25A3-202	chr12:98987403-98995775	+	protein_coding	0.195055	1.14477	1	1	1.73606	1.541	1.90996	2.33123
ENST00000228347.8_1	POLR3B	POLR3B-201	chr12:106751436-106903976	+	protein_coding	-1.04093	0.486014	1	1	0.985219	2.02615	3.07316	0.979614
ENST00000228425.10_2	PPFIBP1	PPFIBP1-201	chr12:27677189-27848497	+	protein_coding	0.194806	1.14457	1	1	4.11282	3.91801	14.1161	16.3014
ENST00000228437.9_1	PRDM4	PRDM4-201	chr12:108126643-108154937	-	protein_coding	-0.0479954	0.967279	1	1	3.4746	3.5226	10.4923	10.1163
ENST00000228438.2_2	CLEC2B	CLEC2B-201	chr12:10005583-10022735	-	protein_coding	0.620415	1.53732	1	1	2.66998	2.04957	3.13982	5.36421
ENST00000228463.6_1	SELPLG	SELPLG-201	chr12:109016605-109025854	-	protein_coding	0.491999	1.40639	1	1	0.922817	0.430818	0.347998	0.895814
ENST00000228495.10_1	KCTD10	KCTD10-201	chr12:109886461-109915349	-	protein_coding	-1.05781	0.480362	1	1	3.33762	4.39543	20.0453	9.10937
ENST00000228506.7_1	MLEC	MLEC-201	chr12:121124672-121139667	+	protein_coding	-0.42839	0.743091	1	1	5.002	5.43039	42.1231	31.0443
ENST00000228510.7_1	MVK	MVK-201	chr12:110011617-110035071	+	protein_coding	-0.0740081	0.949995	1	1	0.869688	0.943696	0.92345	0.827268
ENST00000228515.5_1	CSRNP2	CSRNP2-201	chr12:51454988-51477333	-	protein_coding	-0.078304	0.94717	1	1	3.16463	3.24293	8.46717	7.96702
ENST00000228705.6_1	PPM1H	PPM1H-201	chr12:63037762-63328817	-	protein_coding	0.684705	1.60737	1	1	1.00649	0.32179	0.24988	1.00902
ENST00000228740.6_1	LTA4H	LTA4H-201	chr12:96394606-96429439	-	protein_coding	-2.34173	0.197273	1	1	0.0139967	2.35573	4.11853	0.009749
ENST00000228741.7_1	ELK3	ELK3-201	chr12:96588160-96663613	+	protein_coding	-0.758869	0.590959	1	1	4.2055	4.96437	30.2193	17.4494
ENST00000228799.6_1	ITFG2	ITFG2-201	chr12:2921788-2934237	+	protein_coding	0.0122354	1.00852	1	1	1.88799	1.87576	2.66994	2.7012
ENST00000228825.11_1	ARPC3	ARPC3-201	chr12:110872630-110888212	-	protein_coding	0.0305011	1.02137	1	1	6.62396	6.59346	95.567	97.6304
ENST00000228827.7_1	GPN3	GPN3-201	chr12:110890289-110906071	-	protein_coding	-0.532998	0.691117	1	1	1.9915	2.5245	4.75375	2.97652
ENST00000228841.12_1	MYL2	MYL2-201	chr12:111348623-111358381	-	protein_coding	-0.297885	0.813444	1	1	0.918695	1.21658	1.32395	0.890404
ENST00000228843.13_1	RAD51AP1	RAD51AP1-201	chr12:4648056-4669213	+	protein_coding	0.291613	1.22401	1	1	1.42093	1.12932	1.18756	1.67759
ENST00000228862.3_1	DUSP16	DUSP16-201	chr12:12628831-12715317	-	protein_coding	1.26819	2.4086	1	1	1.26819	0	0	1.4086
ENST00000228865.2_1	CREBL2	CREBL2-201	chr12:12764826-12798042	+	protein_coding	0.0992131	1.07119	1	1	3.8014	3.70219	12.0158	12.9424
ENST00000228872.8_1	CDKN1B	CDKN1B-201	chr12:12870058-12875305	+	protein_coding	0.445214	1.36152	1	1	4.1185	3.67329	11.7576	16.3697
ENST00000228918.8_1	LTBR	LTBR-201	chr12:6493199-6500729	+	protein_coding	-0.134497	0.910987	1	1	3.39479	3.52929	10.5457	9.51802
ENST00000228922.11_1	OGFOD2	OGFOD2-201	chr12:123459767-123464588	+	protein_coding	0.650882	1.57013	1	1	0.864168	0.213285	0.159325	0.820289
ENST00000228928.11_1	OAS3	OAS3-201	chr12:113376157-113411054	+	protein_coding	0.0862748	1.06163	1	1	2.3057	2.21943	3.65709	3.94408
ENST00000228945.8_1	ARHGDIB	ARHGDIB-201	chr12:15094951-15114603	-	protein_coding	-1.49506	0.354765	1	1	1.86676	3.36182	9.28039	2.64713
ENST00000229022.7_1	VDR	VDR-201	chr12:48235322-48298814	-	protein_coding	1.02043	2.02853	1	1	2.37886	1.35843	1.56405	4.20125
ENST00000229179.8_1	NUP107	NUP107-201	chr12:69080514-69139589	+	protein_coding	0.265828	1.20233	1	1	2.22658	1.96075	2.89265	3.68024
ENST00000229195.7_2	CNOT2	CNOT2-201	chr12:70636774-70748772	+	protein_coding	0.405071	1.32415	1	1	3.76002	3.35495	9.23155	12.5482
ENST00000229201.4_2	TIMELESS	TIMELESS-201	chr12:56810903-56843187	-	protein_coding	-0.0512688	0.965087	1	1	1.72943	1.7807	2.43593	2.31597
ENST00000229214.8_1	KRR1	KRR1-201	chr12:75884641-75905401	-	protein_coding	0.156615	1.11467	1	1	2.75826	2.60165	5.06979	5.7658
ENST00000229238.4_1	MRPL51	MRPL51-201	chr12:6601052-6602764	-	protein_coding	-0.354596	0.782089	1	1	4.47388	4.82847	27.4129	21.2214
ENST00000229239.9_1	GAPDH	GAPDH-201	chr12:6643093-6647537	+	protein_coding	-0.00516842	0.996424	1	1	7.49674	7.50191	180.259	179.611
ENST00000229251.7_1	COPS7A	COPS7A-201	chr12:6833237-6840973	+	protein_coding	-2.93902	0.130397	1	1	1.56883	4.50786	21.751	1.96665
ENST00000229264.7_1	GNB3	GNB3-201	chr12:6949375-6956557	+	protein_coding	0.119577	1.08642	1	1	0.632956	0.513379	0.427389	0.550739
ENST00000229265.10_1	CDCA3	CDCA3-201	chr12:6957980-6960416	-	protein_coding	0.0344487	1.02417	1	1	0.780961	0.746512	0.677732	0.718275
ENST00000229266.7_3	CHPT1	CHPT1-201	chr12:102091405-102122852	+	protein_coding	-0.569245	0.67397	1	1	1.25351	1.82276	2.53756	1.38421
ENST00000229268.12_1	USP5	USP5-201	chr12:6961292-6975793	+	protein_coding	-1.03265	0.488813	1	1	2.68861	3.72125	12.1889	5.44691
ENST00000229270.8_1	TPI1	TPI1-201	chr12:6976283-6980112	+	protein_coding	0.614814	1.53136	1	1	1.15976	0.544943	0.458963	1.2342
ENST00000229277.5_1	ENO2	ENO2-201	chr12:7023614-7032859	+	protein_coding	1.27813	2.42525	1	1	2.86608	1.58795	2.00622	6.29084
ENST00000229281.5_1	C12orf57	C12orf57-201	chr12:7053186-7055165	+	protein_coding	-0.973034	0.509434	1	1	3.54869	4.52173	21.9708	10.7021
ENST00000229314.9_2	GOLT1B	GOLT1B-201	chr12:21654749-21671342	+	protein_coding	0.665597	1.58622	1	1	4.23429	3.56869	10.8654	17.8213
ENST00000229328.9_1	PRKAB1	PRKAB1-201	chr12:120105558-120119435	+	protein_coding	-0.536053	0.689655	1	1	1.75173	2.28778	3.88305	2.36762
ENST00000229329.6_1	CMAS	CMAS-201	chr12:22199108-22218597	+	protein_coding	-0.0232791	0.983994	1	1	3.60905	3.63233	11.4005	11.202
ENST00000229330.8_1	HCFC2	HCFC2-201	chr12:104458235-104500302	+	protein_coding	-0.170551	0.888503	1	1	2.80301	2.97356	6.85474	5.97896
ENST00000229340.9_1	RAB35	RAB35-201	chr12:120532899-120554643	-	protein_coding	-0.312462	0.805266	1	1	3.88059	4.19306	17.2909	13.7291
ENST00000229379.2_1	COX6A1	COX6A1-201	chr12:120875893-120878545	+	protein_coding	0.00365054	1.00253	1	1	6.80686	6.80321	110.678	110.961
ENST00000229390.7_1	SRSF9	SRSF9-201	chr12:120899471-120907596	-	protein_coding	0.225475	1.16916	1	1	6.16308	5.93761	60.2913	70.6594
ENST00000229395.7_1	FGFR1OP2	FGFR1OP2-201	chr12:27091316-27119486	+	protein_coding	-0.0112072	0.992262	1	1	1.48504	1.49625	1.82108	1.79925
ENST00000229416.10_1	GCLC	GCLC-201	chr6:53362139-53409927	-	protein_coding	0.379544	1.30093	1	1	1.57857	1.19903	1.29585	1.98674
ENST00000229471.8_1	FYN	FYN-201	chr6:111982485-112080334	-	protein_coding	2.29464	4.90633	1	1	2.63176	0.337112	0.263225	5.1978
ENST00000229563.5_1	TMEM14C	TMEM14C-201	chr6:10723208-10731362	+	protein_coding	-0.104871	0.929888	1	1	4.84856	4.95343	29.9835	27.8112
ENST00000229570.9_1	SMIM8	SMIM8-201	chr6:88032311-88052040	+	protein_coding	0.392473	1.31264	1	1	1.61799	1.22552	1.3384	2.06948
ENST00000229595.5_1	ASF1A	ASF1A-201	chr6:119215384-119230332	+	protein_coding	0.206462	1.15385	1	1	3.28854	3.08207	7.46831	8.7712
ENST00000229633.6_1	HINT3	HINT3-201	chr6:126277927-126301390	+	protein_coding	0.400014	1.31952	1	1	2.43764	2.03762	3.10569	4.41754
ENST00000229634.13_1	NCOA7	NCOA7-201	chr6:126112111-126250173	+	protein_coding	-0.556283	0.680052	1	1	1.00905	1.56533	1.95946	1.01259
ENST00000229708.3_1	ULBP1	ULBP1-201	chr6:150285143-150294846	+	protein_coding	0.536751	1.4507	1	1	2.12912	1.59237	2.01544	3.3745
ENST00000229758.7_2	FBXO5	FBXO5-201	chr6:153291664-153304153	-	protein_coding	-0.382854	0.766919	1	1	3.03418	3.41703	9.68145	7.1918
ENST00000229769.2_1	FANCE	FANCE-201	chr6:35420138-35434880	+	protein_coding	-0.369172	0.774227	1	1	1.55506	1.92423	2.79535	1.93846
ENST00000229794.8_3	MAPK14	MAPK14-201	chr6:35995547-36078532	+	protein_coding	-1.4539	0.365034	1	1	0.247576	1.70147	2.25233	0.187211
ENST00000229795.7_2	MAPK14	MAPK14-202	chr6:35995488-36079013	+	protein_coding	-0.0168908	0.98836	1	1	2.1669	2.18379	3.54347	3.49059
ENST00000229812.7_1	STK38	STK38-201	chr6:36461669-36515247	-	protein_coding	0.107882	1.07764	1	1	4.50639	4.39851	20.0903	21.7278
ENST00000229854.11_1	MCM3	MCM3-201	chr6:52128807-52149549	-	protein_coding	-0.657822	0.633834	1	1	2.53986	3.19768	8.17483	4.81532
ENST00000229903.4_2	SAYSD1	SAYSD1-201	chr6:39071840-39082965	-	protein_coding	-0.128575	0.914734	1	1	0.520583	0.649158	0.568253	0.434535
ENST00000229913.9_1	KIF6	KIF6-201	chr6:39303930-39399089	-	protein_coding	-0.44292	0.735644	1	1	0.39497	0.837889	0.787433	0.314915
ENST00000229922.6_1	CAP2	CAP2-201	chr6:17393447-17558023	+	protein_coding	0.864444	1.82064	1	1	2.36481	1.50036	1.82913	4.15083
ENST00000229971.2_1	FBXL4	FBXL4-201	chr6:99321601-99395882	-	protein_coding	-0.0331687	0.977271	1	1	0.663875	0.697043	0.621179	0.584332
ENST00000230048.4_1	ACOT13	ACOT13-201	chr6:24667299-24705274	+	protein_coding	-0.490895	0.711584	1	1	1.65671	2.1476	3.4309	2.15296
ENST00000230050.3_1	RPS12	RPS12-201	chr6:133135580-133138703	+	protein_coding	0.110323	1.07947	1	1	7.91797	7.80765	223.046	240.851
ENST00000230056.7_1	GMNN	GMNN-201	chr6:24775166-24786327	+	protein_coding	0.0750337	1.05339	1	1	2.99656	2.92153	6.5765	6.98097
ENST00000230085.12_1	SNX3	SNX3-201	chr6:108532426-108582464	-	protein_coding	0.399181	1.31876	1	1	5.01598	4.6168	23.5355	31.3564
ENST00000230122.3_1	ZBTB24	ZBTB24-201	chr6:109783797-109804440	-	protein_coding	-0.275871	0.825951	1	1	2.18635	2.46222	4.51063	3.55151
ENST00000230124.7_1	FIG4	FIG4-201	chr6:110012515-110146631	+	protein_coding	0.110414	1.07954	1	1	3.00659	2.89618	6.44452	7.03664
ENST00000230173.10_3	ADGRG6	ADGRG6-201	chr6:142622991-142767403	+	protein_coding	-1.08014	0.472985	1	1	0	1.08014	1.11423	0
ENST00000230340.8_1	BYSL	BYSL-201	chr6:41888926-41900784	+	protein_coding	-0.118636	0.921058	1	1	2.542	2.66064	5.32314	4.82398
ENST00000230354.10_1	TBP	TBP-201	chr6:170863467-170881958	+	protein_coding	-1.29756	0.406814	1	1	0.860411	2.15797	3.46287	0.815556
ENST00000230381.6_1	PRPH2	PRPH2-201	chr6:42664338-42690312	-	protein_coding	-0.301034	0.81167	1	1	1.58893	1.88997	2.70627	2.00827
ENST00000230413.9_1	MRPL2	MRPL2-201	chr6:43021970-43027132	-	protein_coding	-0.072827	0.950773	1	1	0.825701	0.898528	0.864163	0.772396
ENST00000230419.8_1	PTK7	PTK7-202	chr6:43044006-43129457	+	protein_coding	-0.331379	0.794776	1	1	0.867682	1.19906	1.2959	0.824729
ENST00000230431.10_2	DNPH1	DNPH1-201	chr6:43193367-43197222	-	protein_coding	0.51786	1.43183	1	1	3.60099	3.08313	7.47453	11.1341
ENST00000230449.8_1	EXOC2	EXOC2-201	chr6:485133-693111	-	protein_coding	0.16116	1.11819	1	1	3.16243	3.00127	7.00703	7.95335
ENST00000230461.10_1	TMEM30A	TMEM30A-201	chr6:75962640-75994684	-	protein_coding	-0.610686	0.654885	1	1	3.74404	4.35473	19.4599	12.3989
ENST00000230510.7_1	TTK	TTK-201	chr6:80713864-80752244	+	protein_coding	-1.29132	0.408576	1	1	1.40268	2.694	5.47106	1.64392
ENST00000230538.11_1	LAMA4	LAMA4-201	chr6:112429963-112575917	-	protein_coding	-0.377812	0.769604	1	1	3.67986	4.05767	15.6526	11.8159
ENST00000230640.9_1	SKIV2L2	SKIV2L2-201	chr5:54603588-54721409	+	protein_coding	0.130507	1.09468	1	1	4.01178	3.88128	13.736	15.1312
ENST00000230771.7_1	HARS2	HARS2-201	chr5:140071011-140078876	+	protein_coding	-0.94667	0.518828	1	1	2.4899	3.43657	9.82706	4.61739
ENST00000230792.6_1	NUDT12	NUDT12-201	chr5:102884556-102898494	-	protein_coding	-0.434645	0.739876	1	1	1.79484	2.22948	3.68966	2.46977
ENST00000230859.7_3	PAPD7	PAPD7-201	chr5:6713120-6757161	+	protein_coding	-0.17448	0.886087	1	1	3.16466	3.33914	9.12	7.9672
ENST00000230882.8_1	GHR	GHR-201	chr5:42423879-42721979	+	protein_coding	0.180858	1.13356	1	1	0.814707	0.633849	0.551699	0.758941
ENST00000230895.10_3	DAP	DAP-201	chr5:10679342-10761384	-	protein_coding	-0.57821	0.669794	1	1	5.37252	5.95073	60.8514	40.4277
ENST00000230901.9_1	BRD8	BRD8-201	chr5:137492571-137514319	-	protein_coding	-1.1019	0.465904	1	1	1.42419	2.52609	4.76007	1.68364
ENST00000230914.4_1	MRPS30	MRPS30-201	chr5:44815321-44820530	+	processed_transcript	0.0071619	1.00498	1	1	1.59408	1.58691	2.00406	2.01901
ENST00000230990.6_1	HBEGF	HBEGF-201	chr5:139712428-139726216	-	protein_coding	0.0843686	1.06022	1	1	1.77034	1.68597	2.21758	2.41135
ENST00000231004.4_1	LOX	LOX-201	chr5:121398890-121413980	-	protein_coding	0.0774486	1.05515	1	1	7.21193	7.13448	139.505	147.254
ENST00000231061.8_1	SPARC	SPARC-201	chr5:151040657-151066726	-	protein_coding	0.742625	1.67322	1	1	8.58649	7.84387	228.742	383.408
ENST00000231198.11_1	THG1L	THG1L-201	chr5:157158205-157168456	+	protein_coding	0.276131	1.21094	1	1	2.20646	1.93033	2.81143	3.61542
ENST00000231238.9_1	TTC1	TTC1-201	chr5:159436120-159492550	+	protein_coding	-0.144354	0.904784	1	1	3.60969	3.75404	12.4921	11.2074
ENST00000231368.9_1	LNPEP	LNPEP-201	chr5:96271168-96373219	+	protein_coding	-0.144793	0.904509	1	1	3.29193	3.43672	9.82819	8.7942
ENST00000231498.7_1	NUP155	NUP155-201	chr5:37288239-37371283	-	protein_coding	0.185406	1.13714	1	1	3.71991	3.5345	10.5875	12.1766
ENST00000231509.7_1	NR3C1	NR3C1-201	chr5:142660727-142783254	-	protein_coding	-1.57452	0.335756	1	1	2.72648	4.30099	18.7119	5.61837
ENST00000231512.4_1	C5orf15	C5orf15-201	chr5:133291193-133304478	-	protein_coding	0.461775	1.37724	1	1	4.85214	4.39037	19.9716	27.8829
ENST00000231524.13_1	TRIM23	TRIM23-201	chr5:64885507-64920473	-	protein_coding	0.543117	1.45712	1	1	3.18138	2.63826	5.22579	8.07172
ENST00000231526.8_3	TRAPPC13	TRAPPC13-201	chr5:64920867-64961896	+	protein_coding	-0.213302	0.862561	1	1	1.28137	1.49467	1.818	1.43069
ENST00000231572.7_1	RARS	RARS-201	chr5:167913450-167946304	+	protein_coding	-0.0927021	0.937765	1	1	4.99684	5.08954	33.049	30.9299
ENST00000231668.13_1	BNIP1	BNIP1-201	chr5:172571445-172591343	+	protein_coding	-0.107298	0.928325	1	1	0.494644	0.601942	0.517758	0.408973
ENST00000231706.5_1	SLC7A14	SLC7A14-201	chr3:170177372-170303863	-	protein_coding	0.225951	1.16955	1	1	1.43031	1.20435	1.30434	1.69504
ENST00000231790.6_1	MLH1	MLH1-201	chr3:37034823-37092409	+	protein_coding	0.703535	1.62849	1	1	2.90581	2.20227	3.60204	6.49437
ENST00000231887.7_1	EHHADH	EHHADH-201	chr3:184908412-184971886	-	protein_coding	-0.699978	0.615582	1	1	0.867941	1.56792	1.96477	0.825056
ENST00000231948.8_1	CRBN	CRBN-201	chr3:3191695-3221394	-	protein_coding	0.533354	1.44729	1	1	1.30589	0.77254	0.708275	1.47237
ENST00000232014.8_1	BCL6	BCL6-201	chr3:187440186-187454357	-	protein_coding	0.0328118	1.023	1	1	0.819627	0.786815	0.725262	0.76495
ENST00000232125.9_1	FAM162A	FAM162A-201	chr3:122103023-122128764	+	protein_coding	-1.9395	0.260707	1	1	0.555898	2.4954	4.63884	0.470083
ENST00000232165.7_2	UBE3A	UBE3A-201	chr15:25582400-25684203	-	protein_coding	-0.264208	0.832656	1	1	1.03134	1.29555	1.45471	1.04393
ENST00000232375.7_1	PFKFB4	PFKFB4-201	chr3:48555117-48594323	-	protein_coding	0.028224	1.01976	1	1	1.67788	1.64965	2.13758	2.19957
ENST00000232424.3_1	HES1	HES1-201	chr3:193853934-193856521	+	protein_coding	-0.378245	0.769373	1	1	2.13888	2.51712	4.72438	3.40419
ENST00000232458.9_1	ECT2	ECT2-201	chr3:172468472-172539264	+	protein_coding	-0.161388	0.894164	1	1	1.03485	1.19623	1.29141	1.0489
ENST00000232496.4_1	TUSC2	TUSC2-201	chr3:50362338-50365674	-	protein_coding	0.17772	1.1311	1	1	2.90204	2.72432	5.60849	6.47483
ENST00000232501.7_1	NPRL2	NPRL2-201	chr3:50384919-50388522	-	protein_coding	-0.107797	0.928004	1	1	1.45518	1.56297	1.95462	1.7419
ENST00000232508.9_1	CYB561D2	CYB561D2-201	chr3:50388276-50391500	+	protein_coding	-0.275372	0.826238	1	1	0.690409	0.965781	0.95312	0.613741
ENST00000232519.9_1	C3orf14	C3orf14-201	chr3:62304697-62319321	+	protein_coding	-2.22077	0.214526	1	1	0.426182	2.64695	5.26344	0.343673
ENST00000232564.7_1	GNB4	GNB4-201	chr3:179113877-179169378	-	protein_coding	0.0818583	1.05838	1	1	4.37207	4.29021	18.5651	19.7074
ENST00000232607.6_2	UMPS	UMPS-201	chr3:124449213-124468120	+	protein_coding	0.216992	1.16231	1	1	2.03044	1.81344	2.5148	3.08528
ENST00000232744.12_1	ABTB1	ABTB1-201	chr3:127391783-127399760	+	protein_coding	-0.363539	0.777255	1	1	0.224038	0.587577	0.502721	0.167998
ENST00000232766.5_1	KLHL18	KLHL18-201	chr3:47324436-47388306	+	protein_coding	-0.238613	0.84756	1	1	2.48693	2.72554	5.61409	4.60583
ENST00000232888.6_1	RRP9	RRP9-201	chr3:51967446-51975957	-	protein_coding	-0.195122	0.873499	1	1	3.32112	3.51624	10.4418	8.99439
ENST00000232905.3_1	EIF1B	EIF1B-201	chr3:40351175-40353915	+	protein_coding	0.253357	1.19198	1	1	4.56808	4.31473	18.9004	22.7208
ENST00000232974.10_1	ZBTB47	ZBTB47-201	chr3:42695176-42707346	+	protein_coding	-0.545835	0.684995	1	1	3.82512	4.37096	19.6913	13.1735
ENST00000232975.7_1	TNNC1	TNNC1-201	chr3:52485118-52488086	-	protein_coding	-0.308221	0.807637	1	1	0.546717	0.854938	0.808681	0.460758
ENST00000233027.9_1	NEK4	NEK4-201	chr3:52742465-52804965	-	protein_coding	-0.0655184	0.955602	1	1	2.01051	2.07603	3.21644	3.02924
ENST00000233047.8_2	TMEM159	TMEM159-201	chr16:21169698-21191937	+	protein_coding	-0.58241	0.667847	1	1	0.544202	1.12661	1.18345	0.458214
ENST00000233055.8_1	WDFY1	WDFY1-201	chr2:224740064-224810104	-	protein_coding	-0.288022	0.819024	1	1	4.10688	4.39491	20.0377	16.2304
ENST00000233057.8_1	EIF2AK2	EIF2AK2-201	chr2:37326353-37384190	-	protein_coding	0.255081	1.1934	1	1	2.98485	2.72977	5.63351	6.91644
ENST00000233072.9_1	CPS1	CPS1-201	chr2:211421262-211543831	+	protein_coding	-0.00928075	0.993588	1	1	0.602517	0.611797	0.528162	0.518363
ENST00000233084.7_1	DDX1	DDX1-201	chr2:15731745-15771233	+	protein_coding	0.336001	1.26225	1	1	2.32341	1.98741	2.96525	4.00514
ENST00000233099.5_1	HEATR5B	HEATR5B-201	chr2:37208040-37311485	-	protein_coding	0.155512	1.11382	1	1	3.13635	2.98084	6.89443	7.79295
ENST00000233114.12_1	MDH1	MDH1-201	chr2:63815743-63834331	+	protein_coding	0.0603342	1.04271	1	1	5.16764	5.10731	33.471	34.9431
ENST00000233121.6_1	MAPRE3	MAPRE3-201	chr2:27193480-27250064	+	protein_coding	-0.128013	0.915091	1	1	2.32261	2.45062	4.4665	4.00235
ENST00000233143.5_1	TMSB10	TMSB10-201	chr2:85132749-85133799	+	protein_coding	-0.385767	0.765372	1	1	10.1062	10.492	1439.12	1101.23
ENST00000233146.6_1	MSH2	MSH2-201	chr2:47630108-47710367	+	protein_coding	-1.33656	0.395964	1	1	0.717576	2.05414	3.15295	0.644417
ENST00000233154.8_1	NCK2	NCK2-201	chr2:106361354-106510730	+	protein_coding	-1.61886	0.325593	1	1	1.90664	3.5255	10.5154	2.74935
ENST00000233156.8_2	TFPI	TFPI-201	chr2:188328988-188419219	-	protein_coding	0.937896	1.91573	1	1	4.1581	3.2202	8.31918	16.8531
ENST00000233190.10_1	NDUFS1	NDUFS1-201	chr2:206979541-207024327	-	protein_coding	0.355087	1.27906	1	1	3.51238	3.15729	7.92153	10.4112
ENST00000233242.5_1	APOB	APOB-201	chr2:21224301-21266945	-	protein_coding	0.0432471	1.03043	1	1	0.591377	0.54813	0.462189	0.506684
ENST00000233330.6_1	RTKN	RTKN-201	chr2:74653010-74667758	-	protein_coding	-0.0267986	0.981596	1	1	2.07459	2.10139	3.29121	3.21224
ENST00000233331.11_1	INO80B	INO80B-201	chr2:74682150-74685087	+	protein_coding	0.0724264	1.05148	1	1	2.54791	2.47548	4.56153	4.84786
ENST00000233336.6_1	TTL	TTL-201	chr2:113239731-113299316	+	protein_coding	-0.370883	0.773309	1	1	3.15947	3.53035	10.5542	7.93501
ENST00000233379.8_1	FAHD2A	FAHD2A-201	chr2:96068474-96082364	+	protein_coding	-0.0878645	0.940915	1	1	2.02459	2.11246	3.32428	3.06877
ENST00000233468.4_1	SF3B6	SF3B6-201	chr2:24290454-24299313	-	protein_coding	0.128534	1.09318	1	1	5.61953	5.49099	43.9732	48.1639
ENST00000233505.12_1	CENPA	CENPA-201	chr2:27008936-27017457	+	protein_coding	0.514576	1.42857	1	1	1.26808	0.753509	0.685888	1.40842
ENST00000233545.6_1	MPV17	MPV17-201	chr2:27532360-27545431	-	protein_coding	1.11848	2.17119	1	1	1.78413	0.665647	0.58628	2.44411
ENST00000233557.7_1	NRBP1	NRBP1-201	chr2:27650657-27665126	+	protein_coding	0.674551	1.5961	1	1	4.00947	3.33492	9.09045	15.1054
ENST00000233573.6_1	ITGA4	ITGA4-201	chr2:182322155-182374532	+	protein_coding	0.034461	1.02417	1	1	3.65725	3.62279	11.3188	11.6166
ENST00000233575.6_1	SNX17	SNX17-201	chr2:27593389-27599995	+	protein_coding	-0.391646	0.762259	1	1	4.48929	4.88094	28.4652	21.4601
ENST00000233609.8_1	RPS15	RPS15-201	chr19:1438357-1440493	+	protein_coding	-0.351508	0.783765	1	1	2.71379	3.0653	7.37043	5.56045
ENST00000233615.6_3	WBP1	WBP1-201	chr2:74685456-74688018	+	protein_coding	0.197605	1.14679	1	1	0.982221	0.784616	0.722634	0.975505
ENST00000233616.8_1	MOGS	MOGS-201	chr2:74688184-74692537	-	protein_coding	0.0191677	1.01337	1	1	1.48633	1.46716	1.76477	1.80175
ENST00000233623.9_3	TTC31	TTC31-201	chr2:74710216-74722013	+	protein_coding	-0.550736	0.682672	1	1	0.716785	1.26752	1.40748	0.643515
ENST00000233627.13_1	NDUFS7	NDUFS7-201	chr19:1383630-1395588	+	protein_coding	0.541398	1.45538	1	1	2.20502	1.66362	2.1681	3.6108
ENST00000233630.10_1	PCGF1	PCGF1-201	chr2:74732170-74735707	-	protein_coding	-0.0942899	0.936733	1	1	2.04105	2.13534	3.39341	3.11545
ENST00000233668.9_1	DOK1	DOK1-201	chr2:74781213-74784681	+	protein_coding	0.424302	1.34192	1	1	1.17777	0.753469	0.685842	1.26227
ENST00000233699.8_1	POLE4	POLE4-201	chr2:75185919-75196858	+	processed_transcript	0.0975716	1.06997	1	1	0.917396	0.819824	0.765191	0.888703
ENST00000233714.8_1	LANCL1	LANCL1-201	chr2:211298839-211341429	-	protein_coding	-0.393792	0.761127	1	1	0.252063	0.645855	0.564666	0.190909
ENST00000233741.8_1	FANCL	FANCL-201	chr2:58386382-58468485	-	protein_coding	0.0647905	1.04593	1	1	1.38809	1.3233	1.50238	1.61732
ENST00000233809.8_2	IGFBP2	IGFBP2-201	chr2:217498118-217529159	+	protein_coding	-0.639186	0.642075	1	1	0.661427	1.30061	1.46333	0.581646
ENST00000233813.4_1	IGFBP5	IGFBP5-201	chr2:217536828-217560248	-	protein_coding	-0.337857	0.791216	1	1	6.47585	6.81371	111.495	88.0074
ENST00000233838.8_1	GGCX	GGCX-201	chr2:85771846-85788632	-	protein_coding	-0.209736	0.864695	1	1	2.74325	2.95298	6.74349	5.69576
ENST00000233892.8_1	MOB4	MOB4-201	chr2:198380295-198418423	+	protein_coding	-1.66978	0.314301	1	1	0.899486	2.56927	4.93508	0.865401
ENST00000233893.9_1	HSPE1	HSPE1-201	chr2:198364718-198368181	+	protein_coding	-0.0999588	0.93306	1	1	4.65199	4.75195	25.9451	24.1414
ENST00000234038.10_1	PPP1R7	PPP1R7-201	chr2:242089437-242123067	+	protein_coding	-0.37888	0.769034	1	1	1.66022	2.0391	3.10988	2.16064
ENST00000234040.8_1	PASK	PASK-201	chr2:242045514-242088919	-	protein_coding	0.162253	1.11903	1	1	0.746655	0.584402	0.499417	0.677898
ENST00000234091.8_1	ID2	ID2-201	chr2:8818975-8824583	+	protein_coding	3.48562	11.2015	1	1	3.61911	0.133486	0.096941	11.2874
ENST00000234111.8_1	ODC1	ODC1-201	chr2:10580094-10588630	-	protein_coding	-0.365407	0.77625	1	1	4.10266	4.46807	21.1321	16.18
ENST00000234115.10_1	PLEKHB2	PLEKHB2-201	chr2:131862517-131907425	+	protein_coding	0.293974	1.22601	1	1	1.89629	1.60231	2.03629	2.72254
ENST00000234160.4_1	GORASP2	GORASP2-201	chr2:171785036-171823639	+	protein_coding	-0.0758157	0.948806	1	1	3.98019	4.056	15.6333	14.7818
ENST00000234170.9_1	CEBPZ	CEBPZ-201	chr2:37428755-37458856	-	protein_coding	0.461764	1.37722	1	1	4.2553	3.79354	12.8665	18.0974
ENST00000234198.8_1	DLX2	DLX2-201	chr2:172964167-172967628	-	protein_coding	-0.879086	0.543712	1	1	1.53042	2.4095	4.31291	1.88869
ENST00000234256.3_1	SLC1A4	SLC1A4-201	chr2:65216535-65250999	+	protein_coding	-0.138821	0.908261	1	1	1.88031	2.01914	3.05341	2.68155
ENST00000234296.6_1	ORC2	ORC2-201	chr2:201773696-201828403	-	protein_coding	0.463289	1.37868	1	1	3.16629	2.703	5.51153	7.97733
ENST00000234301.2_1	COX7A2L	COX7A2L-201	chr2:42577647-42588356	-	protein_coding	0.754384	1.68691	1	1	5.16254	4.40816	20.2318	34.8162
ENST00000234310.7_1	PPP3R1	PPP3R1-201	chr2:68405989-68479663	-	protein_coding	0.238163	1.17949	1	1	5.20232	4.96416	30.2148	35.8175
ENST00000234392.2_1	VAX2	VAX2-201	chr2:71127720-71160576	+	protein_coding	-0.373007	0.772172	1	1	0.33055	0.703557	0.628515	0.257493
ENST00000234420.9_1	MSH6	MSH6-201	chr2:48010221-48037240	+	protein_coding	-0.393652	0.7612	1	1	0.603642	0.997295	0.996253	0.519548
ENST00000234453.9_1	PLEKHA3	PLEKHA3-201	chr2:179345195-179381189	+	protein_coding	0.732135	1.6611	1	1	2.23528	1.50314	1.83459	3.70853
ENST00000234454.5_1	SPR	SPR-201	chr2:73114489-73119287	+	protein_coding	-0.382688	0.767007	1	1	2.54143	2.92411	6.59007	4.82164
ENST00000234590.8_1	ENO1	ENO1-201	chr1:8921061-8938749	-	protein_coding	0.0294923	1.02065	1	1	8.4716	8.4421	346.797	353.98
ENST00000234626.10_1	CDC7	CDC7-201	chr1:91966450-91991321	+	protein_coding	-0.427508	0.743545	1	1	2.2314	2.65891	5.31557	3.69591
ENST00000234677.6_1	SARS	SARS-201	chr1:109756540-109780742	+	protein_coding	0.363641	1.28667	1	1	6.01543	5.65179	49.2759	63.6884
ENST00000234739.7_1	BCL9	BCL9-201	chr1:147013182-147098017	+	protein_coding	0.143635	1.10468	1	1	2.09017	1.94654	2.85449	3.258
ENST00000234827.5_2	TCEANC2	TCEANC2-201	chr1:54519274-54571755	+	protein_coding	-0.513423	0.700558	1	1	0.82436	1.33778	1.52763	0.770749
ENST00000234831.9_2	TMEM59	TMEM59-201	chr1:54492354-54519111	-	protein_coding	0.283057	1.21677	1	1	3.5911	3.30804	8.90419	11.0511
ENST00000234875.8_1	RPL22	RPL22-201	chr1:6245080-6259672	-	protein_coding	0.176978	1.13051	1	1	5.93037	5.75339	52.944	59.9844
ENST00000235090.9_1	WDR77	WDR77-201	chr1:111982512-111991998	-	protein_coding	0.0898853	1.06429	1	1	3.673	3.58312	10.9847	11.7551
ENST00000235150.4_1	RNF19B	RNF19B-201	chr1:33402269-33430286	-	protein_coding	-0.426301	0.744167	1	1	2.60989	3.0362	7.20325	5.10459
ENST00000235307.6_1	C1orf21	C1orf21-201	chr1:184356192-184598154	+	protein_coding	-0.603208	0.658289	1	1	1.66588	2.26909	3.8202	2.17308
ENST00000235310.7_1	MAD2L2	MAD2L2-201	chr1:11734537-11751707	-	protein_coding	-0.455594	0.72921	1	1	0.717544	1.17314	1.25502	0.64438
ENST00000235329.9_1	MFN2	MFN2-201	chr1:12040369-12073565	+	protein_coding	-0.572905	0.672262	1	1	4.11479	4.68769	24.7713	16.325
ENST00000235332.5_1	MIIP	MIIP-201	chr1:12079523-12092102	+	protein_coding	-0.277223	0.825178	1	1	1.48834	1.76556	2.40007	1.80566
ENST00000235345.5_1	SLC35D1	SLC35D1-201	chr1:67465015-67519782	-	protein_coding	-0.138948	0.908181	1	1	2.91298	3.05192	7.29317	6.5317
ENST00000235372.11_1	PRDM2	PRDM2-201	chr1:14031350-14151574	+	protein_coding	-0.0916989	0.938417	1	1	0.683654	0.775353	0.711609	0.606203
ENST00000235382.6_1	RGS2	RGS2-201	chr1:192778171-192781413	+	protein_coding	0.0629159	1.04457	1	1	1.64633	1.58341	1.99678	2.13036
ENST00000235453.8_1	DENND1B	DENND1B-201	chr1:197521385-197744322	-	protein_coding	0.54124	1.45522	1	1	0.909258	0.368017	0.290578	0.878079
ENST00000235521.4_1	WARS2	WARS2-201	chr1:119573844-119683294	-	protein_coding	-0.0612761	0.958416	1	1	2.33558	2.39685	4.26652	4.04752
ENST00000235532.9_1	OSCP1	OSCP1-201	chr1:36883507-36916052	-	protein_coding	-0.950293	0.517527	1	1	0.0150979	0.965391	0.952592	0.01052
ENST00000235790.8_1	KDM5B	KDM5B-201	chr1:202699033-202776427	-	protein_coding	-0.244401	0.844166	1	1	3.47765	3.72205	12.1962	10.1398
ENST00000235835.7_1	AKR7A2	AKR7A2-201	chr1:19630459-19638640	-	protein_coding	-0.866885	0.54833	1	1	3.08761	3.95449	14.5032	7.50085
ENST00000236017.5_1	APH1A	APH1A-201	chr1:150239045-150241423	-	protein_coding	-0.220797	0.858091	1	1	1.34109	1.56189	1.95239	1.53342
ENST00000236040.8_1	P3H1	P3H1-201	chr1:43212046-43232683	-	protein_coding	0.526558	1.44049	1	1	2.32602	1.79946	2.48091	4.0142
ENST00000236051.2_1	EBNA1BP2	EBNA1BP2-201	chr1:43629855-43637931	-	protein_coding	-0.454105	0.729963	1	1	4.08829	4.54239	22.3021	16.0097
ENST00000236067.8_1	ATP6V0B	ATP6V0B-201	chr1:44440620-44443961	+	protein_coding	0.337877	1.2639	1	1	2.53648	2.1986	3.59034	4.80171
ENST00000236137.9_1	SLC19A2	SLC19A2-201	chr1:169433147-169455241	-	protein_coding	0.597529	1.51312	1	1	1.88498	1.28745	1.44097	2.69349
ENST00000236192.11_1	VAMP4	VAMP4-201	chr1:171669300-171711387	-	protein_coding	-0.145574	0.90402	1	1	2.20591	2.35148	4.10348	3.61365
ENST00000236273.8_1	SYF2	SYF2-201	chr1:25549170-25558984	-	protein_coding	0.142177	1.10357	1	1	3.94717	3.80499	12.9771	14.4247
ENST00000236342.11_1	DHDDS	DHDDS-201	chr1:26758830-26795930	+	protein_coding	-0.31833	0.801998	1	1	0.324148	0.642478	0.561008	0.251925
ENST00000236412.11_1	PPP1R8	PPP1R8-201	chr1:28157325-28178039	+	protein_coding	0.0232783	1.01627	1	1	0.734892	0.711614	0.637635	0.664273
ENST00000236671.6_2	CTSD	CTSD-201	chr11:1773982-1785222	-	protein_coding	0.00927768	1.00645	1	1	2.64012	2.63085	5.19389	5.23385
ENST00000236698.9_1	STAG1	STAG1-201	chr3:136055078-136471220	-	protein_coding	-0.00916534	0.993667	1	1	3.62142	3.63058	11.3855	11.3071
ENST00000236850.4_1	APOA1	APOA1-201	chr11:116706467-116708666	-	protein_coding	0.118518	1.08562	1	1	0.695748	0.57723	0.491982	0.619724
ENST00000236925.8_1	CAMSAP2	CAMSAP2-201	chr1:200708907-200829829	+	protein_coding	3.82543	14.1765	1	1	3.89668	0.0712451	0.050623	13.8942
ENST00000236957.9_1	EEF1B2	EEF1B2-201	chr2:207024309-207027652	+	protein_coding	-0.337001	0.791685	1	1	3.78258	4.11958	16.3827	12.7617
ENST00000236959.13_1	ATIC	ATIC-201	chr2:216176540-216214486	+	protein_coding	-0.224608	0.855828	1	1	3.88154	4.10615	16.2216	13.7387
ENST00000236980.10_1	FASTKD2	FASTKD2-201	chr2:207630081-207657233	+	protein_coding	0.119951	1.0867	1	1	2.49698	2.37703	4.19465	4.64502
ENST00000237014.7_1	TTR	TTR-201	chr18:29171689-29178974	+	protein_coding	-0.118055	0.921429	1	1	0.695304	0.813359	0.757298	0.619226
ENST00000237019.11_2	B4GALT6	B4GALT6-201	chr18:29204626-29264534	-	protein_coding	0.882692	1.84381	1	1	0.882692	0	0	0.843813
ENST00000237177.10_2	CASP8AP2	CASP8AP2-201	chr6:90539658-90584155	+	processed_transcript	0.28972	1.2224	1	1	2.44029	2.15057	3.44005	4.42753
ENST00000237264.8_2	TBPL1	TBPL1-201	chr6:134274333-134311570	+	protein_coding	-0.819405	0.566676	1	1	0.737477	1.55688	1.94217	0.667258
ENST00000237281.4_1	FBXO30	FBXO30-201	chr6:146114638-146135889	-	protein_coding	0.39164	1.31188	1	1	2.92369	2.53205	4.78392	6.58783
ENST00000237283.8_1	ADAT2	ADAT2-201	chr6:143748126-143771810	-	protein_coding	0.0842963	1.06017	1	1	1.14278	1.05849	1.08275	1.20807
ENST00000237305.11_3	SGK1	SGK1-201	chr6:134490390-134496034	-	protein_coding	-0.134245	0.911146	1	1	0.896697	1.03094	1.04336	0.861798
ENST00000237380.11_1	MED28	MED28-201	chr4:17616254-17635728	+	protein_coding	0.612366	1.52876	1	1	3.05334	2.44098	4.43009	7.30133
ENST00000237455.4_1	RNF103	RNF103-201	chr2:86830516-86850978	-	protein_coding	-1.326	0.398873	1	1	0.93488	2.26088	3.79284	0.911732
ENST00000237500.9_1	MYL12B	MYL12B-201	chr18:3261907-3278282	+	protein_coding	-0.0479009	0.967343	1	1	7.65587	7.70377	207.481	200.672
ENST00000237512.4_1	ARMC2	ARMC2-201	chr6:109169900-109197550	+	protein_coding	0.152212	1.11127	1	1	0.7736	0.621388	0.538354	0.70953
ENST00000237530.10_1	RPN2	RPN2-201	chr20:35807449-35870026	+	protein_coding	0.166423	1.12227	1	1	5.90847	5.74205	52.5216	59.0658
ENST00000237536.8_3	SOGA1	SOGA1-201	chr20:35405845-35492089	-	protein_coding	-0.430294	0.742111	1	1	3.80186	4.23216	17.7934	12.9468
ENST00000237596.6_1	PKD2	PKD2-201	chr4:88928820-88998929	+	protein_coding	0.0443424	1.03121	1	1	4.18103	4.13669	16.5901	17.1391
ENST00000237623.11_1	SPP1	SPP1-201	chr4:88896819-88904578	+	protein_coding	1.09939	2.14264	1	1	1.09939	0	0	1.14264
ENST00000237642.6_1	STBD1	STBD1-201	chr4:77227179-77232752	+	protein_coding	1.01246	2.01735	1	1	2.16364	1.15117	1.22094	3.48043
ENST00000237654.8_1	CCNI	CCNI-201	chr4:77968311-77997158	-	protein_coding	0.180859	1.13356	1	1	6.3473	6.16644	70.8262	80.4192
ENST00000237822.7_1	LDAH	LDAH-201	chr2:20884814-21022874	-	protein_coding	0.414404	1.33275	1	1	2.50786	2.09346	3.2677	4.68777
ENST00000237853.8_1	ELL2	ELL2-201	chr5:95220802-95297775	-	protein_coding	0.265867	1.20236	1	1	5.2046	4.93873	29.6695	35.8758
ENST00000237858.10_1	GLRX	GLRX-201	chr5:95149553-95158709	-	protein_coding	-1.2666	0.415639	1	1	2.22519	3.49178	10.2495	3.67572
ENST00000237889.8_1	NDUFB3	NDUFB3-201	chr2:201936462-201950473	+	protein_coding	-0.00381987	0.997356	1	1	4.67032	4.67414	24.5303	24.4628
ENST00000237937.7_1	ZFAND5	ZFAND5-201	chr9:74966341-74979508	-	protein_coding	0.244452	1.18464	1	1	1.92714	1.68268	2.21025	2.803
ENST00000238081.7_1	YWHAQ	YWHAQ-201	chr2:9724101-9771143	-	protein_coding	-0.172426	0.887349	1	1	7.57282	7.74525	213.562	189.391
ENST00000238091.8_1	ITGB1BP1	ITGB1BP1-201	chr2:9545813-9563635	-	protein_coding	0.115107	1.08306	1	1	0.781316	0.666209	0.586898	0.718698
ENST00000238112.7_1	CPSF3	CPSF3-201	chr2:9563697-9613230	+	protein_coding	-0.55487	0.680718	1	1	3.73972	4.29459	18.6245	12.3588
ENST00000238146.8_1	DDX55	DDX55-201	chr12:124086646-124105488	+	protein_coding	0.267521	1.20374	1	1	1.62797	1.36045	1.56765	2.09078
ENST00000238156.7_1	CCDC92	CCDC92-201	chr12:124420169-124457371	-	protein_coding	-0.678745	0.624708	1	1	1.31798	1.99673	2.99094	1.49317
ENST00000238256.7_1	FKBP15	FKBP15-201	chr9:115927800-115983641	-	protein_coding	-0.188788	0.877342	1	1	1.21099	1.39978	1.63861	1.31496
ENST00000238341.9_2	CNTRL	CNTRL-201	chr9:123850574-123939886	+	protein_coding	-1.26134	0.417157	1	1	0.0773907	1.33873	1.52928	0.055108
ENST00000238379.9_1	HDHD3	HDHD3-201	chr9:116135699-116138455	-	protein_coding	-0.173558	0.886653	1	1	0.491155	0.664713	0.585253	0.40557
ENST00000238497.9_1	VPS4B	VPS4B-201	chr18:61056423-61089696	-	protein_coding	0.512597	1.42662	1	1	4.47076	3.95817	14.5427	21.1735
ENST00000238561.9_1	ADCK1	ADCK1-201	chr14:78266426-78400297	+	protein_coding	0.554089	1.46824	1	1	1.08421	0.530125	0.444054	1.12022
ENST00000238607.10_1	PGF	PGF-201	chr14:75408561-75422280	-	protein_coding	-1.241	0.423078	1	1	1.46409	2.70509	5.52101	1.7589
ENST00000238609.3_1	IFI27L2	IFI27L2-201	chr14:94594118-94596001	-	protein_coding	-1.11114	0.462929	1	1	3.76498	4.87612	28.367	12.5948
ENST00000238616.9_1	NEK9	NEK9-201	chr14:75546056-75593783	-	protein_coding	-0.0572132	0.961119	1	1	2.31459	2.3718	4.17588	3.97464
ENST00000238618.7_1	ACYP1	ACYP1-201	chr14:75519924-75530752	-	protein_coding	0.111458	1.08032	1	1	1.90948	1.79802	2.47744	2.75674
ENST00000238633.6_1	NPC2	NPC2-201	chr14:74946645-74959994	-	protein_coding	4.63099	24.778	1	1	4.63099	0	0	23.778
ENST00000238647.4_1	IRF2BPL	IRF2BPL-201	chr14:77490886-77495042	-	protein_coding	-0.202652	0.868952	1	1	3.94099	4.14364	16.675	14.3588
ENST00000238651.9_1	ACOT2	ACOT2-201	chr14:74035763-74042357	+	protein_coding	0.832317	1.78054	1	1	1.59188	0.759562	0.692976	2.01442
ENST00000238667.8_1	FLVCR2	FLVCR2-201	chr14:76044960-76114510	+	protein_coding	0.186139	1.13771	1	1	0.65885	0.472711	0.387715	0.578824
ENST00000238682.7_1	TGFB3	TGFB3-201	chr14:76424545-76447534	-	protein_coding	-0.0130841	0.990972	1	1	0.893386	0.90647	0.874454	0.857531
ENST00000238688.9_2	SLIRP	SLIRP-201	chr14:78174422-78183941	+	protein_coding	-0.245533	0.843504	1	1	1.14498	1.39051	1.62172	1.21143
ENST00000238714.7_1	PAPOLG	PAPOLG-201	chr2:60983365-61026098	+	protein_coding	-0.587922	0.6653	1	1	0.981227	1.56915	1.9673	0.974144
ENST00000238721.8_1	TP53I3	TP53I3-201	chr2:24300305-24308051	-	protein_coding	-0.371965	0.772729	1	1	2.27494	2.64691	5.26323	3.83978
ENST00000238738.8_1	RHOQ	RHOQ-201	chr2:46769867-46810260	+	protein_coding	0.11559	1.08342	1	1	2.87279	2.7572	5.76085	6.32482
ENST00000238788.13_1	TMEM214	TMEM214-201	chr2:27255822-27264563	+	protein_coding	-0.383089	0.766794	1	1	3.39019	3.77328	12.6732	9.48455
ENST00000238789.9_1	ATAD2B	ATAD2B-201	chr2:23971534-24149984	-	protein_coding	-0.191514	0.875686	1	1	1.72612	1.91763	2.77802	2.30836
ENST00000238823.12_1	FAM98A	FAM98A-201	chr2:33808725-33824429	-	protein_coding	-0.146145	0.903662	1	1	4.10315	4.24929	18.018	16.1859
ENST00000238831.8_1	YIPF4	YIPF4-201	chr2:32502979-32541663	+	protein_coding	0.227188	1.17055	1	1	2.35661	2.12942	3.37541	4.12165
ENST00000238892.3_1	CRIPT	CRIPT-201	chr2:46844290-46852881	+	protein_coding	0.398275	1.31793	1	1	3.1355	2.73722	5.66786	7.78778
ENST00000238936.8_2	MFSD13A	MFSD13A-201	chr10:104221152-104236802	+	protein_coding	0.0832118	1.05937	1	1	0.72628	0.643068	0.561647	0.654368
ENST00000238961.8_1	SLF2	SLF2-201	chr10:102672326-102724893	+	protein_coding	-0.0949092	0.936331	1	1	3.43081	3.52572	10.5172	9.78391
ENST00000238994.5_1	PPP1R3C	PPP1R3C-201	chr10:93388199-93392811	-	protein_coding	-0.808551	0.570955	1	1	4.49434	5.30289	38.4756	21.5388
ENST00000239007.11_3	MXI1	MXI1-201	chr10:111985751-112046264	+	protein_coding	0.921332	1.89386	1	1	2.07624	1.1549	1.2267	3.21706
ENST00000239151.5_1	HOXB5	HOXB5-201	chr17:46668619-46671323	-	protein_coding	0.0726232	1.05163	1	1	1.04756	0.974938	0.965557	1.06703
ENST00000239223.3_1	DUSP1	DUSP1-201	chr5:172195093-172198198	-	protein_coding	0.530586	1.44452	1	1	5.98779	5.4572	42.9321	62.4606
ENST00000239231.6_1	PANK3	PANK3-201	chr5:167975500-168006605	-	protein_coding	0.672316	1.59363	1	1	4.45725	3.78494	12.7841	20.9668
ENST00000239243.6_1	MSX2	MSX2-201	chr5:174151536-174157896	+	protein_coding	-0.221941	0.857411	1	1	0.996452	1.21839	1.32687	0.995087
ENST00000239367.6_1	LRP11	LRP11-201	chr6:150139934-150185162	-	protein_coding	-0.443375	0.735412	1	1	4.20277	4.64615	24.0397	17.4145
ENST00000239440.8_1	ARAP3	ARAP3-201	chr5:141032968-141061788	-	protein_coding	0.978942	1.97102	1	1	1.52707	0.548124	0.462183	1.88199
ENST00000239444.3_2	PCDHB8	PCDHB8-201	chr5:140557371-140560110	+	protein_coding	0.161498	1.11845	1	1	0.600159	0.438661	0.355346	0.515884
ENST00000239461.10_1	PRRX1	PRRX1-201	chr1:170633047-170708560	+	protein_coding	-0.322647	0.799602	1	1	6.54063	6.86328	115.427	92.0952
ENST00000239614.8_2	MSANTD2	MSANTD2-201	chr11:124636394-124670569	-	protein_coding	0.0564449	1.0399	1	1	0.763508	0.707063	0.632477	0.697613
ENST00000239666.8_1	PDZD11	PDZD11-201	chrX:69506445-69509829	-	protein_coding	-0.304702	0.809609	1	1	4.35118	4.65589	24.2093	19.4097
ENST00000239690.8_1	NUDCD1	NUDCD1-201	chr8:110253148-110346614	-	protein_coding	0.63994	1.55826	1	1	2.89767	2.25772	3.78237	6.45219
ENST00000239830.8_1	CCDC77	CCDC77-201	chr12:510742-551811	+	protein_coding	0.578766	1.49357	1	1	1.06075	0.481988	0.396667	1.08602
ENST00000239878.8_1	UFM1	UFM1-201	chr13:38924018-38937756	+	protein_coding	-0.0854146	0.942514	1	1	4.71542	4.80083	26.8736	25.2713
ENST00000239882.6_2	ELF1	ELF1-201	chr13:41506170-41593450	-	protein_coding	0.561938	1.47625	1	1	3.27721	2.71528	5.56719	8.69481
ENST00000239891.3_2	ALG5	ALG5-201	chr13:37523967-37573504	-	protein_coding	0.220547	1.16517	1	1	3.71648	3.49593	10.2819	12.1454
ENST00000239906.9_1	FAM53C	FAM53C-201	chr5:137673721-137685418	+	protein_coding	0.361924	1.28514	1	1	3.62606	3.26414	8.60733	11.3467
ENST00000239938.4_1	EGR1	EGR1-201	chr5:137801179-137805004	+	protein_coding	1.71006	3.27175	1	1	6.93372	5.22366	36.3662	121.253
ENST00000239940.11_1	PFN2	PFN2-201	chr3:149682691-149688896	-	protein_coding	0.206463	1.15386	1	1	1.6972	1.49074	1.81033	2.24271
ENST00000239944.6_1	SERP1	SERP1-201	chr3:150259781-150264428	-	protein_coding	0.671589	1.59283	1	1	1.57023	0.898646	0.864315	1.96953
ENST00000240050.8_1	MTERF2	MTERF2-201	chr12:107371069-107380944	-	protein_coding	-0.139	0.908148	1	1	0.474867	0.613867	0.530356	0.38979
ENST00000240055.7_1	NFYB	NFYB-201	chr12:104510855-104532067	-	protein_coding	0.150505	1.10996	1	1	1.44947	1.29897	1.46053	1.73108
ENST00000240079.10_1	WASHC3	WASHC3-201	chr12:102406717-102455902	-	protein_coding	0.172154	1.12674	1	1	2.35289	2.18074	3.53386	4.10848
ENST00000240100.6_1	DUSP4	DUSP4-201	chr8:29190581-29208185	-	protein_coding	-0.0613711	0.958353	1	1	1.56235	1.62372	2.08168	1.95334
ENST00000240123.11_2	SORBS3	SORBS3-201	chr8:22409208-22433301	+	protein_coding	-0.641057	0.641243	1	1	0.569477	1.21053	1.31423	0.483985
ENST00000240139.9_1	PPP3CC	PPP3CC-201	chr8:22298596-22398638	+	protein_coding	-0.114753	0.923541	1	1	0.728185	0.842938	0.793699	0.656554
ENST00000240185.7_1	TARDBP	TARDBP-201	chr1:11072457-11086477	+	protein_coding	0.350392	1.27491	1	1	1.58388	1.23349	1.35135	1.99776
ENST00000240285.9_1	RDH10	RDH10-201	chr8:74206847-74237516	+	protein_coding	-0.336929	0.791725	1	1	2.01126	2.34819	4.09186	3.03136
ENST00000240304.5_1	LUC7L3	LUC7L3-201	chr17:48796964-48830070	+	protein_coding	-0.603911	0.657968	1	1	2.22376	2.82767	6.09927	3.67109
ENST00000240316.4_1	COIL	COIL-201	chr17:55015548-55038415	-	protein_coding	0.155015	1.11343	1	1	2.96554	2.81053	6.0154	6.81118
ENST00000240328.3_1	TBX2	TBX2-201	chr17:59477257-59486786	+	protein_coding	-0.866895	0.548326	1	1	0.0360686	0.902963	0.869903	0.025316
ENST00000240333.10_1	SLC35B1	SLC35B1-201	chr17:47778305-47785561	-	protein_coding	0.0465944	1.03282	1	1	2.04978	2.00319	3.00884	3.14043
ENST00000240364.6_1	FAM117A	FAM117A-201	chr17:47787694-47841529	-	protein_coding	0.151409	1.11065	1	1	1.68487	1.53346	1.89479	2.2151
ENST00000240423.8_2	NCAPH	NCAPH-201	chr2:97001525-97039583	+	protein_coding	0.255755	1.19396	1	1	2.05027	1.79451	2.46898	3.14182
ENST00000240487.5_3	TMEM131L	TMEM131L-201	chr4:154477048-154557863	+	protein_coding	0.319453	1.24786	1	1	0.606365	0.286912	0.220026	0.522418
ENST00000240488.7_1	MND1	MND1-201	chr4:154265801-154336270	+	protein_coding	-1.00606	0.497903	1	1	1.24237	2.24843	3.75165	1.36586
ENST00000240499.7_1	ZNF141	ZNF141-201	chr4:331624-369047	+	protein_coding	0.464355	1.3797	1	1	2.64056	2.1762	3.51963	5.23573
ENST00000240587.4_1	TSHZ3	TSHZ3-201	chr19:31765851-31840453	-	protein_coding	-0.262208	0.833811	1	1	2.72046	2.98267	6.90447	5.59083
ENST00000240617.9_1	PLBD1	PLBD1-201	chr12:14656595-14721283	-	protein_coding	-0.233535	0.850548	1	1	0.916235	1.14977	1.21879	0.887184
ENST00000240651.13_1	PYROXD1	PYROXD1-201	chr12:21590611-21624186	+	protein_coding	0.39157	1.31182	1	1	2.07651	1.68494	2.21526	3.21784
[truncated: 40,299 more rows]

## Sheet: sample 3 vs sample 0
#Transcript biotype: processed_transcript,lincRNA,3prime_overlapping_ncrna,antisense,non_coding,sense_intronic,sense_overlapping,TEC,known_ncrna,macro_lncRNA,bidirectional_promoter_lncrna,ncRNA,lncRNA,protein_coding #Condition pair: sample 3 vs sample 0 Column A: Track_id, The database name in transcript level. Column B: Gene_Name, The name of gene. Column C: Trans_Name, The name of transcript. C…
[truncated: 40,051 more rows]

[truncated: 1 more sheets: sample 4 vs sample 0]
