# Supplementary material for: Construction of a HOXA11-AS-Interacted Network in Keloid Fibroblasts Using Integrated Bioinformatic Analysis and in Vitro Validation
Source: Front Genet. 2022 Mar 31;13:844198. doi: 10.3389/fgene.2022.844198 (PMC9010035; doi:10.3389/fgene.2022.844198)
Supplement: Supplementary file 10 [file Table6.XLSX]

## Sheet: sample 1vs sample 0
#Gene biotype: miRNA #Condition pair: sample1 vs sample 0 Column A: Mature_ID, The ID of mature miRNA. Column B: Arm, The arm of miRNA. Column C: Mature_Acc, The accession number of mature miRNA from miRBase. Column D: Mature_Seq, The mature sequence of miRNA. Column E: Seed, The seed sequence of miRNA. Column F: Length, The length of mature miRNA. Column G: High_Confidence, The high confidence m…
Annotation																		DE Statistic				CPM
Mature_ID	Arm	Mature_Acc	Mature_Seq	Seed	Length	High_Confidence	Type	Canonical	Pre_ID	Pre_Acc	Pre_Seq	Pre_Locus	Family_AC	Family_ID	Clustered_miRNAs	Promoter	Primary_microRNA	log2FC	Fold_Change	p_value	q_value	R-1_CPM	K-1_CPM	K-1	R-1
hsa-let-7a-2-3p	3p	MIMAT0010195	CUGUACAGCCUCCUAGCUUUCC	UGUACA	22	Yes	Star_miRNA	canonical_conserved_miRNA	hsa-let-7a-2	MI0000061	AGGUUGAGGUAGUAGGUUGUAUAGUUUAGAAUUACAUCAAGGGAGAUAACUGUACAGCCUCCUAGCUUUCCU	chr11:122146522-122146593(-)	MIPF0000002	let-7	let7a-2,100,10526	p2@ENST00000533109	NR_024430	1.16393	2.24067	1	1	5.09717	3.93324	15.2036	34.1567
hsa-let-7a-3p	3p	MIMAT0004481	CUAUACAAUCUACUGUCUUUC	UAUACA	21	Yes	Star_miRNA	canonical_conserved_miRNA	hsa-let-7a-1	MI0000060	UGGGAUGAGGUAGUAGGUUGUAUAGUUUUAGGGUCACACCCACCACUGGGAGAUAACUAUACAAUCUACUGUCUUUCCUA	chr9:94175957-94176036(+)	MIPF0000002	let-7	let7a-1,let7d,let7f-1	p@chr9:96928516..96928603,+	ENST00000602703.1	1.04612	2.06497	1	1	9.19006	8.14394	282.787	584.024
hsa-let-7a-3p	3p	MIMAT0004481	CUAUACAAUCUACUGUCUUUC	UAUACA	21	Yes	Star_miRNA	canonical_conserved_miRNA	hsa-let-7a-3	MI0000062	GGGUGAGGUAGUAGGUUGUAUAGUUUGGGGCUCUGCCCUGCUAUGGGAUAACUAUACAAUCUACUGUCUUUCCU	chr22:46112749-46112822(+)	MIPF0000002	let-7	let7a-3,let7b,4763	p2@MIRLET7BHG,p4@MIR4763	NR_027033	1.04507	2.06346	1	1	9.18591	8.14084	282.179	582.344
hsa-let-7a-5p	5p	MIMAT0000062	UGAGGUAGUAGGUUGUAUAGUU	GAGGUA	22	Yes	Mature_miRNA	canonical_conserved_miRNA	hsa-let-7a-1	MI0000060	UGGGAUGAGGUAGUAGGUUGUAUAGUUUUAGGGUCACACCCACCACUGGGAGAUAACUAUACAAUCUACUGUCUUUCCUA	chr9:94175957-94176036(+)	MIPF0000002	let-7	let7a-1,let7d,let7f-1	p@chr9:96928516..96928603,+	ENST00000602703.1	-0.10557	0.929437	1	1	14.3551	14.4606	22547	20956
hsa-let-7a-5p	5p	MIMAT0000062	UGAGGUAGUAGGUUGUAUAGUU	GAGGUA	22	Yes	Mature_miRNA	canonical_conserved_miRNA	hsa-let-7a-2	MI0000061	AGGUUGAGGUAGUAGGUUGUAUAGUUUAGAAUUACAUCAAGGGAGAUAACUGUACAGCCUCCUAGCUUUCCU	chr11:122146522-122146593(-)	MIPF0000002	let-7	let7a-2,100,10526	p2@ENST00000533109	NR_024430	-0.105253	0.929642	1	1	14.3544	14.4597	22531.8	20946.5
hsa-let-7a-5p	5p	MIMAT0000062	UGAGGUAGUAGGUUGUAUAGUU	GAGGUA	22	Yes	Mature_miRNA	canonical_conserved_miRNA	hsa-let-7a-3	MI0000062	GGGUGAGGUAGUAGGUUGUAUAGUUUGGGGCUCUGCCCUGCUAUGGGAUAACUAUACAAUCUACUGUCUUUCCU	chr22:46112749-46112822(+)	MIPF0000002	let-7	let7a-3,let7b,4763	p2@MIRLET7BHG,p4@MIR4763	NR_027033	-0.107467	0.928217	1	1	14.3587	14.4662	22633.9	21009.2
hsa-let-7b-3p	3p	MIMAT0004482	CUAUACAACCUACUGCCUUCCC	UAUACA	22	Yes	Star_miRNA	canonical_conserved_miRNA	hsa-let-7b	MI0000063	CGGGGUGAGGUAGUAGGUUGUGUGGUUUCAGGGCAGUGAUGUUGCCCCUCGGAAGAUAACUAUACAACCUACUGCCUUCCCUG	chr22:46113686-46113768(+)	MIPF0000002	let-7	let7a-3,let7b,4763	p2@MIRLET7BHG,p4@MIR4763	NR_027033	0.65602	1.57573	1	1	8.25646	7.60044	193.998	305.731
hsa-let-7b-5p	5p	MIMAT0000063	UGAGGUAGUAGGUUGUGUGGUU	GAGGUA	22	Yes	Mature_miRNA	canonical_conserved_miRNA	hsa-let-7b	MI0000063	CGGGGUGAGGUAGUAGGUUGUGUGGUUUCAGGGCAGUGAUGUUGCCCCUCGGAAGAUAACUAUACAACCUACUGCCUUCCCUG	chr22:46113686-46113768(+)	MIPF0000002	let-7	let7a-3,let7b,4763	p2@MIRLET7BHG,p4@MIR4763	NR_027033	-0.322004	0.799958	1	1	12.7932	13.1152	8872.83	7097.88
hsa-let-7c-3p	3p	MIMAT0026472	CUGUACAACCUUCUAGCUUUCC	UGUACA	22	Yes	Star_miRNA	canonical_conserved_miRNA	hsa-let-7c	MI0000064	GCAUCCGGGUUGAGGUAGUAGGUUGUAUGGUUUAGAGUUACACCCUGGGAGUUAACUGUACAACCUUCUAGCUUUCCUUGGAGC	chr21:16539828-16539911(+)	MIPF0000002	let-7	let7c,99a	p1@LINC00478	ENST00000418813.2	1.21727	2.32506	1	1	4.21343	2.99616	7.90588	18.4782
hsa-let-7c-5p	5p	MIMAT0000064	UGAGGUAGUAGGUUGUAUGGUU	GAGGUA	22	Yes	Mature_miRNA	canonical_conserved_miRNA	hsa-let-7c	MI0000064	GCAUCCGGGUUGAGGUAGUAGGUUGUAUGGUUUAGAGUUACACCCUGGGAGUUAACUGUACAACCUUCUAGCUUUCCUUGGAGC	chr21:16539828-16539911(+)	MIPF0000002	let-7	let7c,99a	p1@LINC00478	ENST00000418813.2	0.331967	1.25873	1	1	10.3526	10.0207	1038.71	1307.47
hsa-let-7d-3p	3p	MIMAT0004484	CUAUACGACCUGCUGCCUUUCU	UAUACG	22	Yes	Star_miRNA	canonical_conserved_miRNA	hsa-let-7d	MI0000065	CCUAGGAAGAGGUAGUAGGUUGCAUAGUUUUAGGGCAGGGAUUUUGCCCACAAGGAGGUAACUAUACGACCUGCUGCCUUUCUUAGG	chr9:94178834-94178920(+)	MIPF0000002	let-7	let7a-1,let7d,let7f-1	p@chr9:96928516..96928603,+	ENST00000602703.1	0.138557	1.1008	1	1	6.53082	6.39226	83.924	92.3911
hsa-let-7d-5p	5p	MIMAT0000065	AGAGGUAGUAGGUUGCAUAGUU	GAGGUA	22	Yes	Mature_miRNA	canonical_conserved_miRNA	hsa-let-7d	MI0000065	CCUAGGAAGAGGUAGUAGGUUGCAUAGUUUUAGGGCAGGGAUUUUGCCCACAAGGAGGUAACUAUACGACCUGCUGCCUUUCUUAGG	chr9:94178834-94178920(+)	MIPF0000002	let-7	let7a-1,let7d,let7f-1	p@chr9:96928516..96928603,+	ENST00000602703.1	-0.213369	0.862521	1	1	9.35581	9.56918	759.573	655.137
hsa-let-7e-3p	3p	MIMAT0004485	CUAUACGGCCUCCUAGCUUUCC	UAUACG	22	Yes	Star_miRNA	canonical_conserved_miRNA	hsa-let-7e	MI0000066	CCCGGGCUGAGGUAGGAGGUUGUAUAGUUGAGGAGGACACCCAAGGAGAUCACUAUACGGCCUCCUAGCUUUCCCCAGG	chr19:51692786-51692864(+)	MIPF0000002	let-7	let7e,125a,99b	p@chr19:52192629..52192640,+	curation	0.902765	1.86965	1	1	5.04918	4.14642	17.6362	33.0368
hsa-let-7e-5p	5p	MIMAT0000066	UGAGGUAGGAGGUUGUAUAGUU	GAGGUA	22	Yes	Mature_miRNA	canonical_conserved_miRNA	hsa-let-7e	MI0000066	CCCGGGCUGAGGUAGGAGGUUGUAUAGUUGAGGAGGACACCCAAGGAGAUCACUAUACGGCCUCCUAGCUUUCCCCAGG	chr19:51692786-51692864(+)	MIPF0000002	let-7	let7e,125a,99b	p@chr19:52192629..52192640,+	curation	-0.151315	0.900429	1	1	10.6331	10.7844	1763.62	1588.01
hsa-let-7f-1-3p	3p	MIMAT0004486	CUAUACAAUCUAUUGCCUUCCC	UAUACA	22	Yes	Star_miRNA	canonical_conserved_miRNA	hsa-let-7f-1	MI0000067	UCAGAGUGAGGUAGUAGAUUGUAUAGUUGUGGGGUAGUGAUUUUACCCUGUUCAGGAGAUAACUAUACAAUCUAUUGCCUUCCCUGA	chr9:94176347-94176433(+)	MIPF0000002	let-7	let7a-1,let7d,let7f-1	p@chr9:96928516..96928603,+	ENST00000602703.1	1.60911	3.05063	1	1	6.87162	5.26251	38.3131	117.029
hsa-let-7f-2-3p	3p	MIMAT0004487	CUAUACAGUCUACUGUCUUUCC	UAUACA	22	Yes	Star_miRNA	canonical_conserved_miRNA	hsa-let-7f-2	MI0000068	UGUGGGAUGAGGUAGUAGAUUGUAUAGUUUUAGGGUCAUACCCCAUCUUGGAGAUAACUAUACAGUCUACUGUCUUUCCCACG	chrX:53557192-53557274(-)	MIPF0000002	let-7	let7f-2,98	p1@HUWE1	ENST00000342160.3	0.325542	1.25314	1	1	5.16629	4.84075	28.5828	35.8366
hsa-let-7f-5p	5p	MIMAT0000067	UGAGGUAGUAGAUUGUAUAGUU	GAGGUA	22	Yes	Mature_miRNA	canonical_conserved_miRNA	hsa-let-7f-1	MI0000067	UCAGAGUGAGGUAGUAGAUUGUAUAGUUGUGGGGUAGUGAUUUUACCCUGUUCAGGAGAUAACUAUACAAUCUAUUGCCUUCCCUGA	chr9:94176347-94176433(+)	MIPF0000002	let-7	let7a-1,let7d,let7f-1	p@chr9:96928516..96928603,+	ENST00000602703.1	0.0251959	1.01762	1	1	14.545	14.5198	23490.8	23904.7
hsa-let-7f-5p	5p	MIMAT0000067	UGAGGUAGUAGAUUGUAUAGUU	GAGGUA	22	Yes	Mature_miRNA	canonical_conserved_miRNA	hsa-let-7f-2	MI0000068	UGUGGGAUGAGGUAGUAGAUUGUAUAGUUUUAGGGUCAUACCCCAUCUUGGAGAUAACUAUACAGUCUACUGUCUUUCCCACG	chrX:53557192-53557274(-)	MIPF0000002	let-7	let7f-2,98	p1@HUWE1	ENST00000342160.3	0.037171	1.0261	1	1	14.5713	14.5342	23725.5	24344.8
hsa-let-7g-3p	3p	MIMAT0004584	CUGUACAGGCCACUGCCUUGC	UGUACA	21	Yes	Star_miRNA	canonical_conserved_miRNA	hsa-let-7g	MI0000433	AGGCUGAGGUAGUAGUUUGUACAGUUUGAGGGUCUAUGAUACCACCCGGUACAGGAGAUAACUGUACAGGCCACUGCCUUGCCA	chr3:52268278-52268361(-)	MIPF0000002	let-7	let7g	p1@WDR82	NM_025222	0.855325	1.80917	1	1	1.77928	0.923959	1.82443	3.35968
hsa-let-7g-5p	5p	MIMAT0000414	UGAGGUAGUAGUUUGUACAGUU	GAGGUA	22	Yes	Mature_miRNA	canonical_conserved_miRNA	hsa-let-7g	MI0000433	AGGCUGAGGUAGUAGUUUGUACAGUUUGAGGGUCUAUGAUACCACCCGGUACAGGAGAUAACUGUACAGGCCACUGCCUUGCCA	chr3:52268278-52268361(-)	MIPF0000002	let-7	let7g	p1@WDR82	NM_025222	-0.246389	0.843004	1	1	13.573	13.8193	14455.6	12186.1
hsa-let-7i-3p	3p	MIMAT0004585	CUGCGCAAGCUACUGCCUUGCU	UGCGCA	22	Yes	Star_miRNA	canonical_conserved_miRNA	hsa-let-7i	MI0000434	CUGGCUGAGGUAGUAGUUUGUGCUGUUGGUCGGGUUGUGACAUUGCCCGCUGUGGAGAUAACUGCGCAAGCUACUGCCUUGCUA	chr12:62603686-62603769(+)	MIPF0000002	let-7	let7i	p1@ENST00000550290	ENST00000550290.1	0.775304	1.71155	1	1	4.92172	4.14642	17.6362	30.2371
hsa-let-7i-5p	5p	MIMAT0000415	UGAGGUAGUAGUUUGUGCUGUU	GAGGUA	22	Yes	Mature_miRNA	canonical_conserved_miRNA	hsa-let-7i	MI0000434	CUGGCUGAGGUAGUAGUUUGUGCUGUUGGUCGGGUUGUGACAUUGCCCGCUGUGGAGAUAACUGCGCAAGCUACUGCCUUGCUA	chr12:62603686-62603769(+)	MIPF0000002	let-7	let7i	p1@ENST00000550290	ENST00000550290.1	-0.138018	0.908767	1	1	15.8182	15.9562	63575.4	57775.2
hsa-miR-1-3p	3p	MIMAT0000416	UGGAAUGUAAAGAAGUAUGUAU	GGAAUG	22	Yes	Mature_miRNA	canonical_conserved_miRNA	hsa-mir-1-1	MI0000651	UGGGAAACAUACUUCUUUAUAUGCCCAUAUGGACCUGCUAAGCUAUGGAAUGUAAAGAAGUAUGUAUCUCA	chr20:62554306-62554376(+)	MIPF0000038	mir-1	1-1	p1@C20orf166	NM_178463	3.06034	8.34167	1	1	8.01863	4.9583	31.0154	259.255
hsa-miR-100-3p	3p	MIMAT0004512	CAAGCUUGUAUCUAUAGGUAUG	AAGCUU	22	Yes	Star_miRNA	canonical_conserved_miRNA	hsa-mir-100	MI0000102	CCUGUUGCCACAAACCCGUAGAUCCGAACUUGUGGUAUUAGUCCGCACAAGCUUGUAUCUAUAGGUAUGUGUCUGUUAGG	chr11:122152229-122152308(-)	MIPF0000033	mir-10	let7a-2,100,10526	p2@ENST00000533109	NR_024430	2.14279	4.41615	1	1	5.02457	2.88179	7.29774	32.4769
hsa-miR-100-5p	5p	MIMAT0000098	AACCCGUAGAUCCGAACUUGUG	ACCCGU	22	Yes	Mature_miRNA	canonical_conserved_miRNA	hsa-mir-100	MI0000102	CCUGUUGCCACAAACCCGUAGAUCCGAACUUGUGGUAUUAGUCCGCACAAGCUUGUAUCUAUAGGUAUGUGUCUGUUAGG	chr11:122152229-122152308(-)	MIPF0000033	mir-10	let7a-2,100,10526	p2@ENST00000533109	NR_024430	-0.348566	0.785364	1	1	15.9754	16.324	82035.1	64427.4
hsa-miR-101-3p	3p	MIMAT0000099	UACAGUACUGUGAUAACUGAA	ACAGUA	21	Yes	Mature_miRNA	canonical_conserved_miRNA	hsa-mir-101-1	MI0000103	UGCCCUGGCUCAGUUAUCACAGUGCUGAUGCUGUCUAUUCUAAAGGUACAGUACUGUGAUAACUGAAGGAUGGCA	chr1:65058434-65058508(-)	MIPF0000046	mir-101	101-1,3671	p1@ENST00000448344	curation	0.609346	1.52557	1	1	9.74844	9.1391	563.75	860.077
hsa-miR-101-3p	3p	MIMAT0000099	UACAGUACUGUGAUAACUGAA	ACAGUA	21	Yes	Mature_miRNA	canonical_conserved_miRNA	hsa-mir-101-2	MI0000739	ACUGUCCUUUUUCGGUUAUCAUGGUACCGAUGCUGUAUAUCUGAAAGGUACAGUACUGUGAUAACUGAAGAAUGGUGGU	chr9:4850297-4850375(+)	MIPF0000046	mir-101	101-2	p1@RCL1	ENST00000442869.1	0.590635	1.50591	1	1	9.77266	9.18202	580.778	874.636
hsa-miR-10394-5p	5p	MIMAT0041619	UCUGCAGGUCCUGGUGAACGCCAU	CUGCAG	24	NO	-	non-canonical_miRNA	hsa-mir-10394	MI0033418	UCUGCAGGUCCUGGUGAACGCCAUCAUCAACAGUGGUCCCCGGGAGGACUCCACACGCAUUGGGCGCGCCGGGACUGUGAGAC	chr19:58393364-58393446(+)	-	-	4754,10394	Unknown	Unknown	-1.07076	0.47607	1	1	0.25432	1.32508	2.43258	1.11989
hsa-miR-10395-3p	3p	MIMAT0041622	AUGUAUUCGUACUGUCUGAUG	UGUAUU	21	NO	-	non-canonical_miRNA	hsa-mir-10395	MI0033419	GUGAUGGAGAGCAAUACCCGGGGAUGACUGUGACCACAUUGGGAUGUAUUCGUACUGUCUGAUG	chr19:12703601-12703664(-)	-	-	10395	Unknown	Unknown	0.202096	1.15037	1	1	4.48997	4.28788	19.4606	22.3978
hsa-miR-10396a-3p	3p	MIMAT0041624	GGCCCCGGGCCCUCGACCGGG	GCCCCG	21	NO	-	non-canonical_miRNA	hsa-mir-10396a	MI0033420	GGCGGGGCUCGGAGCCGGGCUUCGGCCGGGCCCCGGGCCCUCGACCGGG	chr21:8987617-8987665(+)	-	-	3648-2,10396a	Unknown	Unknown	5.55759	47.0979	1	1	1.77928	-3.77831	0	3.35968
hsa-miR-10396b-3p	3p	MIMAT0041636	GGCCCCGGGCCCUCGACCGGAC	GCCCCG	22	NO	-	non-canonical_miRNA	hsa-mir-10396b	MI0033426	CGGCGGGGCUCGGAGCCGGGCUUCGGCCGGGCCCCGGGCCCUCGACCGGAC	chr21:8436324-8436374(+)	-	-	6724-4,10401,10396b	Unknown	Unknown	5.55759	47.0979	1	1	1.77928	-3.77831	0	3.35968
hsa-miR-10396b-5p	5p	MIMAT0041635	CGGCGGGGCUCGGAGCCGGG	GGCGGG	20	NO	-	non-canonical_miRNA	hsa-mir-10396b	MI0033426	CGGCGGGGCUCGGAGCCGGGCUUCGGCCGGGCCCCGGGCCCUCGACCGGAC	chr21:8436324-8436374(+)	-	-	6724-4,10401,10396b	Unknown	Unknown	4.03263	16.366	1	1	0.25432	-3.77831	0	1.11989
hsa-miR-10399-3p	3p	MIMAT0041630	CUCUCGGACAAGCUGUAGGUC	UCUCGG	21	NO	-	non-canonical_miRNA	hsa-mir-10399	MI0033423	AAUUACAGAUUGUCUCAGAGAAAACAAAUGAGUUACUCUCUCGGACAAGCUGUAGGUC	chr7:139044100-139044157(-)	-	-	10399	Unknown	Unknown	-0.115519	0.923051	1	1	1.20956	1.32508	2.43258	2.23978
hsa-miR-10399-5p	5p	MIMAT0041629	AAUUACAGAUUGUCUCAGAGA	AUUACA	21	NO	-	non-canonical_miRNA	hsa-mir-10399	MI0033423	AAUUACAGAUUGUCUCAGAGAAAACAAAUGAGUUACUCUCUCGGACAAGCUGUAGGUC	chr7:139044100-139044157(-)	-	-	10399	Unknown	Unknown	-1.02656	0.49088	1	1	-0.660116	0.366443	1.21629	0.559946
hsa-miR-103a-2-5p	5p	MIMAT0009196	AGCUUCUUUACAGUGCUGCCUUG	GCUUCU	23	Yes	Star_miRNA	canonical_conserved_miRNA	hsa-mir-103a-2	MI0000108	UUGUGCUUUCAGCUUCUUUACAGUGCUGCCUUGUAGCAUUCAGGUCAAGCAGCAUUGUACAGGGCUAUGAAAGAACCA	chr20:3917494-3917571(+)	MIPF0000024	mir-103	103a-2,103b-2	p1@PANK2	ENST00000336066.3	1.8202	3.5313	1	1	2.18664	0.366443	1.21629	4.47957
hsa-miR-103a-3p	3p	MIMAT0000101	AGCAGCAUUGUACAGGGCUAUGA	GCAGCA	23	Yes	Mature_miRNA	canonical_conserved_miRNA	hsa-mir-103a-1	MI0000109	UACUGCCCUCGGCUUCUUUACAGUGCUGCCUUGUUGCAUAUGGAUCAAGCAGCAUUGUACAGGGCUAUGAAGGCAUUG	chr5:168560896-168560973(-)	MIPF0000024	mir-103	103a-1,103b-1	p1@PANK3	ENST00000239231.6	-0.473594	0.720168	1	1	11.3826	11.8562	3707.25	2669.82
hsa-miR-103a-3p	3p	MIMAT0000101	AGCAGCAUUGUACAGGGCUAUGA	GCAGCA	23	Yes	Mature_miRNA	canonical_conserved_miRNA	hsa-mir-103a-2	MI0000108	UUGUGCUUUCAGCUUCUUUACAGUGCUGCCUUGUAGCAUUCAGGUCAAGCAGCAUUGUACAGGGCUAUGAAAGAACCA	chr20:3917494-3917571(+)	MIPF0000024	mir-103	103a-2,103b-2	p1@PANK2	ENST00000336066.3	-0.46963	0.72215	1	1	11.3943	11.864	3727.32	2691.66
hsa-miR-10400-5p	5p	MIMAT0041631	CGGCGGCGGCGGCUCUGGGCG	GGCGGC	21	NO	-	non-canonical_miRNA	hsa-mir-10400	MI0033424	CGGCGGCGGCGGCUCUGGGCGAGGCGGCGGGGCCUGGGCUCCCGGACGAGGCGGG	chr8:144462485-144462539(-)	-	-	10400	Unknown	Unknown	0.225334	1.16905	1	1	4.72194	4.4966	22.5014	26.3175
hsa-miR-10401-3p	3p	MIMAT0041634	ACCUCGCCGUCCCGCCCGCCG	CCUCGC	21	NO	-	non-canonical_miRNA	hsa-mir-10401	MI0033425	CGUGUGGGAAGGCGUGGGGUGCGGACCCCGGCCCGACCUCGCCGUCCCGCCCGCCG	chr21:8433797-8433852(+)	-	-	6724-4,10401,10396b	Unknown	Unknown	-1.83375	0.280535	1	1	1.77928	3.61303	12.1629	3.35968
hsa-miR-10523-5p	5p	MIMAT0041992	GACAAUGAUGAGAAGACCUGAGGA	ACAAUG	24	NO	-	non-canonical_miRNA	hsa-mir-10523	MI0033669	GACAAUGAUGAGAAGACCUGAGGAUUUGCAGCCCCCAGCCCUGGGUUCAAGUCCCAGCUCUACCCCUUCUUGGCCC	chr5:172915083-172915158(+)	-	-	10523	Unknown	Unknown	-1.58408	0.333538	1	1	-0.660116	0.923959	1.82443	0.559946
hsa-miR-10527-5p	5p	MIMAT0041997	AAAGCAAAUGUUGGGUGAACGGC	AAGCAA	23	NO	-	non-canonical_miRNA	hsa-mir-10527	MI0033674	AAAGCAAAUGUUGGGUGAACGGCUGUUUCCUCUUAUUCAAGCCAUGCACCUUACUCUUGCUGGUA	chr12:63823663-63823727(+)	-	-	10527	Unknown	Unknown	2.07658	4.21807	1	1	1.52236	-0.554218	0.608145	2.79973
hsa-miR-106a-5p	5p	MIMAT0000103	AAAAGUGCUUACAGUGCAGGUAG	AAAGUG	23	Yes	Mature_miRNA	canonical_conserved_miRNA	hsa-mir-106a	MI0000113	CCUUGGCCAUGUAAAAGUGCUUACAGUGCAGGUAGCUUUUUGAGAUCUACUGCAAUGUAAGCACUUCUUACAUUACCAUGG	chrX:134170198-134170278(-)	MIPF0000001	mir-17	19b-2,92a-2,106a,363,18b,20b	p@chrX:133308067..133308078,-	curation	-0.167327	0.890491	1	1	4.0278	4.19513	18.2443	16.2384
hsa-miR-106b-3p	3p	MIMAT0004672	CCGCACUGUGGGUACUUGCUGC	CGCACU	22	Yes	Mature_miRNA	canonical_conserved_miRNA	hsa-mir-106b	MI0000734	CCUGCCGGGGCUAAAGUGCUGACAGUGCAGAUAGUGGUCCUCUCCGUGCUACCGCACUGUGGGUACUUGCUGCUCCAGCAGG	chr7:100093993-100094074(-)	MIPF0000001	mir-17	25,93,106b	p1@MCM7	ENST00000489841.1	-0.138294	0.908593	1	1	8.55596	8.69425	414.146	376.284
hsa-miR-106b-5p	5p	MIMAT0000680	UAAAGUGCUGACAGUGCAGAU	AAAGUG	21	Yes	Mature_miRNA	canonical_conserved_miRNA	hsa-mir-106b	MI0000734	CCUGCCGGGGCUAAAGUGCUGACAGUGCAGAUAGUGGUCCUCUCCGUGCUACCGCACUGUGGGUACUUGCUGCUCCAGCAGG	chr7:100093993-100094074(-)	MIPF0000001	mir-17	25,93,106b	p1@MCM7	ENST00000489841.1	0.0202019	1.0141	1	1	7.46316	7.44296	173.929	176.383
hsa-miR-107	5p	MIMAT0000104	AGCAGCAUUGUACAGGGCUAUCA	GCAGCA	23	NO	Mature_miRNA	canonical_conserved_miRNA	hsa-mir-107	MI0000114	CUCUCUGCUUUCAGCUUCUUUACAGUGUUGCCUUGUGGCAUGGAGUUCAAGCAGCAUUGUACAGGGCUAUCAAAGCACAGA	chr10:89592747-89592827(-)	MIPF0000024	mir-103	107	p1@ENST00000507624	ENST00000307534.4	-0.188947	0.877246	1	1	8.19714	8.38609	334.48	293.412
hsa-miR-10a-3p	3p	MIMAT0004555	CAAAUUCGUAUCUAGGGGAAUA	AAAUUC	22	Yes	Star_miRNA	canonical_conserved_miRNA	hsa-mir-10a	MI0000266	GAUCUGUCUGUCUUCUGUAUAUACCCUGUAGAUCCGAAUUUGUGUAAGGAAUUUUGUGGUCACAAAUUCGUAUCUAGGGGAAUAUGUAGUUGACAUAAACACUCCGCUCU	chr17:48579838-48579947(-)	MIPF0000033	mir-10	10a	p1@HOXB6	ENST00000552000.2	-0.184191	0.880142	1	1	4.59398	4.77818	27.3665	24.0777
hsa-miR-10a-5p	5p	MIMAT0000253	UACCCUGUAGAUCCGAAUUUGUG	ACCCUG	23	Yes	Mature_miRNA	canonical_conserved_miRNA	hsa-mir-10a	MI0000266	GAUCUGUCUGUCUUCUGUAUAUACCCUGUAGAUCCGAAUUUGUGUAAGGAAUUUUGUGGUCACAAAUUCGUAUCUAGGGGAAUAUGUAGUUGACAUAAACACUCCGCUCU	chr17:48579838-48579947(-)	MIPF0000033	mir-10	10a	p1@HOXB6	ENST00000552000.2	-0.185602	0.879282	1	1	9.96194	10.1475	1134.19	997.264
hsa-miR-10b-3p	3p	MIMAT0004556	ACAGAUUCGAUUCUAGGGGAAU	CAGAUU	22	Yes	Star_miRNA	canonical_conserved_miRNA	hsa-mir-10b	MI0000267	CCAGAGGUUGUAACGUUGUCUAUAUAUACCCUGUAGAACCGAAUUUGUGUGGUAUCCGUAUAGUCACAGAUUCGAUUCUAGGGGAAUAUAUGGUCGAUGCAAAAACUUCA	chr2:176150303-176150412(+)	MIPF0000033	mir-10	10b	p1@HOXD3	ENST00000432796.2	0.00777508	1.0054	1	1	5.73519	5.72742	52.9086	53.1949
hsa-miR-10b-5p	5p	MIMAT0000254	UACCCUGUAGAACCGAAUUUGUG	ACCCUG	23	Yes	Mature_miRNA	canonical_conserved_miRNA	hsa-mir-10b	MI0000267	CCAGAGGUUGUAACGUUGUCUAUAUAUACCCUGUAGAACCGAAUUUGUGUGGUAUCCGUAUAGUCACAGAUUCGAUUCUAGGGGAAUAUAUGGUCGAUGCAAAAACUUCA	chr2:176150303-176150412(+)	MIPF0000033	mir-10	10b	p1@HOXD3	ENST00000432796.2	0.0120467	1.00839	1	1	12.0757	12.0637	4280.73	4316.62
hsa-miR-1180-3p	3p	MIMAT0005825	UUUCCGGCUCGCGUGGGUGUGU	UUCCGG	22	Yes	Mature_miRNA	canonical_conserved_miRNA	hsa-mir-1180	MI0006273	GCUGCUGGACCCACCCGGCCGGGAAUAGUGCUCCUGGUUGUUUCCGGCUCGCGUGGGUGUGUCGGCGGC	chr17:19344506-19344574(-)	MIPF0000789	mir-1180	1180	p2@B9D1	ENST00000261499.4	-0.284317	0.82113	1	1	4.52548	4.8098	27.9747	22.9578
hsa-miR-1185-1-3p	3p	MIMAT0022838	AUAUACAGGGGGAGACUCUUAU	UAUACA	22	Yes	Mature_miRNA	canonical_conserved_miRNA	hsa-mir-1185-1	MI0003844	UUUGGUACUUGAAGAGAGGAUACCCUUUGUAUGUUCACUUGAUUAAUGGCGAAUAUACAGGGGGAGACUCUUAUUUGCGUAUCAAA	chr14:101042977-101043062(+)	MIPF0000018	mir-154	134,154,299,376c,369,376a-1,377,379,380,381,382,323a,329-1,329-2,409,412,410,376b,485,487a,494,495,496,539,544a,376a-2,487b,411,654,655,656,758,668,1185-2,1185-1,300,541,889,543,1197,1193,323b	p1@MEG3	Gtl2-Dio3	-0.790727	0.578053	1	1	5.75028	6.541	93.0461	53.7548
hsa-miR-1185-2-3p	3p	MIMAT0022713	AUAUACAGGGGGAGACUCUCAU	UAUACA	22	Yes	Mature_miRNA	canonical_conserved_miRNA	hsa-mir-1185-2	MI0003821	UUUGGUACUUAAAGAGAGGAUACCCUUUGUAUGUUCACUUGAUUAAUGGCGAAUAUACAGGGGGAGACUCUCAUUUGCGUAUCAAA	chr14:101044198-101044283(+)	MIPF0000018	mir-154	134,154,299,376c,369,376a-1,377,379,380,381,382,323a,329-1,329-2,409,412,410,376b,485,487a,494,495,496,539,544a,376a-2,487b,411,654,655,656,758,668,1185-2,1185-1,300,541,889,543,1197,1193,323b	p1@MEG3	Gtl2-Dio3	-0.693635	0.618294	1	1	4.89482	5.58845	48.0434	29.6771
hsa-miR-1185-5p	5p	MIMAT0005798	AGAGGAUACCCUUUGUAUGUU	GAGGAU	21	Yes	Mature_miRNA	canonical_conserved_miRNA	hsa-mir-1185-1	MI0003844	UUUGGUACUUGAAGAGAGGAUACCCUUUGUAUGUUCACUUGAUUAAUGGCGAAUAUACAGGGGGAGACUCUUAUUUGCGUAUCAAA	chr14:101042977-101043062(+)	MIPF0000018	mir-154	134,154,299,376c,369,376a-1,377,379,380,381,382,323a,329-1,329-2,409,412,410,376b,485,487a,494,495,496,539,544a,376a-2,487b,411,654,655,656,758,668,1185-2,1185-1,300,541,889,543,1197,1193,323b	p1@MEG3	Gtl2-Dio3	-1.38427	0.383085	1	1	0.25432	1.63859	3.04072	1.11989
hsa-miR-1185-5p	5p	MIMAT0005798	AGAGGAUACCCUUUGUAUGUU	GAGGAU	21	Yes	Mature_miRNA	canonical_conserved_miRNA	hsa-mir-1185-2	MI0003821	UUUGGUACUUAAAGAGAGGAUACCCUUUGUAUGUUCACUUGAUUAAUGGCGAAUAUACAGGGGGAGACUCUCAUUUGCGUAUCAAA	chr14:101044198-101044283(+)	MIPF0000018	mir-154	134,154,299,376c,369,376a-1,377,379,380,381,382,323a,329-1,329-2,409,412,410,376b,485,487a,494,495,496,539,544a,376a-2,487b,411,654,655,656,758,668,1185-2,1185-1,300,541,889,543,1197,1193,323b	p1@MEG3	Gtl2-Dio3	-1.38427	0.383085	1	1	0.25432	1.63859	3.04072	1.11989
hsa-miR-1193	5p	MIMAT0015049	GGGAUGGUAGACCGGUGACGUGC	GGAUGG	23	NO	Star_miRNA	canonical_conserved_miRNA	hsa-mir-1193	MI0014205	GUAGCUGAGGGGAUGGUAGACCGGUGACGUGCACUUCAUUUACGAUGUAGGUCACCCGUUUGACUAUCCACCAGCGCC	chr14:101030052-101030129(+)	MIPF0000714	mir-1193	134,154,299,376c,369,376a-1,377,379,380,381,382,323a,329-1,329-2,409,412,410,376b,485,487a,494,495,496,539,544a,376a-2,487b,411,654,655,656,758,668,1185-2,1185-1,300,541,889,543,1197,1193,323b	p1@MEG3	Gtl2-Dio3	4.03263	16.366	1	1	0.25432	-3.77831	0	1.11989
hsa-miR-1197	5p	MIMAT0005955	UAGGACACAUGGUCUACUUCU	AGGACA	21	NO	Mature_miRNA	canonical_conserved_miRNA	hsa-mir-1197	MI0006656	ACUUCCUGGUAUUUGAAGAUGCGGUUGACCAUGGUGUGUACGCUUUAUUUGUGACGUAGGACACAUGGUCUACUUCUUCUCAAUAUCA	chr14:101025564-101025651(+)	MIPF0000126	mir-379	134,154,299,376c,369,376a-1,377,379,380,381,382,323a,329-1,329-2,409,412,410,376b,485,487a,494,495,496,539,544a,376a-2,487b,411,654,655,656,758,668,1185-2,1185-1,300,541,889,543,1197,1193,323b	p1@MEG3	Gtl2-Dio3	0.519794	1.43375	1	1	4.89482	4.37503	20.6769	29.6771
hsa-miR-12130	5p	MIMAT0049024	CGGGUUGUACCUUUUUUGC	GGGUUG	19	NO	-	non-canonical_miRNA	hsa-mir-12130	MI0039732	UAUUCUUUAUAUCUUACAGGCAAAAAAGAUACAACCCAUGAGUGCUUACUUUUUCGGGUUGUACCUUUUUUGCCUGUAAGCCAUAAAGAGUA	chr5:116255743-116255834(+)	-	-	12130	Unknown	Unknown	4.03263	16.366	1	1	0.25432	-3.77831	0	1.11989
hsa-miR-12135	5p	MIMAT0049031	UAAAGGUUUGUUUGUAAA	AAAGGU	18	NO	-	non-canonical_miRNA	hsa-mir-12135	MI0039739	UGUGGAUAUUCUUUUUUGAUACUACAGCAAAACUCAGCAAGUUGUAGUUUUUUAAAGGUUUGUUUGUAAA	chr15:73299910-73299979(+)	-	-	12135	Unknown	Unknown	2.18052	4.53316	1	1	4.0765	1.89598	3.64887	16.7984
hsa-miR-12136	5p	MIMAT0049032	GAAAAAGUCAUGGAGGCC	AAAAAG	18	NO	-	non-canonical_miRNA	hsa-mir-12136	MI0039740	GAAAAAGUCAUGGAGGCCAUGGGGUUGGCUUGAAACCAGCUUUGGGGGGUUCGAUUCCUUCCUUUUUUGUC	chr1:632615-632685(-)	-	-	12136	Unknown	Unknown	2.09714	4.2786	1	1	7.8573	5.76016	54.1249	231.818
hsa-miR-122-5p	5p	MIMAT0000421	UGGAGUGUGACAAUGGUGUUUG	GGAGUG	22	Yes	Mature_miRNA	canonical_conserved_miRNA	hsa-mir-122	MI0000442	CCUUAGCAGAGCUGUGGAGUGUGACAAUGGUGUUUGUGUCUAAACUAUCAAACGCCAUUAUCACACUAAAUAGCUACUGCUAGGC	chr18:58451074-58451158(+)	MIPF0000095	mir-122	122,122b	p@chr18:56113488..56113503,+	curation	1.74727	3.35723	1	1	4.94813	3.20086	9.12217	30.797
hsa-miR-1228-3p	3p	MIMAT0005583	UCACACCUGCCUCGCCCCCC	CACACC	20	Yes	-	non-canonical_miRNA	hsa-mir-1228	MI0006318	GUGGGCGGGGGCAGGUGUGUGGUGGGUGGUGGCCUGCGGUGAGCAGGGCCCUCACACCUGCCUCGCCCCCCAG	chr12:57194504-57194576(+)	MIPF0000924	mir-1228	1228	p1@LRP1	NM_002332	-1.02656	0.49088	1	1	-0.660116	0.366443	1.21629	0.559946
hsa-miR-122b-5p	5p	MIMAT0019876	UUUAGUGUGAUAAUGGCGUUUGA	UUAGUG	23	Yes	-	non-canonical_miRNA	hsa-mir-122b	MI0017383	CAGUAGCUAUUUAGUGUGAUAAUGGCGUUUGAUAGUUUAGACACAAACACCAUUGUCACACUCCACAGCUCUG	chr18:58451080-58451152(-)	MIPF0000095	mir-122	122,122b	Unknown	Unknown	0.843114	1.79392	1	1	1.20956	0.366443	1.21629	2.23978
hsa-miR-1244	5p	MIMAT0005896	AAGUAGUUGGUUUGUAUGAGAUGGUU	AGUAGU	26	NO	-	non-canonical_miRNA	hsa-mir-1244-1	MI0006379	AUCUUAUUCCGAGCAUUCCAGUAACUUUUUUGUGUAUGUACUUAGCUGUACUAUAAGUAGUUGGUUUGUAUGAGAUGGUUAAAAA	chr2:231713314-231713398(+)	MIPF0000569	mir-1244	1244-1	p1@PTMA	ENST00000481928.1	-4.70227	0.0384129	1	1	-3.77831	0.923959	1.82443	0
hsa-miR-1244	5p	MIMAT0005896	AAGUAGUUGGUUUGUAUGAGAUGGUU	AGUAGU	26	NO	-	non-canonical_miRNA	hsa-mir-1244-2	MI0015974	AUCUUAUUCCGAGCAUUCCAGUAACUUUUUUGUGUAUGUACUUAGCUGUACUAUAAGUAGUUGGUUUGUAUGAGAUGGUUAAAAA	chr5:118974586-118974670(+)	MIPF0000569	mir-1244	1244-2	Unknown	Unknown	-4.70227	0.0384129	1	1	-3.77831	0.923959	1.82443	0
hsa-miR-1244	5p	MIMAT0005896	AAGUAGUUGGUUUGUAUGAGAUGGUU	AGUAGU	26	NO	-	non-canonical_miRNA	hsa-mir-1244-3	MI0015975	AUCUUAUUCCGAGCAUUCCAGUAACUUUUUUGUGUAUGUACUUAGCUGUACUAUAAGUAGUUGGUUUGUAUGAGAUGGUUAAAAA	chr12:9239467-9239551(-)	MIPF0000569	mir-1244	1244-3	p1@ENST00000426188	ENST00000566278.2	-4.70227	0.0384129	1	1	-3.77831	0.923959	1.82443	0
hsa-miR-1244	5p	MIMAT0005896	AAGUAGUUGGUUUGUAUGAGAUGGUU	AGUAGU	26	NO	-	non-canonical_miRNA	hsa-mir-1244-4	MI0031511	AUCUUAUUCCGAGCAUUCCAGUAACUUUUUUGUGUAUGUACUUAGCUGUACUAUAAGUAGUUGGUUUGUAUGAGAUGGUUAAAAA	chr12:12111952-12112036(+)	MIPF0000569	mir-1244	1244-4	p1@ENST00000358818,p1@ENST00000539347	ENST00000298566.2	-4.70227	0.0384129	1	1	-3.77831	0.923959	1.82443	0
hsa-miR-1245a	5p	MIMAT0005897	AAGUGAUCUAAAGGCCUACAU	AGUGAU	21	NO	-	non-canonical_miRNA	hsa-mir-1245a	MI0006380	AUUUAUGUAUAGGCCUUUAGAUCAUCUGAUGUUGAAUACUCUUUAAGUGAUCUAAAGGCCUACAUAUAAA	chr2:188978092-188978161(+)	MIPF0000620	mir-1245	1245a,1245b	p1@COL3A1	NM_000090	-5.67429	0.0195826	1	1	-3.77831	1.89598	3.64887	0
hsa-miR-1246	5p	MIMAT0005898	AAUGGAUUUUUGGAGCAGG	AUGGAU	19	NO	-	non-canonical_miRNA	hsa-mir-1246	MI0006381	UGUAUCCUUGAAUGGAUUUUUGGAGCAGGAGUGGACACCUGACCCAAAGGAAAUCAAUCCAUAGGCUAGCAAU	chr2:176600980-176601052(-)	MIPF0000627	mir-1246	1246	Unknown	Unknown	-0.607246	0.656449	1	1	9.79101	10.3983	1349.47	885.835
hsa-miR-1248	5p	MIMAT0005900	ACCUUCUUGUAUAAGCACUGUGCUAAA	CCUUCU	27	NO	-	non-canonical_miRNA	hsa-mir-1248	MI0006383	UUUACCUUCUUGUAUAAGCACUGUGCUAAAAUUGCAGACACUAGGACCAUGUCUUGGUUUUUGCAAUAAUGCUAGCAGAGUACACACAAGAAGAAAAGUAACAGCA	chr3:186786672-186786777(+)	MIPF0000622	mir-1248	1248	p1@EIF4A2	ENST00000429589.1	-0.795974	0.575954	1	1	5.18861	5.98459	63.247	36.3965
hsa-miR-1249-3p	3p	MIMAT0005901	ACGCCCUUCCCCCCCUUCUUCA	CGCCCU	22	Yes	Mature_miRNA	canonical_conserved_miRNA	hsa-mir-1249	MI0006384	GGGAGGAGGGAGGAGAUGGGCCAAGUUCCCUCUGGCUGGAACGCCCUUCCCCCCCUUCUUCACCUG	chr22:45200954-45201019(-)	MIPF0000667	mir-1249	1249	p1@KIAA0930	NM_001009880	-1.86001	0.275474	1	1	0.25432	2.11433	4.25701	1.11989
hsa-miR-1255a	5p	MIMAT0005906	AGGAUGAGCAAAGAAAGUAGAUU	GGAUGA	23	NO	-	non-canonical_miRNA	hsa-mir-1255a	MI0006389	AUUGGAAAUCCUUUGAGUUGCUUCUCAAGGAUGAGCAAAGAAAGUAGAUUUUUUAGAUUCUAAAGAAACUAUCUUCUUUGCUCAUCCUUGAGAAGCAACUCCUUAUCCAUUAA	chr4:101330302-101330414(-)	MIPF0000506	mir-1255	1255a	p1@PPP3CA	ENST00000394854.3	-0.661313	0.632303	1	1	2.87817	3.53948	11.5547	7.2793
hsa-miR-1255b-5p	5p	MIMAT0005945	CGGAUGAGCAAAGAAAGUGGUU	GGAUGA	22	Yes	-	non-canonical_miRNA	hsa-mir-1255b-1	MI0006435	UACGGAUGAGCAAAGAAAGUGGUUUCUUAAAAUGGAAUCUACUCUUUGUGAAGAUGCUGUGAA	chr4:36426366-36426428(-)	MIPF0000506	mir-1255	1255b-1	Unknown	Unknown	-0.669639	0.628664	1	1	0.25432	0.923959	1.82443	1.11989
hsa-miR-1255b-5p	5p	MIMAT0005945	CGGAUGAGCAAAGAAAGUGGUU	GGAUGA	22	Yes	-	non-canonical_miRNA	hsa-mir-1255b-2	MI0006436	UCUUACGGAUGAGCAAAGAAAGUGGUUUGCGCCUCAAGAAACCACUUUCUUUGCUCAUCCAUAAGGA	chr1:167998660-167998726(+)	MIPF0000506	mir-1255	1255b-2	p1@DCAF6	ENST00000432587.2	-0.669639	0.628664	1	1	0.25432	0.923959	1.82443	1.11989
hsa-miR-1257	5p	MIMAT0005908	AGUGAAUGAUGGGUUCUGACC	GUGAAU	21	NO	-	non-canonical_miRNA	hsa-mir-1257	MI0006391	GCCCUGGGCUUGUGCUUGGGGAGUGAAUGAUGGGUUCUGACCCCCAUGCACCCCUGUGGGCCCCUGGCAUCACUGGCCCCAUCCUUCACCCCUGCCAACCACGCUUGCCCUGUGCCU	chr20:61953546-61953662(-)	MIPF0000998	mir-1257	1257	p3@TAF4	ENST00000474089.1	-0.669639	0.628664	1	1	0.25432	0.923959	1.82443	1.11989
hsa-miR-125a-3p	3p	MIMAT0004602	ACAGGUGAGGUUCUUGGGAGCC	CAGGUG	22	Yes	Star_miRNA	canonical_conserved_miRNA	hsa-mir-125a	MI0000469	UGCCAGUCUCUAGGUCCCUGAGACCCUUUAACCUGUGAGGACAUCCAGGGUCACAGGUGAGGUUCUUGGGAGCCUGGCGUCUGGCC	chr19:51693254-51693339(+)	MIPF0000033	mir-10	let7e,125a,99b	p@chr19:52192629..52192640,+	curation	1.31398	2.48626	1	1	5.18861	3.87463	14.5955	36.3965
hsa-miR-125a-5p	5p	MIMAT0000443	UCCCUGAGACCCUUUAACCUGUGA	CCCUGA	24	Yes	Mature_miRNA	canonical_conserved_miRNA	hsa-mir-125a	MI0000469	UGCCAGUCUCUAGGUCCCUGAGACCCUUUAACCUGUGAGGACAUCCAGGGUCACAGGUGAGGUUCUUGGGAGCCUGGCGUCUGGCC	chr19:51693254-51693339(+)	MIPF0000033	mir-10	let7e,125a,99b	p@chr19:52192629..52192640,+	curation	-0.169799	0.888966	1	1	9.876	10.0458	1056.96	939.59
hsa-miR-125b-1-3p	3p	MIMAT0004592	ACGGGUUAGGCUCUUGGGAGCU	CGGGUU	22	Yes	Star_miRNA	canonical_conserved_miRNA	hsa-mir-125b-1	MI0000446	UGCGCUCCUCUCAGUCCCUGAGACCCUAACUUGUGAUGUUUACCGUUUAAAUCCACGGGUUAGGCUCUUGGGAGCUGCGAGUCGUGCU	chr11:122099757-122099844(-)	MIPF0000033	mir-10	125b-1	p1@MIR100HG	ENST00000524376.1	0.498999	1.41323	1	1	10.4672	9.96822	1001.61	1415.54
hsa-miR-125b-2-3p	3p	MIMAT0004603	UCACAAGUCAGGCUCUUGGGAC	CACAAG	22	Yes	Star_miRNA	canonical_conserved_miRNA	hsa-mir-125b-2	MI0000470	ACCAGACUUUUCCUAGUCCCUGAGACCCUAACUUGUGAGGUAUUUUAGUAACAUCACAAGUCAGGCUCUUGGGACCUAGGCGGAGGGGA	chr21:16590237-16590325(+)	MIPF0000033	mir-10	125b-2	p1@LINC00478	ENST00000418813.2	1.04799	2.06765	1	1	7.52148	6.47349	88.7891	183.662
hsa-miR-125b-5p	5p	MIMAT0000423	UCCCUGAGACCCUAACUUGUGA	CCCUGA	22	Yes	Mature_miRNA	canonical_conserved_miRNA	hsa-mir-125b-1	MI0000446	UGCGCUCCUCUCAGUCCCUGAGACCCUAACUUGUGAUGUUUACCGUUUAAAUCCACGGGUUAGGCUCUUGGGAGCUGCGAGUCGUGCU	chr11:122099757-122099844(-)	MIPF0000033	mir-10	125b-1	p1@MIR100HG	ENST00000524376.1	-0.156621	0.897124	1	1	12.6866	12.8432	7348.21	6592.25
hsa-miR-125b-5p	5p	MIMAT0000423	UCCCUGAGACCCUAACUUGUGA	CCCUGA	22	Yes	Mature_miRNA	canonical_conserved_miRNA	hsa-mir-125b-2	MI0000470	ACCAGACUUUUCCUAGUCCCUGAGACCCUAACUUGUGAGGUAUUUUAGUAACAUCACAAGUCAGGCUCUUGGGACCUAGGCGGAGGGGA	chr21:16590237-16590325(+)	MIPF0000033	mir-10	125b-2	p1@LINC00478	ENST00000418813.2	-0.16149	0.894101	1	1	12.6328	12.7943	7103.13	6350.91
hsa-miR-126-3p	3p	MIMAT0000445	UCGUACCGUGAGUAAUAAUGCG	CGUACC	22	Yes	Mature_miRNA	canonical_conserved_miRNA	hsa-mir-126	MI0000471	CGCUGGCGACGGGACAUUAUUACUUUUGGUACGCGCUGUGACACUUCAAACUCGUACCGUGAGUAAUAAUGCGCCGUCCACGGCA	chr9:136670602-136670686(+)	MIPF0000115	mir-126	126	p1@EGFL7	ENST00000308874.7	-0.146318	0.903553	1	1	6.45918	6.60549	97.3031	87.9115
hsa-miR-126-5p	5p	MIMAT0000444	CAUUAUUACUUUUGGUACGCG	AUUAUU	21	Yes	Star_miRNA	canonical_conserved_miRNA	hsa-mir-126	MI0000471	CGCUGGCGACGGGACAUUAUUACUUUUGGUACGCGCUGUGACACUUCAAACUCGUACCGUGAGUAAUAAUGCGCCGUCCACGGCA	chr9:136670602-136670686(+)	MIPF0000115	mir-126	126	p1@EGFL7	ENST00000308874.7	3.05469	8.30911	1	1	3.42114	0.366443	1.21629	10.639
hsa-miR-1260a	5p	MIMAT0005911	AUCCCACCUCUGCCACCA	UCCCAC	18	NO	-	non-canonical_miRNA	hsa-mir-1260a	MI0006394	ACCUUUCCAGCUCAUCCCACCUCUGCCACCAAAACACUCAUCGCGGGGUCAGAGGGAGUGCCAAAAAAGGUAA	chr14:77266218-77266290(+)	MIPF0001020	mir-1260a	1260a	Unknown	Unknown	1.79747	3.4761	1	1	10.0199	8.22242	298.599	1038.14
hsa-miR-1260b	5p	MIMAT0015041	AUCCCACCACUGCCACCAU	UCCCAC	19	NO	-	non-canonical_miRNA	hsa-mir-1260b	MI0014197	UCUCCGUUUAUCCCACCACUGCCACCAUUAUUGCUACUGUUCAGCAGGUGCUGCUGGUGGUGAUGGUGAUAGUCUGGUGGGGGCGGUGG	chr11:96341438-96341526(+)	MIPF0001381	mir-1260b	1260b	Unknown	Unknown	1.7639	3.39614	1	1	10.2316	8.46766	353.94	1202.2
hsa-miR-1261	5p	MIMAT0005913	AUGGAUAAGGCUUUGGCUU	UGGAUA	19	NO	-	non-canonical_miRNA	hsa-mir-1261	MI0006396	UGCUAUGGAUAAGGCUUUGGCUUAUGGGGAUAUUGUGGUUGAUCUGUUCUAUCCAGAUGACUGAAACUUUCUCCAUAGCAGC	chr11:90869121-90869202(-)	MIPF0000802	mir-1261	1261	Unknown	Unknown	1.43881	2.71097	1	1	2.76389	1.32508	2.43258	6.71935
hsa-miR-1262	5p	MIMAT0005914	AUGGGUGAAUUUGUAGAAGGAU	UGGGUG	22	NO	-	non-canonical_miRNA	hsa-mir-1262	MI0006397	AUCUACAAUGGUGAUGGGUGAAUUUGUAGAAGGAUGAAAGUCAAAGAAUCCUUCUGGGAACUAAUUUUUGGCCUUCAACAAGAAUUGUGAUAU	chr1:68183518-68183610(-)	MIPF0000595	mir-1262	1262	p1@WLS	ENST00000370973.2	0.808539	1.75144	1	1	0.25432	-0.554218	0.608145	1.11989
hsa-miR-1267	5p	MIMAT0005921	CCUGUUGAAGUGUAAUCCCCA	CUGUUG	21	NO	-	non-canonical_miRNA	hsa-mir-1267	MI0006404	CUCCCAAAUCUCCUGUUGAAGUGUAAUCCCCACCUCCAGCAUUGGGGAUUACAUUUCAACAUGAGAUUUGGAUGAGGA	chr13:107531171-107531248(-)	MIPF0000640	mir-1267	1267	p1@FAM155A	NM_001080396	0.843114	1.79392	1	1	1.20956	0.366443	1.21629	2.23978
hsa-miR-1268a	5p	MIMAT0005922	CGGGCGUGGUGGUGGGGG	GGGCGU	18	NO	-	non-canonical_miRNA	hsa-mir-1268a	MI0006405	UAGCCGGGCGUGGUGGUGGGGGCCUGUGGUCCCAGCUACUUUGGAGGCUGAG	chr15:22225278-22225329(-)	MIPF0000946	mir-1268	1268a	Unknown	Unknown	2.05488	4.1551	1	1	4.16922	2.11433	4.25701	17.9183
hsa-miR-1268b	5p	MIMAT0018925	CGGGCGUGGUGGUGGGGGUG	GGGCGU	20	NO	-	non-canonical_miRNA	hsa-mir-1268b	MI0016748	ACCCGGGCGUGGUGGUGGGGGUGGGUGCCUGUAAUUCCAGCUAGUUGGGA	chr17:80098828-80098877(+)	-	-	1268b	p1@CCDC40	ENST00000397545.4	1.75628	3.37826	1	1	4.37788	2.6216	6.08145	20.718
hsa-miR-127-3p	3p	MIMAT0000446	UCGGAUCCGUCUGAGCUUGGCU	CGGAUC	22	Yes	Mature_miRNA	canonical_conserved_miRNA	hsa-mir-127	MI0000472	UGUGAUCACUGUCUCCAGCCUGCUGAAGCUCAGAGGGCUCUGAUUCAGAAAGAUCAUCGGAUCCGUCUGAGCUUGGCUGGUCGGAAGUCUCAUCAUC	chr14:100882979-100883075(+)	MIPF0000080	mir-127	127,136,337,431,433,493,432,665	p1@MEG3	Gtl2-Dio3	-0.131659	0.912781	1	1	12.8368	12.9685	8014.74	7315.7
hsa-miR-127-5p	5p	MIMAT0004604	CUGAAGCUCAGAGGGCUCUGAU	UGAAGC	22	Yes	Star_miRNA	canonical_conserved_miRNA	hsa-mir-127	MI0000472	UGUGAUCACUGUCUCCAGCCUGCUGAAGCUCAGAGGGCUCUGAUUCAGAAAGAUCAUCGGAUCCGUCUGAGCUUGGCUGGUCGGAAGUCUCAUCAUC	chr14:100882979-100883075(+)	MIPF0000080	mir-127	127,136,337,431,433,493,432,665	p1@MEG3	Gtl2-Dio3	-0.304512	0.809716	1	1	8.13815	8.44266	347.859	281.653
hsa-miR-1270	5p	MIMAT0005924	CUGGAGAUAUGGAAGAGCUGUGU	UGGAGA	23	NO	Mature_miRNA	canonical_hsa-specific_miRNA	hsa-mir-1270	MI0006407	CACAGAGUUAUACUGGAGAUAUGGAAGAGCUGUGUUGGGUAUAAGUAACAGGCUUUUCUUUAUCUUCUAUGUGGCUCUUUGCA	chr19:20399272-20399354(-)	MIPF0000877	mir-1270	1270	p1@ZNF826P	ENST00000600513.1	0.843114	1.79392	1	1	1.20956	0.366443	1.21629	2.23978
hsa-miR-1271-3p	3p	MIMAT0022712	AGUGCCUGCUAUGUGCCAGGCA	GUGCCU	22	Yes	Star_miRNA	canonical_conserved_miRNA	hsa-mir-1271	MI0003814	CACCCAGAUCAGUGCUUGGCACCUAGCAAGCACUCAGUAAAUAUUUGUUGAGUGCCUGCUAUGUGCCAGGCAUUGUGCUGAGGGCU	chr5:176367946-176368031(+)	MIPF0000483	mir-1271	1271	p1@ARL10	NM_173664	0.808539	1.75144	1	1	0.25432	-0.554218	0.608145	1.11989
hsa-miR-1271-5p	5p	MIMAT0005796	CUUGGCACCUAGCAAGCACUCA	UUGGCA	22	Yes	Mature_miRNA	canonical_conserved_miRNA	hsa-mir-1271	MI0003814	CACCCAGAUCAGUGCUUGGCACCUAGCAAGCACUCAGUAAAUAUUUGUUGAGUGCCUGCUAUGUGCCAGGCAUUGUGCUGAGGGCU	chr5:176367946-176368031(+)	MIPF0000483	mir-1271	1271	p1@ARL10	NM_173664	-0.18756	0.87809	1	1	5.5232	5.71076	52.3004	45.9156
hsa-miR-1273c	5p	MIMAT0015017	GGCGACAAAACGAGACCCUGUC	GCGACA	22	NO	-	non-canonical_miRNA	hsa-mir-1273c	MI0014171	UGCAGCCUGGGCGACAAAACGAGACCCUGUCUUUUUUUUUUUCUGAGACAGAGUCUCGUUCUGUUGCCCAAGCUGGA	chr6:154853360-154853436(+)	MIPF0001481	mir-1273c	1273c	p1@SCAF8	curation	-0.114364	0.923789	1	1	0.809595	0.923959	1.82443	1.67984
hsa-miR-1273h-5p	5p	MIMAT0030415	CUGGGAGGUCAAGGCUGCAGU	UGGGAG	21	Yes	-	non-canonical_miRNA	hsa-mir-1273h	MI0025512	UACUUGGGUGACUAAGGCAGGAUUGCUUGAGCCUGGGAGGUCAAGGCUGCAGUGUCGUGGUCACAGCUUGCUGCAGACUCGACCUCCCAGGCUUAAGCAAUCCUCCUGCUCGAGUG	chr16:24203116-24203231(+)	-	-	1273h	p1@PRKCB	NM_002738	-4.70227	0.0384129	1	1	-3.77831	0.923959	1.82443	0
hsa-miR-1275	5p	MIMAT0005929	GUGGGGGAGAGGCUGUC	UGGGGG	17	NO	-	non-canonical_miRNA	hsa-mir-1275	MI0006415	CCUCUGUGAGAAAGGGUGUGGGGGAGAGGCUGUCUUGUGUCUGUAAGUAUGCCAAACUUAUUUUCCCCAAGGCAGAGGGA	chr6:33999972-34000051(-)	MIPF0000674	mir-1275	1275	Unknown	Unknown	0.855325	1.80917	1	1	1.77928	0.923959	1.82443	3.35968
hsa-miR-1276	5p	MIMAT0005930	UAAAGAGCCCUGUGGAGACA	AAAGAG	20	NO	Mature_miRNA	canonical_hsa-specific_miRNA	hsa-mir-1276	MI0006416	CCCCAGCUAGGUAAAGAGCCCUGUGGAGACACCUGGAUUCAGAGAACAUGUCUCCACUGAGCACUUGGGCCUUGAUGGCGGCU	chr15:85770496-85770578(-)	MIPF0000652	mir-1276	1276	p1@KLHL25	ENST00000559131.1	4.03263	16.366	1	1	0.25432	-3.77831	0	1.11989
hsa-miR-1277-3p	3p	MIMAT0005933	UACGUAGAUAUAUAUGUAUUUU	ACGUAG	22	Yes	Star_miRNA	canonical_conserved_miRNA	hsa-mir-1277	MI0006419	ACCUCCCAAAUAUAUAUAUAUAUGUACGUAUGUGUAUAUAAAUGUAUACGUAGAUAUAUAUGUAUUUUUGGUGGGUUU	chrX:118386394-118386471(+)	MIPF0001937	mir-1277	1277	p1@WDR44	ENST00000371825.3	4.5879	24.0489	1	1	0.809595	-3.77831	0	1.67984
hsa-miR-1277-5p	5p	MIMAT0022724	AAAUAUAUAUAUAUAUGUACGUAU	AAUAUA	24	Yes	Mature_miRNA	canonical_conserved_miRNA	hsa-mir-1277	MI0006419	ACCUCCCAAAUAUAUAUAUAUAUGUACGUAUGUGUAUAUAAAUGUAUACGUAGAUAUAUAUGUAUUUUUGGUGGGUUU	chrX:118386394-118386471(+)	MIPF0001937	mir-1277	1277	p1@WDR44	ENST00000371825.3	1.98756	3.96565	1	1	2.354	0.366443	1.21629	5.03952
hsa-miR-1278	5p	MIMAT0005936	UAGUACUGUGCAUAUCAUCUAU	AGUACU	22	NO	Mature_miRNA	canonical_hsa-specific_miRNA	hsa-mir-1278	MI0006425	AUUUGCUCAUAGAUGAUAUGCAUAGUACUCCCAGAACUCAUUAAGUUGGUAGUACUGUGCAUAUCAUCUAUGAGCGAAUAG	chr1:193136503-193136583(+)	MIPF0000591	mir-1278	1278	p1@CDC73	ENST00000367435.3	1.81085	3.5085	1	1	3.92519	2.11433	4.25701	15.1185
hsa-miR-128-1-5p	5p	MIMAT0026477	CGGGGCCGUAGCACUGUCUGAGA	GGGGCC	23	Yes	Star_miRNA	canonical_conserved_miRNA	hsa-mir-128-1	MI0000447	UGAGCUGUUGGAUUCGGGGCCGUAGCACUGUCUGAGAGGUUUACAUUUCUCACAGUGAACCGGUCUCUUUUUCAGCUGCUUC	chr2:135665397-135665478(+)	MIPF0000048	mir-128	128-1	p1@R3HDM1	ENST00000409478.1	1.41284	2.66261	1	1	1.77928	0.366443	1.21629	3.35968
hsa-miR-128-3p	3p	MIMAT0000424	UCACAGUGAACCGGUCUCUUU	CACAGU	21	Yes	Mature_miRNA	canonical_conserved_miRNA	hsa-mir-128-1	MI0000447	UGAGCUGUUGGAUUCGGGGCCGUAGCACUGUCUGAGAGGUUUACAUUUCUCACAGUGAACCGGUCUCUUUUUCAGCUGCUUC	chr2:135665397-135665478(+)	MIPF0000048	mir-128	128-1	p1@R3HDM1	ENST00000409478.1	0.362808	1.28593	1	1	9.251	8.88819	473.745	609.221
hsa-miR-128-3p	3p	MIMAT0000424	UCACAGUGAACCGGUCUCUUU	CACAGU	21	Yes	Mature_miRNA	canonical_conserved_miRNA	hsa-mir-128-2	MI0000727	UGUGCAGUGGGAAGGGGGGCCGAUACACUGUACGAGAGUGAGUAGCAGGUCUCACAGUGAACCGGUCUCUUUCCCUACUGUGUC	chr3:35744476-35744559(+)	MIPF0000048	mir-128	128-2	p1@ARPP21	ENST00000417925.1	0.383607	1.3046	1	1	8.78015	8.39654	336.912	439.558
hsa-miR-1281	5p	MIMAT0005939	UCGCCUCCUCCUCUCCC	CGCCUC	17	NO	-	non-canonical_miRNA	hsa-mir-1281	MI0006428	AGGGGGCACCGGGAGGAGGUGAGUGUCUCUUGUCGCCUCCUCCUCUCCCCCCUU	chr22:41092513-41092566(+)	MIPF0000695	mir-1281	1281	p1@EP300	ENST00000263253.7	-1.07076	0.47607	1	1	0.25432	1.32508	2.43258	1.11989
hsa-miR-1285-3p	3p	MIMAT0005876	UCUGGGCAACAAAGUGAGACCU	CUGGGC	22	Yes	-	non-canonical_miRNA	hsa-mir-1285-1	MI0006346	UGUAGAGAUAGGAUCUCACUUUGUUGCCCAGGCUGGUCUCAAACUCCUGGUCUGGGCAACAAAGUGAGACCUUAUCUCUACAAG	chr7:92204015-92204098(-)	MIPF0000559	mir-1285	1285-1	p1@KRIT1	NM_001013406	0.463201	1.3786	1	1	3.92519	3.46198	10.9466	15.1185
hsa-miR-1285-5p	5p	MIMAT0022719	GAUCUCACUUUGUUGCCCAGG	AUCUCA	21	Yes	-	non-canonical_miRNA	hsa-mir-1285-1	MI0006346	UGUAGAGAUAGGAUCUCACUUUGUUGCCCAGGCUGGUCUCAAACUCCUGGUCUGGGCAACAAAGUGAGACCUUAUCUCUACAAG	chr7:92204015-92204098(-)	MIPF0000559	mir-1285	1285-1	p1@KRIT1	NM_001013406	-0.949132	0.517944	1	1	1.52236	2.47149	5.4733	2.79973
hsa-miR-1287-3p	3p	MIMAT0026738	CUCUAGCCACAGAUGCAGUGAU	UCUAGC	22	Yes	Star_miRNA	canonical_hsa-specific_miRNA	hsa-mir-1287	MI0006349	GUUGUGCUGUCCAGGUGCUGGAUCAGUGGUUCGAGUCUGAGCCUUUAAAAGCCACUCUAGCCACAGAUGCAGUGAUUGGAGCCAUGACAA	chr10:98395218-98395307(-)	MIPF0000725	mir-1287	1287	p1@PYROXD2	ENST00000370575.4	4.03263	16.366	1	1	0.25432	-3.77831	0	1.11989
hsa-miR-1287-5p	5p	MIMAT0005878	UGCUGGAUCAGUGGUUCGAGUC	GCUGGA	22	Yes	Mature_miRNA	canonical_hsa-specific_miRNA	hsa-mir-1287	MI0006349	GUUGUGCUGUCCAGGUGCUGGAUCAGUGGUUCGAGUCUGAGCCUUUAAAAGCCACUCUAGCCACAGAUGCAGUGAUUGGAGCCAUGACAA	chr10:98395218-98395307(-)	MIPF0000725	mir-1287	1287	p1@PYROXD2	ENST00000370575.4	-0.660575	0.632626	1	1	3.75613	4.4167	21.2851	13.4387
hsa-miR-129-1-3p	3p	MIMAT0004548	AAGCCCUUACCCCAAAAAGUAU	AGCCCU	22	Yes	Star_miRNA	canonical_conserved_miRNA	hsa-mir-129-1	MI0000252	GGAUCUUUUUGCGGUCUGGGCUUGCUGUUCCUCUCAACAGUAGUCAGGAAGCCCUUACCCCAAAAAGUAUCU	chr7:128207872-128207943(+)	MIPF0000073	mir-129	129-1	p@chr7:127807707..127807735,+	curation	1.26268	2.39942	1	1	2.18664	0.923959	1.82443	4.47957
hsa-miR-129-2-3p	3p	MIMAT0004605	AAGCCCUUACCCCAAAAAGCAU	AGCCCU	22	Yes	Star_miRNA	canonical_conserved_miRNA	hsa-mir-129-2	MI0000473	UGCCCUUCGCGAAUCUUUUUGCGGUCUGGGCUUGCUGUACAUAACUCAAUAGCCGGAAGCCCUUACCCCAAAAAGCAUUUGCGGAGGGCG	chr11:43581394-43581483(+)	MIPF0000073	mir-129	129-2	p1@MIR129-2	ENST00000533358.1	-0.523611	0.695629	1	1	5.37535	5.89896	59.5982	41.436
hsa-miR-129-5p	5p	MIMAT0000242	CUUUUUGCGGUCUGGGCUUGC	UUUUUG	21	Yes	Mature_miRNA	canonical_conserved_miRNA	hsa-mir-129-1	MI0000252	GGAUCUUUUUGCGGUCUGGGCUUGCUGUUCCUCUCAACAGUAGUCAGGAAGCCCUUACCCCAAAAAGUAUCU	chr7:128207872-128207943(+)	MIPF0000073	mir-129	129-1	p@chr7:127807707..127807735,+	curation	-0.460927	0.72652	1	1	7.91199	8.37292	331.439	240.777
hsa-miR-129-5p	5p	MIMAT0000242	CUUUUUGCGGUCUGGGCUUGC	UUUUUG	21	Yes	Mature_miRNA	canonical_conserved_miRNA	hsa-mir-129-2	MI0000473	UGCCCUUCGCGAAUCUUUUUGCGGUCUGGGCUUGCUGUACAUAACUCAAUAGCCGGAAGCCCUUACCCCAAAAAGCAUUUGCGGAGGGCG	chr11:43581394-43581483(+)	MIPF0000073	mir-129	129-2	p1@MIR129-2	ENST00000533358.1	-0.454927	0.729547	1	1	7.91534	8.37027	330.831	241.337
hsa-miR-1290	5p	MIMAT0005880	UGGAUUUUUGGAUCAGGGA	GGAUUU	19	NO	-	non-canonical_miRNA	hsa-mir-1290	MI0006352	GAGCGUCACGUUGACACUCAAAAAGUUUCAGAUUUUGGAACAUUUCGGAUUUUGGAUUUUUGGAUCAGGGAUGCUCAA	chr1:18897071-18897148(-)	MIPF0000610	mir-1290	1290	p1@ALDH4A1	ENST00000290597.5	-0.266797	0.831163	1	1	5.37535	5.64215	49.8679	41.436
hsa-miR-1291	5p	MIMAT0005881	UGGCCCUGACUGAAGACCAGCAGU	GGCCCU	24	NO	-	non-canonical_miRNA	hsa-mir-1291	MI0006353	GGUAGAAUUCCAGUGGCCCUGACUGAAGACCAGCAGUUGUACUGUGGCUGUUGGUUUCAAGCAGAGGCCUAAAGGACUGUCUUCCUG	chr12:48654444-48654530(-)	MIPF0000599	mir-1291	1291	p1@KANSL2	ENST00000550347.1	-0.807911	0.571209	1	1	3.871	4.67891	25.5421	14.5586
hsa-miR-1292-5p	5p	MIMAT0005943	UGGGAACGGGUUCCGGCAGACGCUG	GGGAAC	25	Yes	-	non-canonical_miRNA	hsa-mir-1292	MI0006433	CCUGGGAACGGGUUCCGGCAGACGCUGAGGUUGCGUUGACGCUCGCGCCCCGGCUCCCGUUCCAGG	chr20:2652777-2652842(+)	MIPF0000675	mir-1292	1292	p1@NOP56	ENST00000494697.1	-1.64166	0.320487	1	1	0.25432	1.89598	3.64887	1.11989
hsa-miR-1294	5p	MIMAT0005884	UGUGAGGUUGGCAUUGUUGUCU	GUGAGG	22	NO	Mature_miRNA	canonical_hsa-specific_miRNA	hsa-mir-1294	MI0006356	CACCUAAUGUGUGCCAAGAUCUGUUCAUUUAUGAUCUCACCGAGUCCUGUGAGGUUGGCAUUGUUGUCUGGCAUUGUCUGAUAUACAACAGUGCCAACCUCACAGGACUCAGUGAGGUGAAACUGAGGAUUAGGAAGGUGUA	chr5:154347106-154347247(+)	MIPF0000603	mir-1294	1294	p1@GALNT10	NM_198321	-0.474201	0.719865	1	1	1.99729	2.47149	5.4733	3.91962
hsa-miR-1296-5p	5p	MIMAT0005794	UUAGGGCCCUGGCUCCAUCUCC	UAGGGC	22	Yes	Mature_miRNA	canonical_conserved_miRNA	hsa-mir-1296	MI0003780	ACCUACCUAACUGGGUUAGGGCCCUGGCUCCAUCUCCUUUAGGAAAACCUUCUGUGGGGAGUGGGGCUUCGACCCUAACCCAGGUGGGCUGU	chr10:63372957-63373048(-)	MIPF0000649	mir-1296	1296	p4@JMJD1C	NM_032776	-0.343386	0.788189	1	1	5.6412	5.98459	63.247	49.8352
hsa-miR-1297	5p	MIMAT0005886	UUCAAGUAAUUCAGGUG	UCAAGU	17	NO	-	non-canonical_miRNA	hsa-mir-1297	MI0006358	UGUUUAUCUCUAGGGUUGAUCUAUUAGAAUUACUUAUCUGAGCCAAAGUAAUUCAAGUAAUUCAGGUGUAGUGAAAC	chr13:54311972-54312048(-)	MIPF0000584	mir-1297	1297	Unknown	Unknown	-1.58408	0.333538	1	1	-0.660116	0.923959	1.82443	0.559946
hsa-miR-1298-5p	5p	MIMAT0005800	UUCAUUCGGCUGUCCAGAUGUA	UCAUUC	22	NO	Mature_miRNA	canonical_conserved_miRNA	hsa-mir-1298	MI0003938	AGACGAGGAGUUAAGAGUUCAUUCGGCUGUCCAGAUGUAUCCAAGUACCCUGUGUUAUUUGGCAAUAAAUACAUCUGGGCAACUGACUGAACUUUUCACUUUUCAUGACUCA	chrX:114715233-114715344(+)	MIPF0000598	mir-1298	1298	p1@HTR2C	ENST00000371950.3	-0.112123	0.925226	1	1	0.25432	0.366443	1.21629	1.11989
hsa-miR-1299	5p	MIMAT0005887	UUCUGGAAUUCUGUGUGAGGGA	UCUGGA	22	NO	-	non-canonical_miRNA	hsa-mir-1299	MI0006359	CCUCAUGGCAGUGUUCUGGAAUCCUACGUGAGGGACAAUCAUUCAGACCCACGUAGCAGUGUUCUGGAAUUCUGUGUGAGGGA	chr9:40929010-40929092(-)	MIPF0000625	mir-1299	1299	Unknown	Unknown	-3.41767	0.0935793	1	1	-0.660116	2.75755	6.68959	0.559946
hsa-miR-1301-3p	3p	MIMAT0005797	UUGCAGCUGCCUGGGAGUGACUUC	UGCAGC	24	Yes	Mature_miRNA	canonical_conserved_miRNA	hsa-mir-1301	MI0003815	GGAUUGUGGGGGGUCGCUCUAGGCACCGCAGCACUGUGCUGGGGAUGUUGCAGCUGCCUGGGAGUGACUUCACACAGUCCUC	chr2:25328640-25328721(-)	MIPF0000742	mir-1301	1301	p1@DNMT3A	NM_022552	0.127885	1.09269	1	1	3.42114	3.29325	9.73031	10.639
hsa-miR-1303	5p	MIMAT0005891	UUUAGAGACGGGGUCUUGCUCU	UUAGAG	22	NO	-	non-canonical_miRNA	hsa-mir-1303	MI0006370	GGCUGGGCAACAUAGCGAGACCUCAACUCUACAAUUUUUUUUUUUUUAAAUUUUAGAGACGGGGUCUUGCUCUGUUGCCAGGCUUU	chr5:154685776-154685861(+)	MIPF0000608	mir-1303	1303	p@chr5:154062217..154062315,+	curation	-0.788207	0.579064	1	1	4.7819	5.5701	47.4353	27.4374
hsa-miR-1304-3p	3p	MIMAT0022720	UCUCACUGUAGCCUCGAACCCC	CUCACU	22	Yes	-	non-canonical_miRNA	hsa-mir-1304	MI0006371	AAACACUUGAGCCCAGCGGUUUGAGGCUACAGUGAGAUGUGAUCCUGCCACAUCUCACUGUAGCCUCGAACCCCUGGGCUCAAGUGAUUCA	chr11:93733674-93733764(-)	MIPF0001064	mir-1304	1304	p1@TAF1D	ENST00000526015.1	0.0394629	1.02773	1	1	4.75223	4.71277	26.1502	26.8774
hsa-miR-1304-5p	5p	MIMAT0005892	UUUGAGGCUACAGUGAGAUGUG	UUGAGG	22	Yes	-	non-canonical_miRNA	hsa-mir-1304	MI0006371	AAACACUUGAGCCCAGCGGUUUGAGGCUACAGUGAGAUGUGAUCCUGCCACAUCUCACUGUAGCCUCGAACCCCUGGGCUCAAGUGAUUCA	chr11:93733674-93733764(-)	MIPF0001064	mir-1304	1304	p1@TAF1D	ENST00000526015.1	1.62324	3.08066	1	1	3.26183	1.63859	3.04072	9.51908
hsa-miR-1305	5p	MIMAT0005893	UUUUCAACUCUAAUGGGAGAGA	UUUCAA	22	NO	-	non-canonical_miRNA	hsa-mir-1305	MI0006372	AAGAUCCUGCUGUUUCUACCAUUAGUUUUGAAUGUUUAUUGUAAAGAUACUUUUCAACUCUAAUGGGAGAGACAGCAGGAUUCUCC	chr4:182169293-182169378(+)	MIPF0000965	mir-1305	1305	p2@ODZ3	ENST00000512480.1	2.07658	4.21807	1	1	1.52236	-0.554218	0.608145	2.79973
hsa-miR-1306-3p	3p	MIMAT0005950	ACGUUGGCUCUGGUGGUG	CGUUGG	18	Yes	-	non-canonical_miRNA	hsa-mir-1306	MI0006443	GUGAGCAGUCUCCACCACCUCCCCUGCAAACGUCCAGUGGUGCAGAGGUAAUGGACGUUGGCUCUGGUGGUGAUGGACAGUCCGA	chr22:20086058-20086142(+)	MIPF0000531	mir-1306	1306,3618	p1@DGCR8	NM_022720	0.292391	1.22467	1	1	2.76389	2.47149	5.4733	6.71935
hsa-miR-1306-5p	5p	MIMAT0022726	CCACCUCCCCUGCAAACGUCCA	CACCUC	22	Yes	-	non-canonical_miRNA	hsa-mir-1306	MI0006443	GUGAGCAGUCUCCACCACCUCCCCUGCAAACGUCCAGUGGUGCAGAGGUAAUGGACGUUGGCUCUGGUGGUGAUGGACAGUCCGA	chr22:20086058-20086142(+)	MIPF0000531	mir-1306	1306,3618	p1@DGCR8	NM_022720	1.15592	2.22826	1	1	1.52236	0.366443	1.21629	2.79973
hsa-miR-1307-3p	3p	MIMAT0005951	ACUCGGCGUGGCGUCGGUCGUG	CUCGGC	22	Yes	Mature_miRNA	canonical_conserved_miRNA	hsa-mir-1307	MI0006444	CAUCAAGACCCAGCUGAGUCACUGUCACUGCCUACCAAUCUCGACCGGACCUCGACCGGCUCGUCUGUGUUGCCAAUCGACUCGGCGUGGCGUCGGUCGUGGUAGAUAGGCGGUCAUGCAUACGAAUUUUCAGCUCUUGUUCUGGUGAC	chr10:103394253-103394401(-)	MIPF0000558	mir-1307	1307	p1@USMG5	ENST00000369815.1	-0.778518	0.582965	1	1	8.10038	8.8789	470.704	274.374
hsa-miR-1307-5p	5p	MIMAT0022727	UCGACCGGACCUCGACCGGCU	CGACCG	21	Yes	Mature_miRNA	canonical_conserved_miRNA	hsa-mir-1307	MI0006444	CAUCAAGACCCAGCUGAGUCACUGUCACUGCCUACCAAUCUCGACCGGACCUCGACCGGCUCGUCUGUGUUGCCAAUCGACUCGGCGUGGCGUCGGUCGUGGUAGAUAGGCGGUCAUGCAUACGAAUUUUCAGCUCUUGUUCUGGUGAC	chr10:103394253-103394401(-)	MIPF0000558	mir-1307	1307	p1@USMG5	ENST00000369815.1	0.21664	1.16202	1	1	3.75613	3.53948	11.5547	13.4387
hsa-miR-130a-3p	3p	MIMAT0000425	CAGUGCAAUGUUAAAAGGGCAU	AGUGCA	22	Yes	Mature_miRNA	canonical_conserved_miRNA	hsa-mir-130a	MI0000448	UGCUGCUGGCCAGAGCUCUUUUCACAUUGUGCUACUGUCUGCACCUGUCACUAGCAGUGCAAUGUUAAAAGGGCAUUGGCCGUGUAGUG	chr11:57641198-57641286(+)	MIPF0000034	mir-130	130a	p1@ENST00000530595,p1@uc001nkt.1	ENST00000530595.1	-0.0185764	0.987206	1	1	5.8656	5.88418	58.99	58.2344
hsa-miR-130a-5p	5p	MIMAT0004593	GCUCUUUUCACAUUGUGCUACU	CUCUUU	22	Yes	Star_miRNA	canonical_conserved_miRNA	hsa-mir-130a	MI0000448	UGCUGCUGGCCAGAGCUCUUUUCACAUUGUGCUACUGUCUGCACCUGUCACUAGCAGUGCAAUGUUAAAAGGGCAUUGGCCGUGUAGUG	chr11:57641198-57641286(+)	MIPF0000034	mir-130	130a	p1@ENST00000530595,p1@uc001nkt.1	ENST00000530595.1	0.955777	1.93962	1	1	4.99954	4.04376	16.4199	31.9169
hsa-miR-130b-3p	3p	MIMAT0000691	CAGUGCAAUGAUGAAAGGGCAU	AGUGCA	22	Yes	Mature_miRNA	canonical_conserved_miRNA	hsa-mir-130b	MI0000748	GGCCUGCCCGACACUCUUUCCCUGUUGCACUACUAUAGGCCGCUGGGAAGCAGUGCAAUGAUGAAAGGGCAUCGGUCAGGUC	chr22:21653304-21653385(+)	MIPF0000034	mir-130	130b,301b	p3@PPIL2	ENST00000498589.1	0.336416	1.26262	1	1	5.04918	4.71277	26.1502	33.0368
hsa-miR-130b-5p	5p	MIMAT0004680	ACUCUUUCCCUGUUGCACUAC	CUCUUU	21	Yes	Star_miRNA	canonical_conserved_miRNA	hsa-mir-130b	MI0000748	GGCCUGCCCGACACUCUUUCCCUGUUGCACUACUAUAGGCCGCUGGGAAGCAGUGCAAUGAUGAAAGGGCAUCGGUCAGGUC	chr22:21653304-21653385(+)	MIPF0000034	mir-130	130b,301b	p3@PPIL2	ENST00000498589.1	-0.264321	0.832591	1	1	6.92578	7.1901	145.955	121.508
hsa-miR-132-3p	3p	MIMAT0000426	UAACAGUCUACAGCCAUGGUCG	AACAGU	22	Yes	Mature_miRNA	canonical_conserved_miRNA	hsa-mir-132	MI0000449	CCGCCCCCGCGUCUCCAGGGCAACCGUGGCUUUCGAUUGUUACUGUGGGAACUGGAGGUAACAGUCUACAGCCAUGGUCGCCCCGCAGCACGCCCACGCGC	chr17:2049908-2050008(-)	MIPF0000065	mir-132	212,132	p@chr17:1954446..1954463,-	curation	0.40911	1.32787	1	1	7.05897	6.64986	100.344	133.267
hsa-miR-132-5p	5p	MIMAT0004594	ACCGUGGCUUUCGAUUGUUACU	CCGUGG	22	Yes	Star_miRNA	canonical_conserved_miRNA	hsa-mir-132	MI0000449	CCGCCCCCGCGUCUCCAGGGCAACCGUGGCUUUCGAUUGUUACUGUGGGAACUGGAGGUAACAGUCUACAGCCAUGGUCGCCCCGCAGCACGCCCACGCGC	chr17:2049908-2050008(-)	MIPF0000065	mir-132	212,132	p@chr17:1954446..1954463,-	curation	0.39386	1.3139	1	1	6.54819	6.15433	71.1529	93.511
hsa-miR-133a-3p	3p	MIMAT0000427	UUUGGUCCCCUUCAACCAGCUG	UUGGUC	22	Yes	Mature_miRNA	canonical_conserved_miRNA	hsa-mir-133a-1	MI0000450	ACAAUGCUUUGCUAGAGCUGGUAAAAUGGAACCAAAUCGCCUCUUCAAUGGAUUUGGUCCCCUUCAACCAGCUGUAGCUAUGCAUUGA	chr18:21825698-21825785(-)	MIPF0000029	mir-133	1-2,133a-1	p1@uc002ktr.2,p1@uc002kts.2	ENST00000581072.1	3.43239	10.7957	1	1	2.87817	-0.554218	0.608145	7.2793
hsa-miR-133a-3p	3p	MIMAT0000427	UUUGGUCCCCUUCAACCAGCUG	UUGGUC	22	Yes	Mature_miRNA	canonical_conserved_miRNA	hsa-mir-133a-2	MI0000451	GGGAGCCAAAUGCUUUGCUAGAGCUGGUAAAAUGGAACCAAAUCGACUGUCCAAUGGAUUUGGUCCCCUUCAACCAGCUGUAGCUGUGCAUUGAUGGCGCCG	chr20:62564912-62565013(+)	MIPF0000029	mir-133	133a-2	p1@C20orf166	NM_178463	3.43239	10.7957	1	1	2.87817	-0.554218	0.608145	7.2793
hsa-miR-134-3p	3p	MIMAT0026481	CCUGUGGGCCACCUAGUCACCAA	CUGUGG	23	Yes	Star_miRNA	canonical_conserved_miRNA	hsa-mir-134	MI0000474	CAGGGUGUGUGACUGGUUGACCAGAGGGGCAUGCACUGUGUUCACCCUGUGGGCCACCUAGUCACCAACCCUC	chr14:101054687-101054759(+)	MIPF0000112	mir-134	134,154,299,376c,369,376a-1,377,379,380,381,382,323a,329-1,329-2,409,412,410,376b,485,487a,494,495,496,539,544a,376a-2,487b,411,654,655,656,758,668,1185-2,1185-1,300,541,889,543,1197,1193,323b	p1@MEG3	Gtl2-Dio3	-0.669639	0.628664	1	1	0.25432	0.923959	1.82443	1.11989
hsa-miR-134-5p	5p	MIMAT0000447	UGUGACUGGUUGACCAGAGGGG	GUGACU	22	Yes	Mature_miRNA	canonical_conserved_miRNA	hsa-mir-134	MI0000474	CAGGGUGUGUGACUGGUUGACCAGAGGGGCAUGCACUGUGUUCACCCUGUGGGCCACCUAGUCACCAACCCUC	chr14:101054687-101054759(+)	MIPF0000112	mir-134	134,154,299,376c,369,376a-1,377,379,380,381,382,323a,329-1,329-2,409,412,410,376b,485,487a,494,495,496,539,544a,376a-2,487b,411,654,655,656,758,668,1185-2,1185-1,300,541,889,543,1197,1193,323b	p1@MEG3	Gtl2-Dio3	-0.787214	0.579462	1	1	8.40684	9.19406	585.643	339.327
hsa-miR-1343-3p	3p	MIMAT0019776	CUCCUGGGGCCCGCACUCUCGC	UCCUGG	22	Yes	Mature_miRNA	canonical_conserved_miRNA	hsa-mir-1343	MI0017320	GCUGGCGUCGGUGCUGGGGAGCGGCCCCCGGGUGGGCCUCUGCUCUGGCCCCUCCUGGGGCCCGCACUCUCGCUCUGGGCCCGC	chr11:34941837-34941920(+)	MIPF0001206	mir-1343	1343	p1@PDHX	ENST00000533262.1	-1.07076	0.47607	1	1	0.25432	1.32508	2.43258	1.11989
hsa-miR-135a-2-3p	3p	MIMAT0037309	AUGUAGGGAUGGAAGCCAUGAA	UGUAGG	22	Yes	Star_miRNA	canonical_conserved_miRNA	hsa-mir-135a-2	MI0000453	AGAUAAAUUCACUCUAGUGCUUUAUGGCUUUUUAUUCCUAUGUGAUAGUAAUAAAGUCUCAUGUAGGGAUGGAAGCCAUGAAAUACAUUGUGAAAAAUCA	chr12:97563812-97563911(+)	MIPF0000028	mir-135	135a-2	p@chr12:97858908..97858920,+	curation	4.03263	16.366	1	1	0.25432	-3.77831	0	1.11989
hsa-miR-135b-3p	3p	MIMAT0004698	AUGUAGGGCUAAAAGCCAUGGG	UGUAGG	22	Yes	Star_miRNA	canonical_conserved_miRNA	hsa-mir-135b	MI0000810	CACUCUGCUGUGGCCUAUGGCUUUUCAUUCCUAUGUGAUUGCUGUCCCAAACUCAUGUAGGGCUAAAAGCCAUGGGCUACAGUGAGGGGCGAGCUCC	chr1:205448302-205448398(-)	MIPF0000028	mir-135	135b	p1@LEMD1	ENST00000367154.1	4.5879	24.0489	1	1	0.809595	-3.77831	0	1.67984
hsa-miR-135b-5p	5p	MIMAT0000758	UAUGGCUUUUCAUUCCUAUGUGA	AUGGCU	23	Yes	Mature_miRNA	canonical_conserved_miRNA	hsa-mir-135b	MI0000810	CACUCUGCUGUGGCCUAUGGCUUUUCAUUCCUAUGUGAUUGCUGUCCCAAACUCAUGUAGGGCUAAAAGCCAUGGGCUACAGUGAGGGGCGAGCUCC	chr1:205448302-205448398(-)	MIPF0000028	mir-135	135b	p1@LEMD1	ENST00000367154.1	0.114563	1.08265	1	1	3.49465	3.38008	10.3385	11.1989
hsa-miR-136-3p	3p	MIMAT0004606	CAUCAUCGUCUCAAAUGAGUCU	AUCAUC	22	Yes	Mature_miRNA	canonical_conserved_miRNA	hsa-mir-136	MI0000475	UGAGCCCUCGGAGGACUCCAUUUGUUUUGAUGAUGGAUUCUUAUGCUCCAUCAUCGUCUCAAAUGAGUCUUCAGAGGGUUCU	chr14:100884702-100884783(+)	MIPF0000099	mir-136	127,136,337,431,433,493,432,665	p1@MEG3	Gtl2-Dio3	0.302017	1.23287	1	1	8.91345	8.61143	391.037	482.114
hsa-miR-136-5p	5p	MIMAT0000448	ACUCCAUUUGUUUUGAUGAUGGA	CUCCAU	23	Yes	Star_miRNA	canonical_conserved_miRNA	hsa-mir-136	MI0000475	UGAGCCCUCGGAGGACUCCAUUUGUUUUGAUGAUGGAUUCUUAUGCUCCAUCAUCGUCUCAAAUGAGUCUUCAGAGGGUUCU	chr14:100884702-100884783(+)	MIPF0000099	mir-136	127,136,337,431,433,493,432,665	p1@MEG3	Gtl2-Dio3	0.761119	1.69481	1	1	6.70353	5.94241	61.4226	104.15
hsa-miR-137-3p	3p	MIMAT0000429	UUAUUGCUUAAGAAUACGCGUAG	UAUUGC	23	Yes	Mature_miRNA	canonical_conserved_miRNA	hsa-mir-137	MI0000454	GGUCCUCUGACUCUCUUCGGUGACGGGUAUUCUUGGGUGGAUAAUACGGAUUACGUUGUUAUUGCUUAAGAAUACGCGUAGUCGAGGAGAGUACCAGCGGCA	chr1:98046070-98046171(-)	MIPF0000106	mir-137	137,2682	p1@MIR137HG	NR_046105.1	-0.0652538	0.955777	1	1	5.5232	5.58845	48.0434	45.9156
hsa-miR-137-5p	5p	MIMAT0037310	ACGGGUAUUCUUGGGUGGAUAAU	CGGGUA	23	Yes	Star_miRNA	canonical_conserved_miRNA	hsa-mir-137	MI0000454	GGUCCUCUGACUCUCUUCGGUGACGGGUAUUCUUGGGUGGAUAAUACGGAUUACGUUGUUAUUGCUUAAGAAUACGCGUAGUCGAGGAGAGUACCAGCGGCA	chr1:98046070-98046171(-)	MIPF0000106	mir-137	137,2682	p1@MIR137HG	NR_046105.1	-0.112123	0.925226	1	1	0.25432	0.366443	1.21629	1.11989
hsa-miR-138-1-3p	3p	MIMAT0004607	GCUACUUCACAACACCAGGGCC	CUACUU	22	Yes	Star_miRNA	canonical_conserved_miRNA	hsa-mir-138-1	MI0000476	CCCUGGCAUGGUGUGGUGGGGCAGCUGGUGUUGUGAAUCAGGCCGUUGCCAAUCAGAGAACGGCUACUUCACAACACCAGGGCCACACCACACUACAGG	chr3:44114212-44114310(+)	MIPF0000075	mir-138	138-1	p@chr3:44040816..44040834,+	curation	0.101313	1.07275	1	1	1.99729	1.89598	3.64887	3.91962
hsa-miR-138-5p	5p	MIMAT0000430	AGCUGGUGUUGUGAAUCAGGCCG	GCUGGU	23	Yes	Mature_miRNA	canonical_conserved_miRNA	hsa-mir-138-1	MI0000476	CCCUGGCAUGGUGUGGUGGGGCAGCUGGUGUUGUGAAUCAGGCCGUUGCCAAUCAGAGAACGGCUACUUCACAACACCAGGGCCACACCACACUACAGG	chr3:44114212-44114310(+)	MIPF0000075	mir-138	138-1	p@chr3:44040816..44040834,+	curation	-0.508154	0.703121	1	1	6.98437	7.49252	180.011	126.548
hsa-miR-138-5p	5p	MIMAT0000430	AGCUGGUGUUGUGAAUCAGGCCG	GCUGGU	23	Yes	Mature_miRNA	canonical_conserved_miRNA	hsa-mir-138-2	MI0000455	CGUUGCUGCAGCUGGUGUUGUGAAUCAGGCCGACGAGCAGCGCAUCCUCUUACCCGGCUAUUUCACGACACCAGGGUUGCAUCA	chr16:56858518-56858601(+)	MIPF0000075	mir-138	138-2	p@chr16:56891363..56891367,+	curation	-0.469668	0.722131	1	1	5.77998	6.24965	76.0181	54.8747
hsa-miR-139-5p	5p	MIMAT0000250	UCUACAGUGCACGUGUCUCCAGU	CUACAG	23	Yes	Mature_miRNA	canonical_conserved_miRNA	hsa-mir-139	MI0000261	GUGUAUUCUACAGUGCACGUGUCUCCAGUGUGGCUCGGAGGCUGGAGACGCGGCCCUGUUGGAGUAAC	chr11:72615063-72615130(-)	MIPF0000117	mir-139	139	p1@PDE2A	ENST00000543575.1	-0.116697	0.922297	1	1	1.77928	1.89598	3.64887	3.35968
hsa-miR-140-3p	3p	MIMAT0004597	UACCACAGGGUAGAACCACGG	ACCACA	21	Yes	Mature_miRNA	canonical_conserved_miRNA	hsa-mir-140	MI0000456	UGUGUCUCUCUCUGUGUCCUGCCAGUGGUUUUACCCUAUGGUAGGUUACGUCAUGCUGUUCUACCACAGGGUAGAACCACGGACAGGAUACCGGGGCACC	chr16:69933081-69933180(+)	MIPF0000085	mir-140	140	p1@WWP2	ENST00000359154.2	-0.0172005	0.988148	1	1	10.3502	10.3674	1320.89	1305.23
hsa-miR-140-5p	5p	MIMAT0000431	CAGUGGUUUUACCCUAUGGUAG	AGUGGU	22	Yes	Star_miRNA	canonical_conserved_miRNA	hsa-mir-140	MI0000456	UGUGUCUCUCUCUGUGUCCUGCCAGUGGUUUUACCCUAUGGUAGGUUACGUCAUGCUGUUCUACCACAGGGUAGAACCACGGACAGGAUACCGGGGCACC	chr16:69933081-69933180(+)	MIPF0000085	mir-140	140	p1@WWP2	ENST00000359154.2	0.0150011	1.01045	1	1	6.9057	6.8907	118.588	119.828
hsa-miR-141-3p	3p	MIMAT0000432	UAACACUGUCUGGUAAAGAUGG	AACACU	22	Yes	Mature_miRNA	canonical_conserved_miRNA	hsa-mir-141	MI0000457	CGGCCGGCCCUGGGUCCAUCUUCCAGUACAGUGUUGGAUGGUCUAAUUGUGAAGCUCCUAACACUGUCUGGUAAAGAUGGCUCCCGGGUGGGUUC	chr12:6964097-6964191(+)	MIPF0000019	mir-8	141,200c	p1@ENST00000537269	ENST00000607161.1	1.36381	2.57365	1	1	0.809595	-0.554218	0.608145	1.67984
hsa-miR-141-5p	5p	MIMAT0004598	CAUCUUCCAGUACAGUGUUGGA	AUCUUC	22	Yes	Star_miRNA	canonical_conserved_miRNA	hsa-mir-141	MI0000457	CGGCCGGCCCUGGGUCCAUCUUCCAGUACAGUGUUGGAUGGUCUAAUUGUGAAGCUCCUAACACUGUCUGGUAAAGAUGGCUCCCGGGUGGGUUC	chr12:6964097-6964191(+)	MIPF0000019	mir-8	141,200c	p1@ENST00000537269	ENST00000607161.1	-4.14475	0.0565335	1	1	-3.77831	0.366443	1.21629	0
hsa-miR-142-3p	3p	MIMAT0000434	UGUAGUGUUUCCUACUUUAUGGA	GUAGUG	23	Yes	Mature_miRNA	canonical_conserved_miRNA	hsa-mir-142	MI0000458	GACAGUGCAGUCACCCAUAAAGUAGAAAGCACUACUAACAGCACUGGAGGGUGUAGUGUUUCCUACUUUAUGGAUGAGUGUACUGUG	chr17:58331232-58331318(-)	MIPF0000084	mir-142	142,4736	p1@AX721088	ENST00000579003.1	-0.82899	0.562923	1	1	0.809595	1.63859	3.04072	1.67984
hsa-miR-142-5p	5p	MIMAT0000433	CAUAAAGUAGAAAGCACUACU	AUAAAG	21	Yes	Star_miRNA	canonical_conserved_miRNA	hsa-mir-142	MI0000458	GACAGUGCAGUCACCCAUAAAGUAGAAAGCACUACUAACAGCACUGGAGGGUGUAGUGUUUCCUACUUUAUGGAUGAGUGUACUGUG	chr17:58331232-58331318(-)	MIPF0000084	mir-142	142,4736	p1@AX721088	ENST00000579003.1	1.34548	2.54115	1	1	2.98407	1.63859	3.04072	7.83925
hsa-miR-143-3p	3p	MIMAT0000435	UGAGAUGAAGCACUGUAGCUC	GAGAUG	21	Yes	Mature_miRNA	canonical_conserved_miRNA	hsa-mir-143	MI0000459	GCGCAGCGCCCUGUCUCCCAGCCUGAGGUGCAGUGCUGCAUCUCUGGUCAGUUGGGAGUCUGAGAUGAAGCACUGUAGCUCAGGAAGAGAGAAGUUGUUCUGCAGC	chr5:149428918-149429023(+)	MIPF0000094	mir-143	143,145	p1@MIR143HG	NR_027180	0.292642	1.22488	1	1	14.5576	14.265	19686.9	24114.1
hsa-miR-143-5p	5p	MIMAT0004599	GGUGCAGUGCUGCAUCUCUGGU	GUGCAG	22	Yes	Star_miRNA	canonical_conserved_miRNA	hsa-mir-143	MI0000459	GCGCAGCGCCCUGUCUCCCAGCCUGAGGUGCAGUGCUGCAUCUCUGGUCAGUUGGGAGUCUGAGAUGAAGCACUGUAGCUCAGGAAGAGAGAAGUUGUUCUGCAGC	chr5:149428918-149429023(+)	MIPF0000094	mir-143	143,145	p1@MIR143HG	NR_027180	-0.00244258	0.998308	1	1	7.80408	7.80652	223.797	223.419
hsa-miR-144-3p	3p	MIMAT0000436	UACAGUAUAGAUGAUGUACU	ACAGUA	20	Yes	Mature_miRNA	canonical_conserved_miRNA	hsa-mir-144	MI0000460	UGGGGCCCUGGCUGGGAUAUCAUCAUAUACUGUAAGUUUGCGAUGAGACACUACAGUAUAGAUGAUGUACUAGUCCGGGCACCCCC	chr17:28861533-28861618(-)	MIPF0000093	mir-144	144,451a,451b,4732	p1@MIR4732	ENST00000582320.2	4.03263	16.366	1	1	0.25432	-3.77831	0	1.11989
hsa-miR-145-3p	3p	MIMAT0004601	GGAUUCCUGGAAAUACUGUUCU	GAUUCC	22	Yes	Star_miRNA	canonical_conserved_miRNA	hsa-mir-145	MI0000461	CACCUUGUCCUCACGGUCCAGUUUUCCCAGGAAUCCCUUAGAUGCUAAGAUGGGGAUUCCUGGAAAUACUGUUCUUGAGGUCAUGGUU	chr5:149430646-149430733(+)	MIPF0000079	mir-145	143,145	p1@MIR143HG	NR_027180	0.308747	1.23863	1	1	8.29555	7.9868	253.596	314.13
hsa-miR-145-5p	5p	MIMAT0000437	GUCCAGUUUUCCCAGGAAUCCCU	UCCAGU	23	Yes	Mature_miRNA	canonical_conserved_miRNA	hsa-mir-145	MI0000461	CACCUUGUCCUCACGGUCCAGUUUUCCCAGGAAUCCCUUAGAUGCUAAGAUGGGGAUUCCUGGAAAUACUGUUCUUGAGGUCAUGGUU	chr5:149430646-149430733(+)	MIPF0000079	mir-145	143,145	p1@MIR143HG	NR_027180	0.0400165	1.02813	1	1	10.2992	10.2591	1225.41	1259.88
hsa-miR-1468-5p	5p	MIMAT0006789	CUCCGUUUGCCUGUUUCGCUG	UCCGUU	21	NO	-	non-canonical_miRNA	hsa-mir-1468	MI0003782	GGUGGGUGGUUUCUCCGUUUGCCUGUUUCGCUGAUGUGCAUUCAACUCAUUCUCAGCAAAAUAAGCAAAUGGAAAAUUCGUCCAUC	chrX:63786002-63786087(-)	MIPF0000777	mir-1468	1468	p@chrX:63029135..63029150,-	curation	-4.14475	0.0565335	1	1	-3.77831	0.366443	1.21629	0
hsa-miR-146a-3p	3p	MIMAT0004608	CCUCUGAAAUUCAGUUCUUCAG	CUCUGA	22	Yes	Star_miRNA	canonical_conserved_miRNA	hsa-mir-146a	MI0000477	CCGAUGUGUAUCCUCAGCUUUGAGAACUGAAUUCCAUGGGUUGUGUCAGUGUCAGACCUCUGAAAUUCAGUUCUUCAGCUGGGAUAUCUCUGUCAUCGU	chr5:160485352-160485450(+)	MIPF0000103	mir-146	146a	p1@uc003lyl.3	ENST00000517927.1	0.843114	1.79392	1	1	1.20956	0.366443	1.21629	2.23978
hsa-miR-146a-5p	5p	MIMAT0000449	UGAGAACUGAAUUCCAUGGGUU	GAGAAC	22	Yes	Mature_miRNA	canonical_conserved_miRNA	hsa-mir-146a	MI0000477	CCGAUGUGUAUCCUCAGCUUUGAGAACUGAAUUCCAUGGGUUGUGUCAGUGUCAGACCUCUGAAAUUCAGUUCUUCAGCUGGGAUAUCUCUGUCAUCGU	chr5:160485352-160485450(+)	MIPF0000103	mir-146	146a	p1@uc003lyl.3	ENST00000517927.1	-0.345225	0.787185	1	1	8.09743	8.44266	347.859	273.814
hsa-miR-146b-3p	3p	MIMAT0004766	GCCCUGUGGACUCAGUUCUGGU	CCCUGU	22	Yes	Star_miRNA	canonical_conserved_miRNA	hsa-mir-146b	MI0003129	CCUGGCACUGAGAACUGAAUUCCAUAGGCUGUGAGCUCUAGCAAUGCCCUGUGGACUCAGUUCUGGUGCCCGG	chr10:102436512-102436584(+)	MIPF0000103	mir-146	146b	p@chr10:104195519..104195534,+	curation	0.877725	1.83748	1	1	4.81097	3.93324	15.2036	27.9973
hsa-miR-146b-5p	5p	MIMAT0002809	UGAGAACUGAAUUCCAUAGGCUG	GAGAAC	23	Yes	Mature_miRNA	canonical_conserved_miRNA	hsa-mir-146b	MI0003129	CCUGGCACUGAGAACUGAAUUCCAUAGGCUGUGAGCUCUAGCAAUGCCCUGUGGACUCAGUUCUGGUGCCCGG	chr10:102436512-102436584(+)	MIPF0000103	mir-146	146b	p@chr10:104195519..104195534,+	curation	0.408013	1.32686	1	1	9.08093	8.67291	408.065	541.468
hsa-miR-147b-3p	3p	MIMAT0004928	GUGUGCGGAAAUGCUUCUGCU	UGUGCG	21	Yes	Mature_miRNA	canonical_conserved_miRNA	hsa-mir-147b	MI0005544	UAUAAAUCUAGUGGAAACAUUUCUGCACAAACUAGAUUCUGGACACCAGUGUGCGGAAAUGCUUCUGCUACAUUUUUAGG	chr15:45433050-45433129(+)	MIPF0000105	mir-147	147b	p1@C15orf48	ENST00000344300.3	0.672219	1.59352	1	1	1.99729	1.32508	2.43258	3.91962
hsa-miR-147b-5p	5p	MIMAT0037331	UGGAAACAUUUCUGCACAAACU	GGAAAC	22	Yes	Star_miRNA	canonical_conserved_miRNA	hsa-mir-147b	MI0005544	UAUAAAUCUAGUGGAAACAUUUCUGCACAAACUAGAUUCUGGACACCAGUGUGCGGAAAUGCUUCUGCUACAUUUUUAGG	chr15:45433050-45433129(+)	MIPF0000105	mir-147	147b	p1@C15orf48	ENST00000344300.3	0.808539	1.75144	1	1	0.25432	-0.554218	0.608145	1.11989
hsa-miR-148a-3p	3p	MIMAT0000243	UCAGUGCACUACAGAACUUUGU	CAGUGC	22	Yes	Mature_miRNA	canonical_conserved_miRNA	hsa-mir-148a	MI0000253	GAGGCAAAGUUCUGAGACACUCCGACUCUGAGUAUGAUAGAAGUCAGUGCACUACAGAACUUUGUCUC	chr7:25949919-25949986(-)	MIPF0000056	mir-148	148a	p@chr7:25990767..25990800,-	XR_158815	0.0399668	1.02809	1	1	15.35	15.3101	40624.7	41765.8
hsa-miR-148a-5p	5p	MIMAT0004549	AAAGUUCUGAGACACUCCGACU	AAGUUC	22	Yes	Star_miRNA	canonical_conserved_miRNA	hsa-mir-148a	MI0000253	GAGGCAAAGUUCUGAGACACUCCGACUCUGAGUAUGAUAGAAGUCAGUGCACUACAGAACUUUGUCUC	chr7:25949919-25949986(-)	MIPF0000056	mir-148	148a	p@chr7:25990767..25990800,-	XR_158815	-0.0871821	0.94136	1	1	6.68009	6.76727	108.858	102.47
hsa-miR-148b-3p	3p	MIMAT0000759	UCAGUGCAUCACAGAACUUUGU	CAGUGC	22	Yes	Mature_miRNA	canonical_conserved_miRNA	hsa-mir-148b	MI0000811	CAAGCACGAUUAGCAUUUGAGGUGAAGUUCUGUUAUACACUCAGGCUGUGGCUCUCUGAAAGUCAGUGCAUCACAGAACUUUGUCUCGAAAGCUUUCUA	chr12:54337216-54337314(+)	MIPF0000056	mir-148	148b	p1@COPZ1	ENST00000551412.1	-0.0384615	0.973693	1	1	11.0081	11.0466	2115.13	2059.48
hsa-miR-148b-5p	5p	MIMAT0004699	AAGUUCUGUUAUACACUCAGGC	AGUUCU	22	Yes	Star_miRNA	canonical_conserved_miRNA	hsa-mir-148b	MI0000811	CAAGCACGAUUAGCAUUUGAGGUGAAGUUCUGUUAUACACUCAGGCUGUGGCUCUCUGAAAGUCAGUGCAUCACAGAACUUUGUCUCGAAAGCUUUCUA	chr12:54337216-54337314(+)	MIPF0000056	mir-148	148b	p1@COPZ1	ENST00000551412.1	0.214256	1.16011	1	1	4.0278	3.81355	13.9873	16.2384
hsa-miR-149-5p	5p	MIMAT0000450	UCUGGCUCCGUGUCUUCACUCCC	CUGGCU	23	Yes	Mature_miRNA	canonical_conserved_miRNA	hsa-mir-149	MI0000478	GCCGGCGCCCGAGCUCUGGCUCCGUGUCUUCACUCCCGUGCUUGUCCGAGGAGGGAGGGAGGGACGGGGGCUGUGCUGGGGCAGCUGGA	chr2:240456001-240456089(+)	MIPF0000274	mir-149	149	p1@GPC1	NM_002081	-0.606518	0.65678	1	1	5.33589	5.94241	61.4226	40.3161
hsa-miR-150-5p	5p	MIMAT0000451	UCUCCCAACCCUUGUACCAGUG	CUCCCA	22	Yes	Mature_miRNA	canonical_conserved_miRNA	hsa-mir-150	MI0000479	CUCCCCAUGGCCCUGUCUCCCAACCCUUGUACCAGUGCUGGGCUCAGACCCUGGUACAGGCCUGGGGGACAGGGACCUGGGGAC	chr19:49500785-49500868(-)	MIPF0000197	mir-150	150	p1@MIR150	curation	1.76378	3.39586	1	1	1.20956	-0.554218	0.608145	2.23978
hsa-miR-151a-3p	3p	MIMAT0000757	CUAGACUGAAGCUCCUUGAGG	UAGACU	21	NO	Mature_miRNA	canonical_conserved_miRNA	hsa-mir-151a	MI0000809	UUUCCUGCCCUCGAGGAGCUCACAGUCUAGUAUGUCUCAUCCCCUACUAGACUGAAGCUCCUUGAGGACAGGGAUGGUCAUACUCACCUC	chr8:140732564-140732653(-)	MIPF0000057	mir-28	151a	p1@PTK2	ENST00000522684.1	0.0539156	1.03808	1	1	12.085	12.0311	4185.25	4344.62
hsa-miR-151a-5p	5p	MIMAT0004697	UCGAGGAGCUCACAGUCUAGU	CGAGGA	21	NO	Mature_miRNA	canonical_conserved_miRNA	hsa-mir-151a	MI0000809	UUUCCUGCCCUCGAGGAGCUCACAGUCUAGUAUGUCUCAUCCCCUACUAGACUGAAGCUCCUUGAGGACAGGGAUGGUCAUACUCACCUC	chr8:140732564-140732653(-)	MIPF0000057	mir-28	151a	p1@PTK2	ENST00000522684.1	0.748357	1.67988	1	1	7.79319	7.04483	131.967	221.739
hsa-miR-151b	5p	MIMAT0010214	UCGAGGAGCUCACAGUCU	CGAGGA	18	NO	-	non-canonical_miRNA	hsa-mir-151b	MI0003772	ACCUCUGAUGUGUCAGUCUCUCUUCAGGGCUCCCGAGACACAGAAACAGACACCUGCCCUCGAGGAGCUCACAGUCUAGACAAACAAACCCAGGGU	chr14:100109419-100109514(-)	MIPF0000057	mir-28	342,151b	Unknown	Unknown	1.04406	2.06202	1	1	5.54066	4.4966	22.5014	46.4755
hsa-miR-152-3p	3p	MIMAT0000438	UCAGUGCAUGACAGAACUUGG	CAGUGC	21	Yes	Mature_miRNA	canonical_conserved_miRNA	hsa-mir-152	MI0000462	UGUCCCCCCCGGCCCAGGUUCUGUGAUACACUCCGACUCGGGCUCUGGAGCAGUCAGUGCAUGACAGAACUUGGGCCCGGAAGGACC	chr17:48037161-48037247(-)	MIPF0000056	mir-148	152,10226	p1@COPZ2	NM_016429	-0.194576	0.87383	1	1	11.654	11.8486	3687.79	3222.49
hsa-miR-152-5p	5p	MIMAT0026479	AGGUUCUGUGAUACACUCCGACU	GGUUCU	23	Yes	Star_miRNA	canonical_conserved_miRNA	hsa-mir-152	MI0000462	UGUCCCCCCCGGCCCAGGUUCUGUGAUACACUCCGACUCGGGCUCUGGAGCAGUCAGUGCAUGACAGAACUUGGGCCCGGAAGGACC	chr17:48037161-48037247(-)	MIPF0000056	mir-148	152,10226	p1@COPZ2	NM_016429	-0.321106	0.800456	1	1	5.35575	5.67686	51.0841	40.8761
hsa-miR-1538	5p	MIMAT0007400	CGGCCCGGGCUGCUGCUGUUCCU	GGCCCG	23	NO	-	non-canonical_miRNA	hsa-mir-1538	MI0007259	GGGAACAGCAGCAACAUGGGCCUCGCUUCCUGCCGGCGCGGCCCGGGCUGCUGCUGUUCCU	chr16:69565808-69565868(-)	MIPF0000903	mir-1538	1538	Unknown	Unknown	-4.70227	0.0384129	1	1	-3.77831	0.923959	1.82443	0
hsa-miR-154-3p	3p	MIMAT0000453	AAUCAUACACGGUUGACCUAUU	AUCAUA	22	Yes	Mature_miRNA	canonical_conserved_miRNA	hsa-mir-154	MI0000480	GUGGUACUUGAAGAUAGGUUAUCCGUGUUGCCUUCGCUUUAUUUGUGACGAAUCAUACACGGUUGACCUAUUUUUCAGUACCAA	chr14:101059755-101059838(+)	MIPF0000018	mir-154	134,154,299,376c,369,376a-1,377,379,380,381,382,323a,329-1,329-2,409,412,410,376b,485,487a,494,495,496,539,544a,376a-2,487b,411,654,655,656,758,668,1185-2,1185-1,300,541,889,543,1197,1193,323b	p1@MEG3	Gtl2-Dio3	-0.764371	0.58871	1	1	5.2746	6.03897	65.6796	38.6363
hsa-miR-154-5p	5p	MIMAT0000452	UAGGUUAUCCGUGUUGCCUUCG	AGGUUA	22	Yes	Mature_miRNA	canonical_conserved_miRNA	hsa-mir-154	MI0000480	GUGGUACUUGAAGAUAGGUUAUCCGUGUUGCCUUCGCUUUAUUUGUGACGAAUCAUACACGGUUGACCUAUUUUUCAGUACCAA	chr14:101059755-101059838(+)	MIPF0000018	mir-154	134,154,299,376c,369,376a-1,377,379,380,381,382,323a,329-1,329-2,409,412,410,376b,485,487a,494,495,496,539,544a,376a-2,487b,411,654,655,656,758,668,1185-2,1185-1,300,541,889,543,1197,1193,323b	p1@MEG3	Gtl2-Dio3	-0.513576	0.700484	1	1	4.41622	4.9298	30.4072	21.278
hsa-miR-155-3p	3p	MIMAT0004658	CUCCUACAUAUUAGCAUUAACA	UCCUAC	22	Yes	Star_miRNA	canonical_conserved_miRNA	hsa-mir-155	MI0000681	CUGUUAAUGCUAAUCGUGAUAGGGGUUUUUGCCUCCAACUGACUCCUACAUAUUAGCAUUAACAG	chr21:25573980-25574044(+)	MIPF0000157	mir-155	155	p1@MIR155HG	NR_001458	-0.114364	0.923789	1	1	0.809595	0.923959	1.82443	1.67984
hsa-miR-155-5p	5p	MIMAT0000646	UUAAUGCUAAUCGUGAUAGGGGUU	UAAUGC	24	Yes	Mature_miRNA	canonical_conserved_miRNA	hsa-mir-155	MI0000681	CUGUUAAUGCUAAUCGUGAUAGGGGUUUUUGCCUCCAACUGACUCCUACAUAUUAGCAUUAACAG	chr21:25573980-25574044(+)	MIPF0000157	mir-155	155	p1@MIR155HG	NR_001458	-0.569348	0.673921	1	1	10.5193	11.0887	2177.77	1467.62
hsa-miR-15a-5p	5p	MIMAT0000068	UAGCAGCACAUAAUGGUUUGUG	AGCAGC	22	Yes	Mature_miRNA	canonical_conserved_miRNA	hsa-mir-15a	MI0000069	CCUUGGAGUAAAGUAGCAGCACAUAAUGGUUUGUGGAUUUUGAAAAGGUGCAGGCCAUAUUGUGCUGCCUCAAAAAUACAAGG	chr13:50049119-50049201(-)	MIPF0000006	mir-15	15a,16-1	p1@DLEU2	NR_002612	0.32607	1.25359	1	1	5.46952	5.14344	35.2724	44.2357
hsa-miR-15b-3p	3p	MIMAT0004586	CGAAUCAUUAUUUGCUGCUCUA	GAAUCA	22	Yes	Star_miRNA	canonical_conserved_miRNA	hsa-mir-15b	MI0000438	UUGAGGCCUUAAAGUACUGUAGCAGCACAUCAUGGUUUACAUGCUACAGUCAAGAUGCGAAUCAUUAUUUGCUGCUCUAGAAAUUUAAGGAAAUUCAU	chr3:160404588-160404685(+)	MIPF0000006	mir-15	16-2,15b	p1@SMC4	ENST00000467468.1	0.155117	1.11351	1	1	6.64822	6.49311	90.0054	100.23
hsa-miR-15b-5p	5p	MIMAT0000417	UAGCAGCACAUCAUGGUUUACA	AGCAGC	22	Yes	Mature_miRNA	canonical_conserved_miRNA	hsa-mir-15b	MI0000438	UUGAGGCCUUAAAGUACUGUAGCAGCACAUCAUGGUUUACAUGCUACAGUCAAGAUGCGAAUCAUUAUUUGCUGCUCUAGAAAUUUAAGGAAAUUCAU	chr3:160404588-160404685(+)	MIPF0000006	mir-15	16-2,15b	p1@SMC4	ENST00000467468.1	-0.409525	0.752871	1	1	7.083	7.49252	180.011	135.507
hsa-miR-16-1-3p	3p	MIMAT0004489	CCAGUAUUAACUGUGCUGCUGA	CAGUAU	22	Yes	Star_miRNA	canonical_conserved_miRNA	hsa-mir-16-1	MI0000070	GUCAGCAGUGCCUUAGCAGCACGUAAAUAUUGGCGUUAAGAUUCUAAAAUUAUCUCCAGUAUUAACUGUGCUGCUGAAGUAAGGUUGAC	chr13:50048973-50049061(-)	MIPF0000006	mir-15	15a,16-1	p1@DLEU2	NR_002612	1.70629	3.2632	1	1	4.99954	3.29325	9.73031	31.9169
hsa-miR-16-2-3p	3p	MIMAT0004518	CCAAUAUUACUGUGCUGCUUUA	CAAUAU	22	Yes	Star_miRNA	canonical_conserved_miRNA	hsa-mir-16-2	MI0000115	GUUCCACUCUAGCAGCACGUAAAUAUUGGCGUAGUGAAAUAUAUAUUAAACACCAAUAUUACUGUGCUGCUUUAGUGUGAC	chr3:160404745-160404825(+)	MIPF0000006	mir-15	16-2,15b	p1@SMC4	ENST00000467468.1	1.18725	2.27718	1	1	8.31597	7.12873	139.873	318.609
hsa-miR-16-5p	5p	MIMAT0000069	UAGCAGCACGUAAAUAUUGGCG	AGCAGC	22	Yes	Mature_miRNA	canonical_conserved_miRNA	hsa-mir-16-1	MI0000070	GUCAGCAGUGCCUUAGCAGCACGUAAAUAUUGGCGUUAAGAUUCUAAAAUUAUCUCCAGUAUUAACUGUGCUGCUGAAGUAAGGUUGAC	chr13:50048973-50049061(-)	MIPF0000006	mir-15	15a,16-1	p1@DLEU2	NR_002612	0.468715	1.38388	1	1	10.4413	9.97259	1004.65	1390.35
hsa-miR-16-5p	5p	MIMAT0000069	UAGCAGCACGUAAAUAUUGGCG	AGCAGC	22	Yes	Mature_miRNA	canonical_conserved_miRNA	hsa-mir-16-2	MI0000115	GUUCCACUCUAGCAGCACGUAAAUAUUGGCGUAGUGAAAUAUAUAUUAAACACCAAUAUUACUGUGCUGCUUUAGUGUGAC	chr3:160404745-160404825(+)	MIPF0000006	mir-15	16-2,15b	p1@SMC4	ENST00000467468.1	0.465221	1.38053	1	1	10.4291	9.96383	998.573	1378.59
hsa-miR-17-3p	3p	MIMAT0000071	ACUGCAGUGAAGGCACUUGUAG	CUGCAG	22	Yes	Star_miRNA	canonical_conserved_miRNA	hsa-mir-17	MI0000071	GUCAGAAUAAUGUCAAAGUGCUUACAGUGCAGGUAGUGAUAUGUGCAUCUACUGCAGUGAAGGCACUUGUAGCAUUAUGGUGAC	chr13:91350605-91350688(+)	MIPF0000001	mir-17	17,18a,19a,19b-1,20a,92a-1	p1@MIR17HG	NR_027349	1.15592	2.22826	1	1	1.52236	0.366443	1.21629	2.79973
hsa-miR-17-5p	5p	MIMAT0000070	CAAAGUGCUUACAGUGCAGGUAG	AAAGUG	23	Yes	Mature_miRNA	canonical_conserved_miRNA	hsa-mir-17	MI0000071	GUCAGAAUAAUGUCAAAGUGCUUACAGUGCAGGUAGUGAUAUGUGCAUCUACUGCAGUGAAGGCACUUGUAGCAUUAUGGUGAC	chr13:91350605-91350688(+)	MIPF0000001	mir-17	17,18a,19a,19b-1,20a,92a-1	p1@MIR17HG	NR_027349	-0.255132	0.83791	1	1	8.82359	9.07872	540.641	452.996
hsa-miR-181a-2-3p	3p	MIMAT0004558	ACCACUGACCGUUGACUGUACC	CCACUG	22	Yes	Star_miRNA	canonical_conserved_miRNA	hsa-mir-181a-2	MI0000269	AGAAGGGCUAUCAGGCCAGCCUUCAGAGGACUCCAAGGAACAUUCAACGCUGUCGGUGAGUUUGGGAUUUGAAAAAACCACUGACCGUUGACUGUACCUUGGGGUCCUUA	chr9:124692442-124692551(+)	MIPF0000007	mir-181	181a-2,181b-2	p1@MIR181A2HG	NR_038975	1.23691	2.35694	1	1	6.99707	5.76016	54.1249	127.668
hsa-miR-181a-3p	3p	MIMAT0000270	ACCAUCGACCGUUGAUUGUACC	CCAUCG	22	Yes	Star_miRNA	canonical_conserved_miRNA	hsa-mir-181a-1	MI0000289	UGAGUUUUGAGGUUGCUUCAGUGAACAUUCAACGCUGUCGGUGAGUUUGGAAUUAAAAUCAAAACCAUCGACCGUUGAUUGUACCCUAUGGCUAACCAUCAUCUACUCCA	chr1:198859044-198859153(-)	MIPF0000007	mir-181	181b-1,181a-1	p1@LOC100131234	NR_040073	1.53632	2.90053	1	1	8.8307	7.29438	156.901	455.236
hsa-miR-181a-5p	5p	MIMAT0000256	AACAUUCAACGCUGUCGGUGAGU	ACAUUC	23	Yes	Mature_miRNA	canonical_conserved_miRNA	hsa-mir-181a-1	MI0000289	UGAGUUUUGAGGUUGCUUCAGUGAACAUUCAACGCUGUCGGUGAGUUUGGAAUUAAAAUCAAAACCAUCGACCGUUGAUUGUACCCUAUGGCUAACCAUCAUCUACUCCA	chr1:198859044-198859153(-)	MIPF0000007	mir-181	181b-1,181a-1	p1@LOC100131234	NR_040073	0.393168	1.31327	1	1	9.68705	9.29388	627.605	824.241
hsa-miR-181a-5p	5p	MIMAT0000256	AACAUUCAACGCUGUCGGUGAGU	ACAUUC	23	Yes	Mature_miRNA	canonical_conserved_miRNA	hsa-mir-181a-2	MI0000269	AGAAGGGCUAUCAGGCCAGCCUUCAGAGGACUCCAAGGAACAUUCAACGCUGUCGGUGAGUUUGGGAUUUGAAAAAACCACUGACCGUUGACUGUACCUUGGGGUCCUUA	chr9:124692442-124692551(+)	MIPF0000007	mir-181	181a-2,181b-2	p1@MIR181A2HG	NR_038975	0.392188	1.31238	1	1	9.68607	9.29388	627.605	823.681
hsa-miR-181b-2-3p	3p	MIMAT0031893	CUCACUGAUCAAUGAAUGCA	UCACUG	20	Yes	Star_miRNA	canonical_conserved_miRNA	hsa-mir-181b-2	MI0000683	CUGAUGGCUGCACUCAACAUUCAUUGCUGUCGGUGGGUUUGAGUCUGAAUCAACUCACUGAUCAAUGAAUGCAAACUGCGGACCAAACA	chr9:124693710-124693798(+)	MIPF0000007	mir-181	181a-2,181b-2	p1@MIR181A2HG	NR_038975	5.30067	39.4149	1	1	1.52236	-3.77831	0	2.79973
hsa-miR-181b-3p	3p	MIMAT0022692	CUCACUGAACAAUGAAUGCAA	UCACUG	21	Yes	Star_miRNA	canonical_conserved_miRNA	hsa-mir-181b-1	MI0000270	CCUGUGCAGAGAUUAUUUUUUAAAAGGUCACAAUCAACAUUCAUUGCUGUCGGUGGGUUGAACUGUGUGGACAAGCUCACUGAACAAUGAAUGCAACUGUGGCCCCGCUU	chr1:198858873-198858982(-)	MIPF0000007	mir-181	181b-1,181a-1	p1@LOC100131234	NR_040073	2.90666	7.49879	1	1	5.2106	2.30394	4.86516	36.9564
hsa-miR-181b-5p	5p	MIMAT0000257	AACAUUCAUUGCUGUCGGUGGGU	ACAUUC	23	Yes	Mature_miRNA	canonical_conserved_miRNA	hsa-mir-181b-1	MI0000270	CCUGUGCAGAGAUUAUUUUUUAAAAGGUCACAAUCAACAUUCAUUGCUGUCGGUGGGUUGAACUGUGUGGACAAGCUCACUGAACAAUGAAUGCAACUGUGGCCCCGCUU	chr1:198858873-198858982(-)	MIPF0000007	mir-181	181b-1,181a-1	p1@LOC100131234	NR_040073	-0.240466	0.846472	1	1	8.19714	8.43761	346.642	293.412
hsa-miR-181b-5p	5p	MIMAT0000257	AACAUUCAUUGCUGUCGGUGGGU	ACAUUC	23	Yes	Mature_miRNA	canonical_conserved_miRNA	hsa-mir-181b-2	MI0000683	CUGAUGGCUGCACUCAACAUUCAUUGCUGUCGGUGGGUUUGAGUCUGAAUCAACUCACUGAUCAAUGAAUGCAAACUGCGGACCAAACA	chr9:124693710-124693798(+)	MIPF0000007	mir-181	181a-2,181b-2	p1@MIR181A2HG	NR_038975	-0.277819	0.824837	1	1	8.33361	8.61143	391.037	322.529
hsa-miR-181c-3p	3p	MIMAT0004559	AACCAUCGACCGUUGAGUGGAC	ACCAUC	22	Yes	Star_miRNA	canonical_conserved_miRNA	hsa-mir-181c	MI0000271	CGGAAAAUUUGCCAAGGGUUUGGGGGAACAUUCAACCUGUCGGUGAGUUUGGGCAGCUCAGGCAAACCAUCGACCGUUGAGUGGACCCUGAGGCCUGGAAUUGCCAUCCU	chr19:13874699-13874808(+)	MIPF0000007	mir-181	181c,181d	p@chr19:13976011..13976059,+	ENST00000591161.1	0.0651248	1.04618	1	1	4.81097	4.74584	26.7584	27.9973
hsa-miR-181c-5p	5p	MIMAT0000258	AACAUUCAACCUGUCGGUGAGU	ACAUUC	22	Yes	Mature_miRNA	canonical_conserved_miRNA	hsa-mir-181c	MI0000271	CGGAAAAUUUGCCAAGGGUUUGGGGGAACAUUCAACCUGUCGGUGAGUUUGGGCAGCUCAGGCAAACCAUCGACCGUUGAGUGGACCCUGAGGCCUGGAAUUGCCAUCCU	chr19:13874699-13874808(+)	MIPF0000007	mir-181	181c,181d	p@chr19:13976011..13976059,+	ENST00000591161.1	0.548058	1.46212	1	1	2.18664	1.63859	3.04072	4.47957
hsa-miR-181d-5p	5p	MIMAT0002821	AACAUUCAUUGUUGUCGGUGGGU	ACAUUC	23	Yes	Mature_miRNA	canonical_conserved_miRNA	hsa-mir-181d	MI0003139	GUCCCCUCCCCUAGGCCACAGCCGAGGUCACAAUCAACAUUCAUUGUUGUCGGUGGGUUGUGAGGACUGAGGCCAGACCCACCGGGGGAUGAAUGUCACUGUGGCUGGGCCAGACACGGCUUAAGGGGAAUGGGGAC	chr19:13874875-13875011(+)	MIPF0000007	mir-181	181c,181d	p@chr19:13976011..13976059,+	ENST00000591161.1	-0.455894	0.729058	1	1	6.7342	7.1901	145.955	106.39
hsa-miR-182-5p	5p	MIMAT0000259	UUUGGCAAUGGUAGAACUCACACU	UUGGCA	24	Yes	Mature_miRNA	canonical_conserved_miRNA	hsa-mir-182	MI0000272	GAGCUGCUUGCCUCCCCCCGUUUUUGGCAAUGGUAGAACUCACACUGGUGAGGUAACAGGAUCCGGUGGUUCUAGACUUGCCAACUAUGGGGCGAGGACUCAGCCGGCAC	chr7:129770383-129770492(-)	MIPF0000116	mir-182	96,182,183	p@chr7:129420052..129420074,-	curation	0.389828	1.31024	1	1	4.72194	4.33211	20.0688	26.3175
hsa-miR-1827	5p	MIMAT0006767	UGAGGCAGUAGAUUGAAU	GAGGCA	18	NO	-	non-canonical_miRNA	hsa-mir-1827	MI0008195	UCAGCAGCACAGCCUUCAGCCUAAAGCAAUGAGAAGCCUCUGAAAGGCUGAGGCAGUAGAUUGAAU	chr12:100189884-100189949(+)	MIPF0000646	mir-1827	1827	Unknown	Unknown	0.672219	1.59352	1	1	1.99729	1.32508	2.43258	3.91962
hsa-miR-183-5p	5p	MIMAT0000261	UAUGGCACUGGUAGAAUUCACU	AUGGCA	22	Yes	Mature_miRNA	canonical_conserved_miRNA	hsa-mir-183	MI0000273	CCGCAGAGUGUGACUCCUGUUCUGUGUAUGGCACUGGUAGAAUUCACUGUGAACAGUCUCAGUCAGUGAAUUACCGAAGGGCCAUAAACAGAGCAGAGACAGAUCCACGA	chr7:129774905-129775014(-)	MIPF0000066	mir-183	96,182,183	p@chr7:129420052..129420074,-	curation	-1.00549	0.498099	1	1	2.98407	3.98956	15.8118	7.83925
hsa-miR-184	5p	MIMAT0000454	UGGACGGAGAACUGAUAAGGGU	GGACGG	22	NO	Mature_miRNA	canonical_conserved_miRNA	hsa-mir-184	MI0000481	CCAGUCACGUCCCCUUAUCACUUUUCCAGCCCAGCUUUGUGACUGUAAGUGUUGGACGGAGAACUGAUAAGGGUAGGUGAUUGA	chr15:79209788-79209871(+)	MIPF0000059	mir-184	184	p1@MIR184	curation	-1.2092	0.432508	1	1	6.43137	7.64057	199.471	86.2317
hsa-miR-1843	5p	MIMAT0039764	UAUGGAGGUCUCUGUCUGGC	AUGGAG	20	NO	-	non-canonical_miRNA	hsa-mir-1843	MI0032314	GCAGCGAUCCUACAUAAAUAUAUGGAGGUCUCUGUCUGGCUUAGGACAGCUGGCUAAGUCUGAUCGUUCCCCUCCGUACAGCCUUUAAAACUGCCACUCUAAAUACUUGG	chr1:175968370-175968479(-)	-	-	1843	Unknown	Unknown	-1.10999	0.463296	1	1	2.63976	3.74976	13.3792	6.15941
hsa-miR-185-3p	3p	MIMAT0004611	AGGGGCUGGCUUUCCUCUGGUC	GGGGCU	22	Yes	Star_miRNA	canonical_conserved_miRNA	hsa-mir-185	MI0000482	AGGGGGCGAGGGAUUGGAGAGAAAGGCAGUUCCUGAUGGUCCCCUCCCCAGGGGCUGGCUUUCCUCUGGUCCUUCCCUCCCA	chr22:20033139-20033220(+)	MIPF0000202	mir-185	185	p1@C22orf25	NM_152906	-1.29163	0.408489	1	1	3.42114	4.71277	26.1502	10.639
hsa-miR-185-5p	5p	MIMAT0000455	UGGAGAGAAAGGCAGUUCCUGA	GGAGAG	22	Yes	Mature_miRNA	canonical_conserved_miRNA	hsa-mir-185	MI0000482	AGGGGGCGAGGGAUUGGAGAGAAAGGCAGUUCCUGAUGGUCCCCUCCCCAGGGGCUGGCUUUCCUCUGGUCCUUCCCUCCCA	chr22:20033139-20033220(+)	MIPF0000202	mir-185	185	p1@C22orf25	NM_152906	-0.577147	0.670288	1	1	8.39729	8.97444	502.936	337.088
hsa-miR-186-5p	5p	MIMAT0000456	CAAAGAAUUCUCCUUUUGGGCU	AAAGAA	22	Yes	Mature_miRNA	canonical_conserved_miRNA	hsa-mir-186	MI0000483	UGCUUGUAACUUUCCAAAGAAUUCUCCUUUUGGGCUUUCUGGUUUUAUUUUAAGCCCAAAGGUGAAUUUUUUGGGAAGUUUGAGCU	chr1:71067631-71067716(-)	MIPF0000109	mir-186	186	p1@ZRANB2	ENST00000254821.6	-0.158625	0.895879	1	1	8.5035	8.66212	405.024	362.845
hsa-miR-188-5p	5p	MIMAT0000457	CAUCCCUUGCAUGGUGGAGGG	AUCCCU	21	Yes	Mature_miRNA	canonical_conserved_miRNA	hsa-mir-188	MI0000484	UGCUCCCUCUCUCACAUCCCUUGCAUGGUGGAGGGUGAGCUUUCUGAAAACCCCUCCCACAUGCAGGGUUUGCAGGAUGGCGAGCC	chrX:50003503-50003588(+)	MIPF0000113	mir-188	188,362,500a,501,502,532,660,500b	p1@CLCN5	ENST00000376091.3	0.285598	1.21891	1	1	1.20956	0.923959	1.82443	2.23978
hsa-miR-18a-3p	3p	MIMAT0002891	ACUGCCCUAAGUGCUCCUUCUGG	CUGCCC	23	Yes	Star_miRNA	canonical_conserved_miRNA	hsa-mir-18a	MI0000072	UGUUCUAAGGUGCAUCUAGUGCAGAUAGUGAAGUAGAUUAGCAUCUACUGCCCUAAGUGCUCCUUCUGGCA	chr13:91350751-91350821(+)	MIPF0000001	mir-17	17,18a,19a,19b-1,20a,92a-1	p1@MIR17HG	NR_027349	-0.403551	0.755995	1	1	2.354	2.75755	6.68959	5.03952
hsa-miR-18a-5p	5p	MIMAT0000072	UAAGGUGCAUCUAGUGCAGAUAG	AAGGUG	23	Yes	Mature_miRNA	canonical_conserved_miRNA	hsa-mir-18a	MI0000072	UGUUCUAAGGUGCAUCUAGUGCAGAUAGUGAAGUAGAUUAGCAUCUACUGCCCUAAGUGCUCCUUCUGGCA	chr13:91350751-91350821(+)	MIPF0000001	mir-17	17,18a,19a,19b-1,20a,92a-1	p1@MIR17HG	NR_027349	-0.195805	0.873085	1	1	3.34368	3.53948	11.5547	10.079
hsa-miR-1908-5p	5p	MIMAT0007881	CGGCGGGGACGGCGAUUGGUC	GGCGGG	21	Yes	Mature_miRNA	canonical_hsa-specific_miRNA	hsa-mir-1908	MI0008329	CGGGAAUGCCGCGGCGGGGACGGCGAUUGGUCCGUAUGUGUGGUGCCACCGGCCGCCGGCUCCGCCCCGGCCCCCGCCCC	chr11:61815161-61815240(-)	MIPF0001021	mir-1908	1908	p1@FADS1	ENST00000491310.1	-4.14475	0.0565335	1	1	-3.77831	0.366443	1.21629	0
hsa-miR-190a-3p	3p	MIMAT0026482	CUAUAUAUCAAACAUAUUCCU	UAUAUA	21	Yes	Star_miRNA	canonical_conserved_miRNA	hsa-mir-190a	MI0000486	UGCAGGCCUCUGUGUGAUAUGUUUGAUAUAUUAGGUUGUUAUUUAAUCCAACUAUAUAUCAAACAUAUUCCUACAGUGUCUUGCC	chr15:62823957-62824041(+)	MIPF0000076	mir-190	190a	p3@TLN2	ENST00000561311.1	1.76378	3.39586	1	1	1.20956	-0.554218	0.608145	2.23978
hsa-miR-190a-5p	5p	MIMAT0000458	UGAUAUGUUUGAUAUAUUAGGU	GAUAUG	22	Yes	Mature_miRNA	canonical_conserved_miRNA	hsa-mir-190a	MI0000486	UGCAGGCCUCUGUGUGAUAUGUUUGAUAUAUUAGGUUGUUAUUUAAUCCAACUAUAUAUCAAACAUAUUCCUACAGUGUCUUGCC	chr15:62823957-62824041(+)	MIPF0000076	mir-190	190a	p3@TLN2	ENST00000561311.1	0.531863	1.44579	1	1	5.43258	4.90072	29.7991	43.1159
hsa-miR-191-3p	3p	MIMAT0001618	GCUGCGCUUGGAUUUCGUCCCC	CUGCGC	22	Yes	Star_miRNA	canonical_conserved_miRNA	hsa-mir-191	MI0000465	CGGCUGGACAGCGGGCAACGGAAUCCCAAAAGCAGCUGUUGUCUCCAGAGCAUUCCAGCUGCGCUUGGAUUUCGUCCCCUGCUCUCCUGCCU	chr3:49020618-49020709(-)	MIPF0000194	mir-191	191,425	p2@DALRD3	ENST00000313778.5	2.07658	4.21807	1	1	1.52236	-0.554218	0.608145	2.79973
hsa-miR-191-5p	5p	MIMAT0000440	CAACGGAAUCCCAAAAGCAGCUG	AACGGA	23	Yes	Mature_miRNA	canonical_conserved_miRNA	hsa-mir-191	MI0000465	CGGCUGGACAGCGGGCAACGGAAUCCCAAAAGCAGCUGUUGUCUCCAGAGCAUUCCAGCUGCGCUUGGAUUUCGUCCCCUGCUCUCCUGCCU	chr3:49020618-49020709(-)	MIPF0000194	mir-191	191,425	p2@DALRD3	ENST00000313778.5	-0.572668	0.672372	1	1	10.1585	10.7312	1699.76	1142.85
hsa-miR-1914-5p	5p	MIMAT0007889	CCCUGUGCCCGGCCCACUUCUG	CCUGUG	22	Yes	Mature_miRNA	canonical_hsa-specific_miRNA	hsa-mir-1914	MI0008335	CGUGUGAGCCCGCCCUGUGCCCGGCCCACUUCUGCUUCCUCUUAGCGCAGGAGGGGUCCCGCACUGGGAGGGGCCCUCAC	chr20:63941465-63941544(-)	MIPF0001040	mir-1914	647,1914	p1@UCKL1	ENST00000354216.6	-4.14475	0.0565335	1	1	-3.77831	0.366443	1.21629	0
hsa-miR-192-5p	5p	MIMAT0000222	CUGACCUAUGAAUUGACAGCC	UGACCU	21	Yes	Mature_miRNA	canonical_conserved_miRNA	hsa-mir-192	MI0000234	GCCGAGACCGAGUGCACAGGGCUCUGACCUAUGAAUUGACAGCCAGUGCUCUCGUCUCCCCUCUGGCUGCCAAUUCCAUAGGUCACAGGUAUGUUCGCCUCAAUGCCAGC	chr11:64891137-64891246(-)	MIPF0000063	mir-192	192,194-2,6749,6750	p1@ENST00000413053,p1@uc009ypx.2	ENST00000413053.1	0.708902	1.63456	1	1	7.35876	6.64986	100.344	164.064
hsa-miR-193a-3p	3p	MIMAT0000459	AACUGGCCUACAAAGUCCCAGU	ACUGGC	22	Yes	Star_miRNA	canonical_conserved_miRNA	hsa-mir-193a	MI0000487	CGAGGAUGGGAGCUGAGGGCUGGGUCUUUGCGGGCGAGAUGAGGGUGUCGGAUCAACUGGCCUACAAAGUCCCAGUUCUCGGCCCCCG	chr17:31559996-31560083(+)	MIPF0000082	mir-193	193a	p@chr17:29886228..29886248,+	curation	0.325164	1.25281	1	1	3.08271	2.75755	6.68959	8.39919
hsa-miR-193a-5p	5p	MIMAT0004614	UGGGUCUUUGCGGGCGAGAUGA	GGGUCU	22	Yes	Mature_miRNA	canonical_conserved_miRNA	hsa-mir-193a	MI0000487	CGAGGAUGGGAGCUGAGGGCUGGGUCUUUGCGGGCGAGAUGAGGGUGUCGGAUCAACUGGCCUACAAAGUCCCAGUUCUCGGCCCCCG	chr17:31559996-31560083(+)	MIPF0000082	mir-193	193a	p@chr17:29886228..29886248,+	curation	0.18357	1.13569	1	1	6.56535	6.38178	83.3158	94.6309
hsa-miR-193b-3p	3p	MIMAT0002819	AACUGGCCCUCAAAGUCCCGCU	ACUGGC	22	Yes	Mature_miRNA	canonical_conserved_miRNA	hsa-mir-193b	MI0003137	GUGGUCUCAGAAUCGGGGUUUUGAGGGCGAGAUGAGUUUAUGUUUUAUCCAACUGGCCCUCAAAGUCCCGCUUUUGGGGUCAU	chr16:14303967-14304049(+)	MIPF0000082	mir-193	365a,193b	p@chr16:14396121..14396145,+	XR_109259	-0.371227	0.773125	1	1	7.55194	7.92316	242.65	187.582
hsa-miR-193b-5p	5p	MIMAT0004767	CGGGGUUUUGAGGGCGAGAUGA	GGGGUU	22	Yes	Mature_miRNA	canonical_conserved_miRNA	hsa-mir-193b	MI0003137	GUGGUCUCAGAAUCGGGGUUUUGAGGGCGAGAUGAGUUUAUGUUUUAUCCAACUGGCCCUCAAAGUCCCGCUUUUGGGGUCAU	chr16:14303967-14304049(+)	MIPF0000082	mir-193	365a,193b	p@chr16:14396121..14396145,+	XR_109259	1.75667	3.37918	1	1	3.871	2.11433	4.25701	14.5586
hsa-miR-194-5p	5p	MIMAT0000460	UGUAACAGCAACUCCAUGUGGA	GUAACA	22	Yes	Mature_miRNA	canonical_conserved_miRNA	hsa-mir-194-1	MI0000488	AUGGUGUUAUCAAGUGUAACAGCAACUCCAUGUGGACUGUGUACCAAUUUCCAGUGGAGAUGCUGUUACUUUUGAUGGUUACCAA	chr1:220118157-220118241(-)	MIPF0000055	mir-194	215,194-1	p@chr1:220292448..220292466,-	curation	0.58329	1.49826	1	1	4.62705	4.04376	16.4199	24.6376
hsa-miR-194-5p	5p	MIMAT0000460	UGUAACAGCAACUCCAUGUGGA	GUAACA	22	Yes	Mature_miRNA	canonical_conserved_miRNA	hsa-mir-194-2	MI0000732	UGGUUCCCGCCCCCUGUAACAGCAACUCCAUGUGGAAGUGCCCACUGGUUCCAGUGGGGCUGCUGUUAUCUGGGGCGAGGGCCAG	chr11:64891355-64891439(-)	MIPF0000055	mir-194	192,194-2,6749,6750	p1@ENST00000413053,p1@uc009ypx.2	ENST00000413053.1	0.568718	1.4832	1	1	4.81097	4.24225	18.8525	27.9973
hsa-miR-195-3p	3p	MIMAT0004615	CCAAUAUUGGCUGUGCUGCUCC	CAAUAU	22	Yes	Star_miRNA	canonical_conserved_miRNA	hsa-mir-195	MI0000489	AGCUUCCCUGGCUCUAGCAGCACAGAAAUAUUGGCACAGGGAAGCGAGUCUGCCAAUAUUGGCUGUGCUGCUCCAGGCAGGGUGGUG	chr17:7017615-7017701(-)	MIPF0000006	mir-15	195,497	p1@MIR497HG	ENST00000572453.1	0.642893	1.56146	1	1	5.97239	5.3295	40.1375	62.714
hsa-miR-195-5p	5p	MIMAT0000461	UAGCAGCACAGAAAUAUUGGC	AGCAGC	21	Yes	Mature_miRNA	canonical_conserved_miRNA	hsa-mir-195	MI0000489	AGCUUCCCUGGCUCUAGCAGCACAGAAAUAUUGGCACAGGGAAGCGAGUCUGCCAAUAUUGGCUGUGCUGCUCCAGGCAGGGUGGUG	chr17:7017615-7017701(-)	MIPF0000006	mir-15	195,497	p1@MIR497HG	ENST00000572453.1	-0.313382	0.804753	1	1	6.81535	7.12873	139.873	112.549
hsa-miR-196a-5p	5p	MIMAT0000226	UAGGUAGUUUCAUGUUGUUGGG	AGGUAG	22	Yes	Mature_miRNA	canonical_conserved_miRNA	hsa-mir-196a-1	MI0000238	GUGAAUUAGGUAGUUUCAUGUUGUUGGGCCUGGGUUUCUGAACACAACAACAUUAAACCACCCGAUUCAC	chr17:48632490-48632559(-)	MIPF0000031	mir-196	196a-1	p1@ENST00000433510	curation	-0.555419	0.680459	1	1	2.98407	3.53948	11.5547	7.83925
hsa-miR-196a-5p	5p	MIMAT0000226	UAGGUAGUUUCAUGUUGUUGGG	AGGUAG	22	Yes	Mature_miRNA	canonical_conserved_miRNA	hsa-mir-196a-2	MI0000279	UGCUCGCUCAGCUGAUCUGUGGCUUAGGUAGUUUCAUGUUGUUGGGAUUGAGUUUUGAACUCGGCAACAAGAAACUGCCUGAGUUACAUCAGUCGGUUUUCGUCGAGGGC	chr12:53991738-53991847(+)	MIPF0000031	mir-196	196a-2	p3@HOXC10	ENST00000513209.1	-1.89258	0.269325	1	1	1.20956	3.10214	8.51402	2.23978
hsa-miR-196b-5p	5p	MIMAT0001080	UAGGUAGUUUCCUGUUGUUGGG	AGGUAG	22	Yes	Mature_miRNA	canonical_conserved_miRNA	hsa-mir-196b	MI0001150	ACUGGUCGGUGAUUUAGGUAGUUUCCUGUUGUUGGGAUCCACCUUUCUCUCGACAGCACGACACUGCCUUCAUUACUUCAGUUG	chr7:27169480-27169563(-)	MIPF0000031	mir-196	196b	p1@ENST00000470747	ENST00000470747.4	-0.101306	0.932189	1	1	7.83625	7.93755	245.082	228.458
hsa-miR-197-3p	3p	MIMAT0000227	UUCACCACCUUCUCCACCCAGC	UCACCA	22	Yes	Mature_miRNA	canonical_conserved_miRNA	hsa-mir-197	MI0000239	GGCUGUGCCGGGUAGAGAGGGCAGUGGGAGGUAAGAGCUCUUCACCCUUCACCACCUUCUCCACCCAGCAUGGCC	chr1:109598893-109598967(+)	MIPF0000123	mir-197	197	p@chr1:110140096..110140101,+	curation	-0.71218	0.610397	1	1	6.99707	7.70925	209.202	127.668
hsa-miR-197-5p	5p	MIMAT0022691	CGGGUAGAGAGGGCAGUGGGAGG	GGGUAG	23	Yes	Star_miRNA	canonical_conserved_miRNA	hsa-mir-197	MI0000239	GGCUGUGCCGGGUAGAGAGGGCAGUGGGAGGUAAGAGCUCUUCACCCUUCACCACCUUCUCCACCCAGCAUGGCC	chr1:109598893-109598967(+)	MIPF0000123	mir-197	197	p@chr1:110140096..110140101,+	curation	-4.14475	0.0565335	1	1	-3.77831	0.366443	1.21629	0
hsa-miR-1972	5p	MIMAT0009447	UCAGGCCAGGCACAGUGGCUCA	CAGGCC	22	NO	-	non-canonical_miRNA	hsa-mir-1972-1	MI0009982	UAUAGGCAUGUGCCACCACACCUGGCUUAAAUGUGUCAUUUAAAAAUUCAGGCCAGGCACAGUGGCUCAUGCCUGUA	chr16:15010321-15010397(-)	MIPF0001025	mir-1972	1972-1	Unknown	Unknown	0.843114	1.79392	1	1	1.20956	0.366443	1.21629	2.23978
hsa-miR-1972	5p	MIMAT0009447	UCAGGCCAGGCACAGUGGCUCA	CAGGCC	22	NO	-	non-canonical_miRNA	hsa-mir-1972-2	MI0015977	UAUAGGCAUGUGCCACCACACCUGGCUUAAAUGUGUCAUUUAAAAAUUCAGGCCAGGCACAGUGGCUCAUGCCUGUA	chr16:70030346-70030422(+)	MIPF0001025	mir-1972	1972-2	Unknown	Unknown	0.843114	1.79392	1	1	1.20956	0.366443	1.21629	2.23978
hsa-miR-1973	5p	MIMAT0009448	ACCGUGCAAAGGUAGCAUA	CCGUGC	19	NO	-	non-canonical_miRNA	hsa-mir-1973	MI0009983	UAUGUUCAACGGCCAUGGUAUCCUGACCGUGCAAAGGUAGCAUA	:-()	-	-	1973	p1@MIR1973	ENST00000604093.1	4.03263	16.366	1	1	0.25432	-3.77831	0	1.11989
hsa-miR-199a-3p	3p	MIMAT0000232	ACAGUAGUCUGCACAUUGGUUA	CAGUAG	22	Yes	Mature_miRNA	canonical_conserved_miRNA	hsa-mir-199a-1	MI0000242	GCCAACCCAGUGUUCAGACUACCUGUUCAGGAGGCUCUCAAUGUGUACAGUAGUCUGCACAUUGGUUAGGC	chr19:10817426-10817496(-)	MIPF0000040	mir-199	199a-1	p1@MIR199A1	curation	0.157296	1.11519	1	1	15.8409	15.6836	52631.3	58694.1
hsa-miR-199a-3p	3p	MIMAT0000232	ACAGUAGUCUGCACAUUGGUUA	CAGUAG	22	Yes	Mature_miRNA	canonical_conserved_miRNA	hsa-mir-199a-2	MI0000281	AGGAAGCUUCUGGAGAUCCUGCUCCGUCGCCCCAGUGUUCAGACUACCUGUUCAGGACAAUGCCGUUGUACAGUAGUCUGCACAUUGGUUAGACUGGGCAAGGGAGAGCA	chr1:172144535-172144644(-)	MIPF0000040	mir-199	199a-2,214,3120	p1@DNM3OS	NR_038397	0.157241	1.11515	1	1	15.8432	15.6859	52714.6	58784.8
hsa-miR-199a-5p	5p	MIMAT0000231	CCCAGUGUUCAGACUACCUGUUC	CCAGUG	23	Yes	Star_miRNA	canonical_conserved_miRNA	hsa-mir-199a-1	MI0000242	GCCAACCCAGUGUUCAGACUACCUGUUCAGGAGGCUCUCAAUGUGUACAGUAGUCUGCACAUUGGUUAGGC	chr19:10817426-10817496(-)	MIPF0000040	mir-199	199a-1	p1@MIR199A1	curation	-0.303012	0.810558	1	1	12.4389	12.7419	6850.14	5552.43
hsa-miR-199a-5p	5p	MIMAT0000231	CCCAGUGUUCAGACUACCUGUUC	CCAGUG	23	Yes	Star_miRNA	canonical_conserved_miRNA	hsa-mir-199a-2	MI0000281	AGGAAGCUUCUGGAGAUCCUGCUCCGUCGCCCCAGUGUUCAGACUACCUGUUCAGGACAAUGCCGUUGUACAGUAGUCUGCACAUUGGUUAGACUGGGCAAGGGAGAGCA	chr1:172144535-172144644(-)	MIPF0000040	mir-199	199a-2,214,3120	p1@DNM3OS	NR_038397	-0.303012	0.810558	1	1	12.4389	12.7419	6850.14	5552.43
hsa-miR-199b-3p	3p	MIMAT0004563	ACAGUAGUCUGCACAUUGGUUA	CAGUAG	22	Yes	Mature_miRNA	canonical_conserved_miRNA	hsa-mir-199b	MI0000282	CCAGAGGACACCUCCACUCCGUCUACCCAGUGUUUAGACUAUCUGUUCAGGACUCCCAAAUUGUACAGUAGUCUGCACAUUGGUUAGGCUGGGCUGGGUUAGACCCUCGG	chr9:128244721-128244830(-)	MIPF0000040	mir-199	199b,3154	p1@MIR3154	curation	0.15732	1.11521	1	1	15.841	15.6837	52631.9	58695.8
hsa-miR-199b-5p	5p	MIMAT0000263	CCCAGUGUUUAGACUAUCUGUUC	CCAGUG	23	Yes	Star_miRNA	canonical_conserved_miRNA	hsa-mir-199b	MI0000282	CCAGAGGACACCUCCACUCCGUCUACCCAGUGUUUAGACUAUCUGUUCAGGACUCCCAAAUUGUACAGUAGUCUGCACAUUGGUUAGGCUGGGCUGGGUUAGACCCUCGG	chr9:128244721-128244830(-)	MIPF0000040	mir-199	199b,3154	p1@MIR3154	curation	-0.138733	0.908316	1	1	12.9546	13.0934	8739.65	7938.36
hsa-miR-19a-3p	3p	MIMAT0000073	UGUGCAAAUCUAUGCAAAACUGA	GUGCAA	23	Yes	Mature_miRNA	canonical_conserved_miRNA	hsa-mir-19a	MI0000073	GCAGUCCUCUGUUAGUUUUGCAUAGUUGCACUACAAGAAGAAUGUAGUUGUGCAAAUCUAUGCAAAACUGAUGGUGGCCUGC	chr13:91350891-91350972(+)	MIPF0000011	mir-19	17,18a,19a,19b-1,20a,92a-1	p1@MIR17HG	NR_027349	0.564334	1.4787	1	1	4.37788	3.81355	13.9873	20.718
hsa-miR-19b-3p	3p	MIMAT0000074	UGUGCAAAUCCAUGCAAAACUGA	GUGCAA	23	Yes	Mature_miRNA	canonical_conserved_miRNA	hsa-mir-19b-1	MI0000074	CACUGUUCUAUGGUUAGUUUUGCAGGUUUGCAUCCAGCUGUGUGAUAUUCUGCUGUGCAAAUCCAUGCAAAACUGACUGUGGUAGUG	chr13:91351192-91351278(+)	MIPF0000011	mir-19	17,18a,19a,19b-1,20a,92a-1	p1@MIR17HG	NR_027349	0.601866	1.51768	1	1	5.2106	4.60873	24.3258	36.9564
hsa-miR-19b-3p	3p	MIMAT0000074	UGUGCAAAUCCAUGCAAAACUGA	GUGCAA	23	Yes	Mature_miRNA	canonical_conserved_miRNA	hsa-mir-19b-2	MI0000075	ACAUUGCUACUUACAAUUAGUUUUGCAGGUUUGCAUUUCAGCGUAUAUAUGUAUAUGUGGCUGUGCAAAUCCAUGCAAAACUGAUUGUGAUAAUGU	chrX:134169671-134169766(-)	MIPF0000011	mir-19	19b-2,92a-2,106a,363,18b,20b	p@chrX:133308067..133308078,-	curation	0.644851	1.56358	1	1	5.25358	4.60873	24.3258	38.0763
hsa-miR-200a-3p	3p	MIMAT0000682	UAACACUGUCUGGUAACGAUGU	AACACU	22	Yes	Mature_miRNA	canonical_conserved_miRNA	hsa-mir-200a	MI0000737	CCGGGCCCCUGUGAGCAUCUUACCGGACAGUGCUGGAUUUCCCAGCUUGACUCUAACACUGUCUGGUAACGAUGUUCAAAGGUGACCCGC	chr1:1167863-1167952(+)	MIPF0000019	mir-8	200b,200a,429	p@chr1:1098252..1098265,+	curation	0.708466	1.63407	1	1	4.75223	4.04376	16.4199	26.8774
hsa-miR-200a-5p	5p	MIMAT0001620	CAUCUUACCGGACAGUGCUGGA	AUCUUA	22	Yes	Star_miRNA	canonical_conserved_miRNA	hsa-mir-200a	MI0000737	CCGGGCCCCUGUGAGCAUCUUACCGGACAGUGCUGGAUUUCCCAGCUUGACUCUAACACUGUCUGGUAACGAUGUUCAAAGGUGACCCGC	chr1:1167863-1167952(+)	MIPF0000019	mir-8	200b,200a,429	p@chr1:1098252..1098265,+	curation	4.5879	24.0489	1	1	0.809595	-3.77831	0	1.67984
hsa-miR-200b-3p	3p	MIMAT0000318	UAAUACUGCCUGGUAAUGAUGA	AAUACU	22	Yes	Mature_miRNA	canonical_conserved_miRNA	hsa-mir-200b	MI0000342	CCAGCUCGGGCAGCCGUGGCCAUCUUACUGGGCAGCAUUGGAUGGAGUCAGGUCUCUAAUACUGCCUGGUAAUGAUGACGGCGGAGCCCUGCACG	chr1:1167104-1167198(+)	MIPF0000019	mir-8	200b,200a,429	p@chr1:1098252..1098265,+	curation	-0.092922	0.937622	1	1	4.97406	5.06699	33.448	31.357
hsa-miR-200c-3p	3p	MIMAT0000617	UAAUACUGCCGGGUAAUGAUGGA	AAUACU	23	Yes	Mature_miRNA	canonical_conserved_miRNA	hsa-mir-200c	MI0000650	CCCUCGUCUUACCCAGCAGUGUUUGGGUGCGGUUGGGAGUCUCUAAUACUGCCGGGUAAUGAUGGAGG	chr12:6963699-6963766(+)	MIPF0000019	mir-8	141,200c	p1@ENST00000537269	ENST00000607161.1	0.614511	1.53104	1	1	4.0765	3.46198	10.9466	16.7984
hsa-miR-203a-3p	3p	MIMAT0000264	GUGAAAUGUUUAGGACCACUAG	UGAAAU	22	Yes	Mature_miRNA	canonical_conserved_miRNA	hsa-mir-203a	MI0000283	GUGUUGGGGACUCGCGCGCUGGGUCCAGUGGUUCUUAACAGUUCAACAGUUCUGUAGCGCAAUUGUGAAAUGUUUAGGACCACUAGACCCGGCGGGCGCGGCGACAGCGA	chr14:104117405-104117514(+)	MIPF0000108	mir-203	203a,203b	p1@MIR203	curation	0.333621	1.26017	1	1	6.01048	5.67686	51.0841	64.3938
hsa-miR-204-5p	5p	MIMAT0000265	UUCCCUUUGUCAUCCUAUGCCU	UCCCUU	22	Yes	Mature_miRNA	canonical_conserved_miRNA	hsa-mir-204	MI0000284	GGCUACAGUCUUUCUUCAUGUGACUCGUGGACUUCCCUUUGUCAUCCUAUGCCUGAGAAUAUAUGAAGGAGGCUGGGAAGGCAAAGGGACGUUCAAUUGUCAUCACUGGC	chr9:70809975-70810084(-)	MIPF0000042	mir-204	204	p1@TRPM3	ENST00000377101.1	-0.284852	0.820826	1	1	2.18664	2.47149	5.4733	4.47957
hsa-miR-205-5p	5p	MIMAT0000266	UCCUUCAUUCCACCGGAGUCUG	CCUUCA	22	Yes	Mature_miRNA	canonical_conserved_miRNA	hsa-mir-205	MI0000285	AAAGAUCCUCAGACAAUCCAUGUGCUUCUCUUGUCCUUCAUUCCACCGGAGUCUGUCUCAUACCCAACCAGAUUUCAGUGGAGUGAAGUUCAGGAGGCAUGGAGCUGACA	chr1:209432133-209432242(+)	MIPF0000058	mir-205	205	p1@MIR205HG	ENST00000429156.1	-0.352395	0.783283	1	1	4.25633	4.60873	24.3258	19.0382
hsa-miR-206	5p	MIMAT0000462	UGGAAUGUAAGGAAGUGUGUGG	GGAAUG	22	NO	Mature_miRNA	canonical_conserved_miRNA	hsa-mir-206	MI0000490	UGCUUCCCGAGGCCACAUGCUUCUUUAUAUCCCCAUAUGGAUUACUUUGCUAUGGAAUGUAAGGAAGUGUGUGGUUUCGGCAAGUG	chr6:52144349-52144434(+)	MIPF0000038	mir-1	206,133b	p@chr6:52001069..52001073,+	curation	4.31034	19.84	1	1	3.75613	-0.554218	0.608145	13.4387
hsa-miR-208b-3p	3p	MIMAT0004960	AUAAGACGAACAAAAGGUUUGU	UAAGAC	22	NO	Mature_miRNA	canonical_conserved_miRNA	hsa-mir-208b	MI0005570	CCUCUCAGGGAAGCUUUUUGCUCGAAUUAUGUUUCUGAUCCGAAUAUAAGACGAACAAAAGGUUUGUCUGAGGGCAG	chr14:23417987-23418063(-)	MIPF0000178	mir-208	208b	p1@MYH7	ENST00000355349.3	4.03263	16.366	1	1	0.25432	-3.77831	0	1.11989
hsa-miR-20a-3p	3p	MIMAT0004493	ACUGCAUUAUGAGCACUUAAAG	CUGCAU	22	Yes	Star_miRNA	canonical_conserved_miRNA	hsa-mir-20a	MI0000076	GUAGCACUAAAGUGCUUAUAGUGCAGGUAGUGUUUAGUUAUCUACUGCAUUAUGAGCACUUAAAGUACUGC	chr13:91351065-91351135(+)	MIPF0000001	mir-17	17,18a,19a,19b-1,20a,92a-1	p1@MIR17HG	NR_027349	-0.373618	0.771845	1	1	1.52236	1.89598	3.64887	2.79973
hsa-miR-20a-5p	5p	MIMAT0000075	UAAAGUGCUUAUAGUGCAGGUAG	AAAGUG	23	Yes	Mature_miRNA	canonical_conserved_miRNA	hsa-mir-20a	MI0000076	GUAGCACUAAAGUGCUUAUAGUGCAGGUAGUGUUUAGUUAUCUACUGCAUUAUGAGCACUUAAAGUACUGC	chr13:91351065-91351135(+)	MIPF0000001	mir-17	17,18a,19a,19b-1,20a,92a-1	p1@MIR17HG	NR_027349	0.333887	1.2604	1	1	10.1479	9.81398	900.054	1134.45
hsa-miR-20b-5p	5p	MIMAT0001413	CAAAGUGCUCAUAGUGCAGGUAG	AAAGUG	23	Yes	Mature_miRNA	canonical_conserved_miRNA	hsa-mir-20b	MI0001519	AGUACCAAAGUGCUCAUAGUGCAGGUAGUUUUGGCAUGACUCUACUGUAGUAUGGGCACUUCCAGUACU	chrX:134169809-134169877(-)	MIPF0000001	mir-17	19b-2,92a-2,106a,363,18b,20b	p@chrX:133308067..133308078,-	curation	0.239668	1.18072	1	1	2.354	2.11433	4.25701	5.03952
hsa-miR-21-3p	3p	MIMAT0004494	CAACACCAGUCGAUGGGCUGU	AACACC	21	Yes	Star_miRNA	canonical_conserved_miRNA	hsa-mir-21	MI0000077	UGUCGGGUAGCUUAUCAGACUGAUGUUGACUGUUGAAUCUCAUGGCAACACCAGUCGAUGGGCUGUCUGACA	chr17:59841266-59841337(+)	MIPF0000060	mir-21	21	p1@AK310806	ENST00000592790.1	1.98546	3.95989	1	1	10.382	8.39654	336.912	1334.35
hsa-miR-21-5p	5p	MIMAT0000076	UAGCUUAUCAGACUGAUGUUGA	AGCUUA	22	Yes	Mature_miRNA	canonical_conserved_miRNA	hsa-mir-21	MI0000077	UGUCGGGUAGCUUAUCAGACUGAUGUUGACUGUUGAAUCUCAUGGCAACACCAGUCGAUGGGCUGUCUGACA	chr17:59841266-59841337(+)	MIPF0000060	mir-21	21	p1@AK310806	ENST00000592790.1	0.464448	1.37979	1	1	17.4671	17.0026	131312	181183
hsa-miR-210-3p	3p	MIMAT0000267	CUGUGCGUGUGACAGCGGCUGA	UGUGCG	22	Yes	Mature_miRNA	canonical_conserved_miRNA	hsa-mir-210	MI0000286	ACCCGGCAGUGCCUCCAGGCGCAGGGCAGCCCCUGCCCACCGCACACUGCGCUGCCCCAGACCCACUGUGCGUGUGACAGCGGCUGAUCUGUGCCUGGGCAGCGCGACCC	chr11:568089-568198(-)	MIPF0000086	mir-210	210	p1@MIR210HG	ENST00000500447.1	0.274938	1.20994	1	1	6.68794	6.413	85.1402	103.03
hsa-miR-210-5p	5p	MIMAT0026475	AGCCCCUGCCCACCGCACACUG	GCCCCU	22	Yes	Star_miRNA	canonical_conserved_miRNA	hsa-mir-210	MI0000286	ACCCGGCAGUGCCUCCAGGCGCAGGGCAGCCCCUGCCCACCGCACACUGCGCUGCCCCAGACCCACUGUGCGUGUGACAGCGGCUGAUCUGUGCCUGGGCAGCGCGACCC	chr11:568089-568198(-)	MIPF0000086	mir-210	210	p1@MIR210HG	ENST00000500447.1	-0.82899	0.562923	1	1	0.809595	1.63859	3.04072	1.67984
hsa-miR-2110	5p	MIMAT0010133	UUGGGGAAACGGCCGCUGAGUG	UGGGGA	22	NO	-	non-canonical_miRNA	hsa-mir-2110	MI0010629	CAGGGGUUUGGGGAAACGGCCGCUGAGUGAGGCGUCGGCUGUGUUUCUCACCGCGGUCUUUUCCUCCCACUCUUG	chr10:114174105-114174179(-)	MIPF0001399	mir-2110	2110	p1@C10orf118	ENST00000369285.3	-0.809521	0.570571	1	1	2.18664	2.99616	7.90588	4.47957
hsa-miR-2116-3p	3p	MIMAT0011161	CCUCCCAUGCCAAGAACUCCC	CUCCCA	21	Yes	Mature_miRNA	canonical_hsa-specific_miRNA	hsa-mir-2116	MI0010635	GACCUAGGCUAGGGGUUCUUAGCAUAGGAGGUCUUCCCAUGCUAAGAAGUCCUCCCAUGCCAAGAACUCCCAGACUAGGA	chr15:59171183-59171262(-)	-	-	2116	p1@MYO1E	NM_004998	-1.08639	0.47094	1	1	0.809595	1.89598	3.64887	1.67984
hsa-miR-212-3p	3p	MIMAT0000269	UAACAGUCUCCAGUCACGGCC	AACAGU	21	Yes	Star_miRNA	canonical_conserved_miRNA	hsa-mir-212	MI0000288	CGGGGCACCCCGCCCGGACAGCGCGCCGGCACCUUGGCUCUAGACUGCUUACUGCCCGGGCCGCCCUCAGUAACAGUCUCCAGUCACGGCCACCGACGCCUGGCCCCGCC	chr17:2050271-2050380(-)	MIPF0000065	mir-132	212,132	p@chr17:1954446..1954463,-	curation	-0.255109	0.837924	1	1	3.49465	3.74976	13.3792	11.1989
hsa-miR-212-5p	5p	MIMAT0022695	ACCUUGGCUCUAGACUGCUUACU	CCUUGG	23	Yes	Mature_miRNA	canonical_conserved_miRNA	hsa-mir-212	MI0000288	CGGGGCACCCCGCCCGGACAGCGCGCCGGCACCUUGGCUCUAGACUGCUUACUGCCCGGGCCGCCCUCAGUAACAGUCUCCAGUCACGGCCACCGACGCCUGGCCCCGCC	chr17:2050271-2050380(-)	MIPF0000065	mir-132	212,132	p@chr17:1954446..1954463,-	curation	-0.530318	0.692402	1	1	3.08271	3.61303	12.1629	8.39919
hsa-miR-214-3p	3p	MIMAT0000271	ACAGCAGGCACAGACAGGCAGU	CAGCAG	22	Yes	Mature_miRNA	canonical_conserved_miRNA	hsa-mir-214	MI0000290	GGCCUGGCUGGACAGAGUUGUCAUGUGUCUGCCUGUCUACACUUGCUGUGCAGAACAUCCGCUCACCUGUACAGCAGGCACAGACAGGCAGUCACAUGACAACCCAGCCU	chr1:172138798-172138907(-)	MIPF0000062	mir-214	199a-2,214,3120	p1@DNM3OS	NR_038397	-0.425005	0.744836	1	1	9.83413	10.2591	1225.41	912.712
hsa-miR-214-5p	5p	MIMAT0004564	UGCCUGUCUACACUUGCUGUGC	GCCUGU	22	Yes	Star_miRNA	canonical_conserved_miRNA	hsa-mir-214	MI0000290	GGCCUGGCUGGACAGAGUUGUCAUGUGUCUGCCUGUCUACACUUGCUGUGCAGAACAUCCGCUCACCUGUACAGCAGGCACAGACAGGCAGUCACAUGACAACCCAGCCU	chr1:172138798-172138907(-)	MIPF0000062	mir-214	199a-2,214,3120	p1@DNM3OS	NR_038397	-0.185252	0.879495	1	1	8.27744	8.46269	352.724	310.21
hsa-miR-215-5p	5p	MIMAT0000272	AUGACCUAUGAAUUGACAGAC	UGACCU	21	Yes	Mature_miRNA	canonical_conserved_miRNA	hsa-mir-215	MI0000291	AUCAUUCAGAAAUGGUAUACAGGAAAAUGACCUAUGAAUUGACAGACAAUAUAGCUGAGUUUGUCUGUCAUUUCUUUAGGCCAAUAUUCUGUAUGACUGUGCUACUUCAA	chr1:220117853-220117962(-)	MIPF0000063	mir-192	215,194-1	p@chr1:220292448..220292466,-	curation	-0.0121549	0.99161	1	1	3.97741	3.98956	15.8118	15.6785
hsa-miR-218-1-3p	3p	MIMAT0004565	AUGGUUCCGUCAAGCACCAUGG	UGGUUC	22	Yes	Star_miRNA	canonical_conserved_miRNA	hsa-mir-218-1	MI0000294	GUGAUAAUGUAGCGAGAUUUUCUGUUGUGCUUGAUCUAACCAUGUGGUUGCGAGGUAUGAGUAAAACAUGGUUCCGUCAAGCACCAUGGAACGUCACGCAGCUUUCUACA	chr4:20528275-20528384(+)	MIPF0000026	mir-218	218-1	p@chr4:20253519..20253549,+	XM_005248211.2	-1.02656	0.49088	1	1	-0.660116	0.366443	1.21629	0.559946
hsa-miR-218-5p	5p	MIMAT0000275	UUGUGCUUGAUCUAACCAUGU	UGUGCU	21	Yes	Mature_miRNA	canonical_conserved_miRNA	hsa-mir-218-1	MI0000294	GUGAUAAUGUAGCGAGAUUUUCUGUUGUGCUUGAUCUAACCAUGUGGUUGCGAGGUAUGAGUAAAACAUGGUUCCGUCAAGCACCAUGGAACGUCACGCAGCUUUCUACA	chr4:20528275-20528384(+)	MIPF0000026	mir-218	218-1	p@chr4:20253519..20253549,+	XM_005248211.2	-0.00617046	0.995732	1	1	11.0594	11.0655	2143.1	2133.95
hsa-miR-218-5p	5p	MIMAT0000275	UUGUGCUUGAUCUAACCAUGU	UGUGCU	21	Yes	Mature_miRNA	canonical_conserved_miRNA	hsa-mir-218-2	MI0000295	GACCAGUCGCUGCGGGGCUUUCCUUUGUGCUUGAUCUAACCAUGUGGUGGAACGAUGGAAACGGAACAUGGUUCUGUCAAGCACCGCGGAAAGCACCGUGCUCUCCUGCA	chr5:168768146-168768255(-)	MIPF0000026	mir-218	218-2	p1@SLIT3	NM_003062	0.0325141	1.02279	1	1	10.9562	10.9237	1942.41	1986.69
hsa-miR-219a-1-3p	3p	MIMAT0004567	AGAGUUGAGUCUGGACGUCCCG	GAGUUG	22	Yes	Star_miRNA	canonical_conserved_miRNA	hsa-mir-219a-1	MI0000296	CCGCCCCGGGCCGCGGCUCCUGAUUGUCCAAACGCAAUUCUCGAGUCUAUGGCUCCGGCCGAGAGUUGAGUCUGGACGUCCCGAGCCGCCGCCCCCAAACCUCGAGCGGG	chr6:33207835-33207944(+)	MIPF0000044	mir-219	219a-1	Unknown	Unknown	2.55151	5.86248	1	1	1.99729	-0.554218	0.608145	3.91962
hsa-miR-219a-2-3p	3p	MIMAT0004675	AGAAUUGUGGCUGGACAUCUGU	GAAUUG	22	Yes	Mature_miRNA	canonical_conserved_miRNA	hsa-mir-219a-2	MI0000740	ACUCAGGGGCUUCGCCACUGAUUGUCCAAACGCAAUUCUUGUACGAGUCUGCGGCCAACCGAGAAUUGUGGCUGGACAUCUGUGGCUGAGCUCCGGG	chr9:128392618-128392714(-)	MIPF0000044	mir-219	219a-2,219b	p@chr9:131155600..131155614,-	ENST00000608502.1	5.30067	39.4149	1	1	1.52236	-3.77831	0	2.79973
hsa-miR-22-3p	3p	MIMAT0000077	AAGCUGCCAGUUGAAGAACUGU	AGCUGC	22	Yes	Mature_miRNA	canonical_conserved_miRNA	hsa-mir-22	MI0000078	GGCUGAGCCGCAGUAGUUCUUCAGUGGCAAGCUUUAUGUCCUGACCCAGCUAAAGCUGCCAGUUGAAGAACUGUUGCCCUCUGCC	chr17:1713903-1713987(-)	MIPF0000053	mir-22	22	p1@MIR22HG	ENST00000609442.1	0.13448	1.0977	1	1	11.193	11.0586	2132.76	2341.13
hsa-miR-22-5p	5p	MIMAT0004495	AGUUCUUCAGUGGCAAGCUUUA	GUUCUU	22	Yes	Star_miRNA	canonical_conserved_miRNA	hsa-mir-22	MI0000078	GGCUGAGCCGCAGUAGUUCUUCAGUGGCAAGCUUUAUGUCCUGACCCAGCUAAAGCUGCCAGUUGAAGAACUGUUGCCCUCUGCC	chr17:1713903-1713987(-)	MIPF0000053	mir-22	22	p1@MIR22HG	ENST00000609442.1	-0.110341	0.926369	1	1	7.53461	7.64496	200.08	185.342
hsa-miR-221-3p	3p	MIMAT0000278	AGCUACAUUGUCUGCUGGGUUUC	GCUACA	23	Yes	Mature_miRNA	canonical_conserved_miRNA	hsa-mir-221	MI0000298	UGAACAUCCAGGUCUGGGGCAUGAACCUGGCAUACAAUGUAGAUUUCUGUGUUCGUUAGGCAACAGCUACAUUGUCUGCUGGGUUUCAGGCUACCUGGAAACAUGUUCUC	chrX:45746157-45746266(-)	MIPF0000051	mir-221	221,222	p@chrX:45629661..45629677,-	ENST00000602461.1	-0.343415	0.788173	1	1	14.3047	14.6481	25675.9	20237
hsa-miR-221-5p	5p	MIMAT0004568	ACCUGGCAUACAAUGUAGAUUU	CCUGGC	22	Yes	Star_miRNA	canonical_conserved_miRNA	hsa-mir-221	MI0000298	UGAACAUCCAGGUCUGGGGCAUGAACCUGGCAUACAAUGUAGAUUUCUGUGUUCGUUAGGCAACAGCUACAUUGUCUGCUGGGUUUCAGGCUACCUGGAAACAUGUUCUC	chrX:45746157-45746266(-)	MIPF0000051	mir-221	221,222	p@chrX:45629661..45629677,-	ENST00000602461.1	-0.0360075	0.97535	1	1	11.7939	11.8299	3640.35	3550.62
hsa-miR-222-3p	3p	MIMAT0000279	AGCUACAUCUGGCUACUGGGU	GCUACA	21	Yes	Mature_miRNA	canonical_conserved_miRNA	hsa-mir-222	MI0000299	GCUGCUGGAAGGUGUAGGUACCCUCAAUGGCUCAGUAGCCAGUGUAGAUCCUGUCUUUCGUAAUCAGCAGCUACAUCUGGCUACUGGGUCUCUGAUGGCAUCUUCUAGCU	chrX:45747015-45747124(-)	MIPF0000051	mir-221	221,222	p@chrX:45629661..45629677,-	ENST00000602461.1	-0.118139	0.921375	1	1	14.2624	14.3805	21328.8	19651.9
hsa-miR-222-5p	5p	MIMAT0004569	CUCAGUAGCCAGUGUAGAUCCU	UCAGUA	22	Yes	Star_miRNA	canonical_conserved_miRNA	hsa-mir-222	MI0000299	GCUGCUGGAAGGUGUAGGUACCCUCAAUGGCUCAGUAGCCAGUGUAGAUCCUGUCUUUCGUAAUCAGCAGCUACAUCUGGCUACUGGGUCUCUGAUGGCAUCUUCUAGCU	chrX:45747015-45747124(-)	MIPF0000051	mir-221	221,222	p@chrX:45629661..45629677,-	ENST00000602461.1	1.47937	2.78827	1	1	8.43513	6.95576	124.061	346.047
hsa-miR-223-3p	3p	MIMAT0000280	UGUCAGUUUGUCAAAUACCCCA	GUCAGU	22	Yes	Mature_miRNA	canonical_conserved_miRNA	hsa-mir-223	MI0000300	CCUGGCCUCCUGCAGUGCCACGCUCCGUGUAUUUGACAAGCUGAGUUGGACACUCCAUGUGGUAGAGUGUCAGUUUGUCAAAUACCCCAAGUGCGGCACAUGCUUACCAG	chrX:66018870-66018979(+)	MIPF0000067	mir-223	223	p1@ENST00000538676,p1@ENST00000540516,p1@uc004dwg.1,p1@uc011mox.1	curation	-0.112123	0.925226	1	1	0.25432	0.366443	1.21629	1.11989
hsa-miR-224-3p	3p	MIMAT0009198	AAAAUGGUGCCCUAGUGACUACA	AAAUGG	23	Yes	Star_miRNA	canonical_conserved_miRNA	hsa-mir-224	MI0000301	GGGCUUUCAAGUCACUAGUGGUUCCGUUUAGUAGAUGAUUGUGCAUUGUUUCAAAAUGGUGCCCUAGUGACUACAAAGCCC	chrX:151958578-151958658(-)	MIPF0000088	mir-224	224,452	p1@GABRE	NM_004961	0.968384	1.95665	1	1	3.08271	2.11433	4.25701	8.39919
hsa-miR-224-5p	5p	MIMAT0000281	UCAAGUCACUAGUGGUUCCGUUUAG	CAAGUC	25	Yes	Mature_miRNA	canonical_conserved_miRNA	hsa-mir-224	MI0000301	GGGCUUUCAAGUCACUAGUGGUUCCGUUUAGUAGAUGAUUGUGCAUUGUUUCAAAAUGGUGCCCUAGUGACUACAAAGCCC	chrX:151958578-151958658(-)	MIPF0000088	mir-224	224,452	p1@GABRE	NM_004961	0.391532	1.31179	1	1	9.59604	9.20451	589.9	773.846
hsa-miR-2277-5p	5p	MIMAT0017352	AGCGCGGGCUGAGCGCUGCCAGUC	GCGCGG	24	Yes	Mature_miRNA	canonical_hsa-specific_miRNA	hsa-mir-2277	MI0011284	GUGCUUCCUGCGGGCUGAGCGCGGGCUGAGCGCUGCCAGUCAGCGCUCACAUUAAGGCUGACAGCGCCCUGCCUGGCUCGGCCGGCGAAGCUC	chr5:93620696-93620788(-)	-	-	2277	p1@FAM172A	ENST00000395965.3	-1.43368	0.370185	1	1	3.17505	4.60873	24.3258	8.95914
hsa-miR-2355-3p	3p	MIMAT0017950	AUUGUCCUUGCUGUUUGGAGAU	UUGUCC	22	Yes	Mature_miRNA	canonical_conserved_miRNA	hsa-mir-2355	MI0015873	CAGACGUGUCAUCCCCAGAUACAAUGGACAAUAUGCUAUUAUAAUCGUAUGGCAUUGUCCUUGCUGUUUGGAGAUAAUACUGCUGAC	chr2:207109987-207110073(-)	MIPF0000938	mir-2355	2355	p1@KLF7	ENST00000309446.6	-0.040848	0.972083	1	1	3.42114	3.46198	10.9466	10.639
hsa-miR-2355-5p	5p	MIMAT0016895	AUCCCCAGAUACAAUGGACAA	UCCCCA	21	Yes	Mature_miRNA	canonical_conserved_miRNA	hsa-mir-2355	MI0015873	CAGACGUGUCAUCCCCAGAUACAAUGGACAAUAUGCUAUUAUAAUCGUAUGGCAUUGUCCUUGCUGUUUGGAGAUAAUACUGCUGAC	chr2:207109987-207110073(-)	MIPF0000938	mir-2355	2355	p1@KLF7	ENST00000309446.6	-0.624307	0.648731	1	1	1.99729	2.6216	6.08145	3.91962
hsa-miR-23a-3p	3p	MIMAT0000078	AUCACAUUGCCAGGGAUUUCC	UCACAU	21	Yes	Mature_miRNA	canonical_conserved_miRNA	hsa-mir-23a	MI0000079	GGCCGGCUGGGGUUCCUGGGGAUGGGAUUUGCUUCCUGUCACAAAUCACAUUGCCAGGGAUUUCCAACCGACC	chr19:13836587-13836659(-)	MIPF0000027	mir-23	23a,24-2,27a	p@chr19:13953708..13953767,-	curation	-0.0319351	0.978107	1	1	11.7827	11.8146	3602.04	3523.18
hsa-miR-23a-5p	5p	MIMAT0004496	GGGGUUCCUGGGGAUGGGAUUU	GGGUUC	22	Yes	Star_miRNA	canonical_conserved_miRNA	hsa-mir-23a	MI0000079	GGCCGGCUGGGGUUCCUGGGGAUGGGAUUUGCUUCCUGUCACAAAUCACAUUGCCAGGGAUUUCCAACCGACC	chr19:13836587-13836659(-)	MIPF0000027	mir-23	23a,24-2,27a	p@chr19:13953708..13953767,-	curation	1.02892	2.0405	1	1	2.354	1.32508	2.43258	5.03952
hsa-miR-23b-3p	3p	MIMAT0000418	AUCACAUUGCCAGGGAUUACCAC	UCACAU	23	Yes	Mature_miRNA	canonical_conserved_miRNA	hsa-mir-23b	MI0000439	CUCAGGUGCUCUGGCUGCUUGGGUUCCUGGCAUGCUGAUUUGUGACUUAAGAUUAAAAUCACAUUGCCAGGGAUUACCACGCAACCACGACCUUGGC	chr9:95085208-95085304(+)	MIPF0000027	mir-23	24-1,23b,27b,3074	p1@C9orf3	ENST00000471978.1	-0.540437	0.687562	1	1	10.729	11.2694	2468.46	1697.2
hsa-miR-23b-5p	5p	MIMAT0004587	UGGGUUCCUGGCAUGCUGAUUU	GGGUUC	22	Yes	Star_miRNA	canonical_conserved_miRNA	hsa-mir-23b	MI0000439	CUCAGGUGCUCUGGCUGCUUGGGUUCCUGGCAUGCUGAUUUGUGACUUAAGAUUAAAAUCACAUUGCCAGGGAUUACCACGCAACCACGACCUUGGC	chr9:95085208-95085304(+)	MIPF0000027	mir-23	24-1,23b,27b,3074	p1@C9orf3	ENST00000471978.1	0.958408	1.94316	1	1	4.33849	3.38008	10.3385	20.1581
hsa-miR-23c	5p	MIMAT0018000	AUCACAUUGCCAGUGAUUACCC	UCACAU	22	NO	-	non-canonical_miRNA	hsa-mir-23c	MI0016010	AGUGACUUUCCAGGUGUCACACAGUGAGUGGCAUAAUCAGAGUACAAUUUGAGUCAUGCCCAUACAUCACAUUGCCAGUGAUUACCCAAGGAAAGUGACG	chrX:20017088-20017187(-)	MIPF0001429	mir-23c	23c	p1@MAP7D2	ENST00000443379.3	0.763841	1.69801	1	1	2.87817	2.11433	4.25701	7.2793
hsa-miR-24-1-5p	5p	MIMAT0000079	UGCCUACUGAGCUGAUAUCAGU	GCCUAC	22	Yes	Star_miRNA	canonical_conserved_miRNA	hsa-mir-24-1	MI0000080	CUCCGGUGCCUACUGAGCUGAUAUCAGUUCUCAUUUUACACACUGGCUCAGUUCAGCAGGAACAGGAG	chr9:95086021-95086088(+)	MIPF0000041	mir-24	24-1,23b,27b,3074	p1@C9orf3	ENST00000471978.1	0.372457	1.29456	1	1	4.41622	4.04376	16.4199	21.278
hsa-miR-24-2-5p	5p	MIMAT0004497	UGCCUACUGAGCUGAAACACAG	GCCUAC	22	Yes	Star_miRNA	canonical_conserved_miRNA	hsa-mir-24-2	MI0000081	CUCUGCCUCCCGUGCCUACUGAGCUGAAACACAGUUGGUUUGUGUACACUGGCUCAGUUCAGCAGGAACAGGG	chr19:13836287-13836359(-)	MIPF0000041	mir-24	23a,24-2,27a	p@chr19:13953708..13953767,-	curation	-0.190303	0.876422	1	1	8.11211	8.30241	315.627	276.613
hsa-miR-24-3p	3p	MIMAT0000080	UGGCUCAGUUCAGCAGGAACAG	GGCUCA	22	Yes	Mature_miRNA	canonical_conserved_miRNA	hsa-mir-24-1	MI0000080	CUCCGGUGCCUACUGAGCUGAUAUCAGUUCUCAUUUUACACACUGGCUCAGUUCAGCAGGAACAGGAG	chr9:95086021-95086088(+)	MIPF0000041	mir-24	24-1,23b,27b,3074	p1@C9orf3	ENST00000471978.1	0.0691392	1.04909	1	1	12.2098	12.1407	4515.47	4737.14
hsa-miR-24-3p	3p	MIMAT0000080	UGGCUCAGUUCAGCAGGAACAG	GGCUCA	22	Yes	Mature_miRNA	canonical_conserved_miRNA	hsa-mir-24-2	MI0000081	CUCUGCCUCCCGUGCCUACUGAGCUGAAACACAGUUGGUUUGUGUACACUGGCUCAGUUCAGCAGGAACAGGG	chr19:13836287-13836359(-)	MIPF0000041	mir-24	23a,24-2,27a	p@chr19:13953708..13953767,-	curation	0.0671555	1.04765	1	1	12.2002	12.1331	4491.76	4705.79
hsa-miR-25-3p	3p	MIMAT0000081	CAUUGCACUUGUCUCGGUCUGA	AUUGCA	22	Yes	Mature_miRNA	canonical_conserved_miRNA	hsa-mir-25	MI0000082	GGCCAGUGUUGAGAGGCGGAGACUUGGGCAAUUGCUGGACGCUGCCCUGGGCAUUGCACUUGUCUCGGUCUGACAGUGCCGGCC	chr7:100093560-100093643(-)	MIPF0000013	mir-25	25,93,106b	p1@MCM7	ENST00000489841.1	-0.181597	0.881727	1	1	10.3195	10.5011	1449.21	1277.8
hsa-miR-25-5p	5p	MIMAT0004498	AGGCGGAGACUUGGGCAAUUG	GGCGGA	21	Yes	Star_miRNA	canonical_conserved_miRNA	hsa-mir-25	MI0000082	GGCCAGUGUUGAGAGGCGGAGACUUGGGCAAUUGCUGGACGCUGCCCUGGGCAUUGCACUUGUCUCGGUCUGACAGUGCCGGCC	chr7:100093560-100093643(-)	MIPF0000013	mir-25	25,93,106b	p1@MCM7	ENST00000489841.1	0.0505506	1.03566	1	1	3.92519	3.87463	14.5955	15.1185
hsa-miR-2682-3p	3p	MIMAT0013518	CGCCUCUUCAGCGCUGUCUUCC	GCCUCU	22	Yes	-	non-canonical_miRNA	hsa-mir-2682	MI0012063	ACCUUCCUGAAAGAGGUUGGGGCAGGCAGUGACUGUUCAGACGUCCAAUCUCUUUGGGACGCCUCUUCAGCGCUGUCUUCCCUGCCUCUGCCUUUAGGACGAGUCUCAAA	chr1:98045242-98045351(-)	-	-	137,2682	p1@MIR137HG	NR_046105.1	-0.760257	0.590391	1	1	1.99729	2.75755	6.68959	3.91962
hsa-miR-2682-5p	5p	MIMAT0013517	CAGGCAGUGACUGUUCAGACGUC	AGGCAG	23	Yes	-	non-canonical_miRNA	hsa-mir-2682	MI0012063	ACCUUCCUGAAAGAGGUUGGGGCAGGCAGUGACUGUUCAGACGUCCAAUCUCUUUGGGACGCCUCUUCAGCGCUGUCUUCCCUGCCUCUGCCUUUAGGACGAGUCUCAAA	chr1:98045242-98045351(-)	-	-	137,2682	p1@MIR137HG	NR_046105.1	0.132692	1.09634	1	1	6.66424	6.53155	92.438	101.35
hsa-miR-26a-1-3p	3p	MIMAT0004499	CCUAUUCUUGGUUACUUGCACG	CUAUUC	22	Yes	Star_miRNA	canonical_conserved_miRNA	hsa-mir-26a-1	MI0000083	GUGGCCUCGUUCAAGUAAUCCAGGAUAGGCUGUGCAGGUCCCAAUGGGCCUAUUCUUGGUUACUUGCACGGGGACGC	chr3:37969404-37969480(+)	MIPF0000043	mir-26	26a-1	p1@CTDSPL	ENST00000443503.2	1.8202	3.5313	1	1	2.18664	0.366443	1.21629	4.47957
hsa-miR-26a-2-3p	3p	MIMAT0004681	CCUAUUCUUGAUUACUUGUUUC	CUAUUC	22	Yes	Star_miRNA	canonical_conserved_miRNA	hsa-mir-26a-2	MI0000750	GGCUGUGGCUGGAUUCAAGUAAUCCAGGAUAGGCUGUUUCCAUCUGUGAGGCCUAUUCUUGAUUACUUGUUUCUGGAGGCAGCU	chr12:57824609-57824692(-)	MIPF0000043	mir-26	26a-2	p1@CTDSP2	ENST00000548823.1	1.74727	3.35723	1	1	4.94813	3.20086	9.12217	30.797
hsa-miR-26a-5p	5p	MIMAT0000082	UUCAAGUAAUCCAGGAUAGGCU	UCAAGU	22	Yes	Mature_miRNA	canonical_conserved_miRNA	hsa-mir-26a-1	MI0000083	GUGGCCUCGUUCAAGUAAUCCAGGAUAGGCUGUGCAGGUCCCAAUGGGCCUAUUCUUGGUUACUUGCACGGGGACGC	chr3:37969404-37969480(+)	MIPF0000043	mir-26	26a-1	p1@CTDSPL	ENST00000443503.2	-0.280641	0.823225	1	1	13.9882	14.2689	19740.4	16250.8
hsa-miR-26a-5p	5p	MIMAT0000082	UUCAAGUAAUCCAGGAUAGGCU	UCAAGU	22	Yes	Mature_miRNA	canonical_conserved_miRNA	hsa-mir-26a-2	MI0000750	GGCUGUGGCUGGAUUCAAGUAAUCCAGGAUAGGCUGUUUCCAUCUGUGAGGCCUAUUCUUGAUUACUUGUUUCUGGAGGCAGCU	chr12:57824609-57824692(-)	MIPF0000043	mir-26	26a-2	p1@CTDSP2	ENST00000548823.1	-0.28005	0.823563	1	1	13.9896	14.2697	19751.3	16266.4
hsa-miR-26b-3p	3p	MIMAT0004500	CCUGUUCUCCAUUACUUGGCU	CUGUUC	21	Yes	Star_miRNA	canonical_conserved_miRNA	hsa-mir-26b	MI0000084	CCGGGACCCAGUUCAAGUAAUUCAGGAUAGGUUGUGUGCUGUCCAGCCUGUUCUCCAUUACUUGGCUCGGGGACCGG	chr2:218402646-218402722(+)	MIPF0000043	mir-26	26b	p1@CTDSP1	NM_021198	-0.115519	0.923051	1	1	1.20956	1.32508	2.43258	2.23978
hsa-miR-26b-5p	5p	MIMAT0000083	UUCAAGUAAUUCAGGAUAGGU	UCAAGU	21	Yes	Mature_miRNA	canonical_conserved_miRNA	hsa-mir-26b	MI0000084	CCGGGACCCAGUUCAAGUAAUUCAGGAUAGGUUGUGUGCUGUCCAGCCUGUUCUCCAUUACUUGGCUCGGGGACCGG	chr2:218402646-218402722(+)	MIPF0000043	mir-26	26b	p1@CTDSP1	NM_021198	-0.0794526	0.946417	1	1	11.3789	11.4584	2813.89	2663.1
hsa-miR-27a-3p	3p	MIMAT0000084	UUCACAGUGGCUAAGUUCCGC	UCACAG	21	Yes	Mature_miRNA	canonical_conserved_miRNA	hsa-mir-27a	MI0000085	CUGAGGAGCAGGGCUUAGCUGCUUGUGAGCAGGGUCCACACCAAGUCGUGUUCACAGUGGCUAAGUUCCGCCCCCCAG	chr19:13836440-13836517(-)	MIPF0000036	mir-27	23a,24-2,27a	p@chr19:13953708..13953767,-	curation	0.445053	1.36136	1	1	12.4	11.9549	3969.97	5404.6
hsa-miR-27a-5p	5p	MIMAT0004501	AGGGCUUAGCUGCUUGUGAGCA	GGGCUU	22	Yes	Star_miRNA	canonical_conserved_miRNA	hsa-mir-27a	MI0000085	CUGAGGAGCAGGGCUUAGCUGCUUGUGAGCAGGGUCCACACCAAGUCGUGUUCACAGUGGCUAAGUUCCGCCCCCCAG	chr19:13836440-13836517(-)	MIPF0000036	mir-27	23a,24-2,27a	p@chr19:13953708..13953767,-	curation	2.07189	4.20436	1	1	10.9452	8.8733	468.879	1971.57
hsa-miR-27b-3p	3p	MIMAT0000419	UUCACAGUGGCUAAGUUCUGC	UCACAG	21	Yes	Mature_miRNA	canonical_conserved_miRNA	hsa-mir-27b	MI0000440	ACCUCUCUAACAAGGUGCAGAGCUUAGCUGAUUGGUGAACAGUGAUUGGUUUCCGCUUUGUUCACAGUGGCUAAGUUCUGCACCUGAAGAGAAGGUG	chr9:95085445-95085541(+)	MIPF0000036	mir-27	24-1,23b,27b,3074	p1@C9orf3	ENST00000471978.1	-0.150214	0.901117	1	1	13.9947	14.1449	18114.8	16323.5
hsa-miR-27b-5p	5p	MIMAT0004588	AGAGCUUAGCUGAUUGGUGAAC	GAGCUU	22	Yes	Star_miRNA	canonical_conserved_miRNA	hsa-mir-27b	MI0000440	ACCUCUCUAACAAGGUGCAGAGCUUAGCUGAUUGGUGAACAGUGAUUGGUUUCCGCUUUGUUCACAGUGGCUAAGUUCUGCACCUGAAGAGAAGGUG	chr9:95085445-95085541(+)	MIPF0000036	mir-27	24-1,23b,27b,3074	p1@C9orf3	ENST00000471978.1	0.629116	1.54662	1	1	6.84376	6.21464	74.1936	114.789
hsa-miR-28-3p	3p	MIMAT0004502	CACUAGAUUGUGAGCUCCUGGA	ACUAGA	22	Yes	Mature_miRNA	canonical_conserved_miRNA	hsa-mir-28	MI0000086	GGUCCUUGCCCUCAAGGAGCUCACAGUCUAUUGAGUUACCUUUCUGACUUUCCCACUAGAUUGUGAGCUCCUGGAGGGCAGGCACU	chr3:188688781-188688866(+)	MIPF0000057	mir-28	28	p1@LPP	NM_001167672	0.053525	1.0378	1	1	9.6693	9.61578	784.507	814.162
hsa-miR-28-5p	5p	MIMAT0000085	AAGGAGCUCACAGUCUAUUGAG	AGGAGC	22	Yes	Star_miRNA	canonical_conserved_miRNA	hsa-mir-28	MI0000086	GGUCCUUGCCCUCAAGGAGCUCACAGUCUAUUGAGUUACCUUUCUGACUUUCCCACUAGAUUGUGAGCUCCUGGAGGGCAGGCACU	chr3:188688781-188688866(+)	MIPF0000057	mir-28	28	p1@LPP	NM_001167672	0.0877817	1.06273	1	1	6.92578	6.83799	114.331	121.508
hsa-miR-296-3p	3p	MIMAT0004679	GAGGGUUGGGUGGAGGCUCUCC	AGGGUU	22	Yes	Star_miRNA	canonical_conserved_miRNA	hsa-mir-296	MI0000747	AGGACCCUUCCAGAGGGCCCCCCCUCAAUCCUGUUGUGCCUAAUUCAGAGGGUUGGGUGGAGGCUCUCCUGAAGGGCUCU	chr20:58817615-58817694(-)	MIPF0000159	mir-296	296,298	p1@GNAS-AS1	curation	-0.243773	0.844534	1	1	4.21343	4.45721	21.8932	18.4782
hsa-miR-296-5p	5p	MIMAT0000690	AGGGCCCCCCCUCAAUCCUGU	GGGCCC	21	Yes	Mature_miRNA	canonical_conserved_miRNA	hsa-mir-296	MI0000747	AGGACCCUUCCAGAGGGCCCCCCCUCAAUCCUGUUGUGCCUAAUUCAGAGGGUUGGGUGGAGGCUCUCCUGAAGGGCUCU	chr20:58817615-58817694(-)	MIPF0000159	mir-296	296,298	p1@GNAS-AS1	curation	0.548058	1.46212	1	1	2.18664	1.63859	3.04072	4.47957
hsa-miR-299-3p	3p	MIMAT0000687	UAUGUGGGAUGGUAAACCGCUU	AUGUGG	22	Yes	Star_miRNA	canonical_conserved_miRNA	hsa-mir-299	MI0000744	AAGAAAUGGUUUACCGUCCCACAUACAUUUUGAAUAUGUAUGUGGGAUGGUAAACCGCUUCUU	chr14:101023794-101023856(+)	MIPF0000186	mir-299	134,154,299,376c,369,376a-1,377,379,380,381,382,323a,329-1,329-2,409,412,410,376b,485,487a,494,495,496,539,544a,376a-2,487b,411,654,655,656,758,668,1185-2,1185-1,300,541,889,543,1197,1193,323b	p1@MEG3	Gtl2-Dio3	0.758607	1.69186	1	1	7.52587	6.76727	108.858	184.222
hsa-miR-299-5p	5p	MIMAT0002890	UGGUUUACCGUCCCACAUACAU	GGUUUA	22	Yes	Mature_miRNA	canonical_conserved_miRNA	hsa-mir-299	MI0000744	AAGAAAUGGUUUACCGUCCCACAUACAUUUUGAAUAUGUAUGUGGGAUGGUAAACCGCUUCUU	chr14:101023794-101023856(+)	MIPF0000186	mir-299	134,154,299,376c,369,376a-1,377,379,380,381,382,323a,329-1,329-2,409,412,410,376b,485,487a,494,495,496,539,544a,376a-2,487b,411,654,655,656,758,668,1185-2,1185-1,300,541,889,543,1197,1193,323b	p1@MEG3	Gtl2-Dio3	0.903015	1.86997	1	1	6.11907	5.21606	37.0968	69.4333
hsa-miR-29a-3p	3p	MIMAT0000086	UAGCACCAUCUGAAAUCGGUUA	AGCACC	22	Yes	Mature_miRNA	canonical_conserved_miRNA	hsa-mir-29a	MI0000087	AUGACUGAUUUCUUUUGGUGUUCAGAGUCAAUAUAAUUUUCUAGCACCAUCUGAAAUCGGUUAU	chr7:130876747-130876810(-)	MIPF0000009	mir-29	29a,29b-1	p@chr7:130597585..130597624,-	ENST00000432045.2	-0.151897	0.900066	1	1	13.2796	13.4314	11047.6	9943.52
hsa-miR-29a-5p	5p	MIMAT0004503	ACUGAUUUCUUUUGGUGUUCAG	CUGAUU	22	Yes	Star_miRNA	canonical_conserved_miRNA	hsa-mir-29a	MI0000087	AUGACUGAUUUCUUUUGGUGUUCAGAGUCAAUAUAAUUUUCUAGCACCAUCUGAAAUCGGUUAU	chr7:130876747-130876810(-)	MIPF0000009	mir-29	29a,29b-1	p@chr7:130597585..130597624,-	ENST00000432045.2	-0.352395	0.783283	1	1	4.25633	4.60873	24.3258	19.0382
hsa-miR-29b-1-5p	5p	MIMAT0004514	GCUGGUUUCAUAUGGUGGUUUAGA	CUGGUU	24	Yes	Star_miRNA	canonical_conserved_miRNA	hsa-mir-29b-1	MI0000105	CUUCAGGAAGCUGGUUUCAUAUGGUGGUUUAGAUUUAAAUAGUGAUUGUCUAGCACCAUUUGAAAUCAGUGUUCUUGGGGG	chr7:130877459-130877539(-)	MIPF0000009	mir-29	29a,29b-1	p@chr7:130597585..130597624,-	ENST00000432045.2	0.697293	1.62146	1	1	5.23225	4.53496	23.1095	37.5164
hsa-miR-29b-2-5p	5p	MIMAT0004515	CUGGUUUCACAUGGUGGCUUAG	UGGUUU	22	Yes	Star_miRNA	canonical_conserved_miRNA	hsa-mir-29b-2	MI0000107	CUUCUGGAAGCUGGUUUCACAUGGUGGCUUAGAUUUUUCCAUCUUUGUAUCUAGCACCAUUUGAAAUCAGUGUUUUAGGAG	chr1:207802443-207802523(-)	MIPF0000009	mir-29	29b-2,29c	p1@C1orf132	ENST00000608023.1	-1.07076	0.47607	1	1	0.25432	1.32508	2.43258	1.11989
hsa-miR-29b-3p	3p	MIMAT0000100	UAGCACCAUUUGAAAUCAGUGUU	AGCACC	23	Yes	Mature_miRNA	canonical_conserved_miRNA	hsa-mir-29b-1	MI0000105	CUUCAGGAAGCUGGUUUCAUAUGGUGGUUUAGAUUUAAAUAGUGAUUGUCUAGCACCAUUUGAAAUCAGUGUUCUUGGGGG	chr7:130877459-130877539(-)	MIPF0000009	mir-29	29a,29b-1	p@chr7:130597585..130597624,-	ENST00000432045.2	-0.0128144	0.991157	1	1	8.26436	8.27718	310.154	307.41
hsa-miR-29b-3p	3p	MIMAT0000100	UAGCACCAUUUGAAAUCAGUGUU	AGCACC	23	Yes	Mature_miRNA	canonical_conserved_miRNA	hsa-mir-29b-2	MI0000107	CUUCUGGAAGCUGGUUUCACAUGGUGGCUUAGAUUUUUCCAUCUUUGUAUCUAGCACCAUUUGAAAUCAGUGUUUUAGGAG	chr1:207802443-207802523(-)	MIPF0000009	mir-29	29b-2,29c	p1@C1orf132	ENST00000608023.1	-0.0128144	0.991157	1	1	8.26436	8.27718	310.154	307.41
hsa-miR-29c-3p	3p	MIMAT0000681	UAGCACCAUUUGAAAUCGGUUA	AGCACC	22	Yes	Mature_miRNA	canonical_conserved_miRNA	hsa-mir-29c	MI0000735	AUCUCUUACACAGGCUGACCGAUUUCUCCUGGUGUUCAGAGUCUGUUUUUGUCUAGCACCAUUUGAAAUCGGUUAUGAUGUAGGGGGA	chr1:207801852-207801939(-)	MIPF0000009	mir-29	29b-2,29c	p1@C1orf132	ENST00000608023.1	-0.0349772	0.976047	1	1	4.89482	4.9298	30.4072	29.6771
hsa-miR-29c-5p	5p	MIMAT0004673	UGACCGAUUUCUCCUGGUGUUC	GACCGA	22	Yes	Star_miRNA	canonical_conserved_miRNA	hsa-mir-29c	MI0000735	AUCUCUUACACAGGCUGACCGAUUUCUCCUGGUGUUCAGAGUCUGUUUUUGUCUAGCACCAUUUGAAAUCGGUUAUGAUGUAGGGGGA	chr1:207801852-207801939(-)	MIPF0000009	mir-29	29b-2,29c	p1@C1orf132	ENST00000608023.1	0.18799	1.13918	1	1	3.871	3.68301	12.771	14.5586
hsa-miR-301a-3p	3p	MIMAT0000688	CAGUGCAAUAGUAUUGUCAAAGC	AGUGCA	23	Yes	Mature_miRNA	canonical_conserved_miRNA	hsa-mir-301a	MI0000745	ACUGCUAACGAAUGCUCUGACUUUAUUGCACUACUGUACUUUACAGCUAGCAGUGCAAUAGUAUUGUCAAAGCAUCUGAAAGCAGG	chr17:59151136-59151221(-)	MIPF0000034	mir-130	301a	p1@SKA2	ENST00000580541.1	-0.112123	0.925226	1	1	0.25432	0.366443	1.21629	1.11989
hsa-miR-301a-5p	5p	MIMAT0022696	GCUCUGACUUUAUUGCACUACU	CUCUGA	22	Yes	Star_miRNA	canonical_conserved_miRNA	hsa-mir-301a	MI0000745	ACUGCUAACGAAUGCUCUGACUUUAUUGCACUACUGUACUUUACAGCUAGCAGUGCAAUAGUAUUGUCAAAGCAUCUGAAAGCAGG	chr17:59151136-59151221(-)	MIPF0000034	mir-130	301a	p1@SKA2	ENST00000580541.1	0.799536	1.74054	1	1	3.42114	2.6216	6.08145	10.639
hsa-miR-301b-5p	5p	MIMAT0032026	GCUCUGACGAGGUUGCACUACU	CUCUGA	22	Yes	Star_miRNA	canonical_conserved_miRNA	hsa-mir-301b	MI0005568	GCCGCAGGUGCUCUGACGAGGUUGCACUACUGUGCUCUGAGAAGCAGUGCAAUGAUAUUGUCAAAGCAUCUGGGACCA	chr22:21652981-21653058(+)	MIPF0000034	mir-130	130b,301b	p3@PPIL2	ENST00000498589.1	-4.14475	0.0565335	1	1	-3.77831	0.366443	1.21629	0
hsa-miR-3065-5p	5p	MIMAT0015066	UCAACAAAAUCACUGAUGCUGGA	CAACAA	23	Yes	-	non-canonical_miRNA	hsa-mir-3065	MI0014228	CUGCCCUCUUCAACAAAAUCACUGAUGCUGGAGUCGCCUGAGUCAUCACUCAGCACCAGGAUAUUGUUGGAGAGGACAG	chr17:81125877-81125955(+)	MIPF0001105	mir-3065	338,657,1250,3065	Unknown	Unknown	4.03263	16.366	1	1	0.25432	-3.77831	0	1.11989
hsa-miR-3074-5p	5p	MIMAT0019208	GUUCCUGCUGAACUGAGCCAG	UUCCUG	21	Yes	-	non-canonical_miRNA	hsa-mir-3074	MI0014181	GCUCGACUCCUGUUCCUGCUGAACUGAGCCAGUGUGUAAAAUGAGAACUGAUAUCAGCUCAGUAGGCACCGGAGGGCGGGU	chr9:95086014-95086094(-)	MIPF0001103	mir-3074	24-1,23b,27b,3074	Unknown	Unknown	-0.669639	0.628664	1	1	0.25432	0.923959	1.82443	1.11989
hsa-miR-30a-3p	3p	MIMAT0000088	CUUUCAGUCGGAUGUUUGCAGC	UUUCAG	22	Yes	Star_miRNA	canonical_conserved_miRNA	hsa-mir-30a	MI0000088	GCGACUGUAAACAUCCUCGACUGGAAGCUGUGAAGCCACAGAUGGGCUUUCAGUCGGAUGUUUGCAGCUGC	chr6:71403551-71403621(-)	MIPF0000005	mir-30	30a	p1@LINC00472	ENST00000413945.1	0.416869	1.33503	1	1	9.26944	8.85257	462.19	617.061
hsa-miR-30a-5p	5p	MIMAT0000087	UGUAAACAUCCUCGACUGGAAG	GUAAAC	22	Yes	Mature_miRNA	canonical_conserved_miRNA	hsa-mir-30a	MI0000088	GCGACUGUAAACAUCCUCGACUGGAAGCUGUGAAGCCACAGAUGGGCUUUCAGUCGGAUGUUUGCAGCUGC	chr6:71403551-71403621(-)	MIPF0000005	mir-30	30a	p1@LINC00472	ENST00000413945.1	-0.200508	0.870244	1	1	12.599	12.7996	7129.28	6204.2
hsa-miR-30b-3p	3p	MIMAT0004589	CUGGGAGGUGGAUGUUUACUUC	UGGGAG	22	Yes	Star_miRNA	canonical_conserved_miRNA	hsa-mir-30b	MI0000441	ACCAAGUUUCAGUUCAUGUAAACAUCCUACACUCAGCUGUAAUACAUGGAUUGGCUGGGAGGUGGAUGUUUACUUCAGCUGACUUGGA	chr8:134800520-134800607(-)	MIPF0000005	mir-30	30d,30b	p@chr8:135844510..135844527,-	curation	2.27332	4.83434	1	1	2.63976	0.366443	1.21629	6.15941
hsa-miR-30b-5p	5p	MIMAT0000420	UGUAAACAUCCUACACUCAGCU	GUAAAC	22	Yes	Mature_miRNA	canonical_conserved_miRNA	hsa-mir-30b	MI0000441	ACCAAGUUUCAGUUCAUGUAAACAUCCUACACUCAGCUGUAAUACAUGGAUUGGCUGGGAGGUGGAUGUUUACUUCAGCUGACUUGGA	chr8:134800520-134800607(-)	MIPF0000005	mir-30	30d,30b	p@chr8:135844510..135844527,-	curation	-0.128877	0.914543	1	1	9.36564	9.49452	721.259	659.617
hsa-miR-30c-1-3p	3p	MIMAT0004674	CUGGGAGAGGGUUGUUUACUCC	UGGGAG	22	Yes	Star_miRNA	canonical_conserved_miRNA	hsa-mir-30c-1	MI0000736	ACCAUGCUGUAGUGUGUGUAAACAUCCUACACUCUCAGCUGUGAGCUCAAGGUGGCUGGGAGAGGGUUGUUUACUCCUUCUGCCAUGGA	chr1:40757284-40757372(+)	MIPF0000005	mir-30	30c-1,30e	p1@NFYC	ENST00000447388.3	0.504276	1.41841	1	1	3.26183	2.75755	6.68959	9.51908
hsa-miR-30c-2-3p	3p	MIMAT0004550	CUGGGAGAAGGCUGUUUACUCU	UGGGAG	22	Yes	Star_miRNA	canonical_conserved_miRNA	hsa-mir-30c-2	MI0000254	AGAUACUGUAAACAUCCUACACUCUCAGCUGUGGAAAGUAAGAAAGCUGGGAGAAGGCUGUUUACUCUUUCU	chr6:71376960-71377031(-)	MIPF0000005	mir-30	30c-2	p1@LINC00472	ENST00000413945.1	0.867477	1.82447	1	1	6.98437	6.11689	69.3285	126.548
hsa-miR-30c-5p	5p	MIMAT0000244	UGUAAACAUCCUACACUCUCAGC	GUAAAC	23	Yes	Mature_miRNA	canonical_conserved_miRNA	hsa-mir-30c-1	MI0000736	ACCAUGCUGUAGUGUGUGUAAACAUCCUACACUCUCAGCUGUGAGCUCAAGGUGGCUGGGAGAGGGUUGUUUACUCCUUCUGCCAUGGA	chr1:40757284-40757372(+)	MIPF0000005	mir-30	30c-1,30e	p1@NFYC	ENST00000447388.3	-0.0367311	0.974861	1	1	10.4326	10.4693	1417.59	1381.95
hsa-miR-30c-5p	5p	MIMAT0000244	UGUAAACAUCCUACACUCUCAGC	GUAAAC	23	Yes	Mature_miRNA	canonical_conserved_miRNA	hsa-mir-30c-2	MI0000254	AGAUACUGUAAACAUCCUACACUCUCAGCUGUGGAAAGUAAGAAAGCUGGGAGAAGGCUGUUUACUCUUUCU	chr6:71376960-71377031(-)	MIPF0000005	mir-30	30c-2	p1@LINC00472	ENST00000413945.1	-0.0379683	0.974026	1	1	10.4326	10.4705	1418.8	1381.95
hsa-miR-30d-3p	3p	MIMAT0004551	CUUUCAGUCAGAUGUUUGCUGC	UUUCAG	22	Yes	Star_miRNA	canonical_conserved_miRNA	hsa-mir-30d	MI0000255	GUUGUUGUAAACAUCCCCGACUGGAAGCUGUAAGACACAGCUAAGCUUUCAGUCAGAUGUUUGCUGCUAC	chr8:134804876-134804945(-)	MIPF0000005	mir-30	30d,30b	p@chr8:135844510..135844527,-	curation	1.00998	2.01388	1	1	4.99954	3.98956	15.8118	31.9169
hsa-miR-30d-5p	5p	MIMAT0000245	UGUAAACAUCCCCGACUGGAAG	GUAAAC	22	Yes	Mature_miRNA	canonical_conserved_miRNA	hsa-mir-30d	MI0000255	GUUGUUGUAAACAUCCCCGACUGGAAGCUGUAAGACACAGCUAAGCUUUCAGUCAGAUGUUUGCUGCUAC	chr8:134804876-134804945(-)	MIPF0000005	mir-30	30d,30b	p@chr8:135844510..135844527,-	curation	-0.106386	0.928912	1	1	12.1225	12.2289	4800.09	4458.85
hsa-miR-30e-3p	3p	MIMAT0000693	CUUUCAGUCGGAUGUUUACAGC	UUUCAG	22	Yes	Star_miRNA	canonical_conserved_miRNA	hsa-mir-30e	MI0000749	GGGCAGUCUUUGCUACUGUAAACAUCCUUGACUGGAAGCUGUAAGGUGUUCAGAGGAGCUUUCAGUCGGAUGUUUACAGCGGCAGGCUGCCA	chr1:40754355-40754446(+)	MIPF0000005	mir-30	30c-1,30e	p1@NFYC	ENST00000447388.3	0.58624	1.50133	1	1	8.91345	8.32721	321.1	482.114
hsa-miR-30e-5p	5p	MIMAT0000692	UGUAAACAUCCUUGACUGGAAG	GUAAAC	22	Yes	Mature_miRNA	canonical_conserved_miRNA	hsa-mir-30e	MI0000749	GGGCAGUCUUUGCUACUGUAAACAUCCUUGACUGGAAGCUGUAAGGUGUUCAGAGGAGCUUUCAGUCGGAUGUUUACAGCGGCAGGCUGCCA	chr1:40754355-40754446(+)	MIPF0000005	mir-30	30c-1,30e	p1@NFYC	ENST00000447388.3	0.00744205	1.00517	1	1	9.84559	9.83815	915.258	919.991
hsa-miR-31-3p	3p	MIMAT0004504	UGCUAUGCCAACAUAUUGCCAU	GCUAUG	22	Yes	Star_miRNA	canonical_conserved_miRNA	hsa-mir-31	MI0000089	GGAGAGGAGGCAAGAUGCUGGCAUAGCUGUUGAACUGGGAACCUGCUAUGCCAACAUAUUGCCAUCUUUCC	chr9:21512115-21512185(-)	MIPF0000064	mir-31	31	p1@MIR31HG	NR_027054	-0.150871	0.900707	1	1	7.65172	7.80259	223.189	201.021
hsa-miR-31-5p	5p	MIMAT0000089	AGGCAAGAUGCUGGCAUAGCU	GGCAAG	21	Yes	Mature_miRNA	canonical_conserved_miRNA	hsa-mir-31	MI0000089	GGAGAGGAGGCAAGAUGCUGGCAUAGCUGUUGAACUGGGAACCUGCUAUGCCAACAUAUUGCCAUCUUUCC	chr9:21512115-21512185(-)	MIPF0000064	mir-31	31	p1@MIR31HG	NR_027054	0.0147856	1.0103	1	1	10.9493	10.9345	1957.01	1977.17
hsa-miR-3115	5p	MIMAT0014977	AUAUGGGUUUACUAGUUGGU	UAUGGG	20	NO	-	non-canonical_miRNA	hsa-mir-3115	MI0014127	UCUGAAUAUGGGUUUACUAGUUGGUGGUGAAUUCAUGAGUCGCCAACUAUUAGGCCUUUAUGUCCAGA	chr1:23044305-23044372(+)	-	-	3115	p1@KDM1A	NM_001009999	4.03263	16.366	1	1	0.25432	-3.77831	0	1.11989
hsa-miR-3116	5p	MIMAT0014978	UGCCUGGAACAUAGUAGGGACU	GCCUGG	22	NO	-	non-canonical_miRNA	hsa-mir-3116-1	MI0014128	CUUUAUUGAGUCCCUACUAUGUUCCAGGCACUGGGUAUCGUAGGUGCCUGGAACAUAGUAGGGACUCAAUAAAG	chr1:62078786-62078859(+)	MIPF0001002	mir-3116	3116-1,3116-2	p1@INADL	NM_176877	-4.14475	0.0565335	1	1	-3.77831	0.366443	1.21629	0
hsa-miR-3116	5p	MIMAT0014978	UGCCUGGAACAUAGUAGGGACU	GCCUGG	22	NO	-	non-canonical_miRNA	hsa-mir-3116-2	MI0014129	UAUUGAGUCCCUACUAUGUUCCAGGCACCUACGAUACCCAGUGCCUGGAACAUAGUAGGGACUCAAUA	chr1:62078789-62078856(-)	MIPF0001002	mir-3116	3116-1,3116-2	Unknown	Unknown	-4.14475	0.0565335	1	1	-3.77831	0.366443	1.21629	0
hsa-miR-3117-3p	3p	MIMAT0014979	AUAGGACUCAUAUAGUGCCAG	UAGGAC	21	NO	-	non-canonical_miRNA	hsa-mir-3117	MI0014130	CCCUAAAGGGCCAGACACUAUACGAGUCAUAUAAGGGAAGGCAUUAUAGGACUCAUAUAGUGCCAGGUGUUUUGUGGG	chr1:66628440-66628517(+)	MIPF0001506	mir-3117	3117	p1@SGIP1	ENST00000468286.1	-0.65349	0.635741	1	1	2.63976	3.29325	9.73031	6.15941
hsa-miR-3120-3p	3p	MIMAT0014982	CACAGCAAGUGUAGACAGGCA	ACAGCA	21	Yes	-	non-canonical_miRNA	hsa-mir-3120	MI0014136	GUCAUGUGACUGCCUGUCUGUGCCUGCUGUACAGGUGAGCGGAUGUUCUGCACAGCAAGUGUAGACAGGCAGACACAUGAC	chr1:172138808-172138888(+)	MIPF0000062	mir-214	199a-2,214,3120	p1@DNM3	ENST00000355305.5	4.03263	16.366	1	1	0.25432	-3.77831	0	1.11989
hsa-miR-3128	5p	MIMAT0014991	UCUGGCAAGUAAAAAACUCUCAU	CUGGCA	23	NO	-	non-canonical_miRNA	hsa-mir-3128	MI0014145	UUCCUCUGGCAAGUAAAAAACUCUCAUUUUCCUUAAAAAAUGAGAGUUUUUUACUUGCAAUAGGAA	chr2:177255945-177256010(-)	-	-	3128	p1@NFE2L2	ENST00000462023.1	-0.335047	0.792758	1	1	1.77928	2.11433	4.25701	3.35968
hsa-miR-3129-3p	3p	MIMAT0019202	AAACUAAUCUCUACACUGCUGC	AACUAA	22	Yes	-	non-canonical_miRNA	hsa-mir-3129	MI0014146	GUACUUGGGCAGUAGUGUAGAGAUUGGUUUGCCUGUUAAUGAAUUCAAACUAAUCUCUACACUGCUGCCCAAGAGC	chr2:189133036-189133111(-)	MIPF0001458	mir-3129	3129	p1@COL5A2	NM_000393	-1.58408	0.333538	1	1	-0.660116	0.923959	1.82443	0.559946
hsa-miR-3129-5p	5p	MIMAT0014992	GCAGUAGUGUAGAGAUUGGUUU	CAGUAG	22	Yes	-	non-canonical_miRNA	hsa-mir-3129	MI0014146	GUACUUGGGCAGUAGUGUAGAGAUUGGUUUGCCUGUUAAUGAAUUCAAACUAAUCUCUACACUGCUGCCCAAGAGC	chr2:189133036-189133111(-)	MIPF0001458	mir-3129	3129	p1@COL5A2	NM_000393	0.140699	1.10244	1	1	1.77928	1.63859	3.04072	3.35968
hsa-miR-3130-3p	3p	MIMAT0014994	GCUGCACCGGAGACUGGGUAA	CUGCAC	21	Yes	Star_miRNA	canonical_hsa-specific_miRNA	hsa-mir-3130-1	MI0014147	CUUGUCAUGUCUUACCCAGUCUCCGGUGCAGCCUGUUGUCAAGGCUGCACCGGAGACUGGGUAAGACAUGACAAG	chr2:206783234-206783308(-)	MIPF0000845	mir-3130	3130-1	Unknown	Unknown	4.03263	16.366	1	1	0.25432	-3.77831	0	1.11989
hsa-miR-3130-3p	3p	MIMAT0014994	GCUGCACCGGAGACUGGGUAA	CUGCAC	21	Yes	Star_miRNA	canonical_hsa-specific_miRNA	hsa-mir-3130-2	MI0014148	CUUGUCAUGUCUUACCCAGUCUCCGGUGCAGCCUUGACAACAGGCUGCACCGGAGACUGGGUAAGACAUGACAAG	chr2:206783234-206783308(+)	MIPF0000845	mir-3130	3130-2	p1@FASTKD2	ENST00000403094.3	4.03263	16.366	1	1	0.25432	-3.77831	0	1.11989
hsa-miR-3133	5p	MIMAT0014998	UAAAGAACUCUUAAAACCCAAU	AAAGAA	22	NO	-	non-canonical_miRNA	hsa-mir-3133	MI0014153	CAGAAAUUGUAAAGAACUCUUAAAACCCAAUAGUAAAAAGACAACCUGUUGAGUUUUAAGAGUUCUUUAUAUAUUCUG	chr2:241477905-241477982(+)	-	-	3133	p1@FARP2	NM_014808	6.41807	85.5128	1	1	2.63976	-3.77831	0	6.15941
hsa-miR-3134	5p	MIMAT0015000	UGAUGGAUAAAAGACUACAUAUU	GAUGGA	23	NO	-	non-canonical_miRNA	hsa-mir-3134	MI0014155	UGUAUCCAAUGUGUAGUCUUUUAUCCCUCACAUGGAGUAAAAUAUGAUGGAUAAAAGACUACAUAUUGGGUACA	chr3:15697298-15697371(-)	-	-	3134	p1@ANKRD28	NM_001195098	1.36381	2.57365	1	1	0.809595	-0.554218	0.608145	1.67984
hsa-miR-3138	5p	MIMAT0015006	UGUGGACAGUGAGGUAGAGGGAGU	GUGGAC	24	NO	Mature_miRNA	canonical_hsa-specific_miRNA	hsa-mir-3138	MI0014161	CCCUCCUCGGCACUUCCCCCACCUCACUGCCCGGGUGCCCACAAGACUGUGGACAGUGAGGUAGAGGGAGUGCCGAGGAGGG	chr4:10078611-10078692(-)	MIPF0001428	mir-3138	3138	p1@WDR1	ENST00000502702.1	-1.07076	0.47607	1	1	0.25432	1.32508	2.43258	1.11989
hsa-miR-3152-5p	5p	MIMAT0019207	AUUGCCUCUGUUCUAACACAAG	UUGCCU	22	Yes	-	non-canonical_miRNA	hsa-mir-3152	MI0014179	GUGCAGAGUUAUUGCCUCUGUUCUAACACAAGACUAGGCUUCCCUGUGUUAGAAUAGGGGCAAUAACUCUGCAC	chr9:18573306-18573379(+)	-	-	3152	p1@ADAMTSL1	ENST00000380570.4	-1.17378	0.443257	1	1	2.63976	3.81355	13.9873	6.15941
hsa-miR-3157-3p	3p	MIMAT0019210	CUGCCCUAGUCUAGCUGAAGCU	UGCCCU	22	Yes	-	non-canonical_miRNA	hsa-mir-3157	MI0014185	GGGAAGGGCUUCAGCCAGGCUAGUGCAGUCUGCUUUGUGCCAACACUGGGGUGAUGACUGCCCUAGUCUAGCUGAAGCUUUUCCC	chr10:96064315-96064399(-)	-	-	3157	p1@ENST00000416301,p1@ENST00000444375,p1@ENST00000452728,p1@ENST00000454638,p1@ENST00000458228	ENST00000416301.1	0.443152	1.35957	1	1	0.809595	0.366443	1.21629	1.67984
hsa-miR-3158-3p	3p	MIMAT0015032	AAGGGCUUCCUCUCUGCAGGAC	AGGGCU	22	Yes	-	non-canonical_miRNA	hsa-mir-3158-1	MI0014186	AUUCAGGCCGGUCCUGCAGAGAGGAAGCCCUUCUGCUUACAGGUAUUGGAAGGGCUUCCUCUCUGCAGGACCGGCCUGAAU	chr10:101601417-101601497(+)	MIPF0001065	mir-3158	3158-1	p1@DPCD	ENST00000370147.1	0.162775	1.11944	1	1	4.65938	4.4966	22.5014	25.1976
hsa-miR-3158-3p	3p	MIMAT0015032	AAGGGCUUCCUCUCUGCAGGAC	AGGGCU	22	Yes	-	non-canonical_miRNA	hsa-mir-3158-2	MI0014187	AUUCAGGCCGGUCCUGCAGAGAGGAAGCCCUUCCAAUACCUGUAAGCAGAAGGGCUUCCUCUCUGCAGGACCGGCCUGAAU	chr10:101601417-101601497(-)	MIPF0001065	mir-3158	3158-2	Unknown	Unknown	0.162775	1.11944	1	1	4.65938	4.4966	22.5014	25.1976
hsa-miR-3162-3p	3p	MIMAT0019213	UCCCUACCCCUCCACUCCCCA	CCCUAC	21	Yes	-	non-canonical_miRNA	hsa-mir-3162	MI0014192	CUGACUUUUUUAGGGAGUAGAAGGGUGGGGAGCAUGAACAAUGUUUCUCACUCCCUACCCCUCCACUCCCCAAAAAAGUCAG	chr11:59595077-59595158(-)	-	-	3162	p1@OSBP	NM_002556	-0.884491	0.541678	1	1	1.99729	2.88179	7.29774	3.91962
hsa-miR-3167	5p	MIMAT0015042	AGGAUUUCAGAAAUACUGGUGU	GGAUUU	22	NO	-	non-canonical_miRNA	hsa-mir-3167	MI0014198	GGCUGUGGAGGCACCAGUAUUUCUGAAAUUCUUUUUUCUGAAAUUCUUCAGGAAGGAUUUCAGAAAUACUGGUGUCCCGACAGCC	chr11:126988458-126988542(-)	MIPF0001823	mir-3167	3167	p1@KIRREL3	ENST00000549874.1	-0.0194233	0.986627	1	1	3.08271	3.10214	8.51402	8.39919
hsa-miR-3173-3p	3p	MIMAT0015048	AAAGGAGGAAAUAGGCAGGCCA	AAGGAG	22	Yes	Star_miRNA	canonical_conserved_miRNA	hsa-mir-3173	MI0014204	UCCCUGCCCUGCCUGUUUUCUCCUUUGUGAUUUUAUGAGAACAAAGGAGGAAAUAGGCAGGCCAGGGA	chr14:95137919-95137986(-)	MIPF0001383	mir-3173	3173	p1@DICER1	NM_177438	-4.14475	0.0565335	1	1	-3.77831	0.366443	1.21629	0
hsa-miR-3173-5p	5p	MIMAT0019214	UGCCCUGCCUGUUUUCUCCUUU	GCCCUG	22	Yes	Mature_miRNA	canonical_conserved_miRNA	hsa-mir-3173	MI0014204	UCCCUGCCCUGCCUGUUUUCUCCUUUGUGAUUUUAUGAGAACAAAGGAGGAAAUAGGCAGGCCAGGGA	chr14:95137919-95137986(-)	MIPF0001383	mir-3173	3173	p1@DICER1	NM_177438	-0.686424	0.621392	1	1	1.20956	1.89598	3.64887	2.23978
hsa-miR-3174	5p	MIMAT0015051	UAGUGAGUUAGAGAUGCAGAGCC	AGUGAG	23	NO	Mature_miRNA	canonical_hsa-specific_miRNA	hsa-mir-3174	MI0014208	GUUACCUGGUAGUGAGUUAGAGAUGCAGAGCCCUGGGCUCCUCAGCAAACCUACUGGAUCUGCAUUUUAAUUCACAUGCAUGGUAAU	chr15:90006755-90006841(+)	MIPF0001569	mir-3174	3174	p1@ZNF710	ENST00000268154.4	-0.112123	0.925226	1	1	0.25432	0.366443	1.21629	1.11989
hsa-miR-3176	5p	MIMAT0015053	ACUGGCCUGGGACUACCGG	CUGGCC	19	NO	-	non-canonical_miRNA	hsa-mir-3176	MI0014210	UGGCCUCUCCAGUCUGCAGCUCCCGGCAGCCUCGGGCCACACUCCCGGGAUCCCCAGGGACUGGCCUGGGACUACCGGGGGUGGCGGCCG	chr16:543277-543366(+)	-	-	3176,5587	p1@SOLH	ENST00000562370.1	-0.591968	0.663437	1	1	1.52236	2.11433	4.25701	2.79973
hsa-miR-3177-3p	3p	MIMAT0015054	UGCACGGCACUGGGGACACGU	GCACGG	21	Yes	-	non-canonical_miRNA	hsa-mir-3177	MI0014211	CCACGUGCCAUGUGUACACACGUGCCAGGCGCUGUCUUGAGACAUUCGCGCAGUGCACGGCACUGGGGACACGUGGCACUGG	chr16:1734985-1735066(+)	-	-	3177	p1@MAPK8IP3	ENST00000356010.5	0.443152	1.35957	1	1	0.809595	0.366443	1.21629	1.67984
hsa-miR-3182	5p	MIMAT0015062	GCUUCUGUAGUGUAGUC	CUUCUG	17	NO	-	non-canonical_miRNA	hsa-mir-3182	MI0014224	GCUGCUUCUGUAGUGUAGUCCGUGCAUCCGCCCUUCGAUGCUUGGGUUGGAUCAUAGAGCAGU	chr16:83508346-83508408(+)	-	-	3182	p2@CDH13	ENST00000428848.3	0.876941	1.83648	1	1	4.48997	3.61303	12.1629	22.3978
hsa-miR-3187-3p	3p	MIMAT0015069	UUGGCCAUGGGGCUGCGCGG	UGGCCA	20	Yes	Mature_miRNA	canonical_hsa-specific_miRNA	hsa-mir-3187	MI0014231	GCUGGCCCUGGGCAGCGUGUGGCUGAAGGUCACCAUGUUCUCCUUGGCCAUGGGGCUGCGCGGGGCCAGC	chr19:813584-813653(+)	-	-	3187,4745	Unknown	Unknown	-0.114364	0.923789	1	1	0.809595	0.923959	1.82443	1.67984
hsa-miR-3192-5p	5p	MIMAT0015076	UCUGGGAGGUUGUAGCAGUGGAA	CUGGGA	23	NO	-	non-canonical_miRNA	hsa-mir-3192	MI0014237	GGAAGGGAUUCUGGGAGGUUGUAGCAGUGGAAAAAGUUCUUUUCUUCCUCUGAUCGCCCUCUCAGCUCUUUCCUUCU	chr20:18470615-18470691(+)	MIPF0001597	mir-3192	3192	p1@POLR3F	NM_006466	-4.14475	0.0565335	1	1	-3.77831	0.366443	1.21629	0
hsa-miR-3195	5p	MIMAT0015079	CGCGCCGGGCCCGGGUU	GCGCCG	17	NO	-	non-canonical_miRNA	hsa-mir-3195	MI0014240	CCGCAGCCGCCGCGCCGGGCCCGGGUUGGCCGCUGACCCCCGCGGGGCCCCCGGCGGCCGGGGCGGGGGCGGGGGCUGCCCCGG	chr20:62064802-62064885(+)	-	-	3195	Unknown	Unknown	-1.86001	0.275474	1	1	0.25432	2.11433	4.25701	1.11989
hsa-miR-32-3p	3p	MIMAT0004505	CAAUUUAGUGUGUGUGAUAUUU	AAUUUA	22	Yes	Star_miRNA	canonical_conserved_miRNA	hsa-mir-32	MI0000090	GGAGAUAUUGCACAUUACUAAGUUGCAUGUUGUCACGGCCUCAAUGCAAUUUAGUGUGUGUGAUAUUUUC	chr9:109046229-109046298(-)	MIPF0000069	mir-32	32	p1@C9orf5	NM_032012	1.1542	2.2256	1	1	4.25633	3.10214	8.51402	19.0382
hsa-miR-32-5p	5p	MIMAT0000090	UAUUGCACAUUACUAAGUUGCA	AUUGCA	22	Yes	Mature_miRNA	canonical_conserved_miRNA	hsa-mir-32	MI0000090	GGAGAUAUUGCACAUUACUAAGUUGCAUGUUGUCACGGCCUCAAUGCAAUUUAGUGUGUGUGAUAUUUUC	chr9:109046229-109046298(-)	MIPF0000069	mir-32	32	p1@C9orf5	NM_032012	0.604944	1.52092	1	1	6.05975	5.45481	43.7864	66.6336
hsa-miR-3200-3p	3p	MIMAT0015085	CACCUUGCGCUACUCAGGUCUG	ACCUUG	22	Yes	Mature_miRNA	canonical_conserved_miRNA	hsa-mir-3200	MI0014249	GGUGGUCGAGGGAAUCUGAGAAGGCGCACAAGGUUUGUGUCCAAUACAGUCCACACCUUGCGCUACUCAGGUCUGCUCGUGCCCU	chr22:30731557-30731641(+)	MIPF0001441	mir-3200	3200	p3@OSBP2	ENST00000382310.3	-1.08639	0.47094	1	1	0.809595	1.89598	3.64887	1.67984
hsa-miR-320a-3p	3p	MIMAT0000510	AAAAGCUGGGUUGAGAGGGCGA	AAAGCU	22	Yes	-	non-canonical_miRNA	hsa-mir-320a	MI0000542	CUCCCCUCCGCCUUCUCUUCCCGGUUCUUCCCGGAGUCGGGAAAAGCUGGGUUGAGAGGGCGAAAAAGGAUG	chr8:22244966-22245037(-)	MIPF0000163	mir-320	320a	p1@MIR320A	curation	-0.174451	0.886105	1	1	9.77081	9.94526	985.802	873.516
hsa-miR-320a-5p	5p	MIMAT0037311	GCCUUCUCUUCCCGGUUCUUCC	CCUUCU	22	Yes	-	non-canonical_miRNA	hsa-mir-320a	MI0000542	CUCCCCUCCGCCUUCUCUUCCCGGUUCUUCCCGGAGUCGGGAAAAGCUGGGUUGAGAGGGCGAAAAAGGAUG	chr8:22244966-22245037(-)	MIPF0000163	mir-320	320a	p1@MIR320A	curation	2.90822	7.5069	1	1	2.354	-0.554218	0.608145	5.03952
hsa-miR-320b	5p	MIMAT0005792	AAAAGCUGGGUUGAGAGGGCAA	AAAGCU	22	NO	-	non-canonical_miRNA	hsa-mir-320b-1	MI0003776	AUAAAUUAAUCCCUCUCUUUCUAGUUCUUCCUAGAGUGAGGAAAAGCUGGGUUGAGAGGGCAAACAAAUUAA	chr1:116671746-116671817(+)	MIPF0000163	mir-320	320b-1	Unknown	Unknown	-0.528068	0.693483	1	1	6.16483	6.69289	103.385	71.6731
hsa-miR-320b	5p	MIMAT0005792	AAAAGCUGGGUUGAGAGGGCAA	AAAGCU	22	NO	-	non-canonical_miRNA	hsa-mir-320b-2	MI0003839	GUCUCUUAGGCUUUCUCUUCCCAGAUUUCCCAAAGUUGGGAAAAGCUGGGUUGAGAGGGCAAAAGGAAAAA	chr1:224257040-224257110(-)	MIPF0000163	mir-320	320b-2	p1@NVL	ENST00000482491.1	-0.573122	0.672161	1	1	5.91998	6.49311	90.0054	60.4742
hsa-miR-320c	5p	MIMAT0005793	AAAAGCUGGGUUGAGAGGGU	AAAGCU	20	NO	-	non-canonical_miRNA	hsa-mir-320c-1	MI0003778	AAAAAUGAGGCCUUCUCUUCCCAGUUCUUCCCAGAGUCAGGAAAAGCUGGGUUGAGAGGGUAGAAAAAAAAU	chr18:21683518-21683589(+)	MIPF0000163	mir-320	320c-1	Unknown	Unknown	-0.0813876	0.945148	1	1	4.45357	4.53496	23.1095	21.8379
hsa-miR-320c	5p	MIMAT0005793	AAAAGCUGGGUUGAGAGGGU	AAAGCU	20	NO	-	non-canonical_miRNA	hsa-mir-320c-2	MI0008191	GCAUGACAGGCCUUCUCUUUCCAGUUCUUCCCAGAAUUGGGAAAAGCUGGGUUGAGAGGGUAAGAAAAGAAA	chr18:24321675-24321746(+)	MIPF0000163	mir-320	320c-2	Unknown	Unknown	0.054738	1.03867	1	1	4.62705	4.57231	23.7176	24.6376
hsa-miR-320d	5p	MIMAT0006764	AAAAGCUGGGUUGAGAGGA	AAAGCU	19	NO	-	non-canonical_miRNA	hsa-mir-320d-1	MI0008190	AAAAUGUUGGCCUUCUCGUCCCAGUUCUUCCCAAAGUUGAGAAAAGCUGGGUUGAGAGGAUGAAAAGAAAAA	chr13:40727816-40727887(-)	MIPF0000163	mir-320	320d-1	Unknown	Unknown	-0.117656	0.921684	1	1	2.50394	2.6216	6.08145	5.59946
hsa-miR-320d	5p	MIMAT0006764	AAAAGCUGGGUUGAGAGGA	AAAGCU	19	NO	-	non-canonical_miRNA	hsa-mir-320d-2	MI0008192	UAUCAAUAAGCCUUCUCUUCCCAGUUCUUCUUGGAGUCAGGAAAAGCUGGGUUGAGAGGAGCAGAAAAGAAA	chrX:140926160-140926231(-)	MIPF0000163	mir-320	320d-2	Unknown	Unknown	-1.35942	0.389738	1	1	1.52236	2.88179	7.29774	2.79973
hsa-miR-320e	5p	MIMAT0015072	AAAGCUGGGUUGAGAAGG	AAGCUG	18	NO	-	non-canonical_miRNA	hsa-mir-320e	MI0014234	CUCCAUGGGGCCUUCUCUUCCCAGUUCUUCCUGGAGUCGGGGAAAAGCUGGGUUGAGAAGGUGAAAAGAAAAA	chr19:46709282-46709354(-)	MIPF0000163	mir-320	320e	p1@PRKD2	ENST00000595515.1	0.843114	1.79392	1	1	1.20956	0.366443	1.21629	2.23978
hsa-miR-323a-3p	3p	MIMAT0000755	CACAUUACACGGUCGACCUCU	ACAUUA	21	Yes	Mature_miRNA	canonical_conserved_miRNA	hsa-mir-323a	MI0000807	UUGGUACUUGGAGAGAGGUGGUCCGUGGCGCGUUCGCUUUAUUUAUGGCGCACAUUACACGGUCGACCUCUUUGCAGUAUCUAAUC	chr14:101025732-101025817(+)	MIPF0000018	mir-154	134,154,299,376c,369,376a-1,377,379,380,381,382,323a,329-1,329-2,409,412,410,376b,485,487a,494,495,496,539,544a,376a-2,487b,411,654,655,656,758,668,1185-2,1185-1,300,541,889,543,1197,1193,323b	p1@MEG3	Gtl2-Dio3	0.0987538	1.07085	1	1	8.22711	8.12835	279.747	299.571
hsa-miR-323a-5p	5p	MIMAT0004696	AGGUGGUCCGUGGCGCGUUCGC	GGUGGU	22	Yes	Star_miRNA	canonical_conserved_miRNA	hsa-mir-323a	MI0000807	UUGGUACUUGGAGAGAGGUGGUCCGUGGCGCGUUCGCUUUAUUUAUGGCGCACAUUACACGGUCGACCUCUUUGCAGUAUCUAAUC	chr14:101025732-101025817(+)	MIPF0000018	mir-154	134,154,299,376c,369,376a-1,377,379,380,381,382,323a,329-1,329-2,409,412,410,376b,485,487a,494,495,496,539,544a,376a-2,487b,411,654,655,656,758,668,1185-2,1185-1,300,541,889,543,1197,1193,323b	p1@MEG3	Gtl2-Dio3	-4.70227	0.0384129	1	1	-3.77831	0.923959	1.82443	0
hsa-miR-323b-3p	3p	MIMAT0015050	CCCAAUACACGGUCGACCUCUU	CCAAUA	22	NO	Mature_miRNA	canonical_conserved_miRNA	hsa-mir-323b	MI0014206	UGGUACUCGGAGGGAGGUUGUCCGUGGUGAGUUCGCAUUAUUUAAUGAUGCCCAAUACACGGUCGACCUCUUUUCGGUAUCA	chr14:101056219-101056300(+)	MIPF0000018	mir-154	134,154,299,376c,369,376a-1,377,379,380,381,382,323a,329-1,329-2,409,412,410,376b,485,487a,494,495,496,539,544a,376a-2,487b,411,654,655,656,758,668,1185-2,1185-1,300,541,889,543,1197,1193,323b	p1@MEG3	Gtl2-Dio3	-0.119039	0.920801	1	1	6.58231	6.70135	103.993	95.7508
hsa-miR-324-3p	3p	MIMAT0000762	CCCACUGCCCCAGGUGCUGCUGG	CCACUG	23	Yes	Star_miRNA	canonical_conserved_miRNA	hsa-mir-324	MI0000813	CUGACUAUGCCUCCCCGCAUCCCCUAGGGCAUUGGUGUAAAGCUGGAGACCCACUGCCCCAGGUGCUGCUGGGGGUUGUAGUC	chr17:7223297-7223379(-)	MIPF0000165	mir-324	324	p1@DVL2	curation	-0.406076	0.754673	1	1	3.34368	3.74976	13.3792	10.079
hsa-miR-324-5p	5p	MIMAT0000761	CGCAUCCCCUAGGGCAUUGGUG	GCAUCC	22	Yes	Mature_miRNA	canonical_conserved_miRNA	hsa-mir-324	MI0000813	CUGACUAUGCCUCCCCGCAUCCCCUAGGGCAUUGGUGUAAAGCUGGAGACCCACUGCCCCAGGUGCUGCUGGGGGUUGUAGUC	chr17:7223297-7223379(-)	MIPF0000165	mir-324	324	p1@DVL2	curation	-0.281295	0.822852	1	1	3.81471	4.096	17.028	13.9987
hsa-miR-326	5p	MIMAT0000756	CCUCUGGGCCCUUCCUCCAG	CUCUGG	20	NO	Mature_miRNA	canonical_conserved_miRNA	hsa-mir-326	MI0000808	CUCAUCUGUCUGUUGGGCUGGAGGCAGGGCCUUUGUGAAGGCGGGUGGUGCUCAGAUCGCCUCUGGGCCCUUCCUCCAGCCCCGAGGCGGAUUCA	chr11:75335092-75335186(-)	MIPF0000143	mir-326	326	p1@ARRB1	ENST00000533255.1	-0.112123	0.925226	1	1	0.25432	0.366443	1.21629	1.11989
hsa-miR-328-3p	3p	MIMAT0000752	CUGGCCCUCUCUGCCCUUCCGU	UGGCCC	22	Yes	Mature_miRNA	canonical_conserved_miRNA	hsa-mir-328	MI0000804	UGGAGUGGGGGGGCAGGAGGGGCUCAGGGAGAAAGUGCAUACAGCCCCUGGCCCUCUCUGCCCUUCCGUCCCCUG	chr16:67202321-67202395(-)	MIPF0000203	mir-328	328	Unknown	Unknown	-0.541193	0.687203	1	1	5.71994	6.26114	76.6262	52.6349
hsa-miR-329-3p	3p	MIMAT0001629	AACACACCUGGUUAACCUCUUU	ACACAC	22	Yes	Mature_miRNA	canonical_conserved_miRNA	hsa-mir-329-1	MI0001725	GGUACCUGAAGAGAGGUUUUCUGGGUUUCUGUUUCUUUAAUGAGGACGAAACACACCUGGUUAACCUCUUUUCCAGUAUC	chr14:101026785-101026864(+)	MIPF0000110	mir-329	134,154,299,376c,369,376a-1,377,379,380,381,382,323a,329-1,329-2,409,412,410,376b,485,487a,494,495,496,539,544a,376a-2,487b,411,654,655,656,758,668,1185-2,1185-1,300,541,889,543,1197,1193,323b	p1@MEG3	Gtl2-Dio3	-0.483853	0.715065	1	1	6.79366	7.27752	155.077	110.869
hsa-miR-329-3p	3p	MIMAT0001629	AACACACCUGGUUAACCUCUUU	ACACAC	22	Yes	Mature_miRNA	canonical_conserved_miRNA	hsa-mir-329-2	MI0001726	GUGGUACCUGAAGAGAGGUUUUCUGGGUUUCUGUUUCUUUAUUGAGGACGAAACACACCUGGUUAACCUCUUUUCCAGUAUCAA	chr14:101027100-101027183(+)	MIPF0000110	mir-329	134,154,299,376c,369,376a-1,377,379,380,381,382,323a,329-1,329-2,409,412,410,376b,485,487a,494,495,496,539,544a,376a-2,487b,411,654,655,656,758,668,1185-2,1185-1,300,541,889,543,1197,1193,323b	p1@MEG3	Gtl2-Dio3	-0.483853	0.715065	1	1	6.79366	7.27752	155.077	110.869
hsa-miR-329-5p	5p	MIMAT0026555	GAGGUUUUCUGGGUUUCUGUUUC	AGGUUU	23	Yes	Star_miRNA	canonical_conserved_miRNA	hsa-mir-329-1	MI0001725	GGUACCUGAAGAGAGGUUUUCUGGGUUUCUGUUUCUUUAAUGAGGACGAAACACACCUGGUUAACCUCUUUUCCAGUAUC	chr14:101026785-101026864(+)	MIPF0000110	mir-329	134,154,299,376c,369,376a-1,377,379,380,381,382,323a,329-1,329-2,409,412,410,376b,485,487a,494,495,496,539,544a,376a-2,487b,411,654,655,656,758,668,1185-2,1185-1,300,541,889,543,1197,1193,323b	p1@MEG3	Gtl2-Dio3	0.743781	1.67456	1	1	2.63976	1.89598	3.64887	6.15941
hsa-miR-329-5p	5p	MIMAT0026555	GAGGUUUUCUGGGUUUCUGUUUC	AGGUUU	23	Yes	Star_miRNA	canonical_conserved_miRNA	hsa-mir-329-2	MI0001726	GUGGUACCUGAAGAGAGGUUUUCUGGGUUUCUGUUUCUUUAUUGAGGACGAAACACACCUGGUUAACCUCUUUUCCAGUAUCAA	chr14:101027100-101027183(+)	MIPF0000110	mir-329	134,154,299,376c,369,376a-1,377,379,380,381,382,323a,329-1,329-2,409,412,410,376b,485,487a,494,495,496,539,544a,376a-2,487b,411,654,655,656,758,668,1185-2,1185-1,300,541,889,543,1197,1193,323b	p1@MEG3	Gtl2-Dio3	0.743781	1.67456	1	1	2.63976	1.89598	3.64887	6.15941
hsa-miR-330-3p	3p	MIMAT0000751	GCAAAGCACACGGCCUGCAGAGA	CAAAGC	23	Yes	Mature_miRNA	canonical_conserved_miRNA	hsa-mir-330	MI0000803	CUUUGGCGAUCACUGCCUCUCUGGGCCUGUGUCUUAGGCUCUGCAAGAUCAACCGAGCAAAGCACACGGCCUGCAGAGAGGCAGCGCUCUGCCC	chr19:45638994-45639087(-)	MIPF0000200	mir-330	330	p1@EML2	ENST00000586195.1	-0.957531	0.514937	1	1	4.59398	5.55152	46.8271	24.0777
hsa-miR-330-5p	5p	MIMAT0004693	UCUCUGGGCCUGUGUCUUAGGC	CUCUGG	22	Yes	Star_miRNA	canonical_conserved_miRNA	hsa-mir-330	MI0000803	CUUUGGCGAUCACUGCCUCUCUGGGCCUGUGUCUUAGGCUCUGCAAGAUCAACCGAGCAAAGCACACGGCCUGCAGAGAGGCAGCGCUCUGCCC	chr19:45638994-45639087(-)	MIPF0000200	mir-330	330	p1@EML2	ENST00000586195.1	0.957888	1.94246	1	1	3.26183	2.30394	4.86516	9.51908
hsa-miR-331-3p	3p	MIMAT0000760	GCCCCUGGGCCUAUCCUAGAA	CCCCUG	21	Yes	Mature_miRNA	canonical_conserved_miRNA	hsa-mir-331	MI0000812	GAGUUUGGUUUUGUUUGGGUUUGUUCUAGGUAUGGUCCCAGGGAUCCCAGAUCAAACCAGGCCCCUGGGCCUAUCCUAGAACCAACCUAAGCUC	chr12:95308420-95308513(+)	MIPF0000199	mir-331	331,3685	p@chr12:95699725..95699730,+	curation	-0.224394	0.855954	1	1	5.46952	5.69391	51.6923	44.2357
hsa-miR-331-5p	5p	MIMAT0004700	CUAGGUAUGGUCCCAGGGAUCC	UAGGUA	22	Yes	Star_miRNA	canonical_conserved_miRNA	hsa-mir-331	MI0000812	GAGUUUGGUUUUGUUUGGGUUUGUUCUAGGUAUGGUCCCAGGGAUCCCAGAUCAAACCAGGCCCCUGGGCCUAUCCUAGAACCAACCUAAGCUC	chr12:95308420-95308513(+)	MIPF0000199	mir-331	331,3685	p@chr12:95699725..95699730,+	curation	0.231463	1.17402	1	1	4.37788	4.14642	17.6362	20.718
hsa-miR-335-3p	3p	MIMAT0004703	UUUUUCAUUAUUGCUCCUGACC	UUUUCA	22	Yes	Star_miRNA	canonical_conserved_miRNA	hsa-mir-335	MI0000816	UGUUUUGAGCGGGGGUCAAGAGCAAUAACGAAAAAUGUUUGUCAUAAACCGUUUUUCAUUAUUGCUCCUGACCUCCUCUCAUUUGCUAUAUUCA	chr7:130496111-130496204(+)	MIPF0000196	mir-335	335	p1@MEST	ENST00000223215.4	0.45177	1.36772	1	1	5.90658	5.45481	43.7864	59.9142
hsa-miR-335-5p	5p	MIMAT0000765	UCAAGAGCAAUAACGAAAAAUGU	CAAGAG	23	Yes	Mature_miRNA	canonical_conserved_miRNA	hsa-mir-335	MI0000816	UGUUUUGAGCGGGGGUCAAGAGCAAUAACGAAAAAUGUUUGUCAUAAACCGUUUUUCAUUAUUGCUCCUGACCUCCUCUCAUUUGCUAUAUUCA	chr7:130496111-130496204(+)	MIPF0000196	mir-335	335	p1@MEST	ENST00000223215.4	0.743781	1.67456	1	1	2.63976	1.89598	3.64887	6.15941
hsa-miR-337-3p	3p	MIMAT0000754	CUCCUAUAUGAUGCCUUUCUUC	UCCUAU	22	Yes	Mature_miRNA	canonical_conserved_miRNA	hsa-mir-337	MI0000806	GUAGUCAGUAGUUGGGGGGUGGGAACGGCUUCAUACAGGAGUUGAUGCACAGUUAUCCAGCUCCUAUAUGAUGCCUUUCUUCAUCCCCUUCAA	chr14:100874493-100874585(+)	MIPF0000195	mir-337	127,136,337,431,433,493,432,665	p1@MEG3	Gtl2-Dio3	-0.451328	0.731369	1	1	6.24157	6.69289	103.385	75.5927
hsa-miR-337-5p	5p	MIMAT0004695	GAACGGCUUCAUACAGGAGUU	AACGGC	21	Yes	Star_miRNA	canonical_conserved_miRNA	hsa-mir-337	MI0000806	GUAGUCAGUAGUUGGGGGGUGGGAACGGCUUCAUACAGGAGUUGAUGCACAGUUAUCCAGCUCCUAUAUGAUGCCUUUCUUCAUCCCCUUCAA	chr14:100874493-100874585(+)	MIPF0000195	mir-337	127,136,337,431,433,493,432,665	p1@MEG3	Gtl2-Dio3	-0.0841078	0.943368	1	1	4.56014	4.64425	24.9339	23.5177
hsa-miR-338-3p	3p	MIMAT0000763	UCCAGCAUCAGUGAUUUUGUUG	CCAGCA	22	Yes	Mature_miRNA	canonical_conserved_miRNA	hsa-mir-338	MI0000814	UCUCCAACAAUAUCCUGGUGCUGAGUGAUGACUCAGGCGACUCCAGCAUCAGUGAUUUUGUUGAAGA	chr17:81125883-81125949(-)	MIPF0000097	mir-338	338,657,1250,3065	p1@AATK	ENST00000572339.1	4.5879	24.0489	1	1	0.809595	-3.77831	0	1.67984
hsa-miR-338-5p	5p	MIMAT0004701	AACAAUAUCCUGGUGCUGAGUG	ACAAUA	22	Yes	Star_miRNA	canonical_conserved_miRNA	hsa-mir-338	MI0000814	UCUCCAACAAUAUCCUGGUGCUGAGUGAUGACUCAGGCGACUCCAGCAUCAGUGAUUUUGUUGAAGA	chr17:81125883-81125949(-)	MIPF0000097	mir-338	338,657,1250,3065	p1@AATK	ENST00000572339.1	2.07658	4.21807	1	1	1.52236	-0.554218	0.608145	2.79973
hsa-miR-339-3p	3p	MIMAT0004702	UGAGCGCCUCGACGACAGAGCCG	GAGCGC	23	NO	Mature_miRNA	canonical_conserved_miRNA	hsa-mir-339	MI0000815	CGGGGCGGCCGCUCUCCCUGUCCUCCAGGAGCUCACGUGUGCCUGCCUGUGAGCGCCUCGACGACAGAGCCGGCGCCUGCCCCAGUGUCUGCGC	chr7:1022933-1023026(-)	MIPF0000193	mir-339	339	p1@C7orf50	ENST00000412051.1	0.0366303	1.02572	1	1	6.15352	6.11689	69.3285	71.1132
hsa-miR-339-5p	5p	MIMAT0000764	UCCCUGUCCUCCAGGAGCUCACG	CCCUGU	23	NO	Mature_miRNA	canonical_conserved_miRNA	hsa-mir-339	MI0000815	CGGGGCGGCCGCUCUCCCUGUCCUCCAGGAGCUCACGUGUGCCUGCCUGUGAGCGCCUCGACGACAGAGCCGGCGCCUGCCCCAGUGUCUGCGC	chr7:1022933-1023026(-)	MIPF0000193	mir-339	339	p1@C7orf50	ENST00000412051.1	-0.793784	0.576829	1	1	6.17604	6.96983	125.278	72.2331
hsa-miR-33a-3p	3p	MIMAT0004506	CAAUGUUUCCACAGUGCAUCAC	AAUGUU	22	Yes	Star_miRNA	canonical_conserved_miRNA	hsa-mir-33a	MI0000091	CUGUGGUGCAUUGUAGUUGCAUUGCAUGUUCUGGUGGUACCCAUGCAAUGUUUCCACAGUGCAUCACAG	chr22:41900944-41901012(+)	MIPF0000070	mir-33	33a	p1@SREBF2	ENST00000361204.4	0.10228	1.07347	1	1	2.98407	2.88179	7.29774	7.83925
hsa-miR-33b-3p	3p	MIMAT0004811	CAGUGCCUCGGCAGUGCAGCCC	AGUGCC	22	Yes	Star_miRNA	canonical_conserved_miRNA	hsa-mir-33b	MI0003646	GCGGGCGGCCCCGCGGUGCAUUGCUGUUGCAUUGCACGUGUGUGAGGCGGGUGCAGUGCCUCGGCAGUGCAGCCCGGAGCCGGCCCCUGGCACCAC	chr17:17813836-17813931(-)	MIPF0000070	mir-33	33b,6777	p1@SREBF1	ENST00000355815.4	2.39744	5.26869	1	1	2.76389	0.366443	1.21629	6.71935
hsa-miR-340-3p	3p	MIMAT0000750	UCCGUCUCAGUUACUUUAUAGC	CCGUCU	22	Yes	Star_miRNA	canonical_conserved_miRNA	hsa-mir-340	MI0000802	UUGUACCUGGUGUGAUUAUAAAGCAAUGAGACUGAUUGUCAUAUGUCGUUUGUGGGAUCCGUCUCAGUUACUUUAUAGCCAUACCUGGUAUCUUA	chr5:180015303-180015397(-)	MIPF0000191	mir-340	340	p1@RNF130	ENST00000522208.2	0.635137	1.55309	1	1	3.6313	2.99616	7.90588	12.3188
hsa-miR-340-5p	5p	MIMAT0004692	UUAUAAAGCAAUGAGACUGAUU	UAUAAA	22	Yes	Mature_miRNA	canonical_conserved_miRNA	hsa-mir-340	MI0000802	UUGUACCUGGUGUGAUUAUAAAGCAAUGAGACUGAUUGUCAUAUGUCGUUUGUGGGAUCCGUCUCAGUUACUUUAUAGCCAUACCUGGUAUCUUA	chr5:180015303-180015397(-)	MIPF0000191	mir-340	340	p1@RNF130	ENST00000522208.2	0.0708973	1.05037	1	1	8.46744	8.39654	336.912	353.886
hsa-miR-342-3p	3p	MIMAT0000753	UCUCACACAGAAAUCGCACCCGU	CUCACA	23	Yes	Mature_miRNA	canonical_conserved_miRNA	hsa-mir-342	MI0000805	GAAACUGGGCUCAAGGUGAGGGGUGCUAUCUGUGAUUGAGGGACAUGGUUAAUGGAAUUGUCUCACACAGAAAUCGCACCCGUCACCUUGGCCUACUUA	chr14:100109655-100109753(+)	MIPF0000190	mir-342	342,151b	p1@EVL	ENST00000555706.1	-0.600444	0.659551	1	1	6.02296	6.6234	98.5194	64.9538
hsa-miR-342-5p	5p	MIMAT0004694	AGGGGUGCUAUCUGUGAUUGA	GGGGUG	21	Yes	Star_miRNA	canonical_conserved_miRNA	hsa-mir-342	MI0000805	GAAACUGGGCUCAAGGUGAGGGGUGCUAUCUGUGAUUGAGGGACAUGGUUAAUGGAAUUGUCUCACACAGAAAUCGCACCCGUCACCUUGGCCUACUUA	chr14:100109655-100109753(+)	MIPF0000190	mir-342	342,151b	p1@EVL	ENST00000555706.1	-4.14475	0.0565335	1	1	-3.77831	0.366443	1.21629	0
hsa-miR-345-5p	5p	MIMAT0000772	GCUGACUCCUAGUCCAGGGCUC	CUGACU	22	Yes	Mature_miRNA	canonical_conserved_miRNA	hsa-mir-345	MI0000825	ACCCAAACCCUAGGUCUGCUGACUCCUAGUCCAGGGCUCGUGAUGGCUGGUGGGCCCUGAACGAGGGGUCUGGAGGCCUGGGUUUGAAUAUCGACAGC	chr14:100307859-100307956(+)	MIPF0000189	mir-345	345	p@chr14:100772992..100773015,+	curation	-1.26145	0.417126	1	1	5.59181	6.85325	115.547	48.1554
hsa-miR-34a-3p	3p	MIMAT0004557	CAAUCAGCAAGUAUACUGCCCU	AAUCAG	22	Yes	Star_miRNA	canonical_conserved_miRNA	hsa-mir-34a	MI0000268	GGCCAGCUGUGAGUGUUUCUUUGGCAGUGUCUUAGCUGGUUGUUGUGAGCAAUAGUAAGGAAGCAAUCAGCAAGUAUACUGCCCUAGAAGUGCUGCACGUUGUGGGGCCC	chr1:9151668-9151777(-)	MIPF0000039	mir-34	34a	p@chr1:9222986..9223005,-	curation	1.00118	2.00163	1	1	2.63976	1.63859	3.04072	6.15941
hsa-miR-34a-5p	5p	MIMAT0000255	UGGCAGUGUCUUAGCUGGUUGU	GGCAGU	22	Yes	Mature_miRNA	canonical_conserved_miRNA	hsa-mir-34a	MI0000268	GGCCAGCUGUGAGUGUUUCUUUGGCAGUGUCUUAGCUGGUUGUUGUGAGCAAUAGUAAGGAAGCAAUCAGCAAGUAUACUGCCCUAGAAGUGCUGCACGUUGUGGGGCCC	chr1:9151668-9151777(-)	MIPF0000039	mir-34	34a	p@chr1:9222986..9223005,-	curation	0.234132	1.1762	1	1	9.78003	9.5459	747.41	879.115
hsa-miR-34b-3p	3p	MIMAT0004676	CAAUCACUAACUCCACUGCCAU	AAUCAC	22	Yes	Star_miRNA	canonical_conserved_miRNA	hsa-mir-34b	MI0000742	GUGCUCGGUUUGUAGGCAGUGUCAUUAGCUGAUUGUACUGUGGUGGUUACAAUCACUAACUCCACUGCCAUCAAAACAAGGCAC	chr11:111512938-111513021(+)	MIPF0000039	mir-34	34b,34c	p1@MIR34B	XR_040780	-0.83659	0.559965	1	1	4.25633	5.09293	34.0561	19.0382
hsa-miR-34b-5p	5p	MIMAT0000685	UAGGCAGUGUCAUUAGCUGAUUG	AGGCAG	23	Yes	Mature_miRNA	canonical_conserved_miRNA	hsa-mir-34b	MI0000742	GUGCUCGGUUUGUAGGCAGUGUCAUUAGCUGAUUGUACUGUGGUGGUUACAAUCACUAACUCCACUGCCAUCAAAACAAGGCAC	chr11:111512938-111513021(+)	MIPF0000039	mir-34	34b,34c	p1@MIR34B	XR_040780	-0.116222	0.9226	1	1	1.52236	1.63859	3.04072	2.79973
hsa-miR-34c-3p	3p	MIMAT0004677	AAUCACUAACCACACGGCCAGG	AUCACU	22	Yes	Star_miRNA	canonical_conserved_miRNA	hsa-mir-34c	MI0000743	AGUCUAGUUACUAGGCAGUGUAGUUAGCUGAUUGCUAAUAGUACCAAUCACUAACCACACGGCCAGGUAAAAAGAUU	chr11:111513439-111513515(+)	MIPF0000039	mir-34	34b,34c	p1@MIR34B	XR_040780	-0.660575	0.632626	1	1	3.75613	4.4167	21.2851	13.4387
hsa-miR-34c-5p	5p	MIMAT0000686	AGGCAGUGUAGUUAGCUGAUUGC	GGCAGU	23	Yes	Mature_miRNA	canonical_conserved_miRNA	hsa-mir-34c	MI0000743	AGUCUAGUUACUAGGCAGUGUAGUUAGCUGAUUGCUAAUAGUACCAAUCACUAACCACACGGCCAGGUAAAAAGAUU	chr11:111513439-111513515(+)	MIPF0000039	mir-34	34b,34c	p1@MIR34B	XR_040780	0.0826364	1.05895	1	1	10.2356	10.1529	1138.45	1205.56
hsa-miR-3605-3p	3p	MIMAT0017982	CCUCCGUGUUACCUGUCCUCUAG	CUCCGU	23	Yes	Mature_miRNA	canonical_hsa-specific_miRNA	hsa-mir-3605	MI0015995	ACUUUAUACGUGUAAUUGUGAUGAGGAUGGAUAGCAAGGAAGCCGCUCCCACCUGACCCUCACGGCCUCCGUGUUACCUGUCCUCUAGGUGGGACGCUCG	chr1:33332393-33332492(-)	MIPF0001639	mir-3605	3605	p1@PHC2	NM_004427	4.03263	16.366	1	1	0.25432	-3.77831	0	1.11989
hsa-miR-3609	5p	MIMAT0017986	CAAAGUGAUGAGUAAUACUGGCUG	AAAGUG	24	NO	-	non-canonical_miRNA	hsa-mir-3609	MI0015999	GUAACAGUAACUUUUAUUCUCAUUUUCCUUUUCUCUACCUUGUAGAGAAGCAAAGUGAUGAGUAAUACUGGCUGGAGCCC	chr7:98881650-98881729(+)	-	-	3609	p1@TRRAP	NM_001244580	-0.373618	0.771845	1	1	1.52236	1.89598	3.64887	2.79973
hsa-miR-361-3p	3p	MIMAT0004682	UCCCCCAGGUGUGAUUCUGAUUU	CCCCCA	23	Yes	Mature_miRNA	canonical_conserved_miRNA	hsa-mir-361	MI0000760	GGAGCUUAUCAGAAUCUCCAGGGGUACUUUAUAAUUUCAAAAAGUCCCCCAGGUGUGAUUCUGAUUUGCUUC	chrX:85903636-85903707(-)	MIPF0000172	mir-361	361	p1@CHM	NM_000390	0.316085	1.24495	1	1	9.38993	9.07384	538.816	670.815
hsa-miR-361-5p	5p	MIMAT0000703	UUAUCAGAAUCUCCAGGGGUAC	UAUCAG	22	Yes	Star_miRNA	canonical_conserved_miRNA	hsa-mir-361	MI0000760	GGAGCUUAUCAGAAUCUCCAGGGGUACUUUAUAAUUUCAAAAAGUCCCCCAGGUGUGAUUCUGAUUUGCUUC	chrX:85903636-85903707(-)	MIPF0000172	mir-361	361	p1@CHM	NM_000390	-0.611551	0.654493	1	1	6.54819	7.15974	142.914	93.511
hsa-miR-3611	5p	MIMAT0017988	UUGUGAAGAAAGAAAUUCUUA	UGUGAA	21	NO	Mature_miRNA	canonical_hsa-specific_miRNA	hsa-mir-3611	MI0016001	AGCAGGUCUAAUAAGAAUUUCUUUUUCUUCACAAUUAUGAAAGAAAAGAAAUUGUGAAGAAAGAAAUUCUUACUAGUUUUGCU	chr10:35079598-35079680(-)	-	-	3611	p1@CUL2	ENST00000374748.1	4.03263	16.366	1	1	0.25432	-3.77831	0	1.11989
hsa-miR-3613-3p	3p	MIMAT0017991	ACAAAAAAAAAAGCCCAACCCUUC	CAAAAA	24	Yes	Star_miRNA	canonical_conserved_miRNA	hsa-mir-3613	MI0016003	UGGUUGGGUUUGGAUUGUUGUACUUUUUUUUUUGUUCGUUGCAUUUUUAGGAACAAAAAAAAAAGCCCAACCCUUCACACCACUUCA	chr13:49996415-49996501(-)	MIPF0001411	mir-3613	3613	p1@DLEU2	NR_002612	-0.686424	0.621392	1	1	1.20956	1.89598	3.64887	2.23978
hsa-miR-3613-5p	5p	MIMAT0017990	UGUUGUACUUUUUUUUUUGUUC	GUUGUA	22	Yes	Mature_miRNA	canonical_conserved_miRNA	hsa-mir-3613	MI0016003	UGGUUGGGUUUGGAUUGUUGUACUUUUUUUUUUGUUCGUUGCAUUUUUAGGAACAAAAAAAAAAGCCCAACCCUUCACACCACUUCA	chr13:49996415-49996501(-)	MIPF0001411	mir-3613	3613	p1@DLEU2	NR_002612	0.0596862	1.04224	1	1	6.9651	6.90542	119.804	124.868
hsa-miR-3615	5p	MIMAT0017994	UCUCUCGGCUCCUCGCGGCUC	CUCUCG	21	NO	-	non-canonical_miRNA	hsa-mir-3615	MI0016005	GACUCUGGGACGCUCAGACGCCGCGCGGGGCGGGGAUUGGUCUGUGGUCCUCUCUCGGCUCCUCGCGGCUCGCGGCGGCCGACGGUU	chr17:74748613-74748699(+)	MIPF0001540	mir-3615	3615	p1@SLC9A3R1	NM_004252	0.0399935	1.02811	1	1	5.23225	5.19226	36.4887	37.5164
hsa-miR-362-3p	3p	MIMAT0004683	AACACACCUAUUCAAGGAUUCA	ACACAC	22	Yes	Star_miRNA	canonical_conserved_miRNA	hsa-mir-362	MI0000762	CUUGAAUCCUUGGAACCUAGGUGUGAGUGCUAUUUCAGUGCAACACACCUAUUCAAGGAUUCAAA	chrX:50008964-50009028(+)	MIPF0000209	mir-362	188,362,500a,501,502,532,660,500b	p1@CLCN5	ENST00000376091.3	-0.669639	0.628664	1	1	0.25432	0.923959	1.82443	1.11989
hsa-miR-362-5p	5p	MIMAT0000705	AAUCCUUGGAACCUAGGUGUGAGU	AUCCUU	24	Yes	Mature_miRNA	canonical_conserved_miRNA	hsa-mir-362	MI0000762	CUUGAAUCCUUGGAACCUAGGUGUGAGUGCUAUUUCAGUGCAACACACCUAUUCAAGGAUUCAAA	chrX:50008964-50009028(+)	MIPF0000209	mir-362	188,362,500a,501,502,532,660,500b	p1@CLCN5	ENST00000376091.3	-0.00545883	0.996223	1	1	5.2106	5.21606	37.0968	36.9564
hsa-miR-3648	5p	MIMAT0018068	AGCCGCGGGGAUCGCCGAGGG	GCCGCG	21	NO	-	non-canonical_miRNA	hsa-mir-3648-1	MI0016048	CGCGACUGCGGCGGCGGUGGUGGGGGGAGCCGCGGGGAUCGCCGAGGGCCGGUCGGCCGCCCCGGGUGCCGCGCGGUGCCGCCGGCGGCGGUGAGGCCCCGCGCGUGUGUCCCGGCUGCGGUCGGCCGCGCUCGAGGGGUCCCCGUGGCGUCCCCUUCCCCGCCGGCCGCCUUUCUCGCG	chr21:8208473-8208652(+)	MIPF0001984	mir-3648	3648-1,6724-1,10401	Unknown	Unknown	-0.112123	0.925226	1	1	0.25432	0.366443	1.21629	1.11989
hsa-miR-3648	5p	MIMAT0018068	AGCCGCGGGGAUCGCCGAGGG	GCCGCG	21	NO	-	non-canonical_miRNA	hsa-mir-3648-2	MI0031512	CGCGACUGCGGCGGCGGUGGUGGGGGGAGCCGCGGGGAUCGCCGAGGGCCGGUCGGCCGCCCCGGGUGCCGCGCGGUGCCGCCGGCGGCGGUGAGGCCCCGCGCGUGUGUCCCGGCUGCGGUCGGCCGCGCUCGAGGGGUCCCCGUGGCGUCCCCUUCCCCGCCGGCCGCCUUUCUCGCG	chr21:8986999-8987178(+)	MIPF0001984	mir-3648	3648-2,10396a	Unknown	Unknown	-0.112123	0.925226	1	1	0.25432	0.366443	1.21629	1.11989
hsa-miR-3651	5p	MIMAT0018071	CAUAGCCCGGUCGCUGGUACAUGA	AUAGCC	24	NO	-	non-canonical_miRNA	hsa-mir-3651	MI0016051	GAUUCGAUGGGCCAUAGCAAUCCUGUGAUUUAUGCAUGGAGGCUGCUUCUCCUCAGCAGCUGCCAUAGCCCGGUCGCUGGUACAUGAUUC	chr9:92292458-92292547(-)	-	-	3651	p1@IARS	ENST00000447699.2	4.03263	16.366	1	1	0.25432	-3.77831	0	1.11989
hsa-miR-365a-3p	3p	MIMAT0000710	UAAUGCCCCUAAAAAUCCUUAU	AAUGCC	22	Yes	Mature_miRNA	canonical_conserved_miRNA	hsa-mir-365a	MI0000767	ACCGCAGGGAAAAUGAGGGACUUUUGGGGGCAGAUGUGUUUCCAUUCCACUAUCAUAAUGCCCCUAAAAAUCCUUAUUGCUCUUGCA	chr16:14309285-14309371(+)	MIPF0000061	mir-365	365a,193b	p@chr16:14396121..14396145,+	XR_109259	-0.348184	0.785572	1	1	7.78954	8.13773	281.571	221.179
hsa-miR-365a-5p	5p	MIMAT0009199	AGGGACUUUUGGGGGCAGAUGUG	GGGACU	23	Yes	Star_miRNA	canonical_conserved_miRNA	hsa-mir-365a	MI0000767	ACCGCAGGGAAAAUGAGGGACUUUUGGGGGCAGAUGUGUUUCCAUUCCACUAUCAUAAUGCCCCUAAAAAUCCUUAUUGCUCUUGCA	chr16:14309285-14309371(+)	MIPF0000061	mir-365	365a,193b	p@chr16:14396121..14396145,+	XR_109259	1.24928	2.37723	1	1	6.55679	5.30751	39.5294	94.071
hsa-miR-365b-3p	3p	MIMAT0022834	UAAUGCCCCUAAAAAUCCUUAU	AAUGCC	22	Yes	Mature_miRNA	canonical_hsa-specific_miRNA	hsa-mir-365b	MI0000769	AGAGUGUUCAAGGACAGCAAGAAAAAUGAGGGACUUUCAGGGGCAGCUGUGUUUUCUGACUCAGUCAUAAUGCCCCUAAAAAUCCUUAUUGUUCUUGCAGUGUGCAUCGGG	chr17:31575411-31575521(+)	MIPF0000061	mir-365	365b,4725	p@chr17:29886228..29886248,+	curation	-0.348184	0.785572	1	1	7.78954	8.13773	281.571	221.179
hsa-miR-365b-5p	5p	MIMAT0022833	AGGGACUUUCAGGGGCAGCUGU	GGGACU	22	Yes	Mature_miRNA	canonical_hsa-specific_miRNA	hsa-mir-365b	MI0000769	AGAGUGUUCAAGGACAGCAAGAAAAAUGAGGGACUUUCAGGGGCAGCUGUGUUUUCUGACUCAGUCAUAAUGCCCCUAAAAAUCCUUAUUGUUCUUGCAGUGUGCAUCGGG	chr17:31575411-31575521(+)	MIPF0000061	mir-365	365b,4725	p@chr17:29886228..29886248,+	curation	-0.36865	0.774507	1	1	3.56459	3.93324	15.2036	11.7589
hsa-miR-3661	5p	MIMAT0018082	UGACCUGGGACUCGGACAGCUG	GACCUG	22	NO	-	non-canonical_miRNA	hsa-mir-3661	MI0016062	CACCUUCUCGCAGAGGCUCUUGACCUGGGACUCGGACAGCUGCUUGCACUCGUUCAGCUGCUCGAUCCACUGGUCCAGCUCCUUGGUGAACACCUU	chr5:134225757-134225852(+)	MIPF0001530	mir-3661	3661	Unknown	Unknown	-0.82899	0.562923	1	1	0.809595	1.63859	3.04072	1.67984
hsa-miR-3662	5p	MIMAT0018083	GAAAAUGAUGAGUAGUGACUGAUG	AAAAUG	24	NO	-	non-canonical_miRNA	hsa-mir-3662	MI0016063	UGUGUUUUCCUCAACGCUCACAGUUACACUUCUUACUCUCAAUCCAUUCAUAUUGAAAAUGAUGAGUAGUGACUGAUGAAGCACAAAUCAGCCAA	chr6:134979338-134979432(-)	-	-	3662	p1@HBS1L	ENST00000415177.2	1.43881	2.71097	1	1	2.76389	1.32508	2.43258	6.71935
hsa-miR-3664-5p	5p	MIMAT0018086	AACUCUGUCUUCACUCAUGAGU	ACUCUG	22	Yes	-	non-canonical_miRNA	hsa-mir-3664	MI0016065	CUGUAAACUUGAAGGUAGGGAACUCUGUCUUCACUCAUGAGUACCUUCCAACACGAGCUCUCAGGAGUAAAGACAGAGUUCCCUACCUUCAAUGUGGAU	chr11:70872270-70872368(-)	MIPF0001518	mir-3664	3664	p@chr11:70781237..70781270,-	ENST00000460048.1	4.03263	16.366	1	1	0.25432	-3.77831	0	1.11989
hsa-miR-3675-5p	5p	MIMAT0018098	UAUGGGGCUUCUGUAGAGAUUUC	AUGGGG	23	NO	-	non-canonical_miRNA	hsa-mir-3675	MI0016076	GGAUGAUAAGUUAUGGGGCUUCUGUAGAGAUUUCUAUGAGAACAUCUCUAAGGAACUCCCCCAAACUGAAUUC	chr1:16858949-16859021(-)	-	-	3675	p1@MIR3675	curation	-1.02656	0.49088	1	1	-0.660116	0.366443	1.21629	0.559946
hsa-miR-3677-3p	3p	MIMAT0018101	CUCGUGGGCUCUGGCCACGGCC	UCGUGG	22	Yes	-	non-canonical_miRNA	hsa-mir-3677	MI0016078	GGCAGUGGCCAGAGCCCUGCAGUGCUGGGCAUGGGCUUCUCGUGGGCUCUGGCCACGGCC	chr16:2270713-2270772(+)	-	-	940,3677,4717	p@chr16:2318456..2318501,+	ENST00000567888.1	1.36381	2.57365	1	1	0.809595	-0.554218	0.608145	1.67984
hsa-miR-369-3p	3p	MIMAT0000721	AAUAAUACAUGGUUGAUCUUU	AUAAUA	21	Yes	Mature_miRNA	canonical_conserved_miRNA	hsa-mir-369	MI0000777	UUGAAGGGAGAUCGACCGUGUUAUAUUCGCUUUAUUGACUUCGAAUAAUACAUGGUUGAUCUUUUCUCAG	chr14:101065598-101065667(+)	MIPF0000018	mir-154	134,154,299,376c,369,376a-1,377,379,380,381,382,323a,329-1,329-2,409,412,410,376b,485,487a,494,495,496,539,544a,376a-2,487b,411,654,655,656,758,668,1185-2,1185-1,300,541,889,543,1197,1193,323b	p1@MEG3	Gtl2-Dio3	-0.316682	0.802914	1	1	8.3411	8.65779	403.808	324.209
hsa-miR-369-5p	5p	MIMAT0001621	AGAUCGACCGUGUUAUAUUCGC	GAUCGA	22	Yes	Mature_miRNA	canonical_conserved_miRNA	hsa-mir-369	MI0000777	UUGAAGGGAGAUCGACCGUGUUAUAUUCGCUUUAUUGACUUCGAAUAAUACAUGGUUGAUCUUUUCUCAG	chr14:101065598-101065667(+)	MIPF0000018	mir-154	134,154,299,376c,369,376a-1,377,379,380,381,382,323a,329-1,329-2,409,412,410,376b,485,487a,494,495,496,539,544a,376a-2,487b,411,654,655,656,758,668,1185-2,1185-1,300,541,889,543,1197,1193,323b	p1@MEG3	Gtl2-Dio3	0.133783	1.09717	1	1	5.60846	5.47468	44.3946	48.7153
hsa-miR-3691-5p	5p	MIMAT0018120	AGUGGAUGAUGGAGACUCGGUAC	GUGGAU	23	Yes	-	non-canonical_miRNA	hsa-mir-3691	MI0016092	UUGAGGCACUGGGUAGUGGAUGAUGGAGACUCGGUACCCACUGCUGAGGGUGGGGACCAAGUCUGCGUCAUCCUCUCCUCAGUGCCUCAA	chr6:5148233-5148322(-)	-	-	3691	p1@LYRM4	ENST00000468929.1	-4.14475	0.0565335	1	1	-3.77831	0.366443	1.21629	0
hsa-miR-370-3p	3p	MIMAT0000722	GCCUGCUGGGGUGGAACCUGGU	CCUGCU	22	Yes	Mature_miRNA	canonical_conserved_miRNA	hsa-mir-370	MI0000778	AGACAGAGAAGCCAGGUCACGUCUCUGCAGUUACACAGCUCACGAGUGCCUGCUGGGGUGGAACCUGGUCUGUCU	chr14:100911139-100911213(+)	MIPF0000167	mir-370	370	p1@MEG3	Gtl2-Dio3	-1.36312	0.388742	1	1	9.42326	10.7864	1766.05	686.494
hsa-miR-370-5p	5p	MIMAT0026483	CAGGUCACGUCUCUGCAGUUAC	AGGUCA	22	Yes	Star_miRNA	canonical_conserved_miRNA	hsa-mir-370	MI0000778	AGACAGAGAAGCCAGGUCACGUCUCUGCAGUUACACAGCUCACGAGUGCCUGCUGGGGUGGAACCUGGUCUGUCU	chr14:100911139-100911213(+)	MIPF0000167	mir-370	370	p1@MEG3	Gtl2-Dio3	-0.814512	0.568601	1	1	3.17505	3.98956	15.8118	8.95914
hsa-miR-372-3p	3p	MIMAT0000724	AAAGUGCUGCGACAUUUGAGCGU	AAGUGC	23	NO	Mature_miRNA	canonical_conserved_miRNA	hsa-mir-372	MI0000780	GUGGGCCUCAAAUGUGGAGCACUAUUCUGAUGUCCAAGUGGAAAGUGCUGCGACAUUUGAGCGUCAC	chr19:53787890-53787956(+)	MIPF0000068	mir-290	371a,372,373,371b	p@chr19:54290224..54290230,+	curation	0.808539	1.75144	1	1	0.25432	-0.554218	0.608145	1.11989
hsa-miR-374a-3p	3p	MIMAT0004688	CUUAUCAGAUUGUAUUGUAAUU	UUAUCA	22	Yes	Mature_miRNA	canonical_conserved_miRNA	hsa-mir-374a	MI0000782	UACAUCGGCCAUUAUAAUACAACCUGAUAAGUGUUAUAGCACUUAUCAGAUUGUAUUGUAAUUGUCUGUGUA	chrX:74287286-74287357(-)	MIPF0000288	mir-374	374a,545	p1@FTX	NR_028379	0.598473	1.51411	1	1	8.70471	8.10623	275.49	417.16
hsa-miR-374a-5p	5p	MIMAT0000727	UUAUAAUACAACCUGAUAAGUG	UAUAAU	22	Yes	Mature_miRNA	canonical_conserved_miRNA	hsa-mir-374a	MI0000782	UACAUCGGCCAUUAUAAUACAACCUGAUAAGUGUUAUAGCACUUAUCAGAUUGUAUUGUAAUUGUCUGUGUA	chrX:74287286-74287357(-)	MIPF0000288	mir-374	374a,545	p1@FTX	NR_028379	0.255224	1.19352	1	1	8.81644	8.56121	377.658	450.757
hsa-miR-374b-3p	3p	MIMAT0004956	CUUAGCAGGUUGUAUUAUCAUU	UUAGCA	22	Yes	Star_miRNA	canonical_conserved_miRNA	hsa-mir-374b	MI0005566	ACUCGGAUGGAUAUAAUACAACCUGCUAAGUGUCCUAGCACUUAGCAGGUUGUAUUAUCAUUGUCCGUGUCU	chrX:74218547-74218618(-)	MIPF0000288	mir-374	421,374b,374c	p1@FTX	NR_028379	0.702288	1.62708	1	1	5.2746	4.57231	23.7176	38.6363
hsa-miR-374b-5p	5p	MIMAT0004955	AUAUAAUACAACCUGCUAAGUG	UAUAAU	22	Yes	Mature_miRNA	canonical_conserved_miRNA	hsa-mir-374b	MI0005566	ACUCGGAUGGAUAUAAUACAACCUGCUAAGUGUCCUAGCACUUAGCAGGUUGUAUUAUCAUUGUCCGUGUCU	chrX:74218547-74218618(-)	MIPF0000288	mir-374	421,374b,374c	p1@FTX	NR_028379	0.79198	1.73145	1	1	8.92346	8.13148	280.355	485.473
hsa-miR-374c-5p	5p	MIMAT0018443	AUAAUACAACCUGCUAAGUGCU	UAAUAC	22	Yes	-	non-canonical_miRNA	hsa-mir-374c	MI0016684	ACACGGACAAUGAUAAUACAACCUGCUAAGUGCUAGGACACUUAGCAGGUUGUAUUAUAUCCAUCCGAGU	chrX:74218549-74218618(+)	MIPF0000288	mir-374	421,374b,374c	Unknown	Unknown	-0.112123	0.925226	1	1	0.25432	0.366443	1.21629	1.11989
hsa-miR-375-3p	3p	MIMAT0000728	UUUGUUCGUUCGGCUCGCGUGA	UUGUUC	22	Yes	Mature_miRNA	canonical_conserved_miRNA	hsa-mir-375	MI0000783	CCCCGCGACGAGCCCCUCGCACAAACCGGACCUGAGCGUUUUGUUCGUUCGGCUCGCGUGAGGC	chr2:219001645-219001708(-)	MIPF0000114	mir-375	375	p@chr2:219866695..219866701,-	curation	-0.403551	0.755995	1	1	2.354	2.75755	6.68959	5.03952
hsa-miR-376a-3p	3p	MIMAT0000729	AUCAUAGAGGAAAAUCCACGU	UCAUAG	21	Yes	Mature_miRNA	canonical_conserved_miRNA	hsa-mir-376a-1	MI0000784	UAAAAGGUAGAUUCUCCUUCUAUGAGUACAUUAUUUAUGAUUAAUCAUAGAGGAAAAUCCACGUUUUC	chr14:101040782-101040849(+)	MIPF0000091	mir-368	134,154,299,376c,369,376a-1,377,379,380,381,382,323a,329-1,329-2,409,412,410,376b,485,487a,494,495,496,539,544a,376a-2,487b,411,654,655,656,758,668,1185-2,1185-1,300,541,889,543,1197,1193,323b	p1@MEG3	Gtl2-Dio3	-0.92091	0.528176	1	1	5.6573	6.57821	95.4787	50.3952
hsa-miR-376a-3p	3p	MIMAT0000729	AUCAUAGAGGAAAAUCCACGU	UCAUAG	21	Yes	Mature_miRNA	canonical_conserved_miRNA	hsa-mir-376a-2	MI0003529	GGUAUUUAAAAGGUAGAUUUUCCUUCUAUGGUUACGUGUUUGAUGGUUAAUCAUAGAGGAAAAUCCACGUUUUCAGUAUC	chr14:101040069-101040148(+)	MIPF0000091	mir-368	134,154,299,376c,369,376a-1,377,379,380,381,382,323a,329-1,329-2,409,412,410,376b,485,487a,494,495,496,539,544a,376a-2,487b,411,654,655,656,758,668,1185-2,1185-1,300,541,889,543,1197,1193,323b	p1@MEG3	Gtl2-Dio3	-0.92091	0.528176	1	1	5.6573	6.57821	95.4787	50.3952
hsa-miR-376a-5p	5p	MIMAT0003386	GUAGAUUCUCCUUCUAUGAGUA	UAGAUU	22	Yes	Star_miRNA	canonical_conserved_miRNA	hsa-mir-376a-1	MI0000784	UAAAAGGUAGAUUCUCCUUCUAUGAGUACAUUAUUUAUGAUUAAUCAUAGAGGAAAAUCCACGUUUUC	chr14:101040782-101040849(+)	MIPF0000091	mir-368	134,154,299,376c,369,376a-1,377,379,380,381,382,323a,329-1,329-2,409,412,410,376b,485,487a,494,495,496,539,544a,376a-2,487b,411,654,655,656,758,668,1185-2,1185-1,300,541,889,543,1197,1193,323b	p1@MEG3	Gtl2-Dio3	0.0865503	1.06183	1	1	3.08271	2.99616	7.90588	8.39919
hsa-miR-376b-3p	3p	MIMAT0002172	AUCAUAGAGGAAAAUCCAUGUU	UCAUAG	22	Yes	Mature_miRNA	canonical_conserved_miRNA	hsa-mir-376b	MI0002466	CAGUCCUUCUUUGGUAUUUAAAACGUGGAUAUUCCUUCUAUGUUUACGUGAUUCCUGGUUAAUCAUAGAGGAAAAUCCAUGUUUUCAGUAUCAAAUGCUG	chr14:101040436-101040535(+)	MIPF0000091	mir-368	134,154,299,376c,369,376a-1,377,379,380,381,382,323a,329-1,329-2,409,412,410,376b,485,487a,494,495,496,539,544a,376a-2,487b,411,654,655,656,758,668,1185-2,1185-1,300,541,889,543,1197,1193,323b	p1@MEG3	Gtl2-Dio3	-0.322685	0.79958	1	1	2.87817	3.20086	9.12217	7.2793
hsa-miR-376b-5p	5p	MIMAT0022923	CGUGGAUAUUCCUUCUAUGUUU	GUGGAU	22	Yes	Star_miRNA	canonical_conserved_miRNA	hsa-mir-376b	MI0002466	CAGUCCUUCUUUGGUAUUUAAAACGUGGAUAUUCCUUCUAUGUUUACGUGAUUCCUGGUUAAUCAUAGAGGAAAAUCCAUGUUUUCAGUAUCAAAUGCUG	chr14:101040436-101040535(+)	MIPF0000091	mir-368	134,154,299,376c,369,376a-1,377,379,380,381,382,323a,329-1,329-2,409,412,410,376b,485,487a,494,495,496,539,544a,376a-2,487b,411,654,655,656,758,668,1185-2,1185-1,300,541,889,543,1197,1193,323b	p1@MEG3	Gtl2-Dio3	1.22357	2.33524	1	1	3.69506	2.47149	5.4733	12.8788
hsa-miR-376c-3p	3p	MIMAT0000720	AACAUAGAGGAAAUUCCACGU	ACAUAG	21	Yes	Mature_miRNA	canonical_conserved_miRNA	hsa-mir-376c	MI0000776	AAAAGGUGGAUAUUCCUUCUAUGUUUAUGUUAUUUAUGGUUAAACAUAGAGGAAAUUCCACGUUUU	chr14:101039690-101039755(+)	MIPF0000091	mir-368	134,154,299,376c,369,376a-1,377,379,380,381,382,323a,329-1,329-2,409,412,410,376b,485,487a,494,495,496,539,544a,376a-2,487b,411,654,655,656,758,668,1185-2,1185-1,300,541,889,543,1197,1193,323b	p1@MEG3	Gtl2-Dio3	0.010926	1.0076	1	1	6.60738	6.59646	96.695	97.4306
hsa-miR-376c-5p	5p	MIMAT0022861	GGUGGAUAUUCCUUCUAUGUU	GUGGAU	21	Yes	Star_miRNA	canonical_conserved_miRNA	hsa-mir-376c	MI0000776	AAAAGGUGGAUAUUCCUUCUAUGUUUAUGUUAUUUAUGGUUAAACAUAGAGGAAAUUCCACGUUUU	chr14:101039690-101039755(+)	MIPF0000091	mir-368	134,154,299,376c,369,376a-1,377,379,380,381,382,323a,329-1,329-2,409,412,410,376b,485,487a,494,495,496,539,544a,376a-2,487b,411,654,655,656,758,668,1185-2,1185-1,300,541,889,543,1197,1193,323b	p1@MEG3	Gtl2-Dio3	1.05716	2.08083	1	1	3.81471	2.75755	6.68959	13.9987
hsa-miR-377-3p	3p	MIMAT0000730	AUCACACAAAGGCAACUUUUGU	UCACAC	22	Yes	Mature_miRNA	canonical_conserved_miRNA	hsa-mir-377	MI0000785	UUGAGCAGAGGUUGCCCUUGGUGAAUUCGCUUUAUUUAUGUUGAAUCACACAAAGGCAACUUUUGUUUG	chr14:101062050-101062118(+)	MIPF0000018	mir-154	134,154,299,376c,369,376a-1,377,379,380,381,382,323a,329-1,329-2,409,412,410,376b,485,487a,494,495,496,539,544a,376a-2,487b,411,654,655,656,758,668,1185-2,1185-1,300,541,889,543,1197,1193,323b	p1@MEG3	Gtl2-Dio3	0.22765	1.17093	1	1	3.97741	3.74976	13.3792	15.6785
hsa-miR-377-5p	5p	MIMAT0004689	AGAGGUUGCCCUUGGUGAAUUC	GAGGUU	22	Yes	Mature_miRNA	canonical_conserved_miRNA	hsa-mir-377	MI0000785	UUGAGCAGAGGUUGCCCUUGGUGAAUUCGCUUUAUUUAUGUUGAAUCACACAAAGGCAACUUUUGUUUG	chr14:101062050-101062118(+)	MIPF0000018	mir-154	134,154,299,376c,369,376a-1,377,379,380,381,382,323a,329-1,329-2,409,412,410,376b,485,487a,494,495,496,539,544a,376a-2,487b,411,654,655,656,758,668,1185-2,1185-1,300,541,889,543,1197,1193,323b	p1@MEG3	Gtl2-Dio3	-0.00805631	0.994431	1	1	3.92519	3.93324	15.2036	15.1185
hsa-miR-378a-3p	3p	MIMAT0000732	ACUGGACUUGGAGUCAGAAGGC	CUGGAC	22	Yes	Mature_miRNA	canonical_conserved_miRNA	hsa-mir-378a	MI0000786	AGGGCUCCUGACUCCAGGUCCUGUGUGUUACCUAGAAAUAGCACUGGACUUGGAGUCAGAAGGCCU	chr5:149732825-149732890(+)	MIPF0000168	mir-378	378a	p1@PPARGC1B	ENST00000309241.5	-0.101431	0.932108	1	1	8.84483	8.94626	493.205	459.716
hsa-miR-378a-5p	5p	MIMAT0000731	CUCCUGACUCCAGGUCCUGUGU	UCCUGA	22	Yes	Star_miRNA	canonical_conserved_miRNA	hsa-mir-378a	MI0000786	AGGGCUCCUGACUCCAGGUCCUGUGUGUUACCUAGAAAUAGCACUGGACUUGGAGUCAGAAGGCCU	chr5:149732825-149732890(+)	MIPF0000168	mir-378	378a	p1@PPARGC1B	ENST00000309241.5	0.703553	1.62851	1	1	3.17505	2.47149	5.4733	8.95914
hsa-miR-378c	5p	MIMAT0016847	ACUGGACUUGGAGUCAGAAGAGUGG	CUGGAC	25	NO	-	non-canonical_miRNA	hsa-mir-378c	MI0015825	GGAGGCCAUCACUGGACUUGGAGUCAGAAGAGUGGAGUCGGGUCAGACUUCAACUCUGACUUUGAAGGUGGUGAGUGCCUC	chr10:130962588-130962668(-)	-	-	378c	Unknown	Unknown	0.354108	1.2782	1	1	5.39468	5.04057	32.8398	41.996
hsa-miR-378d	5p	MIMAT0018926	ACUGGACUUGGAGUCAGAAA	CUGGAC	20	NO	-	non-canonical_miRNA	hsa-mir-378d-1	MI0016749	ACUGUUUCUGUCCUUGUUCUUGUUGUUAUUACUGGACUUGGAGUCAGAAACAGG	chr4:5923275-5923328(-)	MIPF0000168	mir-378	378d-1	Unknown	Unknown	0.233078	1.17534	1	1	3.69506	3.46198	10.9466	12.8788
hsa-miR-378d	5p	MIMAT0018926	ACUGGACUUGGAGUCAGAAA	CUGGAC	20	NO	-	non-canonical_miRNA	hsa-mir-378d-2	MI0003840	GAAUGGUUACAAGGAGAGAACACUGGACUUGGAGUCAGAAAACUUUCAUCCAAGUCAUUCCCUGCUCUAAGUCCCAUUUCUGUUCCAUGAGAUUGUUU	chr8:93916022-93916119(-)	MIPF0000168	mir-378	378d-2	p@chr8:94928861..94928882,-	ENST00000607097.1	0.0820298	1.05851	1	1	3.69506	3.61303	12.1629	12.8788
hsa-miR-378e	5p	MIMAT0018927	ACUGGACUUGGAGUCAGGA	CUGGAC	19	NO	-	non-canonical_miRNA	hsa-mir-378e	MI0016750	CUGACUCCAGUGUCCAGGCCAGGGGCAGACAGUGGACAGAGAACAGUGCCCAAGACCACUGGACUUGGAGUCAGGACAU	chr5:170028488-170028566(+)	MIPF0000168	mir-378	378e	p1@DOCK2	ENST00000524185.1	4.5879	24.0489	1	1	0.809595	-3.77831	0	1.67984
hsa-miR-378f	5p	MIMAT0018932	ACUGGACUUGGAGCCAGAAG	CUGGAC	20	NO	-	non-canonical_miRNA	hsa-mir-378f	MI0016756	GUCAGGUCCUGGACUCCCAUAGUUUUCAGGCUGCUAAACAACAGAACGAGCACUGGACUUGGAGCCAGAAGUCUUGGG	chr1:23929070-23929147(+)	-	-	378f	Unknown	Unknown	0.672219	1.59352	1	1	1.99729	1.32508	2.43258	3.91962
hsa-miR-378g	5p	MIMAT0018937	ACUGGGCUUGGAGUCAGAAG	CUGGGC	20	NO	-	non-canonical_miRNA	hsa-mir-378g	MI0016761	CACUGGGCUUGGAGUCAGAAGACCUGGCUCCAGCCCAGCUC	:-()	-	-	378g	p1@ENST00000414374,p1@ENST00000418366,p1@ENST00000421997	ENST00000421997.1	-1.38427	0.383085	1	1	0.25432	1.63859	3.04072	1.11989
hsa-miR-378i	5p	MIMAT0019074	ACUGGACUAGGAGUCAGAAGG	CUGGAC	21	NO	-	non-canonical_miRNA	hsa-mir-378i	MI0016902	GGGAGCACUGGACUAGGAGUCAGAAGGUGGAGUUCUGGGUGCUGUUUUCCCACUCUUGGGCCCUGGGCAUGUUCUG	chr22:41923222-41923297(-)	-	-	378i	Unknown	Unknown	-0.0992782	0.9335	1	1	6.36431	6.46359	88.181	82.3121
hsa-miR-379-3p	3p	MIMAT0004690	UAUGUAACAUGGUCCACUAACU	AUGUAA	22	Yes	Star_miRNA	canonical_conserved_miRNA	hsa-mir-379	MI0000787	AGAGAUGGUAGACUAUGGAACGUAGGCGUUAUGAUUUCUGACCUAUGUAACAUGGUCCACUAACUCU	chr14:101022066-101022132(+)	MIPF0000126	mir-379	134,154,299,376c,369,376a-1,377,379,380,381,382,323a,329-1,329-2,409,412,410,376b,485,487a,494,495,496,539,544a,376a-2,487b,411,654,655,656,758,668,1185-2,1185-1,300,541,889,543,1197,1193,323b	p1@MEG3	Gtl2-Dio3	-0.670129	0.62845	1	1	5.62492	6.29505	78.4507	49.2753
hsa-miR-379-5p	5p	MIMAT0000733	UGGUAGACUAUGGAACGUAGG	GGUAGA	21	Yes	Mature_miRNA	canonical_conserved_miRNA	hsa-mir-379	MI0000787	AGAGAUGGUAGACUAUGGAACGUAGGCGUUAUGAUUUCUGACCUAUGUAACAUGGUCCACUAACUCU	chr14:101022066-101022132(+)	MIPF0000126	mir-379	134,154,299,376c,369,376a-1,377,379,380,381,382,323a,329-1,329-2,409,412,410,376b,485,487a,494,495,496,539,544a,376a-2,487b,411,654,655,656,758,668,1185-2,1185-1,300,541,889,543,1197,1193,323b	p1@MEG3	Gtl2-Dio3	-0.237319	0.84832	1	1	10.7955	11.0328	2095.06	1777.27
hsa-miR-380-3p	3p	MIMAT0000735	UAUGUAAUAUGGUCCACAUCUU	AUGUAA	22	Yes	Mature_miRNA	canonical_conserved_miRNA	hsa-mir-380	MI0000788	AAGAUGGUUGACCAUAGAACAUGCGCUAUCUCUGUGUCGUAUGUAAUAUGGUCCACAUCUU	chr14:101025017-101025077(+)	MIPF0000126	mir-379	134,154,299,376c,369,376a-1,377,379,380,381,382,323a,329-1,329-2,409,412,410,376b,485,487a,494,495,496,539,544a,376a-2,487b,411,654,655,656,758,668,1185-2,1185-1,300,541,889,543,1197,1193,323b	p1@MEG3	Gtl2-Dio3	-0.421187	0.74681	1	1	3.26183	3.68301	12.771	9.51908
hsa-miR-380-5p	5p	MIMAT0000734	UGGUUGACCAUAGAACAUGCGC	GGUUGA	22	Yes	Mature_miRNA	canonical_conserved_miRNA	hsa-mir-380	MI0000788	AAGAUGGUUGACCAUAGAACAUGCGCUAUCUCUGUGUCGUAUGUAAUAUGGUCCACAUCUU	chr14:101025017-101025077(+)	MIPF0000126	mir-379	134,154,299,376c,369,376a-1,377,379,380,381,382,323a,329-1,329-2,409,412,410,376b,485,487a,494,495,496,539,544a,376a-2,487b,411,654,655,656,758,668,1185-2,1185-1,300,541,889,543,1197,1193,323b	p1@MEG3	Gtl2-Dio3	0.461894	1.37735	1	1	3.34368	2.88179	7.29774	10.079
hsa-miR-381-3p	3p	MIMAT0000736	UAUACAAGGGCAAGCUCUCUGU	AUACAA	22	Yes	Mature_miRNA	canonical_conserved_miRNA	hsa-mir-381	MI0000789	UACUUAAAGCGAGGUUGCCCUUUGUAUAUUCGGUUUAUUGACAUGGAAUAUACAAGGGCAAGCUCUCUGUGAGUA	chr14:101045920-101045994(+)	MIPF0000018	mir-154	134,154,299,376c,369,376a-1,377,379,380,381,382,323a,329-1,329-2,409,412,410,376b,485,487a,494,495,496,539,544a,376a-2,487b,411,654,655,656,758,668,1185-2,1185-1,300,541,889,543,1197,1193,323b	p1@MEG3	Gtl2-Dio3	-0.386488	0.764989	1	1	13.4159	13.8024	14286.5	10929
hsa-miR-381-5p	5p	MIMAT0022862	AGCGAGGUUGCCCUUUGUAUAU	GCGAGG	22	Yes	Star_miRNA	canonical_conserved_miRNA	hsa-mir-381	MI0000789	UACUUAAAGCGAGGUUGCCCUUUGUAUAUUCGGUUUAUUGACAUGGAAUAUACAAGGGCAAGCUCUCUGUGAGUA	chr14:101045920-101045994(+)	MIPF0000018	mir-154	134,154,299,376c,369,376a-1,377,379,380,381,382,323a,329-1,329-2,409,412,410,376b,485,487a,494,495,496,539,544a,376a-2,487b,411,654,655,656,758,668,1185-2,1185-1,300,541,889,543,1197,1193,323b	p1@MEG3	Gtl2-Dio3	-1.58408	0.333538	1	1	-0.660116	0.923959	1.82443	0.559946
hsa-miR-382-3p	3p	MIMAT0022697	AAUCAUUCACGGACAACACUU	AUCAUU	21	Yes	Mature_miRNA	canonical_conserved_miRNA	hsa-mir-382	MI0000790	UACUUGAAGAGAAGUUGUUCGUGGUGGAUUCGCUUUACUUAUGACGAAUCAUUCACGGACAACACUUUUUUCAGUA	chr14:101054306-101054381(+)	MIPF0000018	mir-154	134,154,299,376c,369,376a-1,377,379,380,381,382,323a,329-1,329-2,409,412,410,376b,485,487a,494,495,496,539,544a,376a-2,487b,411,654,655,656,758,668,1185-2,1185-1,300,541,889,543,1197,1193,323b	p1@MEG3	Gtl2-Dio3	-0.268992	0.829899	1	1	8.72966	8.99865	511.45	424.439
hsa-miR-382-5p	5p	MIMAT0000737	GAAGUUGUUCGUGGUGGAUUCG	AAGUUG	22	Yes	Mature_miRNA	canonical_conserved_miRNA	hsa-mir-382	MI0000790	UACUUGAAGAGAAGUUGUUCGUGGUGGAUUCGCUUUACUUAUGACGAAUCAUUCACGGACAACACUUUUUUCAGUA	chr14:101054306-101054381(+)	MIPF0000018	mir-154	134,154,299,376c,369,376a-1,377,379,380,381,382,323a,329-1,329-2,409,412,410,376b,485,487a,494,495,496,539,544a,376a-2,487b,411,654,655,656,758,668,1185-2,1185-1,300,541,889,543,1197,1193,323b	p1@MEG3	Gtl2-Dio3	-0.263667	0.832968	1	1	8.61895	8.88262	471.92	393.082
hsa-miR-383-5p	5p	MIMAT0000738	AGAUCAGAAGGUGAUUGUGGCU	GAUCAG	22	NO	Mature_miRNA	canonical_conserved_miRNA	hsa-mir-383	MI0000791	CUCCUCAGAUCAGAAGGUGAUUGUGGCUUUGGGUGGAUAUUAAUCAGCCACAGCACUGCCUGGUCAGAAAGAG	chr8:14853438-14853510(-)	MIPF0000137	mir-383	383	p1@SGCZ	ENST00000382080.1	-0.904775	0.534116	1	1	1.20956	2.11433	4.25701	2.23978
hsa-miR-3909	5p	MIMAT0018183	UGUCCUCUAGGGCCUGCAGUCU	GUCCUC	22	NO	Mature_miRNA	canonical_hsa-specific_miRNA	hsa-mir-3909	MI0016413	GGUAUGCUGUUGCGCUGUCCUUCCUCUGGGGAGCAGGCUCCGGGGGACAGGGAAAAGCACACAAGGAACUUGUCCUCUAGGGCCUGCAGUCUCAUGGGAGAGUGACAUGCACCAGGACC	chr22:35335640-35335758(+)	-	-	3909,6069	p1@TOM1	ENST00000436462.2	-0.178782	0.883449	1	1	4.72194	4.90072	29.7991	26.3175
hsa-miR-3912-3p	3p	MIMAT0018186	UAACGCAUAAUAUGGACAUGU	AACGCA	21	Yes	-	non-canonical_miRNA	hsa-mir-3912	MI0016416	AGAGAGGAAUGAACAGUUAAAUUAUAACAUGUCCAUAUUAUGGGUUAGUUGUGGACACAUACUAACGCAUAAUAUGGACAUGUUAUAAUUUAACUGUUCCUUUCU	chr5:171386656-171386760(-)	MIPF0001601	mir-3912	3912	p@chr5:170814498..170814510,-	curation	-1.98519	0.252579	1	1	-0.660116	1.32508	2.43258	0.559946
hsa-miR-3913-5p	5p	MIMAT0018187	UUUGGGACUGAUCUUGAUGUCU	UUGGGA	22	Yes	-	non-canonical_miRNA	hsa-mir-3913-1	MI0016417	UUGUUUAUAAUAAACUGAAAUAUUUGGGACUGAUCUUGAUGUCUGCCAAAACCUUGGCAGACAUCAAGAUCAGUCCCAAAUAUUUCAGUUUAUUAUAGACAG	chr12:69584722-69584823(-)	MIPF0001134	mir-3913	3913-1,3913-2	Unknown	Unknown	1.26268	2.39942	1	1	2.18664	0.923959	1.82443	4.47957
hsa-miR-3913-5p	5p	MIMAT0018187	UUUGGGACUGAUCUUGAUGUCU	UUGGGA	22	Yes	-	non-canonical_miRNA	hsa-mir-3913-2	MI0016418	UGUCUAUAAUAAACUGAAAUAUUUGGGACUGAUCUUGAUGUCUGCCAAGGUUUUGGCAGACAUCAAGAUCAGUCCCAAAUAUUUCAGUUUAUUAUAAACA	chr12:69584723-69584822(+)	MIPF0001134	mir-3913	3913-1,3913-2	Unknown	Unknown	1.26268	2.39942	1	1	2.18664	0.923959	1.82443	4.47957
hsa-miR-3928-3p	3p	MIMAT0018205	GGAGGAACCUUGGAGCUUCGGC	GAGGAA	22	Yes	-	non-canonical_miRNA	hsa-mir-3928	MI0016438	GCUGAAGCUCUAAGGUUCCGCCUGCGGGCAGGAAGCGGAGGAACCUUGGAGCUUCGGC	chr22:31160062-31160119(-)	-	-	3928	Unknown	Unknown	-1.64166	0.320487	1	1	0.25432	1.89598	3.64887	1.11989
hsa-miR-3934-5p	5p	MIMAT0018349	UCAGGUGUGGAAACUGAGGCAG	CAGGUG	22	Yes	Mature_miRNA	canonical_conserved_miRNA	hsa-mir-3934	MI0016590	CACAGCCCUUCCUGUCCCCAGUUUUCAGGUGUGGAAACUGAGGCAGGAGGCAGUGAAGUAACUUGCUCAGGUUGCACAGCUGGGAAGUGGAGCAGGGAUUUGAAUCC	chr6:33698128-33698234(+)	MIPF0001584	mir-3934	3934	Unknown	Unknown	-1.35942	0.389738	1	1	1.52236	2.88179	7.29774	2.79973
hsa-miR-3940-3p	3p	MIMAT0018356	CAGCCCGGAUCCCAGCCCACUU	AGCCCG	22	Yes	Mature_miRNA	canonical_hsa-specific_miRNA	hsa-mir-3940	MI0016597	GCUUAUCGAGGAAAAGAUCGAGGUGGGUUGGGGCGGGCUCUGGGGAUUUGGUCUCACAGCCCGGAUCCCAGCCCACUUACCUUGGUUACUCUCCUUCCUUCU	chr19:6416410-6416511(-)	MIPF0001599	mir-3940	3940	p1@KHSRP	NM_003685	0.525431	1.43936	1	1	2.63976	2.11433	4.25701	6.15941
hsa-miR-3960	5p	MIMAT0019337	GGCGGCGGCGGAGGCGGGGG	GCGGCG	20	NO	-	non-canonical_miRNA	hsa-mir-3960	MI0016964	GGCGCCCCGGCUCCCCGCGCCCCCGAUCGGGGCCGCCGCUAGUAGUGGCGGCGGCGGAGGCGGGGGCAGCGGCGGCGGCGGCGGAGGCGCC	chr9:127785833-127785923(+)	MIPF0001271	mir-3960	2861,3960	p2@CDK9	ENST00000421939.1	-1.09617	0.467755	1	1	4.33849	5.43467	43.1783	20.1581
hsa-miR-409-3p	3p	MIMAT0001639	GAAUGUUGCUCGGUGAACCCCU	AAUGUU	22	Yes	Mature_miRNA	canonical_conserved_miRNA	hsa-mir-409	MI0001735	UGGUACUCGGGGAGAGGUUACCCGAGCAACUUUGCAUCUGGACGACGAAUGUUGCUCGGUGAACCCCUUUUCGGUAUCA	chr14:101065300-101065378(+)	MIPF0000018	mir-154	134,154,299,376c,369,376a-1,377,379,380,381,382,323a,329-1,329-2,409,412,410,376b,485,487a,494,495,496,539,544a,376a-2,487b,411,654,655,656,758,668,1185-2,1185-1,300,541,889,543,1197,1193,323b	p1@MEG3	Gtl2-Dio3	-0.440699	0.736778	1	1	10.4915	10.9322	1953.97	1439.62
hsa-miR-409-5p	5p	MIMAT0001638	AGGUUACCCGAGCAACUUUGCAU	GGUUAC	23	Yes	Star_miRNA	canonical_conserved_miRNA	hsa-mir-409	MI0001735	UGGUACUCGGGGAGAGGUUACCCGAGCAACUUUGCAUCUGGACGACGAAUGUUGCUCGGUGAACCCCUUUUCGGUAUCA	chr14:101065300-101065378(+)	MIPF0000018	mir-154	134,154,299,376c,369,376a-1,377,379,380,381,382,323a,329-1,329-2,409,412,410,376b,485,487a,494,495,496,539,544a,376a-2,487b,411,654,655,656,758,668,1185-2,1185-1,300,541,889,543,1197,1193,323b	p1@MEG3	Gtl2-Dio3	-0.671025	0.62806	1	1	8.17774	8.84877	460.974	289.492
hsa-miR-410-3p	3p	MIMAT0002171	AAUAUAACACAGAUGGCCUGU	AUAUAA	21	NO	Mature_miRNA	canonical_conserved_miRNA	hsa-mir-410	MI0002465	GGUACCUGAGAAGAGGUUGUCUGUGAUGAGUUCGCUUUUAUUAAUGACGAAUAUAACACAGAUGGCCUGUUUUCAGUACC	chr14:101065912-101065991(+)	MIPF0000018	mir-154	134,154,299,376c,369,376a-1,377,379,380,381,382,323a,329-1,329-2,409,412,410,376b,485,487a,494,495,496,539,544a,376a-2,487b,411,654,655,656,758,668,1185-2,1185-1,300,541,889,543,1197,1193,323b	p1@MEG3	Gtl2-Dio3	-0.181248	0.88194	1	1	6.2522	6.43345	86.3565	76.1527
hsa-miR-410-5p	5p	MIMAT0026558	AGGUUGUCUGUGAUGAGUUCG	GGUUGU	21	NO	Star_miRNA	canonical_conserved_miRNA	hsa-mir-410	MI0002465	GGUACCUGAGAAGAGGUUGUCUGUGAUGAGUUCGCUUUUAUUAAUGACGAAUAUAACACAGAUGGCCUGUUUUCAGUACC	chr14:101065912-101065991(+)	MIPF0000018	mir-154	134,154,299,376c,369,376a-1,377,379,380,381,382,323a,329-1,329-2,409,412,410,376b,485,487a,494,495,496,539,544a,376a-2,487b,411,654,655,656,758,668,1185-2,1185-1,300,541,889,543,1197,1193,323b	p1@MEG3	Gtl2-Dio3	0.140699	1.10244	1	1	1.77928	1.63859	3.04072	3.35968
hsa-miR-411-3p	3p	MIMAT0004813	UAUGUAACACGGUCCACUAACC	AUGUAA	22	Yes	Star_miRNA	canonical_conserved_miRNA	hsa-mir-411	MI0003675	UGGUACUUGGAGAGAUAGUAGACCGUAUAGCGUACGCUUUAUCUGUGACGUAUGUAACACGGUCCACUAACCCUCAGUAUCAAAUCCAUCCCCGAG	chr14:101023325-101023420(+)	MIPF0000126	mir-379	134,154,299,376c,369,376a-1,377,379,380,381,382,323a,329-1,329-2,409,412,410,376b,485,487a,494,495,496,539,544a,376a-2,487b,411,654,655,656,758,668,1185-2,1185-1,300,541,889,543,1197,1193,323b	p1@MEG3	Gtl2-Dio3	-0.172604	0.88724	1	1	6.20918	6.38178	83.3158	73.9129
hsa-miR-411-5p	5p	MIMAT0003329	UAGUAGACCGUAUAGCGUACG	AGUAGA	21	Yes	Mature_miRNA	canonical_conserved_miRNA	hsa-mir-411	MI0003675	UGGUACUUGGAGAGAUAGUAGACCGUAUAGCGUACGCUUUAUCUGUGACGUAUGUAACACGGUCCACUAACCCUCAGUAUCAAAUCCAUCCCCGAG	chr14:101023325-101023420(+)	MIPF0000126	mir-379	134,154,299,376c,369,376a-1,377,379,380,381,382,323a,329-1,329-2,409,412,410,376b,485,487a,494,495,496,539,544a,376a-2,487b,411,654,655,656,758,668,1185-2,1185-1,300,541,889,543,1197,1193,323b	p1@MEG3	Gtl2-Dio3	-0.0988736	0.933762	1	1	9.97243	10.0713	1075.81	1004.54
hsa-miR-412-3p	3p	MIMAT0002170	ACUUCACCUGGUCCACUAGCCGU	CUUCAC	23	NO	Star_miRNA	canonical_conserved_miRNA	hsa-mir-412	MI0002464	CUGGGGUACGGGGAUGGAUGGUCGACCAGUUGGAAAGUAAUUGUUUCUAAUGUACUUCACCUGGUCCACUAGCCGUCCGUAUCCGCUGCAG	chr14:101065447-101065537(+)	MIPF0000192	mir-412	134,154,299,376c,369,376a-1,377,379,380,381,382,323a,329-1,329-2,409,412,410,376b,485,487a,494,495,496,539,544a,376a-2,487b,411,654,655,656,758,668,1185-2,1185-1,300,541,889,543,1197,1193,323b	p1@MEG3	Gtl2-Dio3	-0.112123	0.925226	1	1	0.25432	0.366443	1.21629	1.11989
hsa-miR-412-5p	5p	MIMAT0026557	UGGUCGACCAGUUGGAAAGUAAU	GGUCGA	23	NO	Mature_miRNA	canonical_conserved_miRNA	hsa-mir-412	MI0002464	CUGGGGUACGGGGAUGGAUGGUCGACCAGUUGGAAAGUAAUUGUUUCUAAUGUACUUCACCUGGUCCACUAGCCGUCCGUAUCCGCUGCAG	chr14:101065447-101065537(+)	MIPF0000192	mir-412	134,154,299,376c,369,376a-1,377,379,380,381,382,323a,329-1,329-2,409,412,410,376b,485,487a,494,495,496,539,544a,376a-2,487b,411,654,655,656,758,668,1185-2,1185-1,300,541,889,543,1197,1193,323b	p1@MEG3	Gtl2-Dio3	0.014705	1.01024	1	1	5.46952	5.45481	43.7864	44.2357
hsa-miR-421	5p	MIMAT0003339	AUCAACAGACAUUAAUUGGGCGC	UCAACA	23	NO	Mature_miRNA	canonical_conserved_miRNA	hsa-mir-421	MI0003685	GCACAUUGUAGGCCUCAUUAAAUGUUUGUUGAAUGAAAAAAUGAAUCAUCAACAGACAUUAAUUGGGCGCCUGCUCUGUGAUCUC	chrX:74218377-74218461(-)	MIPF0000098	mir-95	421,374b,374c	p1@FTX	NR_028379	-0.270239	0.829182	1	1	4.33849	4.60873	24.3258	20.1581
hsa-miR-422a	5p	MIMAT0001339	ACUGGACUUAGGGUCAGAAGGC	CUGGAC	22	NO	-	non-canonical_miRNA	hsa-mir-422a	MI0001444	GAGAGAAGCACUGGACUUAGGGUCAGAAGGCCUGAGUCUCUCUGCUGCAGAUGGGCUCUCUGUCCCUGAGCCAAGCUUUGUCCUCCCUGG	chr15:63870930-63871019(-)	MIPF0000548	mir-422	422a	p@chr15:64163505..64163506,-	NR_029944	0.598404	1.51404	1	1	1.52236	0.923959	1.82443	2.79973
hsa-miR-423-3p	3p	MIMAT0001340	AGCUCGGUCUGAGGCCCCUCAGU	GCUCGG	23	Yes	Mature_miRNA	canonical_conserved_miRNA	hsa-mir-423	MI0001445	AUAAAGGAAGUUAGGCUGAGGGGCAGAGAGCGAGACUUUUCUAUUUUCCAAAAGCUCGGUCUGAGGCCCCUCAGUCUUGCUUCCUAACCCGCGC	chr17:30117079-30117172(+)	MIPF0000329	mir-423	423,3184	p1@NSRP1	ENST00000475652.1	-0.510227	0.702112	1	1	10.9784	11.4886	2873.48	2017.49
hsa-miR-423-5p	5p	MIMAT0004748	UGAGGGGCAGAGAGCGAGACUUU	GAGGGG	23	Yes	Mature_miRNA	canonical_conserved_miRNA	hsa-mir-423	MI0001445	AUAAAGGAAGUUAGGCUGAGGGGCAGAGAGCGAGACUUUUCUAUUUUCCAAAAGCUCGGUCUGAGGCCCCUCAGUCUUGCUUCCUAACCCGCGC	chr17:30117079-30117172(+)	MIPF0000329	mir-423	423,3184	p1@NSRP1	ENST00000475652.1	-0.453617	0.73021	1	1	8.57726	9.03088	523.004	381.883
hsa-miR-424-3p	3p	MIMAT0004749	CAAAACGUGAGGCGCUGCUAU	AAAACG	21	Yes	Star_miRNA	canonical_conserved_miRNA	hsa-mir-424	MI0001446	CGAGGGGAUACAGCAGCAAUUCAUGUUUUGAAGUGUUCUAAAUGGUUCAAAACGUGAGGCGCUGCUAUACCCCCUCGUGGGGAAGGUAGAAGGUGGGG	chrX:134546614-134546711(-)	MIPF0000164	mir-322	424,450a-1,450a-2,503,542,450b	p@chrX:133683665..133683681,-	curation	2.8638	7.27932	1	1	10.6781	7.81433	225.014	1638.4
hsa-miR-424-5p	5p	MIMAT0001341	CAGCAGCAAUUCAUGUUUUGAA	AGCAGC	22	Yes	Mature_miRNA	canonical_conserved_miRNA	hsa-mir-424	MI0001446	CGAGGGGAUACAGCAGCAAUUCAUGUUUUGAAGUGUUCUAAAUGGUUCAAAACGUGAGGCGCUGCUAUACCCCCUCGUGGGGAAGGUAGAAGGUGGGG	chrX:134546614-134546711(-)	MIPF0000164	mir-322	424,450a-1,450a-2,503,542,450b	p@chrX:133683665..133683681,-	curation	0.968634	1.95699	1	1	8.4116	7.44296	173.929	340.447
hsa-miR-425-3p	3p	MIMAT0001343	AUCGGGAAUGUCGUGUCCGCCC	UCGGGA	22	Yes	Star_miRNA	canonical_conserved_miRNA	hsa-mir-425	MI0001448	GAAAGCGCUUUGGAAUGACACGAUCACUCCCGUUGAGUGGGCACCCGAGAAGCCAUCGGGAAUGUCGUGUCCGCCCAGUGCUCUUUC	chr3:49020148-49020234(-)	MIPF0000242	mir-425	191,425	p2@DALRD3	ENST00000313778.5	-0.977294	0.507932	1	1	4.41622	5.39351	41.962	21.278
hsa-miR-425-5p	5p	MIMAT0003393	AAUGACACGAUCACUCCCGUUGA	AUGACA	23	Yes	Mature_miRNA	canonical_conserved_miRNA	hsa-mir-425	MI0001448	GAAAGCGCUUUGGAAUGACACGAUCACUCCCGUUGAGUGGGCACCCGAGAAGCCAUCGGGAAUGUCGUGUCCGCCCAGUGCUCUUUC	chr3:49020148-49020234(-)	MIPF0000242	mir-425	191,425	p2@DALRD3	ENST00000313778.5	-0.961272	0.513604	1	1	8.50127	9.46254	705.448	362.285
hsa-miR-4284	5p	MIMAT0016915	GGGCUCACAUCACCCCAU	GGCUCA	18	NO	-	non-canonical_miRNA	hsa-mir-4284	MI0015893	GUUCUGUGAGGGGCUCACAUCACCCCAUCAAAGUGGGGACUCAUGGGGAGAGGGGGUAGUUAGGAGCUUUGAUAGAGGCGG	chr7:73711317-73711397(+)	-	-	4284	Unknown	Unknown	-4.14475	0.0565335	1	1	-3.77831	0.366443	1.21629	0
hsa-miR-4286	5p	MIMAT0016916	ACCCCACUCCUGGUACC	CCCCAC	17	NO	-	non-canonical_miRNA	hsa-mir-4286	MI0015894	UACUUAUGGCACCCCACUCCUGGUACCAUAGUCAUAAGUUAGGAGAUGUUAGAGCUGUGAGUACCAUGACUUAAGUGUGGUGGCUUAAACAUG	chr8:10666978-10667070(+)	-	-	4286	Unknown	Unknown	1.0057	2.00792	1	1	5.54066	4.53496	23.1095	46.4755
hsa-miR-429	5p	MIMAT0001536	UAAUACUGUCUGGUAAAACCGU	AAUACU	22	NO	Mature_miRNA	canonical_conserved_miRNA	hsa-mir-429	MI0001641	CGCCGGCCGAUGGGCGUCUUACCAGACAUGGUUAGACCUGGCCCUCUGUCUAAUACUGUCUGGUAAAACCGUCCAUCCGCUGC	chr1:1169005-1169087(+)	MIPF0000019	mir-8	200b,200a,429	p@chr1:1098252..1098265,+	curation	0.443152	1.35957	1	1	0.809595	0.366443	1.21629	1.67984
hsa-miR-4301	5p	MIMAT0016850	UCCCACUACUUCACUUGUGA	CCCACU	20	NO	-	non-canonical_miRNA	hsa-mir-4301	MI0015828	ACCAGCCACCUCCCACUACUUCACUUGUGAACAUUGCAUUCGUGGAGGGUGGCAGGUGCAGCUCUG	chr11:113450023-113450088(-)	-	-	4301	p1@DRD2	ENST00000362072.3	4.03263	16.366	1	1	0.25432	-3.77831	0	1.11989
hsa-miR-431-3p	3p	MIMAT0004757	CAGGUCGUCUUGCAGGGCUUCU	AGGUCG	22	Yes	Star_miRNA	canonical_conserved_miRNA	hsa-mir-431	MI0001721	UCCUGCUUGUCCUGCGAGGUGUCUUGCAGGCCGUCAUGCAGGCCACACUGACGGUAACGUUGCAGGUCGUCUUGCAGGGCUUCUCGCAAGACGACAUCCUCAUCACCAACGACG	chr14:100881007-100881120(+)	MIPF0000142	mir-431	127,136,337,431,433,493,432,665	p1@MEG3	Gtl2-Dio3	-0.504021	0.705138	1	1	3.871	4.37503	20.6769	14.5586
hsa-miR-431-5p	5p	MIMAT0001625	UGUCUUGCAGGCCGUCAUGCA	GUCUUG	21	Yes	Mature_miRNA	canonical_conserved_miRNA	hsa-mir-431	MI0001721	UCCUGCUUGUCCUGCGAGGUGUCUUGCAGGCCGUCAUGCAGGCCACACUGACGGUAACGUUGCAGGUCGUCUUGCAGGGCUUCUCGCAAGACGACAUCCUCAUCACCAACGACG	chr14:100881007-100881120(+)	MIPF0000142	mir-431	127,136,337,431,433,493,432,665	p1@MEG3	Gtl2-Dio3	0.170113	1.12515	1	1	5.62492	5.45481	43.7864	49.2753
hsa-miR-432-5p	5p	MIMAT0002814	UCUUGGAGUAGGUCAUUGGGUGG	CUUGGA	23	Yes	Mature_miRNA	canonical_conserved_miRNA	hsa-mir-432	MI0003133	UGACUCCUCCAGGUCUUGGAGUAGGUCAUUGGGUGGAUCCUCUAUUUCCUUACGUGGGCCACUGGAUGGCUCCUCCAUGUCUUGGAGUAGAUCA	chr14:100884483-100884576(+)	MIPF0000211	mir-432	127,136,337,431,433,493,432,665	p1@MEG3	Gtl2-Dio3	-0.20995	0.864567	1	1	6.56535	6.7753	109.466	94.6309
hsa-miR-4324	5p	MIMAT0016876	CCCUGAGACCCUAACCUUAA	CCUGAG	20	NO	-	non-canonical_miRNA	hsa-mir-4324	MI0015854	CGGCCCCUUUGUUAAGGGUCUCAGCUCCAGGGAACUUUAAAACCCUGAGACCCUAACCUUAAAGGUGCUGCA	chr19:49308797-49308868(-)	-	-	4324	p1@SLC6A16	ENST00000454748.3	0.614511	1.53104	1	1	4.0765	3.46198	10.9466	16.7984
hsa-miR-4326	5p	MIMAT0016888	UGUUCCUCUGUCUCCCAGAC	GUUCCU	20	NO	-	non-canonical_miRNA	hsa-mir-4326	MI0015866	GCUGCUCUGCUGUUCCUCUGUCUCCCAGACUCUGGGUGGAUGGAGCAGGUCGGGGGCCA	chr20:63286808-63286866(+)	-	-	4326	p1@ARFGAP1	NM_175609	-0.90277	0.534859	1	1	5.18861	6.09138	68.1122	36.3965
hsa-miR-433-3p	3p	MIMAT0001627	AUCAUGAUGGGCUCCUCGGUGU	UCAUGA	22	Yes	Mature_miRNA	canonical_conserved_miRNA	hsa-mir-433	MI0001723	CCGGGGAGAAGUACGGUGAGCCUGUCAUUAUUCAGAGAGGCUAGAUCCUCUGUGUUGAGAAGGAUCAUGAUGGGCUCCUCGGUGUUCUCCAGG	chr14:100881886-100881978(+)	MIPF0000177	mir-433	127,136,337,431,433,493,432,665	p1@MEG3	Gtl2-Dio3	-0.0497642	0.966094	1	1	5.16629	5.21606	37.0968	35.8366
hsa-miR-433-5p	5p	MIMAT0026554	UACGGUGAGCCUGUCAUUAUUC	ACGGUG	22	Yes	Star_miRNA	canonical_conserved_miRNA	hsa-mir-433	MI0001723	CCGGGGAGAAGUACGGUGAGCCUGUCAUUAUUCAGAGAGGCUAGAUCCUCUGUGUUGAGAAGGAUCAUGAUGGGCUCCUCGGUGUUCUCCAGG	chr14:100881886-100881978(+)	MIPF0000177	mir-433	127,136,337,431,433,493,432,665	p1@MEG3	Gtl2-Dio3	5.55759	47.0979	1	1	1.77928	-3.77831	0	3.35968
hsa-miR-4421	5p	MIMAT0018934	ACCUGUCUGUGGAAAGGAGCUA	CCUGUC	22	NO	-	non-canonical_miRNA	hsa-mir-4421	MI0016758	CUGGGUCUCCUUUCUGCUGAGAGUUGAACACUUGUUGGGACAACCUGUCUGUGGAAAGGAGCUACCUAC	chr1:51059837-51059905(+)	MIPF0001548	mir-4421	4421,6500	p1@CDKN2C	curation	-0.115519	0.923051	1	1	1.20956	1.32508	2.43258	2.23978
hsa-miR-4423-3p	3p	MIMAT0018936	AUAGGCACCAAAAAGCAACAA	UAGGCA	21	Yes	-	non-canonical_miRNA	hsa-mir-4423	MI0016760	AUCAUGUACUGCAGUUGCCUUUUUGUUCCCAUGCUGUUUAAGCCUAGCAUAGGCACCAAAAAGCAACAACAGUAUGUGAA	chr1:85133794-85133873(+)	MIPF0001587	mir-4423	4423	p1@WDR63	curation	0.285598	1.21891	1	1	1.20956	0.923959	1.82443	2.23978
hsa-miR-4426	5p	MIMAT0018941	GAAGAUGGACGUACUUU	AAGAUG	17	NO	-	non-canonical_miRNA	hsa-mir-4426	MI0016765	AGUUGGAAGAUGGACGUACUUUGUCUGACUACAAUAUUCAAAAGGAGUCUACUCUUCAUCUUG	chr1:192716328-192716390(+)	-	-	4426	p1@MIR4426	ENST00000443181.1	0.525431	1.43936	1	1	2.63976	2.11433	4.25701	6.15941
hsa-miR-4429	5p	MIMAT0018944	AAAAGCUGGGCUGAGAGGCG	AAAGCU	20	NO	-	non-canonical_miRNA	hsa-mir-4429	MI0016768	AGGGAGAAAAGCUGGGCUGAGAGGCGACUGGUGUCUAAUUUGUUUGUCUCUCCAACUCAGACUGCCUGGCCCA	chr2:11540605-11540677(-)	MIPF0001474	mir-4429	4429	Unknown	Unknown	-1.02656	0.49088	1	1	-0.660116	0.366443	1.21629	0.559946
hsa-miR-4440	5p	MIMAT0018958	UGUCGUGGGGCUUGCUGGCUUG	GUCGUG	22	NO	-	non-canonical_miRNA	hsa-mir-4440	MI0016783	CUCUCACCAAGCAAGUGCAGUGGGGCUUGCUGGCUUGCACCGUGACUCCCUCUCACCAAGCAAGUGUCGUGGGGCUUGCUGGCUUGCACUGUGAAGAU	chr2:239068817-239068914(-)	-	-	4440	p1@HDAC4	NM_006037	-4.14475	0.0565335	1	1	-3.77831	0.366443	1.21629	0
hsa-miR-4443	5p	MIMAT0018961	UUGGAGGCGUGGGUUUU	UGGAGG	17	NO	-	non-canonical_miRNA	hsa-mir-4443	MI0016786	GGUGGGGGUUGGAGGCGUGGGUUUUAGAACCUAUCCCUUUCUAGCCCUGAGCA	chr3:48196564-48196616(+)	-	-	4443	Unknown	Unknown	5.30067	39.4149	1	1	1.52236	-3.77831	0	2.79973
hsa-miR-4448	5p	MIMAT0018967	GGCUCCUUGGUCUAGGGGUA	GCUCCU	20	NO	-	non-canonical_miRNA	hsa-mir-4448	MI0016791	AGGAGUGACCAAAAGACAAGAGUGCGAGCCUUCUAUUAUGCCCAGACAGGGCCACCAGAGGGCUCCUUGGUCUAGGGGUAAUGCCA	chr3:183886800-183886885(+)	-	-	4448	p1@ENST00000445165	ENST00000445165.1	-1.38279	0.383477	1	1	1.99729	3.38008	10.3385	3.91962
hsa-miR-4449	5p	MIMAT0018968	CGUCCCGGGGCUGCGCGAGGCA	GUCCCG	22	NO	-	non-canonical_miRNA	hsa-mir-4449	MI0016792	AGCAGCCCUCGGCGGCCCGGGGGGCGGGCGGCGGUGCCCGUCCCGGGGCUGCGCGAGGCACAGGCG	chr4:52712682-52712747(+)	MIPF0002103	mir-4449	4449	p1@SNHG13	ENST00000441504.1	-1.08639	0.47094	1	1	0.809595	1.89598	3.64887	1.67984
hsa-miR-4454	5p	MIMAT0018976	GGAUCCGAGUCACGGCACCA	GAUCCG	20	NO	-	non-canonical_miRNA	hsa-mir-4454	MI0016800	CCGGAUCCGAGUCACGGCACCAAAUUUCAUGCGUGUCCGUGUGAAGAGACCACCA	chr4:163093574-163093628(-)	-	-	4454	Unknown	Unknown	0.290663	1.2232	1	1	2.18664	1.89598	3.64887	4.47957
hsa-miR-4455	5p	MIMAT0018977	AGGGUGUGUGUGUUUUU	GGGUGU	17	NO	-	non-canonical_miRNA	hsa-mir-4455	MI0016801	AGAAGGGUGUGUGUGUUUUUCCUGAGAAUAAGAGAAGGAAGGACAGCCAAAUUCUUCA	chr4:184938383-184938440(-)	-	-	4455	Unknown	Unknown	2.32747	5.01924	1	1	6.01048	3.68301	12.771	64.3938
hsa-miR-4467	5p	MIMAT0018994	UGGCGGCGGUAGUUAUGGGCUU	GGCGGC	22	NO	-	non-canonical_miRNA	hsa-mir-4467	MI0016818	UGGUGGCGGCGGUAGUUAUGGGCUUCUCUUUCUCACCAGCAGCCCCUGGGCCGCCGCCUCCCU	chr7:102471469-102471531(+)	-	-	4467,5090	p1@LRWD1	ENST00000473880.1	-0.115519	0.923051	1	1	1.20956	1.32508	2.43258	2.23978
hsa-miR-4470	5p	MIMAT0018997	UGGCAAACGUGGAAGCCGAGA	GGCAAA	21	NO	-	non-canonical_miRNA	hsa-mir-4470	MI0016821	CGAGCCUCUUUCGGCUUUCCAGUUUGUCUCGGUCCUUUGGAACGUGGCAAACGUGGAAGCCGAGAGGGCUCU	chr8:61714788-61714859(+)	-	-	4470	p1@MIR4470	curation	0.808539	1.75144	1	1	0.25432	-0.554218	0.608145	1.11989
hsa-miR-4473	5p	MIMAT0019000	CUAGUGCUCUCCGUUACAAGUA	UAGUGC	22	NO	-	non-canonical_miRNA	hsa-mir-4473	MI0016825	AAGGAACAGGGGACACUUGUAAUGGAGAACACUAAGCUAUGGACUGCUAUGGACUGCUAGUGCUCUCCGUUACAAGUAUCCCCUGUUACCU	chr9:20411148-20411238(-)	-	-	4473	p1@MLLT3	NM_004529	0.974358	1.96477	1	1	4.0765	3.10214	8.51402	16.7984
hsa-miR-4477b	5p	MIMAT0019005	AUUAAGGACAUUUGUGAUUGAU	UUAAGG	22	NO	-	non-canonical_miRNA	hsa-mir-4477b	MI0016830	ACCUCCUCCCGUGAAUCACAAAUGUCCUUAAUAGCAAUCCUUAAAUGCCAUUAAGGACAUUUGUGAUUGAUGGGAGGAGGA	chr9:63819574-63819654(+)	MIPF0001274	mir-4477	4477b	Unknown	Unknown	-4.14475	0.0565335	1	1	-3.77831	0.366443	1.21629	0
hsa-miR-4484	5p	MIMAT0019018	AAAAGGCGGGAGAAGCCCCA	AAAGGC	20	NO	-	non-canonical_miRNA	hsa-mir-4484	MI0016845	GGGUUUCCUCUGCCUUUUUUUCCAAUGAAAAUAACGAAACCUGUUAUUUCCCAUUGAGGGGGAAAAAGGCGGGAGAAGCCCCA	chr10:125819740-125819822(+)	MIPF0001440	mir-4484	4484	Unknown	Unknown	4.5879	24.0489	1	1	0.809595	-3.77831	0	1.67984
hsa-miR-4485-3p	3p	MIMAT0019019	UAACGGCCGCGGUACCCUAA	AACGGC	20	Yes	-	non-canonical_miRNA	hsa-mir-4485	MI0016846	AGAGGCACCGCCUGCCCAGUGACAUGCGUUUAACGGCCGCGGUACCCUAACUGUGCA	chr11:10508270-10508326(-)	-	-	4485	p1@MTRNR2L2,p1@MTRNR2L8	NM_001190702	-0.174853	0.885858	1	1	3.81471	3.98956	15.8118	13.9987
hsa-miR-4488	5p	MIMAT0019022	AGGGGGCGGGCUCCGGCG	GGGGGC	18	NO	-	non-canonical_miRNA	hsa-mir-4488	MI0016849	GGUAGGGGGCGGGCUCCGGCGCUGGGACCCCACUAGGGUGGCGCCUUGGCCCCGCCCCGCCC	chr11:61508596-61508657(+)	MIPF0001623	mir-4488	4488	Unknown	Unknown	0.140699	1.10244	1	1	1.77928	1.63859	3.04072	3.35968
hsa-miR-4492	5p	MIMAT0019027	GGGGCUGGGCGCGCGCC	GGGCUG	17	NO	-	non-canonical_miRNA	hsa-mir-4492	MI0016854	CUGCAGCGUGCUUCUCCAGGCCCCGCGCGCGGACAGACACACGGACAAGUCCCGCCAGGGGCUGGGCGCGCGCCAGCCGG	chr11:118910708-118910787(+)	-	-	4492	Unknown	Unknown	-0.789307	0.578622	1	1	2.50394	3.29325	9.73031	5.59946
hsa-miR-4497	5p	MIMAT0019032	CUCCGGGACGGCUGGGC	UCCGGG	17	NO	-	non-canonical_miRNA	hsa-mir-4497	MI0016859	ACCUCCGGGACGGCUGGGCGCCGGCGGCCGGGAGAUCCGCGCUUCCUGAAUCCCGGCCGGCCCGCCCGGCGCCCGUCCGCCCGCGGGUC	chr12:109833348-109833436(+)	-	-	4497	Unknown	Unknown	0.201674	1.15003	1	1	3.81471	3.61303	12.1629	13.9987
hsa-miR-449a	5p	MIMAT0001541	UGGCAGUGUAUUGUUAGCUGGU	GGCAGU	22	NO	Mature_miRNA	canonical_conserved_miRNA	hsa-mir-449a	MI0001648	CUGUGUGUGAUGAGCUGGCAGUGUAUUGUUAGCUGGUUGAAUAUGUGAAUGGCAUCGGCUAACAUGCAACUGCUGUCUUAUUGCAUAUACA	chr5:55170532-55170622(-)	MIPF0000133	mir-449	449a,449b,449c	p@chr5:54472341..54472349,-	curation	4.03263	16.366	1	1	0.25432	-3.77831	0	1.11989
hsa-miR-450a-1-3p	3p	MIMAT0022700	AUUGGGAACAUUUUGCAUGUAU	UUGGGA	22	Yes	Star_miRNA	canonical_conserved_miRNA	hsa-mir-450a-1	MI0001652	AAACGAUACUAAACUGUUUUUGCGAUGUGUUCCUAAUAUGCACUAUAAAUAUAUUGGGAACAUUUUGCAUGUAUAGUUUUGUAUCAAUAUA	chrX:134540341-134540431(-)	MIPF0000128	mir-450	424,450a-1,450a-2,503,542,450b	p@chrX:133683665..133683681,-	curation	0.197288	1.14654	1	1	1.52236	1.32508	2.43258	2.79973
hsa-miR-450a-2-3p	3p	MIMAT0031074	AUUGGGGACAUUUUGCAUUCAU	UUGGGG	22	Yes	Star_miRNA	canonical_conserved_miRNA	hsa-mir-450a-2	MI0003187	CCAAAGAAAGAUGCUAAACUAUUUUUGCGAUGUGUUCCUAAUAUGUAAUAUAAAUGUAUUGGGGACAUUUUGCAUUCAUAGUUUUGUAUCAAUAAUAUGG	chrX:134540508-134540607(-)	MIPF0000128	mir-450	424,450a-1,450a-2,503,542,450b	p@chrX:133683665..133683681,-	curation	0.715414	1.64195	1	1	2.354	1.63859	3.04072	5.03952
hsa-miR-450a-5p	5p	MIMAT0001545	UUUUGCGAUGUGUUCCUAAUAU	UUUGCG	22	Yes	Mature_miRNA	canonical_conserved_miRNA	hsa-mir-450a-1	MI0001652	AAACGAUACUAAACUGUUUUUGCGAUGUGUUCCUAAUAUGCACUAUAAAUAUAUUGGGAACAUUUUGCAUGUAUAGUUUUGUAUCAAUAUA	chrX:134540341-134540431(-)	MIPF0000128	mir-450	424,450a-1,450a-2,503,542,450b	p@chrX:133683665..133683681,-	curation	0.553697	1.46784	1	1	7.59853	7.04483	131.967	193.741
hsa-miR-450a-5p	5p	MIMAT0001545	UUUUGCGAUGUGUUCCUAAUAU	UUUGCG	22	Yes	Mature_miRNA	canonical_conserved_miRNA	hsa-mir-450a-2	MI0003187	CCAAAGAAAGAUGCUAAACUAUUUUUGCGAUGUGUUCCUAAUAUGUAAUAUAAAUGUAUUGGGGACAUUUUGCAUUCAUAGUUUUGUAUCAAUAAUAUGG	chrX:134540508-134540607(-)	MIPF0000128	mir-450	424,450a-1,450a-2,503,542,450b	p@chrX:133683665..133683681,-	curation	0.562009	1.47632	1	1	7.60684	7.04483	131.967	194.861
hsa-miR-450b-5p	5p	MIMAT0004909	UUUUGCAAUAUGUUCCUGAAUA	UUUGCA	22	Yes	Mature_miRNA	canonical_conserved_miRNA	hsa-mir-450b	MI0005531	GCAGAAUUAUUUUUGCAAUAUGUUCCUGAAUAUGUAAUAUAAGUGUAUUGGGAUCAUUUUGCAUCCAUAGUUUUGUAU	chrX:134540185-134540262(-)	MIPF0000128	mir-450	424,450a-1,450a-2,503,542,450b	p@chrX:133683665..133683681,-	curation	0.150261	1.10977	1	1	8.47199	8.32173	319.884	355.006
hsa-miR-4510	5p	MIMAT0019047	UGAGGGAGUAGGAUGUAUGGUU	GAGGGA	22	NO	-	non-canonical_miRNA	hsa-mir-4510	MI0016876	GUGUAUGUGAGGGAGUAGGAUGUAUGGUUGUUAGAUAGACAACUACAAUCUUUUCUCACAACAGACAG	chr15:35926856-35926923(+)	MIPF0001467	mir-4510	4510	Unknown	Unknown	-0.669639	0.628664	1	1	0.25432	0.923959	1.82443	1.11989
hsa-miR-4516	5p	MIMAT0019053	GGGAGAAGGGUCGGGGC	GGAGAA	17	NO	-	non-canonical_miRNA	hsa-mir-4516	MI0016882	AGGGAGAAGGGUCGGGGCAGGGAGGGCAGGGCAGGCUCUGGGGUGGGGGGUCUGUGAGUCAGCCACGGCUCUGCCCACGUCUCCCC	chr16:2133119-2133204(+)	-	-	3180-5,4516	Unknown	Unknown	-0.834176	0.560903	1	1	3.26183	4.096	17.028	9.51908
hsa-miR-4517	5p	MIMAT0019054	AAAUAUGAUGAAACUCACAGCUGAG	AAUAUG	25	NO	-	non-canonical_miRNA	hsa-mir-4517	MI0016883	AGGUAAAUAUGAUGAAACUCACAGCUGAGGAGCUUAGCAAGUAGCUAAGGCCAGAGCUUGUGUUUGGGUGGUGUGGCUG	chr16:28958583-28958661(+)	-	-	4517	p1@NFATC2IP	ENST00000562977.1	4.98786	31.7319	1	1	1.20956	-3.77831	0	2.23978
hsa-miR-451a	5p	MIMAT0001631	AAACCGUUACCAUUACUGAGUU	AACCGU	22	NO	Mature_miRNA	canonical_conserved_miRNA	hsa-mir-451a	MI0001729	CUUGGGAAUGGCAAGGAAACCGUUACCAUUACUGAGUUUAGUAAUGGUAAUGGUUCUCUUGCUAUACCCAGA	chr17:28861369-28861440(-)	MIPF0000148	mir-451	144,451a,451b,4732	p1@MIR4732	ENST00000582320.2	0.191376	1.14185	1	1	6.74177	6.55039	93.6543	106.95
hsa-miR-452-5p	5p	MIMAT0001635	AACUGUUUGCAGAGGAAACUGA	ACUGUU	22	Yes	Mature_miRNA	canonical_conserved_miRNA	hsa-mir-452	MI0001733	GCUAAGCACUUACAACUGUUUGCAGAGGAAACUGAGACUUUGUAACUAUGUCUCAGUCUCAUCUGCAAAGAAGUAAGUGCUUUGC	chrX:151959628-151959712(-)	MIPF0000287	mir-452	224,452	p1@GABRE	NM_004961	-0.283536	0.821575	1	1	8.0464	8.32994	321.708	264.295
hsa-miR-4521	5p	MIMAT0019058	GCUAAGGAAGUCCUGUGCUCAG	CUAAGG	22	NO	-	non-canonical_miRNA	hsa-mir-4521	MI0016887	UCGGCUAAGGAAGUCCUGUGCUCAGUUUUGUAGCAUCAAAACUAGGAUUUCUCUUGUUAC	chr17:8186945-8187004(+)	-	-	4521	Unknown	Unknown	1.13	2.18859	1	1	9.95381	8.82381	453.068	991.665
hsa-miR-4531	5p	MIMAT0019070	AUGGAGAAGGCUUCUGA	UGGAGA	17	NO	-	non-canonical_miRNA	hsa-mir-4531	MI0016898	GCCUAGGAGUCCUUGGUCAGUGGGGACAUGGAGAAGGCUUCUGAGGA	chr19:44653686-44653732(-)	-	-	4531	p@chr19:45161107..45161118,-	ENST00000590796.1	4.98786	31.7319	1	1	1.20956	-3.77831	0	2.23978
hsa-miR-454-3p	3p	MIMAT0003885	UAGUGCAAUAUUGCUUAUAGGGU	AGUGCA	23	Yes	Mature_miRNA	canonical_conserved_miRNA	hsa-mir-454	MI0003820	UCUGUUUAUCACCAGAUCCUAGAACCCUAUCAAUAUUGUCUCUGCUGUGUAAAUAGUUCUGAGUAGUGCAAUAUUGCUUAUAGGGUUUUGGUGUUUGGAAAGAACAAUGGGCAGG	chr17:59137758-59137872(-)	MIPF0000174	mir-454	454	p1@SKA2	ENST00000580541.1	0.00576123	1.004	1	1	6.84376	6.83799	114.331	114.789
hsa-miR-454-5p	5p	MIMAT0003884	ACCCUAUCAAUAUUGUCUCUGC	CCCUAU	22	Yes	Star_miRNA	canonical_conserved_miRNA	hsa-mir-454	MI0003820	UCUGUUUAUCACCAGAUCCUAGAACCCUAUCAAUAUUGUCUCUGCUGUGUAAAUAGUUCUGAGUAGUGCAAUAUUGCUUAUAGGGUUUUGGUGUUUGGAAAGAACAAUGGGCAGG	chr17:59137758-59137872(-)	MIPF0000174	mir-454	454	p1@SKA2	ENST00000580541.1	0.607964	1.52411	1	1	2.50394	1.89598	3.64887	5.59946
hsa-miR-455-3p	3p	MIMAT0004784	GCAGUCCAUGGGCAUAUACAC	CAGUCC	21	Yes	Mature_miRNA	canonical_conserved_miRNA	hsa-mir-455	MI0003513	UCCCUGGCGUGAGGGUAUGUGCCUUUGGACUACAUCGUGGAAGCCAGCACCAUGCAGUCCAUGGGCAUAUACACUUGCCUCAAGGCCUAUGUCAUC	chr9:114209434-114209529(+)	MIPF0000129	mir-455	455	p1@COL27A1	XM_011519139.1	-0.257018	0.836816	1	1	7.18089	7.43791	173.321	145.026
hsa-miR-455-5p	5p	MIMAT0003150	UAUGUGCCUUUGGACUACAUCG	AUGUGC	22	Yes	Star_miRNA	canonical_conserved_miRNA	hsa-mir-455	MI0003513	UCCCUGGCGUGAGGGUAUGUGCCUUUGGACUACAUCGUGGAAGCCAGCACCAUGCAGUCCAUGGGCAUAUACACUUGCCUCAAGGCCUAUGUCAUC	chr9:114209434-114209529(+)	MIPF0000129	mir-455	455	p1@COL27A1	XM_011519139.1	0.266421	1.20282	1	1	9.42561	9.15919	571.656	687.614
hsa-miR-4636	5p	MIMAT0019693	AACUCGUGUUCAAAGCCUUUAG	ACUCGU	22	NO	-	non-canonical_miRNA	hsa-mir-4636	MI0017263	UAGAUUCAGAACUCGUGUUCAAAGCCUUUAGCCCAGCAAUGGGAGAGUGCUAAAGGCUUCAAGCACGAGUUCUGAAUCUA	chr5:9053816-9053895(-)	-	-	4636	p1@SEMA5A	ENST00000382496.5	0.808539	1.75144	1	1	0.25432	-0.554218	0.608145	1.11989
hsa-miR-4661-5p	5p	MIMAT0019729	AACUAGCUCUGUGGAUCCUGAC	ACUAGC	22	Yes	Mature_miRNA	canonical_hsa-specific_miRNA	hsa-mir-4661	MI0017289	UUUACUCUGAACUAGCUCUGUGGAUCCUGACAGACAGCCUGAUAGACAGGAUCCACAGAGCUAGUCCAGAGUAAA	chr8:91205485-91205559(+)	-	-	4661	p@chr8:92129810..92129814,+	ENST00000448384.2	1.36381	2.57365	1	1	0.809595	-0.554218	0.608145	1.67984
hsa-miR-4677-3p	3p	MIMAT0019761	UCUGUGAGACCAAAGAACUACU	CUGUGA	22	Yes	Mature_miRNA	canonical_conserved_miRNA	hsa-mir-4677	MI0017308	GCAAAGCAGCAAUUGUUCUUUGGUCUUUCAGCCAUGACCUGACCUUCUGUCUGUGAGACCAAAGAACUACUUUGCUUGGC	chr1:243346176-243346255(+)	MIPF0001848	mir-4677	4677	p1@SDCCAG8	ENST00000366541.3	-0.358259	0.780106	1	1	3.6313	3.98956	15.8118	12.3188
hsa-miR-4677-5p	5p	MIMAT0019760	UUGUUCUUUGGUCUUUCAGCCA	UGUUCU	22	Yes	Star_miRNA	canonical_conserved_miRNA	hsa-mir-4677	MI0017308	GCAAAGCAGCAAUUGUUCUUUGGUCUUUCAGCCAUGACCUGACCUUCUGUCUGUGAGACCAAAGAACUACUUUGCUUGGC	chr1:243346176-243346255(+)	MIPF0001848	mir-4677	4677	p1@SDCCAG8	ENST00000366541.3	0.808539	1.75144	1	1	0.25432	-0.554218	0.608145	1.11989
hsa-miR-4683	5p	MIMAT0019768	UGGAGAUCCAGUGCUCGCCCGAU	GGAGAU	23	NO	-	non-canonical_miRNA	hsa-mir-4683	MI0017315	GACACGCAAGACGAGGCGGGCCUGGAGGUGCACCAGUUCUGGCCGCUGGUGGAGAUCCAGUGCUCGCCCGAUCUCAAGUUC	chr10:35641172-35641252(-)	-	-	4683	Unknown	Unknown	1.17887	2.26399	1	1	2.50394	1.32508	2.43258	5.59946
hsa-miR-4684-3p	3p	MIMAT0019770	UGUUGCAAGUCGGUGGAGACGU	GUUGCA	22	NO	-	non-canonical_miRNA	hsa-mir-4684	MI0017316	GCACCAGGGGUACCUCUCUACUGACUUGCAACAUACAUUUGUCUUGGUGUGUUGCAAGUCGGUGGAGACGUACCCUUGGUGC	chr1:22719517-22719598(+)	-	-	4684	p1@EPHB2	ENST00000544305.1	-4.14475	0.0565335	1	1	-3.77831	0.366443	1.21629	0
hsa-miR-4685-3p	3p	MIMAT0019772	UCUCCCUUCCUGCCCUGGCUAG	CUCCCU	22	NO	-	non-canonical_miRNA	hsa-mir-4685	MI0017317	UAGCCCAGGGCUUGGAGUGGGGCAAGGUUGUUGGUGAUAUGGCUUCCUCUCCCUUCCUGCCCUGGCUAG	chr10:98431292-98431360(-)	-	-	4685	p1@HPS1	ENST00000338546.5	-4.14475	0.0565335	1	1	-3.77831	0.366443	1.21629	0
hsa-miR-4690-5p	5p	MIMAT0019779	GAGCAGGCGAGGCUGGGCUGAA	AGCAGG	22	NO	-	non-canonical_miRNA	hsa-mir-4690	MI0017323	GAGCAGGCGAGGCUGGGCUGAACCCGUGGGUGAGGAGUGCAGCCCAGCUGAGGCCUCUGC	chr11:65636310-65636369(+)	-	-	4690	p1@PCNXL3	ENST00000355703.3	-1.02656	0.49088	1	1	-0.660116	0.366443	1.21629	0.559946
hsa-miR-4707-3p	3p	MIMAT0019808	AGCCCGCCCCAGCCGAGGUUCU	GCCCGC	22	Yes	-	non-canonical_miRNA	hsa-mir-4707	MI0017340	GGUUCCGGAGCCCCGGCGCGGGCGGGUUCUGGGGUGUAGACGCUGCUGGCCAGCCCGCCCCAGCCGAGGUUCUCGGCACC	chr14:22956950-22957029(-)	-	-	4707	p1@HAUS4	ENST00000397409.4	0.808539	1.75144	1	1	0.25432	-0.554218	0.608145	1.11989
hsa-miR-4709-5p	5p	MIMAT0019811	ACAACAGUGACUUGCUCUCCAA	CAACAG	22	NO	-	non-canonical_miRNA	hsa-mir-4709	MI0017342	CUGCUUCAACAACAGUGACUUGCUCUCCAAUGGUAUCCAGUGAUUCGUUGAAGAGGAGGUGCUCUGUAGCAG	chr14:74480133-74480204(-)	-	-	4709	p1@NPC2	ENST00000434013.2	4.03263	16.366	1	1	0.25432	-3.77831	0	1.11989
hsa-miR-4725-3p	3p	MIMAT0019844	UGGGGAAGGCGUCAGUGUCGGG	GGGGAA	22	NO	-	non-canonical_miRNA	hsa-mir-4725	MI0017362	GUGUCUCUCUGGAGACCCUGCAGCCUUCCCACCCACCAGGGAGCUUUCCAUGGGCUGUGGGGAAGGCGUCAGUGUCGGGUGAGGGAACAC	chr17:31575269-31575358(+)	-	-	365b,4725	p@chr17:29886228..29886248,+	curation	4.98786	31.7319	1	1	1.20956	-3.77831	0	2.23978
hsa-miR-4741	5p	MIMAT0019871	CGGGCUGUCCGGAGGGGUCGGCU	GGGCUG	23	NO	-	non-canonical_miRNA	hsa-mir-4741	MI0017379	CGGGCGGGGCGGGUCCGGCCGCCUCCGAGCCCGGCCGGCAGCCCCCGGCCUUAAAGCGCGGGCUGUCCGGAGGGGUCGGCUUUCCCACCG	chr18:22933349-22933438(+)	-	-	4741	p1@MIR4741	NM_002894	-4.14475	0.0565335	1	1	-3.77831	0.366443	1.21629	0
hsa-miR-4746-5p	5p	MIMAT0019880	CCGGUCCCAGGAGAACCUGCAGA	CGGUCC	23	Yes	-	non-canonical_miRNA	hsa-mir-4746	MI0017385	GUGUCUGUGCCGGUCCCAGGAGAACCUGCAGAGGCAUCGGGUCAGCGGUGCUCCUGCGGGCCGACACUCAC	chr19:4445978-4446048(+)	-	-	4746	Unknown	Unknown	-2.5561	0.170035	1	1	-0.660116	1.89598	3.64887	0.559946
hsa-miR-4753-3p	3p	MIMAT0019891	UUCUCUUUCUUUAGCCUUGUGU	UCUCUU	22	Yes	-	non-canonical_miRNA	hsa-mir-4753	MI0017392	AUAUCUACACAAGGCCAAAGGAAGAGAACAGAUAUAUCCACAGUACACUUGGCUGUUCUCUUUCUUUAGCCUUGUGUAGAUAU	chr1:235190034-235190116(-)	-	-	4753	p1@ARID4B	ENST00000491632.1	-4.14475	0.0565335	1	1	-3.77831	0.366443	1.21629	0
hsa-miR-4767	5p	MIMAT0019919	CGCGGGCGCUCCUGGCCGCCGCC	GCGGGC	23	NO	-	non-canonical_miRNA	hsa-mir-4767	MI0017408	ACAUGGGCCCGCGGGCGCUCCUGGCCGCCGCCCGACUUCGGGGCCAGCCGGGGGCAGAGCGCGCGGGAGCCCGAGCGU	chrX:7147860-7147937(+)	-	-	4767	Unknown	Unknown	-4.70227	0.0384129	1	1	-3.77831	0.923959	1.82443	0
hsa-miR-4775	5p	MIMAT0019931	UUAAUUUUUUGUUUCGGUCACU	UAAUUU	22	NO	-	non-canonical_miRNA	hsa-mir-4775	MI0017418	AUUAAGCUUUUAAUUUUUUGUUUCGGUCACUCUUGAUAGCAGACAUUGACUGAAACAAAAAAUUAAAAGCUUUAU	chr2:207754807-207754881(+)	-	-	4775	p1@CCNYL1	ENST00000295414.3	-0.338252	0.790999	1	1	2.76389	3.10214	8.51402	6.71935
hsa-miR-4781-3p	3p	MIMAT0019943	AAUGUUGGAAUCCUCGCUAGAG	AUGUUG	22	NO	-	non-canonical_miRNA	hsa-mir-4781	MI0017426	AGGUGCACGCUCUAGCGGGGAUUCCAAUAUUGGGCCAAUUCCCCCAAUGUUGGAAUCCUCGCUAGAGCGUGCACUU	chr1:54054079-54054154(+)	-	-	4781	p1@TCEANC2	NM_153035	-4.14475	0.0565335	1	1	-3.77831	0.366443	1.21629	0
hsa-miR-4787-5p	5p	MIMAT0019956	GCGGGGGUGGCGGCGGCAUCCC	CGGGGG	22	Yes	-	non-canonical_miRNA	hsa-mir-4787	MI0017434	CGGUCCAGACGUGGCGGGGGUGGCGGCGGCAUCCCGGACGGCCUGUGAGGGAUGCGCCGCCCACUGCCCCGCGCCGCCUGACCG	chr3:50675080-50675163(+)	-	-	4787	p1@MIR4787	NM_004947	-0.82899	0.562923	1	1	0.809595	1.63859	3.04072	1.67984
hsa-miR-4788	5p	MIMAT0019958	UUACGGACCAGCUAAGGGAGGC	UACGGA	22	NO	-	non-canonical_miRNA	hsa-mir-4788	MI0017435	AAUGAAGGAUUACGGACCAGCUAAGGGAGGCAUUAGGAUCCUUAUUCUUGCCUCCCUUAGUUGGUCCCUAAUCCUUCGUU	chr3:134437827-134437906(+)	MIPF0001573	mir-4788	4788	p@chr3:134151281..134151311,+	XR_108490	-4.14475	0.0565335	1	1	-3.77831	0.366443	1.21629	0
hsa-miR-4791	5p	MIMAT0019963	UGGAUAUGAUGACUGAAA	GGAUAU	18	NO	-	non-canonical_miRNA	hsa-mir-4791	MI0017438	UAAGAACUGGAUAUGAUGACUGAAAUAAGCUCCAUAUCAAUGAGAAUUUCAAUGGGAUUAUGUGCAGUCAAUGUCCAGUAAUUA	chr3:19314848-19314931(-)	MIPF0001529	mir-4791	4791	Unknown	Unknown	2.25109	4.76042	1	1	3.17505	0.923959	1.82443	8.95914
hsa-miR-4796-3p	3p	MIMAT0019971	UAAAGUGGCAGAGUAUAGACAC	AAAGUG	22	NO	-	non-canonical_miRNA	hsa-mir-4796	MI0017443	UAAAUUUGUGUCUAUACUCUGUCACUUUACUUUUGGCCUCAAGUCAUUGCAGUAAAGUGGCAGAGUAUAGACACAAAUUUA	chr3:114743445-114743525(-)	MIPF0001402	mir-4796	4796	p2@ZBTB20	ENST00000488663.1	-4.14475	0.0565335	1	1	-3.77831	0.366443	1.21629	0
hsa-miR-4798-5p	5p	MIMAT0019974	UUCGGUAUACUUUGUGAAUUGG	UCGGUA	22	NO	-	non-canonical_miRNA	hsa-mir-4798	MI0017445	AAGUACAACUUCGGUAUACUUUGUGAAUUGGCUUUUACAAAAGACCAACUCACGAAGUAUACCGAAGUCAUACUU	chr4:7310450-7310524(+)	MIPF0001574	mir-4798	4798	p1@SORCS2	ENST00000507866.2	-0.112123	0.925226	1	1	0.25432	0.366443	1.21629	1.11989
hsa-miR-4800-3p	3p	MIMAT0019979	CAUCCGUCCGUCUGUCCAC	AUCCGU	19	Yes	-	non-canonical_miRNA	hsa-mir-4800	MI0017448	GGAGAAAGGAGUGGACCGAGGAAGGAAGGAAGGCAAGGCUGUCUGUCCAUCCGUCCGUCUGUCCACCUACCUGUCAGUCC	chr4:2250077-2250156(-)	-	-	4800	p1@MXD4	NM_006454	0.808539	1.75144	1	1	0.25432	-0.554218	0.608145	1.11989
hsa-miR-4803	5p	MIMAT0019983	UAACAUAAUAGUGUGGAUUGA	AACAUA	21	NO	-	non-canonical_miRNA	hsa-mir-4803	MI0017451	AGUGGGAUUUAACAUAAUAGUGUGGAUUGAAUCACACACACAUUUCAACCCACACUAUGAUGUUAAAUCCCAUU	chr5:72169467-72169540(+)	MIPF0001511	mir-4803	4803	p1@MAP1B	ENST00000513526.2	0.808539	1.75144	1	1	0.25432	-0.554218	0.608145	1.11989
hsa-miR-4804-5p	5p	MIMAT0019984	UUGGACGGUAAGGUUAAGCAA	UGGACG	21	Yes	-	non-canonical_miRNA	hsa-mir-4804	MI0017452	UCAGUGUAUUUGGACGGUAAGGUUAAGCAAGGUGCGUCGUAUCUUGCUUAACCUUGCCCUCGAAAUACACUGA	chr5:72878591-72878663(+)	-	-	4804	p1@TNPO1	NM_153188	0.808539	1.75144	1	1	0.25432	-0.554218	0.608145	1.11989
hsa-miR-484	5p	MIMAT0002174	UCAGGCUCAGUCCCCUCCCGAU	CAGGCU	22	NO	-	non-canonical_miRNA	hsa-mir-484	MI0002468	AGCCUCGUCAGGCUCAGUCCCCUCCCGAUAAACCCCUAAAUAGGGACUUUCCCGGGGGGUGACCCUGGCUUUUUUGGCG	chr16:15643294-15643372(+)	MIPF0000219	mir-484	484	p5@NDE1	NM_001143979	-0.232027	0.851437	1	1	7.95169	8.18371	290.693	247.496
hsa-miR-485-3p	3p	MIMAT0002176	GUCAUACACGGCUCUCCUCUCU	UCAUAC	22	Yes	Star_miRNA	canonical_conserved_miRNA	hsa-mir-485	MI0002469	ACUUGGAGAGAGGCUGGCCGUGAUGAAUUCGAUUCAUCAAAGCGAGUCAUACACGGCUCUCCUCUCUUUUAGU	chr14:101055419-101055491(+)	MIPF0000201	mir-485	134,154,299,376c,369,376a-1,377,379,380,381,382,323a,329-1,329-2,409,412,410,376b,485,487a,494,495,496,539,544a,376a-2,487b,411,654,655,656,758,668,1185-2,1185-1,300,541,889,543,1197,1193,323b	p1@MEG3	Gtl2-Dio3	-0.700422	0.615392	1	1	6.40301	7.10343	137.441	84.5519
hsa-miR-485-5p	5p	MIMAT0002175	AGAGGCUGGCCGUGAUGAAUUC	GAGGCU	22	Yes	Mature_miRNA	canonical_conserved_miRNA	hsa-mir-485	MI0002469	ACUUGGAGAGAGGCUGGCCGUGAUGAAUUCGAUUCAUCAAAGCGAGUCAUACACGGCUCUCCUCUCUUUUAGU	chr14:101055419-101055491(+)	MIPF0000201	mir-485	134,154,299,376c,369,376a-1,377,379,380,381,382,323a,329-1,329-2,409,412,410,376b,485,487a,494,495,496,539,544a,376a-2,487b,411,654,655,656,758,668,1185-2,1185-1,300,541,889,543,1197,1193,323b	p1@MEG3	Gtl2-Dio3	0.93216	1.90813	1	1	4.92172	3.98956	15.8118	30.2371
hsa-miR-486-3p	3p	MIMAT0004762	CGGGGCAGCUCAGUACAGGAU	GGGGCA	21	Yes	Star_miRNA	canonical_conserved_miRNA	hsa-mir-486-1	MI0002470	GCAUCCUGUACUGAGCUGCCCCGAGGCCCUUCAUGCUGCCCAGCUCGGGGCAGCUCAGUACAGGAUAC	chr8:41660441-41660508(-)	MIPF0000220	mir-486	486-1,486-2	p1@ANK1	NM_020477	-0.335047	0.792758	1	1	1.77928	2.11433	4.25701	3.35968
hsa-miR-486-3p	3p	MIMAT0004762	CGGGGCAGCUCAGUACAGGAU	GGGGCA	21	Yes	Star_miRNA	canonical_conserved_miRNA	hsa-mir-486-2	MI0023622	UCCUGUACUGAGCUGCCCCGAGCUGGGCAGCAUGAAGGGCCUCGGGGCAGCUCAGUACAGGAUG	chr8:41660444-41660507(+)	MIPF0000220	mir-486	486-1,486-2	Unknown	Unknown	-0.51548	0.69956	1	1	0.809595	1.32508	2.43258	1.67984
hsa-miR-486-5p	5p	MIMAT0002177	UCCUGUACUGAGCUGCCCCGAG	CCUGUA	22	Yes	Mature_miRNA	canonical_conserved_miRNA	hsa-mir-486-1	MI0002470	GCAUCCUGUACUGAGCUGCCCCGAGGCCCUUCAUGCUGCCCAGCUCGGGGCAGCUCAGUACAGGAUAC	chr8:41660441-41660508(-)	MIPF0000220	mir-486	486-1,486-2	p1@ANK1	NM_020477	-0.24027	0.846587	1	1	4.25633	4.4966	22.5014	19.0382
hsa-miR-486-5p	5p	MIMAT0002177	UCCUGUACUGAGCUGCCCCGAG	CCUGUA	22	Yes	Mature_miRNA	canonical_conserved_miRNA	hsa-mir-486-2	MI0023622	UCCUGUACUGAGCUGCCCCGAGCUGGGCAGCAUGAAGGGCCUCGGGGCAGCUCAGUACAGGAUG	chr8:41660444-41660507(+)	MIPF0000220	mir-486	486-1,486-2	Unknown	Unknown	-0.24027	0.846587	1	1	4.25633	4.4966	22.5014	19.0382
hsa-miR-487a-3p	3p	MIMAT0002178	AAUCAUACAGGGACAUCCAGUU	AUCAUA	22	Yes	Mature_miRNA	canonical_conserved_miRNA	hsa-mir-487a	MI0002471	GGUACUUGAAGAGUGGUUAUCCCUGCUGUGUUCGCUUAAUUUAUGACGAAUCAUACAGGGACAUCCAGUUUUUCAGUAUC	chr14:101052446-101052525(+)	MIPF0000018	mir-154	134,154,299,376c,369,376a-1,377,379,380,381,382,323a,329-1,329-2,409,412,410,376b,485,487a,494,495,496,539,544a,376a-2,487b,411,654,655,656,758,668,1185-2,1185-1,300,541,889,543,1197,1193,323b	p1@MEG3	Gtl2-Dio3	-0.730641	0.602636	1	1	4.83946	5.5701	47.4353	28.5573
hsa-miR-487a-5p	5p	MIMAT0026559	GUGGUUAUCCCUGCUGUGUUCG	UGGUUA	22	Yes	Mature_miRNA	canonical_conserved_miRNA	hsa-mir-487a	MI0002471	GGUACUUGAAGAGUGGUUAUCCCUGCUGUGUUCGCUUAAUUUAUGACGAAUCAUACAGGGACAUCCAGUUUUUCAGUAUC	chr14:101052446-101052525(+)	MIPF0000018	mir-154	134,154,299,376c,369,376a-1,377,379,380,381,382,323a,329-1,329-2,409,412,410,376b,485,487a,494,495,496,539,544a,376a-2,487b,411,654,655,656,758,668,1185-2,1185-1,300,541,889,543,1197,1193,323b	p1@MEG3	Gtl2-Dio3	1.07333	2.10429	1	1	1.99729	0.923959	1.82443	3.91962
hsa-miR-487b-3p	3p	MIMAT0003180	AAUCGUACAGGGUCAUCCACUU	AUCGUA	22	NO	Mature_miRNA	canonical_conserved_miRNA	hsa-mir-487b	MI0003530	UUGGUACUUGGAGAGUGGUUAUCCCUGUCCUGUUCGUUUUGCUCAUGUCGAAUCGUACAGGGUCAUCCACUUUUUCAGUAUCAA	chr14:101046455-101046538(+)	MIPF0000018	mir-154	134,154,299,376c,369,376a-1,377,379,380,381,382,323a,329-1,329-2,409,412,410,376b,485,487a,494,495,496,539,544a,376a-2,487b,411,654,655,656,758,668,1185-2,1185-1,300,541,889,543,1197,1193,323b	p1@MEG3	Gtl2-Dio3	-0.518176	0.698254	1	1	6.69576	7.21393	148.387	103.59
hsa-miR-487b-5p	5p	MIMAT0026614	GUGGUUAUCCCUGUCCUGUUCG	UGGUUA	22	NO	Star_miRNA	canonical_conserved_miRNA	hsa-mir-487b	MI0003530	UUGGUACUUGGAGAGUGGUUAUCCCUGUCCUGUUCGUUUUGCUCAUGUCGAAUCGUACAGGGUCAUCCACUUUUUCAGUAUCAA	chr14:101046455-101046538(+)	MIPF0000018	mir-154	134,154,299,376c,369,376a-1,377,379,380,381,382,323a,329-1,329-2,409,412,410,376b,485,487a,494,495,496,539,544a,376a-2,487b,411,654,655,656,758,668,1185-2,1185-1,300,541,889,543,1197,1193,323b	p1@MEG3	Gtl2-Dio3	1.63085	3.09696	1	1	1.99729	0.366443	1.21629	3.91962
hsa-miR-490-3p	3p	MIMAT0002806	CAACCUGGAGGACUCCAUGCUG	AACCUG	22	Yes	Mature_miRNA	canonical_conserved_miRNA	hsa-mir-490	MI0003125	UGGAGGCCUUGCUGGUUUGGAAAGUUCAUUGUUCGACACCAUGGAUCUCCAGGUGGGUCAAGUUUAGAGAUGCACCAACCUGGAGGACUCCAUGCUGUUGAGCUGUUCACAAGCAGCGGACACUUCCA	chr7:136903167-136903294(+)	MIPF0000229	mir-490	490	p1@CHRM2	NM_001006630	-0.949132	0.517944	1	1	1.52236	2.47149	5.4733	2.79973
hsa-miR-490-5p	5p	MIMAT0004764	CCAUGGAUCUCCAGGUGGGU	CAUGGA	20	Yes	Star_miRNA	canonical_conserved_miRNA	hsa-mir-490	MI0003125	UGGAGGCCUUGCUGGUUUGGAAAGUUCAUUGUUCGACACCAUGGAUCUCCAGGUGGGUCAAGUUUAGAGAUGCACCAACCUGGAGGACUCCAUGCUGUUGAGCUGUUCACAAGCAGCGGACACUUCCA	chr7:136903167-136903294(+)	MIPF0000229	mir-490	490	p1@CHRM2	NM_001006630	-5.41689	0.0234074	1	1	-3.77831	1.63859	3.04072	0
hsa-miR-491-5p	5p	MIMAT0002807	AGUGGGGAACCCUUCCAUGAGG	GUGGGG	22	Yes	Mature_miRNA	canonical_conserved_miRNA	hsa-mir-491	MI0003126	UUGACUUAGCUGGGUAGUGGGGAACCCUUCCAUGAGGAGUAGAACACUCCUUAUGCAAGAUUCCCUUCUACCUGGCUGGGUUGG	chr9:20716105-20716188(+)	MIPF0000319	mir-491	491	p@chr9:20684247..20684272,+	ENST00000604036.1	-1.67223	0.313768	1	1	1.20956	2.88179	7.29774	2.23978
hsa-miR-493-3p	3p	MIMAT0003161	UGAAGGUCUACUGUGUGCCAGG	GAAGGU	22	Yes	Star_miRNA	canonical_conserved_miRNA	hsa-mir-493	MI0003132	CUGGCCUCCAGGGCUUUGUACAUGGUAGGCUUUCAUUCAUUCGUUUGCACAUUCGGUGAAGGUCUACUGUGUGCCAGGCCCUGUGCCAG	chr14:100869060-100869148(+)	MIPF0000230	mir-493	127,136,337,431,433,493,432,665	p1@MEG3	Gtl2-Dio3	-0.36331	0.777379	1	1	10.3471	10.7104	1675.44	1302.43
hsa-miR-493-5p	5p	MIMAT0002813	UUGUACAUGGUAGGCUUUCAUU	UGUACA	22	Yes	Mature_miRNA	canonical_conserved_miRNA	hsa-mir-493	MI0003132	CUGGCCUCCAGGGCUUUGUACAUGGUAGGCUUUCAUUCAUUCGUUUGCACAUUCGGUGAAGGUCUACUGUGUGCCAGGCCCUGUGCCAG	chr14:100869060-100869148(+)	MIPF0000230	mir-493	127,136,337,431,433,493,432,665	p1@MEG3	Gtl2-Dio3	-0.120855	0.919642	1	1	10.8634	10.9843	2025.73	1862.94
hsa-miR-494-3p	3p	MIMAT0002816	UGAAACAUACACGGGAAACCUC	GAAACA	22	Yes	Mature_miRNA	canonical_conserved_miRNA	hsa-mir-494	MI0003134	GAUACUCGAAGGAGAGGUUGUCCGUGUUGUCUUCUCUUUAUUUAUGAUGAAACAUACACGGGAAACCUCUUUUUUAGUAUC	chr14:101029634-101029714(+)	MIPF0000018	mir-154	134,154,299,376c,369,376a-1,377,379,380,381,382,323a,329-1,329-2,409,412,410,376b,485,487a,494,495,496,539,544a,376a-2,487b,411,654,655,656,758,668,1185-2,1185-1,300,541,889,543,1197,1193,323b	p1@MEG3	Gtl2-Dio3	-0.506059	0.704144	1	1	9.75594	10.262	1227.84	864.557
hsa-miR-494-5p	5p	MIMAT0026607	AGGUUGUCCGUGUUGUCUUCUCU	GGUUGU	23	Yes	Star_miRNA	canonical_conserved_miRNA	hsa-mir-494	MI0003134	GAUACUCGAAGGAGAGGUUGUCCGUGUUGUCUUCUCUUUAUUUAUGAUGAAACAUACACGGGAAACCUCUUUUUUAGUAUC	chr14:101029634-101029714(+)	MIPF0000018	mir-154	134,154,299,376c,369,376a-1,377,379,380,381,382,323a,329-1,329-2,409,412,410,376b,485,487a,494,495,496,539,544a,376a-2,487b,411,654,655,656,758,668,1185-2,1185-1,300,541,889,543,1197,1193,323b	p1@MEG3	Gtl2-Dio3	0.290663	1.2232	1	1	2.18664	1.89598	3.64887	4.47957
hsa-miR-495-3p	3p	MIMAT0002817	AAACAAACAUGGUGCACUUCUU	AACAAA	22	Yes	Mature_miRNA	canonical_conserved_miRNA	hsa-mir-495	MI0003135	UGGUACCUGAAAAGAAGUUGCCCAUGUUAUUUUCGCUUUAUAUGUGACGAAACAAACAUGGUGCACUUCUUUUUCGGUAUCA	chr14:101033755-101033836(+)	MIPF0000110	mir-329	134,154,299,376c,369,376a-1,377,379,380,381,382,323a,329-1,329-2,409,412,410,376b,485,487a,494,495,496,539,544a,376a-2,487b,411,654,655,656,758,668,1185-2,1185-1,300,541,889,543,1197,1193,323b	p1@MEG3	Gtl2-Dio3	-0.695712	0.617405	1	1	7.6315	8.32721	321.1	198.221
hsa-miR-496	5p	MIMAT0002818	UGAGUAUUACAUGGCCAAUCUC	GAGUAU	22	NO	Mature_miRNA	canonical_conserved_miRNA	hsa-mir-496	MI0003136	CCCAAGUCAGGUACUCGAAUGGAGGUUGUCCAUGGUGUGUUCAUUUUAUUUAUGAUGAGUAUUACAUGGCCAAUCUCCUUUCGGUACUCAAUUCUUCUUGGG	chr14:101060573-101060674(+)	MIPF0000018	mir-154	134,154,299,376c,369,376a-1,377,379,380,381,382,323a,329-1,329-2,409,412,410,376b,485,487a,494,495,496,539,544a,376a-2,487b,411,654,655,656,758,668,1185-2,1185-1,300,541,889,543,1197,1193,323b	p1@MEG3	Gtl2-Dio3	-0.45677	0.728616	1	1	3.08271	3.53948	11.5547	8.39919
hsa-miR-497-5p	5p	MIMAT0002820	CAGCAGCACACUGUGGUUUGU	AGCAGC	21	Yes	Mature_miRNA	canonical_conserved_miRNA	hsa-mir-497	MI0003138	CCACCCCGGUCCUGCUCCCGCCCCAGCAGCACACUGUGGUUUGUACGGCACUGUGGCCACGUCCAAACCACACUGUGGUGUUAGAGCGAGGGUGGGGGAGGCACCGCCGAGG	chr17:7017911-7018022(-)	MIPF0000231	mir-497	195,497	p1@MIR497HG	ENST00000572453.1	-0.74737	0.595688	1	1	4.56014	5.30751	39.5294	23.5177
hsa-miR-499a-5p	5p	MIMAT0002870	UUAAGACUUGCAGUGAUGUUU	UAAGAC	21	Yes	Mature_miRNA	canonical_conserved_miRNA	hsa-mir-499a	MI0003183	GCCCUGUCCCCUGUGCCUUGGGCGGGCGGCUGUUAAGACUUGCAGUGAUGUUUAACUCCUCUCCACGUGAACAUCACAGCAAGUCUGUGCUGCUUCCCGUCCCUACGCUGCCUGGGCAGGGU	chr20:34990376-34990497(+)	MIPF0000173	mir-499	499a,499b	p2@MYH7B	NM_020884	-0.306644	0.80852	1	1	1.99729	2.30394	4.86516	3.91962
hsa-miR-5000-3p	3p	MIMAT0021020	UCAGGACACUUCUGAACUUGGA	CAGGAC	22	Yes	Mature_miRNA	canonical_hsa-specific_miRNA	hsa-mir-5000	MI0017866	CUGAAGAGUAGAGUGUGUGGUCCCAGUUCAGAAGUGUUCCUGAGUAACUUGUGCUUAUAACUCAGGACACUUCUGAACUUGGACCAUACAGGUCUCCCUGCUU	chr2:75090812-75090914(+)	-	-	5000	p1@POLE4	curation	-4.14475	0.0565335	1	1	-3.77831	0.366443	1.21629	0
hsa-miR-5001-3p	3p	MIMAT0021022	UUCUGCCUCUGUCCAGGUCCUU	UCUGCC	22	Yes	-	non-canonical_miRNA	hsa-mir-5001	MI0017867	AGCUCAGGGCGGCUGCGCAGAGGGCUGGACUCAGCGGCGGAGCUGGCUGCUGGCCUCAGUUCUGCCUCUGUCCAGGUCCUUGUGACCCGCCCGCUCUCCU	chr2:232550474-232550573(-)	-	-	5001	p1@TIGD1	ENST00000408957.3	-0.114364	0.923789	1	1	0.809595	0.923959	1.82443	1.67984
hsa-miR-5008-3p	3p	MIMAT0021040	CCUGUGCUCCCAGGGCCUCGC	CUGUGC	21	Yes	-	non-canonical_miRNA	hsa-mir-5008	MI0017876	GGGCUGACCCCUAGGGUCAGGUGAGGCCCUUGGGGCACAGUGGUGCCAUCUCCCCUGUGCUCCCAGGGCCUCGCCUGUCCCUUGAGGUCGGCCC	chr1:227941590-227941683(-)	-	-	5008	p1@WNT9A	ENST00000272164.5	-4.14475	0.0565335	1	1	-3.77831	0.366443	1.21629	0
hsa-miR-500a-3p	3p	MIMAT0002871	AUGCACCUGGGCAAGGAUUCUG	UGCACC	22	Yes	Mature_miRNA	canonical_conserved_miRNA	hsa-mir-500a	MI0003184	GCUCCCCCUCUCUAAUCCUUGCUACCUGGGUGAGAGUGCUGUCUGAAUGCAAUGCACCUGGGCAAGGAUUCUGAGAGCGAGAGC	chrX:50008431-50008514(+)	MIPF0000139	mir-500	188,362,500a,501,502,532,660,500b	p1@CLCN5	ENST00000376091.3	-0.111232	0.925797	1	1	6.69576	6.80699	111.899	103.59
hsa-miR-500a-5p	5p	MIMAT0004773	UAAUCCUUGCUACCUGGGUGAGA	AAUCCU	23	Yes	Star_miRNA	canonical_conserved_miRNA	hsa-mir-500a	MI0003184	GCUCCCCCUCUCUAAUCCUUGCUACCUGGGUGAGAGUGCUGUCUGAAUGCAAUGCACCUGGGCAAGGAUUCUGAGAGCGAGAGC	chrX:50008431-50008514(+)	MIPF0000139	mir-500	188,362,500a,501,502,532,660,500b	p1@CLCN5	ENST00000376091.3	-0.843245	0.557389	1	1	4.0278	4.87105	29.1909	16.2384
hsa-miR-500b-3p	3p	MIMAT0027032	GCACCCAGGCAAGGAUUCUG	CACCCA	20	Yes	Star_miRNA	canonical_conserved_miRNA	hsa-mir-500b	MI0015903	CCCCCUCUCUAAUCCUUGCUACCUGGGUGAGAGUGCUUUCUGAAUGCAGUGCACCCAGGCAAGGAUUCUGCAAGGGGGA	chrX:50010672-50010750(+)	MIPF0000139	mir-500	188,362,500a,501,502,532,660,500b	p1@CLCN5	ENST00000376091.3	4.5879	24.0489	1	1	0.809595	-3.77831	0	1.67984
hsa-miR-500b-5p	5p	MIMAT0016925	AAUCCUUGCUACCUGGGU	AUCCUU	18	Yes	Mature_miRNA	canonical_conserved_miRNA	hsa-mir-500b	MI0015903	CCCCCUCUCUAAUCCUUGCUACCUGGGUGAGAGUGCUUUCUGAAUGCAGUGCACCCAGGCAAGGAUUCUGCAAGGGGGA	chrX:50010672-50010750(+)	MIPF0000139	mir-500	188,362,500a,501,502,532,660,500b	p1@CLCN5	ENST00000376091.3	-1.98519	0.252579	1	1	-0.660116	1.32508	2.43258	0.559946
hsa-miR-501-3p	3p	MIMAT0004774	AAUGCACCCGGGCAAGGAUUCU	AUGCAC	22	Yes	Mature_miRNA	canonical_conserved_miRNA	hsa-mir-501	MI0003185	GCUCUUCCUCUCUAAUCCUUUGUCCCUGGGUGAGAGUGCUUUCUGAAUGCAAUGCACCCGGGCAAGGAUUCUGAGAGGGUGAGC	chrX:50009722-50009805(+)	MIPF0000139	mir-500	188,362,500a,501,502,532,660,500b	p1@CLCN5	ENST00000376091.3	-0.663711	0.631253	1	1	4.81097	5.47468	44.3946	27.9973
hsa-miR-501-5p	5p	MIMAT0002872	AAUCCUUUGUCCCUGGGUGAGA	AUCCUU	22	Yes	Star_miRNA	canonical_conserved_miRNA	hsa-mir-501	MI0003185	GCUCUUCCUCUCUAAUCCUUUGUCCCUGGGUGAGAGUGCUUUCUGAAUGCAAUGCACCCGGGCAAGGAUUCUGAGAGGGUGAGC	chrX:50009722-50009805(+)	MIPF0000139	mir-500	188,362,500a,501,502,532,660,500b	p1@CLCN5	ENST00000376091.3	-0.876139	0.544824	1	1	2.50394	3.38008	10.3385	5.59946
hsa-miR-5010-3p	3p	MIMAT0021044	UUUUGUGUCUCCCAUUCCCCAG	UUUGUG	22	Yes	Star_miRNA	canonical_hsa-specific_miRNA	hsa-mir-5010	MI0017878	GAUCCAGGGAACCCUAGAGCAGGGGGAUGGCAGAGCAAAAUUCAUGGCCUACAGCUGCCUCUUGCCAAACUGCACUGGAUUUUGUGUCUCCCAUUCCCCAGAGCUGUCUGAGGUGCUUUG	chr17:42514188-42514307(+)	-	-	5010	p1@ATP6V0A1	ENST00000537728.1	-1.26194	0.416983	1	1	1.20956	2.47149	5.4733	2.23978
hsa-miR-502-3p	3p	MIMAT0004775	AAUGCACCUGGGCAAGGAUUCA	AUGCAC	22	Yes	Mature_miRNA	canonical_conserved_miRNA	hsa-mir-502	MI0003186	UGCUCCCCCUCUCUAAUCCUUGCUAUCUGGGUGCUAGUGCUGGCUCAAUGCAAUGCACCUGGGCAAGGAUUCAGAGAGGGGGAGCU	chrX:50014598-50014683(+)	MIPF0000139	mir-500	188,362,500a,501,502,532,660,500b	p1@CLCN5	ENST00000376091.3	-0.224627	0.855816	1	1	5.68896	5.91359	60.2063	51.515
hsa-miR-502-5p	5p	MIMAT0002873	AUCCUUGCUAUCUGGGUGCUA	UCCUUG	21	Yes	Star_miRNA	canonical_conserved_miRNA	hsa-mir-502	MI0003186	UGCUCCCCCUCUCUAAUCCUUGCUAUCUGGGUGCUAGUGCUGGCUCAAUGCAAUGCACCUGGGCAAGGAUUCAGAGAGGGGGAGCU	chrX:50014598-50014683(+)	MIPF0000139	mir-500	188,362,500a,501,502,532,660,500b	p1@CLCN5	ENST00000376091.3	-0.695142	0.617649	1	1	2.18664	2.88179	7.29774	4.47957
hsa-miR-503-3p	3p	MIMAT0022925	GGGGUAUUGUUUCCGCUGCCAGG	GGGUAU	23	Yes	Star_miRNA	canonical_conserved_miRNA	hsa-mir-503	MI0003188	UGCCCUAGCAGCGGGAACAGUUCUGCAGUGAGCGAUCGGUGCUCUGGGGUAUUGUUUCCGCUGCCAGGGUA	chrX:134546328-134546398(-)	MIPF0000183	mir-503	424,450a-1,450a-2,503,542,450b	p@chrX:133683665..133683681,-	curation	1.95421	3.87504	1	1	2.87817	0.923959	1.82443	7.2793
hsa-miR-503-5p	5p	MIMAT0002874	UAGCAGCGGGAACAGUUCUGCAG	AGCAGC	23	Yes	Mature_miRNA	canonical_conserved_miRNA	hsa-mir-503	MI0003188	UGCCCUAGCAGCGGGAACAGUUCUGCAGUGAGCGAUCGGUGCUCUGGGGUAUUGUUUCCGCUGCCAGGGUA	chrX:134546328-134546398(-)	MIPF0000183	mir-503	424,450a-1,450a-2,503,542,450b	p@chrX:133683665..133683681,-	curation	0.193745	1.14373	1	1	7.80769	7.61394	195.823	223.978
hsa-miR-504-5p	5p	MIMAT0002875	AGACCCUGGUCUGCACUCUAUC	GACCCU	22	Yes	Mature_miRNA	canonical_conserved_miRNA	hsa-mir-504	MI0003189	GCUGCUGUUGGGAGACCCUGGUCUGCACUCUAUCUGUAUUCUUACUGAAGGGAGUGCAGGGCAGGGUUUCCCAUACAGAGGGC	chrX:138667711-138667793(-)	MIPF0000437	mir-504	504	p1@FGF13	NM_001139498	-1.24581	0.421671	1	1	2.50394	3.74976	13.3792	5.59946
hsa-miR-505-3p	3p	MIMAT0002876	CGUCAACACUUGCUGGUUUCCU	GUCAAC	22	Yes	Star_miRNA	canonical_conserved_miRNA	hsa-mir-505	MI0003190	GAUGCACCCAGUGGGGGAGCCAGGAAGUAUUGAUGUUUCUGCCAGUUUAGCGUCAACACUUGCUGGUUUCCUCUCUGGAGCAUC	chrX:139924148-139924231(-)	MIPF0000217	mir-505	505	p1@ATP11C	ENST00000370557.1	-0.780137	0.582311	1	1	5.46952	6.24965	76.0181	44.2357
hsa-miR-505-5p	5p	MIMAT0004776	GGGAGCCAGGAAGUAUUGAUGU	GGAGCC	22	Yes	Mature_miRNA	canonical_conserved_miRNA	hsa-mir-505	MI0003190	GAUGCACCCAGUGGGGGAGCCAGGAAGUAUUGAUGUUUCUGCCAGUUUAGCGUCAACACUUGCUGGUUUCCUCUCUGGAGCAUC	chrX:139924148-139924231(-)	MIPF0000217	mir-505	505	p1@ATP11C	ENST00000370557.1	0.101313	1.07275	1	1	1.99729	1.89598	3.64887	3.91962
hsa-miR-5100	5p	MIMAT0022259	UUCAGAUCCCAGCGGUGCCUCU	UCAGAU	22	NO	-	non-canonical_miRNA	hsa-mir-5100	MI0019116	CCAUGAGGAGCUGGCAGUGGGAUGGCCUGGGGGUAGGAGCGUGGCUUCUGGAGCUAGACCACAUGGGUUCAGAUCCCAGCGGUGCCUCUAACUGGCCACAGGACCUUGGGCAGUCAGCU	chr10:42997563-42997681(+)	-	-	5100	Unknown	Unknown	1.96192	3.89581	1	1	5.57496	3.61303	12.1629	47.5954
hsa-miR-514a-3p	3p	MIMAT0002883	AUUGACACUUCUGUGAGUAGA	UUGACA	21	Yes	Mature_miRNA	canonical_hsa-specific_miRNA	hsa-mir-514a-1	MI0003198	AACAUGUUGUCUGUGGUACCCUACUCUGGAGAGUGACAAUCAUGUAUAAUUAAAUUUGAUUGACACUUCUGUGAGUAGAGUAACGCAUGACACGUACG	chrX:147279247-147279344(-)	MIPF0000130	mir-506	510,514a-1,514a-2,514a-3	p@chrX:146413659..146413673,-	curation	1.36381	2.57365	1	1	0.809595	-0.554218	0.608145	1.67984
hsa-miR-514a-3p	3p	MIMAT0002883	AUUGACACUUCUGUGAGUAGA	UUGACA	21	Yes	Mature_miRNA	canonical_hsa-specific_miRNA	hsa-mir-514a-2	MI0003199	GUUGUCUGUGGUACCCUACUCUGGAGAGUGACAAUCAUGUAUAACUAAAUUUGAUUGACACUUCUGUGAGUAGAGUAACGCAUGACAC	chrX:147281943-147282030(-)	MIPF0000130	mir-506	510,514a-1,514a-2,514a-3	p@chrX:146413659..146413673,-	curation	1.36381	2.57365	1	1	0.809595	-0.554218	0.608145	1.67984
hsa-miR-514a-3p	3p	MIMAT0002883	AUUGACACUUCUGUGAGUAGA	UUGACA	21	Yes	Mature_miRNA	canonical_hsa-specific_miRNA	hsa-mir-514a-3	MI0003200	GUUGUCUGUGGUACCCUACUCUGGAGAGUGACAAUCAUGUAUAACUAAAUUUGAUUGACACUUCUGUGAGUAGAGUAACGCAUGACAC	chrX:147284641-147284728(-)	MIPF0000130	mir-506	510,514a-1,514a-2,514a-3	p@chrX:146413659..146413673,-	curation	1.36381	2.57365	1	1	0.809595	-0.554218	0.608145	1.67984
hsa-miR-532-3p	3p	MIMAT0004780	CCUCCCACACCCAAGGCUUGCA	CUCCCA	22	Yes	Star_miRNA	canonical_conserved_miRNA	hsa-mir-532	MI0003205	CGACUUGCUUUCUCUCCUCCAUGCCUUGAGUGUAGGACCGUUGGCAUCUUAAUUACCCUCCCACACCCAAGGCUUGCAGAAGAGCGAGCCU	chrX:50003148-50003238(+)	MIPF0000113	mir-188	188,362,500a,501,502,532,660,500b	p1@CLCN5	ENST00000376091.3	0.294581	1.22653	1	1	4.16922	3.87463	14.5955	17.9183
hsa-miR-532-5p	5p	MIMAT0002888	CAUGCCUUGAGUGUAGGACCGU	AUGCCU	22	Yes	Mature_miRNA	canonical_conserved_miRNA	hsa-mir-532	MI0003205	CGACUUGCUUUCUCUCCUCCAUGCCUUGAGUGUAGGACCGUUGGCAUCUUAAUUACCCUCCCACACCCAAGGCUUGCAGAAGAGCGAGCCU	chrX:50003148-50003238(+)	MIPF0000113	mir-188	188,362,500a,501,502,532,660,500b	p1@CLCN5	ENST00000376091.3	0.0631433	1.04474	1	1	9.30436	9.24121	605.104	632.179
hsa-miR-539-3p	3p	MIMAT0022705	AUCAUACAAGGACAAUUUCUUU	UCAUAC	22	Yes	Mature_miRNA	canonical_conserved_miRNA	hsa-mir-539	MI0003514	AUACUUGAGGAGAAAUUAUCCUUGGUGUGUUCGCUUUAUUUAUGAUGAAUCAUACAAGGACAAUUUCUUUUUGAGUAU	chr14:101047321-101047398(+)	MIPF0000018	mir-154	134,154,299,376c,369,376a-1,377,379,380,381,382,323a,329-1,329-2,409,412,410,376b,485,487a,494,495,496,539,544a,376a-2,487b,411,654,655,656,758,668,1185-2,1185-1,300,541,889,543,1197,1193,323b	p1@MEG3	Gtl2-Dio3	-0.0848269	0.942898	1	1	6.16483	6.24965	76.0181	71.6731
hsa-miR-539-5p	5p	MIMAT0003163	GGAGAAAUUAUCCUUGGUGUGU	GAGAAA	22	Yes	Star_miRNA	canonical_conserved_miRNA	hsa-mir-539	MI0003514	AUACUUGAGGAGAAAUUAUCCUUGGUGUGUUCGCUUUAUUUAUGAUGAAUCAUACAAGGACAAUUUCUUUUUGAGUAU	chr14:101047321-101047398(+)	MIPF0000018	mir-154	134,154,299,376c,369,376a-1,377,379,380,381,382,323a,329-1,329-2,409,412,410,376b,485,487a,494,495,496,539,544a,376a-2,487b,411,654,655,656,758,668,1185-2,1185-1,300,541,889,543,1197,1193,323b	p1@MEG3	Gtl2-Dio3	-0.255867	0.837484	1	1	4.48997	4.74584	26.7584	22.3978
hsa-miR-541-3p	3p	MIMAT0004920	UGGUGGGCACAGAAUCUGGACU	GGUGGG	22	NO	Star_miRNA	canonical_conserved_miRNA	hsa-mir-541	MI0005539	ACGUCAGGGAAAGGAUUCUGCUGUCGGUCCCACUCCAAAGUUCACAGAAUGGGUGGUGGGCACAGAAUCUGGACUCUGCUUGUG	chr14:101064495-101064578(+)	MIPF0000213	mir-541	134,154,299,376c,369,376a-1,377,379,380,381,382,323a,329-1,329-2,409,412,410,376b,485,487a,494,495,496,539,544a,376a-2,487b,411,654,655,656,758,668,1185-2,1185-1,300,541,889,543,1197,1193,323b	p1@MEG3	Gtl2-Dio3	-1.07076	0.47607	1	1	0.25432	1.32508	2.43258	1.11989
hsa-miR-541-5p	5p	MIMAT0004919	AAAGGAUUCUGCUGUCGGUCCCACU	AAGGAU	25	NO	Mature_miRNA	canonical_conserved_miRNA	hsa-mir-541	MI0005539	ACGUCAGGGAAAGGAUUCUGCUGUCGGUCCCACUCCAAAGUUCACAGAAUGGGUGGUGGGCACAGAAUCUGGACUCUGCUUGUG	chr14:101064495-101064578(+)	MIPF0000213	mir-541	134,154,299,376c,369,376a-1,377,379,380,381,382,323a,329-1,329-2,409,412,410,376b,485,487a,494,495,496,539,544a,376a-2,487b,411,654,655,656,758,668,1185-2,1185-1,300,541,889,543,1197,1193,323b	p1@MEG3	Gtl2-Dio3	0.197288	1.14654	1	1	1.52236	1.32508	2.43258	2.79973
hsa-miR-542-3p	3p	MIMAT0003389	UGUGACAGAUUGAUAACUGAAA	GUGACA	22	Yes	Mature_miRNA	canonical_conserved_miRNA	hsa-mir-542	MI0003686	CAGAUCUCAGACAUCUCGGGGAUCAUCAUGUCACGAGAUACCAGUGUGCACUUGUGACAGAUUGAUAACUGAAAGGUCUGGGAGCCACUCAUCUUCA	chrX:134541341-134541437(-)	MIPF0000185	mir-542	424,450a-1,450a-2,503,542,450b	p@chrX:133683665..133683681,-	curation	0.664823	1.58537	1	1	7.57754	6.91272	120.413	190.942
hsa-miR-542-5p	5p	MIMAT0003340	UCGGGGAUCAUCAUGUCACGAGA	CGGGGA	23	Yes	Star_miRNA	canonical_conserved_miRNA	hsa-mir-542	MI0003686	CAGAUCUCAGACAUCUCGGGGAUCAUCAUGUCACGAGAUACCAGUGUGCACUUGUGACAGAUUGAUAACUGAAAGGUCUGGGAGCCACUCAUCUUCA	chrX:134541341-134541437(-)	MIPF0000185	mir-542	424,450a-1,450a-2,503,542,450b	p@chrX:133683665..133683681,-	curation	-4.70227	0.0384129	1	1	-3.77831	0.923959	1.82443	0
hsa-miR-543	5p	MIMAT0004954	AAACAUUCGCGGUGCACUUCUU	AACAUU	22	NO	Mature_miRNA	canonical_conserved_miRNA	hsa-mir-543	MI0005565	UACUUAAUGAGAAGUUGCCCGUGUUUUUUUCGCUUUAUUUGUGACGAAACAUUCGCGGUGCACUUCUUUUUCAGUAUC	chr14:101031987-101032064(+)	MIPF0000110	mir-329	134,154,299,376c,369,376a-1,377,379,380,381,382,323a,329-1,329-2,409,412,410,376b,485,487a,494,495,496,539,544a,376a-2,487b,411,654,655,656,758,668,1185-2,1185-1,300,541,889,543,1197,1193,323b	p1@MEG3	Gtl2-Dio3	0.111943	1.08068	1	1	7.4119	7.29996	157.509	170.224
hsa-miR-548a-3p	3p	MIMAT0003251	CAAAACUGGCAAUUACUUUUGC	AAAACU	22	Yes	-	non-canonical_miRNA	hsa-mir-548a-3	MI0003612	CCUAGAAUGUUAUUAGGUCGGUGCAAAAGUAAUUGCGAGUUUUACCAUUACUUUCAAUGGCAAAACUGGCAAUUACUUUUGCACCAACGUAAUACUU	chr8:104484369-104484465(-)	MIPF0000317	mir-548	548a-3	p1@LRP12	curation	-2.2987	0.203246	1	1	-0.660116	1.63859	3.04072	0.559946
hsa-miR-548aa	5p	MIMAT0018447	AAAAACCACAAUUACUUUUGCACCA	AAAACC	25	NO	-	non-canonical_miRNA	hsa-mir-548aa-1	MI0016689	CUUUAUUAGUCUGGUGCAAAAGAAACUGUGGUUUUUGCCAUUACUUUUACAGGCAAAAACCACAAUUACUUUUGCACCAACCUAAUAUAACUUGUUU	chr8:123348034-123348130(+)	MIPF0000317	mir-548	548aa-1	Unknown	Unknown	0.443152	1.35957	1	1	0.809595	0.366443	1.21629	1.67984
hsa-miR-548aa	5p	MIMAT0018447	AAAAACCACAAUUACUUUUGCACCA	AAAACC	25	NO	-	non-canonical_miRNA	hsa-mir-548aa-2	MI0016690	UUUUAUUAGGUUGGUGCAAAAGAAACUGUGGUUUUUGCCAUUACUUUCAAUGGCAAAAACCACAAUUACUUUUGCACCAACCUAAAUCUUCCCUCUC	chr17:67471489-67471585(+)	MIPF0000317	mir-548	548aa-2	p1@PITPNC1	NM_181671	0.443152	1.35957	1	1	0.809595	0.366443	1.21629	1.67984
hsa-miR-548ab	5p	MIMAT0018928	AAAAGUAAUUGUGGAUUUUGCU	AAAGUA	22	NO	-	non-canonical_miRNA	hsa-mir-548ab	MI0016752	AUGUUGGUGCAAAAGUAAUUGUGGAUUUUGCUAUUACUUGUAUUUAUUUGUAAUGCAAAACCCGCAAUUAGUUUUGCACCAACC	chr3:103524033-103524116(-)	MIPF0000317	mir-548	548ab	Unknown	Unknown	4.98786	31.7319	1	1	1.20956	-3.77831	0	2.23978
hsa-miR-548ad-5p	5p	MIMAT0032114	AAAAGUAAUUGUGGUUUUUG	AAAGUA	20	Yes	-	non-canonical_miRNA	hsa-mir-548ad	MI0016770	CUGUUAGGUUGGUGCAAAAGUAAUUGUGGUUUUUGAAAGUAACUUGGCGAAAACGACAAUGACUUUUGCACCAAUCUAAUAC	chr2:35471405-35471486(+)	MIPF0000317	mir-548	548ad	Unknown	Unknown	-1.58408	0.333538	1	1	-0.660116	0.923959	1.82443	0.559946
hsa-miR-548ae-5p	5p	MIMAT0032115	AAAAGUAAUUGUGGUUUUUG	AAAGUA	20	Yes	-	non-canonical_miRNA	hsa-mir-548ae-2	MI0016780	UGUGCAAAAGUAAUUGUGGUUUUUGUCAUUUAAAAGUAAUGGCAAAAACUGCAAUUACUUUCACACC	chr5:58530043-58530109(-)	MIPF0000317	mir-548	548ae-2	Unknown	Unknown	0.454209	1.37003	1	1	1.77928	1.32508	2.43258	3.35968
hsa-miR-548ag	5p	MIMAT0018969	AAAGGUAAUUGUGGUUUCUGC	AAGGUA	21	NO	-	non-canonical_miRNA	hsa-mir-548ag-1	MI0016793	GUGCAAAGGUAAUUGUGGUUUCUGCUUUUAAAGGUAAUGGCAAAUAUUACAUUUACUUUUGCACCA	chr4:60922619-60922684(+)	MIPF0000317	mir-548	548ag-1	Unknown	Unknown	0.454209	1.37003	1	1	1.77928	1.32508	2.43258	3.35968
hsa-miR-548ag	5p	MIMAT0018969	AAAGGUAAUUGUGGUUUCUGC	AAGGUA	21	NO	-	non-canonical_miRNA	hsa-mir-548ag-2	MI0016794	UGCAAAGGUAAUUGUGGUUUCUGCCAUUGAAAGUAAAGGCAAGAACCUCAAUUACCUUUGCAGC	chr20:60564562-60564625(+)	MIPF0000317	mir-548	548ag-2	p2@uc002ybl.2,p2@uc010gjw.1	curation	-2.18657	0.219673	1	1	0.809595	2.99616	7.90588	1.67984
hsa-miR-548ah-3p	3p	MIMAT0020957	CAAAAACUGCAGUUACUUUUGC	AAAAAC	22	Yes	-	non-canonical_miRNA	hsa-mir-548ah	MI0016796	AGGUUGGUGCAAAAGUGAUUGCAGUGUUUGCCAAUAAAAGUAAUGACAAAAACUGCAGUUACUUUUGCACCAGCCC	chr4:76575551-76575626(+)	MIPF0000317	mir-548	4450,548ah	p4@SHROOM3	NM_020859	-1.11139	0.462848	1	1	2.87817	3.98956	15.8118	7.2793
hsa-miR-548ah-5p	5p	MIMAT0018972	AAAAGUGAUUGCAGUGUUUG	AAAGUG	20	Yes	-	non-canonical_miRNA	hsa-mir-548ah	MI0016796	AGGUUGGUGCAAAAGUGAUUGCAGUGUUUGCCAAUAAAAGUAAUGACAAAAACUGCAGUUACUUUUGCACCAGCCC	chr4:76575551-76575626(+)	MIPF0000317	mir-548	4450,548ah	p4@SHROOM3	NM_020859	4.03263	16.366	1	1	0.25432	-3.77831	0	1.11989
hsa-miR-548ak	5p	MIMAT0019013	AAAAGUAACUGCGGUUUUUGA	AAAGUA	21	NO	-	non-canonical_miRNA	hsa-mir-548ak	MI0016840	GUGCAAAAGUAACUGCGGUUUUUGAGAAGUAAUUGAAAACCGCAAUUACUUUUGCAG	chr10:12130760-12130816(-)	MIPF0000317	mir-548	548ak	Unknown	Unknown	0.808539	1.75144	1	1	0.25432	-0.554218	0.608145	1.11989
hsa-miR-548al	5p	MIMAT0019024	AACGGCAAUGACUUUUGUACCA	ACGGCA	22	NO	-	non-canonical_miRNA	hsa-mir-548al	MI0016851	GGUCGGUGCAAAAGUAAUUGCUGUUUUUGCCAUUAAAAAUAAUGGCAUUAAAAGUAAUGGCAAAAACGGCAAUGACUUUUGUACCAAUCUAAUAUCU	chr11:74399237-74399333(+)	MIPF0000317	mir-548	548al	p@chr11:74109574..74109604,+	ENST00000533008.1	4.03263	16.366	1	1	0.25432	-3.77831	0	1.11989
hsa-miR-548am-3p	3p	MIMAT0019076	CAAAAACUGCAGUUACUUUUGU	AAAAAC	22	Yes	-	non-canonical_miRNA	hsa-mir-548am	MI0016904	AGUUGGUGCAAAAGUAAUUGCGGUUUUUGCCGUCGAAAAUAAUGGCAAAAACUGCAGUUACUUUUGUACCAAUG	chrX:16627012-16627085(-)	MIPF0000317	mir-548	548am	p1@CTPS2	NM_175859	0.162284	1.11906	1	1	5.12058	4.9583	31.0154	34.7167
hsa-miR-548am-5p	5p	MIMAT0022740	AAAAGUAAUUGCGGUUUUUGCC	AAAGUA	22	Yes	-	non-canonical_miRNA	hsa-mir-548am	MI0016904	AGUUGGUGCAAAAGUAAUUGCGGUUUUUGCCGUCGAAAAUAAUGGCAAAAACUGCAGUUACUUUUGUACCAAUG	chrX:16627012-16627085(-)	MIPF0000317	mir-548	548am	p1@CTPS2	NM_175859	1.8202	3.5313	1	1	2.18664	0.366443	1.21629	4.47957
hsa-miR-548aq-3p	3p	MIMAT0022264	CAAAAACUGCAAUUACUUUUGC	AAAAAC	22	Yes	-	non-canonical_miRNA	hsa-mir-548aq	MI0019130	GAAAGUAAUUGCUGUUUUUGCCAUUACUUUCAGUGGCAAAAACUGCAAUUACUUUUGC	chr3:185767847-185767904(-)	MIPF0000317	mir-548	548aq	p1@IGF2BP2	ENST00000457616.2	0.570581	1.48512	1	1	4.56014	3.98956	15.8118	23.5177
hsa-miR-548ar-3p	3p	MIMAT0022266	UAAAACUGCAGUUAUUUUUGC	AAAACU	21	Yes	-	non-canonical_miRNA	hsa-mir-548ar	MI0019131	AAAAGUAAUUGCAGUUUUUGCUGUUGAACGUAGUGGUAAAACUGCAGUUAUUUUUGC	chr13:114244505-114244561(+)	MIPF0000317	mir-548	548ar	p1@CDC16	ENST00000356221.3	0.519483	1.43344	1	1	5.23225	4.71277	26.1502	37.5164
hsa-miR-548at-3p	3p	MIMAT0022278	CAAAACCGCAGUAACUUUUGU	AAAACC	21	Yes	-	non-canonical_miRNA	hsa-mir-548at	MI0019137	AAAAGUUAUUGCGGUUUUGGCUGCCAAAAGAAAUGGCCAAAACCGCAGUAACUUUUGU	chr17:42494773-42494830(+)	MIPF0000317	mir-548	548at	p1@ATP6V0A1	ENST00000537728.1	-4.14475	0.0565335	1	1	-3.77831	0.366443	1.21629	0
hsa-miR-548au-5p	5p	MIMAT0022291	AAAAGUAAUUGCGGUUUUUGC	AAAGUA	21	NO	-	non-canonical_miRNA	hsa-mir-548au	MI0019145	AAAAGUAAUUGCGGUUUUUGCUAUUGGUUUUAAUGGCAGUUACUUUUGCACCAG	chr9:93594841-93594894(+)	MIPF0000317	mir-548	548au	p1@PHF2	NM_005392	1.07333	2.10429	1	1	1.99729	0.923959	1.82443	3.91962
hsa-miR-548ay-5p	5p	MIMAT0025452	AAAAGUAAUUGUGGUUUUUGC	AAAGUA	21	Yes	-	non-canonical_miRNA	hsa-mir-548ay	MI0022210	AGAAGAUGCUUACUACUAGGUUGGUGCAAAAGUAAUUGUGGUUUUUGCAUUUAAAGUAAUGGCCAAAACCGCGAUUACUCUUGCACGAACCUAACGGUAACACUUCU	chr3:32506283-32506389(-)	MIPF0000317	mir-548	548ay	Unknown	Unknown	0.672219	1.59352	1	1	1.99729	1.32508	2.43258	3.91962
hsa-miR-548az-5p	5p	MIMAT0025456	CAAAAGUGAUUGUGGUUUUUGC	AAAAGU	22	Yes	-	non-canonical_miRNA	hsa-mir-548az	MI0022212	AGAUUGUAUUAGGUUGGUGCAAAAGUGAUUGUGGUUUUUGCUGUUACUUUUAAUGGCAAAAACUGCAAUCACUUUUGCACCAACCUAAUAAAUUU	chr8:119325171-119325265(+)	MIPF0000317	mir-548	548az	Unknown	Unknown	4.98786	31.7319	1	1	1.20956	-3.77831	0	2.23978
hsa-miR-548bc	5p	MIMAT0039765	AAAAACUGUGAUUACUUUUGC	AAAACU	21	NO	-	non-canonical_miRNA	hsa-mir-548bc	MI0032315	UCUUUUGUUACAGGUUGGUGAGAAGUAAUCGCGGUUUUUGCCAUUACUGCUCAUGGCAAAAACUGUGAUUACUUUUGCACCAACCUAAUAUAAUAUUUGGUCUUCAAUUA	chr17:39297400-39297509(+)	-	-	548bc	Unknown	Unknown	-0.284852	0.820826	1	1	2.18664	2.47149	5.4733	4.47957
hsa-miR-548c-5p	5p	MIMAT0004806	AAAAGUAAUUGCGGUUUUUGCC	AAAGUA	22	Yes	-	non-canonical_miRNA	hsa-mir-548c	MI0003630	CAUUGGCAUCUAUUAGGUUGGUGCAAAAGUAAUUGCGGUUUUUGCCAUUACUUUCAGUAGCAAAAAUCUCAAUUACUUUUGCACCAACUUAAUACUU	chr12:64622509-64622605(+)	MIPF0000317	mir-548	548c	p1@RASSF3	NM_178169	1.43004	2.69454	1	1	2.354	0.923959	1.82443	5.03952
hsa-miR-548d-5p	5p	MIMAT0004812	AAAAGUAAUUGUGGUUUUUGCC	AAAGUA	22	Yes	-	non-canonical_miRNA	hsa-mir-548d-1	MI0003668	AAACAAGUUAUAUUAGGUUGGUGCAAAAGUAAUUGUGGUUUUUGCCUGUAAAAGUAAUGGCAAAAACCACAGUUUCUUUUGCACCAGACUAAUAAAG	chr8:123348034-123348130(-)	MIPF0000317	mir-548	548d-1	p1@ATAD2	ENST00000517666.1	-1.63556	0.321845	1	1	2.354	3.98956	15.8118	5.03952
hsa-miR-548d-5p	5p	MIMAT0004812	AAAAGUAAUUGUGGUUUUUGCC	AAAGUA	22	Yes	-	non-canonical_miRNA	hsa-mir-548d-2	MI0003671	GAGAGGGAAGAUUUAGGUUGGUGCAAAAGUAAUUGUGGUUUUUGCCAUUGAAAGUAAUGGCAAAAACCACAGUUUCUUUUGCACCAACCUAAUAAAA	chr17:67471489-67471585(-)	MIPF0000317	mir-548	548d-2	Unknown	Unknown	-1.63556	0.321845	1	1	2.354	3.98956	15.8118	5.03952
hsa-miR-548e-3p	3p	MIMAT0005874	AAAAACUGAGACUACUUUUGCA	AAAACU	22	Yes	-	non-canonical_miRNA	hsa-mir-548e	MI0006344	UUAUUAGGUUGGUACAAAAGCAAUCGCGGUUUUUGCUAUUACUUUUAAAGGCAAAAACUGAGACUACUUUUGCACCAACCUGAUAGAA	chr10:110988926-110989013(+)	MIPF0000317	mir-548	548e	p1@SHOC2	ENST00000489390.1	0.0441639	1.03109	1	1	3.97741	3.93324	15.2036	15.6785
hsa-miR-548e-5p	5p	MIMAT0026736	CAAAAGCAAUCGCGGUUUUUGC	AAAAGC	22	Yes	-	non-canonical_miRNA	hsa-mir-548e	MI0006344	UUAUUAGGUUGGUACAAAAGCAAUCGCGGUUUUUGCUAUUACUUUUAAAGGCAAAAACUGAGACUACUUUUGCACCAACCUGAUAGAA	chr10:110988926-110989013(+)	MIPF0000317	mir-548	548e	p1@SHOC2	ENST00000489390.1	1.15592	2.22826	1	1	1.52236	0.366443	1.21629	2.79973
hsa-miR-548f-3p	3p	MIMAT0005895	AAAAACUGUAAUUACUUUU	AAAACU	19	Yes	-	non-canonical_miRNA	hsa-mir-548f-1	MI0006374	AUUAGGUUGGUGCAAAAGUAAUCACAGUUUUUGACAUUACUUUCAAAGACAAAAACUGUAAUUACUUUUGGACCAACCUAAUAG	chr10:54607874-54607957(-)	MIPF0000317	mir-548	548f-1	p1@PCDH15	ENST00000373955.1	-0.116697	0.922297	1	1	1.77928	1.89598	3.64887	3.35968
hsa-miR-548h-3p	3p	MIMAT0022723	CAAAAACCGCAAUUACUUUUGCA	AAAAAC	23	Yes	-	non-canonical_miRNA	hsa-mir-548h-4	MI0006414	GCUAUUAGGUUGGUGCAAAAGUAAUCGCGGUUUUUGUCAUUACUUUAAUUACUUUACGUUUCAUUAAUGACAAAAACCGCAAUUACUUUUGCACCAACCUAAUACUUGCUA	chr8:27048853-27048963(-)	MIPF0000317	mir-548	548h-4	Unknown	Unknown	0.808539	1.75144	1	1	0.25432	-0.554218	0.608145	1.11989
hsa-miR-548h-5p	5p	MIMAT0005928	AAAAGUAAUCGCGGUUUUUGUC	AAAGUA	22	Yes	-	non-canonical_miRNA	hsa-mir-548h-1	MI0006411	UCUGUCCAUUAGGUGGGUGCAAAAGUAAUCGCGGUUUUUGUCAUUACUUUUAAUGGUAAAAACUGGAAUUACUUUUGCACUGACCUAAUAUUAAGCCAGAUA	chr14:64095024-64095125(-)	MIPF0000317	mir-548	548h-1	p1@ESR2	ENST00000556275.1	0.726592	1.65473	1	1	4.92172	4.19513	18.2443	30.2371
hsa-miR-548h-5p	5p	MIMAT0005928	AAAAGUAAUCGCGGUUUUUGUC	AAAGUA	22	Yes	-	non-canonical_miRNA	hsa-mir-548h-2	MI0006412	GUAUUAGGUUGGUGCAAAAGUAAUCGCGGUUUUUGUCAUUACUUUCAAUGGCAAACACCACAAUUACUUUUGCACCAACCUAAUAUAA	chr16:11306440-11306527(-)	MIPF0000317	mir-548	548h-2	Unknown	Unknown	0.726592	1.65473	1	1	4.92172	4.19513	18.2443	30.2371
hsa-miR-548h-5p	5p	MIMAT0005928	AAAAGUAAUCGCGGUUUUUGUC	AAAGUA	22	Yes	-	non-canonical_miRNA	hsa-mir-548h-3	MI0006413	UCUGAUUCUGCAUGUAUUAGGUUGGUGCAAAAGUAAUCGCGGUUUUUGUCAUUGAAAGUAAUAGCAAAAACUGCAAUUACUUUUGCACCAACCUAAAAGUAGUCACUGUCUUCAGAUA	chr17:13543529-13543646(-)	MIPF0000317	mir-548	548h-3	p1@HS3ST3A1	NM_006042	0.726592	1.65473	1	1	4.92172	4.19513	18.2443	30.2371
hsa-miR-548h-5p	5p	MIMAT0005928	AAAAGUAAUCGCGGUUUUUGUC	AAAGUA	22	Yes	-	non-canonical_miRNA	hsa-mir-548h-4	MI0006414	GCUAUUAGGUUGGUGCAAAAGUAAUCGCGGUUUUUGUCAUUACUUUAAUUACUUUACGUUUCAUUAAUGACAAAAACCGCAAUUACUUUUGCACCAACCUAAUACUUGCUA	chr8:27048853-27048963(-)	MIPF0000317	mir-548	548h-4	Unknown	Unknown	0.726592	1.65473	1	1	4.92172	4.19513	18.2443	30.2371
hsa-miR-548h-5p	5p	MIMAT0005928	AAAAGUAAUCGCGGUUUUUGUC	AAAGUA	22	Yes	-	non-canonical_miRNA	hsa-mir-548h-5	MI0016751	ACAAAAGUAAUCGCGGUUUUUGUCAUUACUUUUAACUGUAAAAACCACGGUUGCUUUUGC	chr6:131792172-131792231(+)	MIPF0000317	mir-548	548h-5	Unknown	Unknown	0.726592	1.65473	1	1	4.92172	4.19513	18.2443	30.2371
hsa-miR-548i	5p	MIMAT0005935	AAAAGUAAUUGCGGAUUUUGCC	AAAGUA	22	NO	-	non-canonical_miRNA	hsa-mir-548i-1	MI0006421	CAGAUGGCUCUGAAGUUUGCACCCUAUUAGGUUGGUGCAAAAGUAAUUGCGGAUUUUGCCAUUAAAAGUAAUGGCAAAAAUAGCAAUUAUUUUUGUACCAGCCUAGUAUCUUUUCUCCUUCUACCAAACUUUGUCCCUGAGCCAUCUCA	chr3:125790404-125790552(-)	MIPF0000317	mir-548	548i-1	Unknown	Unknown	-5.10338	0.029089	1	1	-3.77831	1.32508	2.43258	0
hsa-miR-548i	5p	MIMAT0005935	AAAAGUAAUUGCGGAUUUUGCC	AAAGUA	22	NO	-	non-canonical_miRNA	hsa-mir-548i-2	MI0006422	UAGAUGGCUCCGAAGUUUGCAUCCUAUUAGUUUGGUGCAAAAGUAAUUGCGGAUUUUGCCAUUAAAAGUAAUGGCAAAAAUAGCAAUUAUUUUUGUACCAGCCUAGUAUCUUUUCUCCUUCUAACAAAGUUCGUCCCUGAUCCAUCUCA	chr4:9556168-9556316(-)	MIPF0000317	mir-548	548i-2	Unknown	Unknown	-5.10338	0.029089	1	1	-3.77831	1.32508	2.43258	0
hsa-miR-548i	5p	MIMAT0005935	AAAAGUAAUUGCGGAUUUUGCC	AAAGUA	22	NO	-	non-canonical_miRNA	hsa-mir-548i-3	MI0006423	CAGAUGGCUCCGAAGUUUACAUCCUAUUAGGUUUGUGCAAAAGUAAUUGCGGAUUUUGCCAUUAAAAGUAAUGGCAAAAAUAGCAAUUAUUUUUGUACCAGCCUAGUAUCUUUUCUCCUUCUACCAAACUUUGUCCCUGAGCCAUCUCA	chr8:8088941-8089089(-)	MIPF0000317	mir-548	548i-3	Unknown	Unknown	-5.10338	0.029089	1	1	-3.77831	1.32508	2.43258	0
hsa-miR-548i	5p	MIMAT0005935	AAAAGUAAUUGCGGAUUUUGCC	AAAGUA	22	NO	-	non-canonical_miRNA	hsa-mir-548i-4	MI0006424	AGGUUGGUGCAAAAGUAAUUGCGGAUUUUGCCAUACUUUUAACGGCAAAAACCACAAAUAUUAUUGCACCAACCUAU	chrX:84225752-84225828(-)	MIPF0000317	mir-548	548i-4	Unknown	Unknown	-5.10338	0.029089	1	1	-3.77831	1.32508	2.43258	0
hsa-miR-548j-3p	3p	MIMAT0026737	CAAAAACUGCAUUACUUUUGC	AAAAAC	21	Yes	-	non-canonical_miRNA	hsa-mir-548j	MI0006345	GGGCAGCCAGUGAAUAGUUAGCUGGUGCAAAAGUAAUUGCGGUCUUUGGUAUUACUUUCAGUGGCAAAAACUGCAUUACUUUUGCACCAGCCUACUAGAACGCUGAGUUCAG	chr22:26555212-26555323(-)	MIPF0000317	mir-548	548j	p1@TPST2	NM_003595	1.76378	3.39586	1	1	1.20956	-0.554218	0.608145	2.23978
hsa-miR-548j-5p	5p	MIMAT0005875	AAAAGUAAUUGCGGUCUUUGGU	AAAGUA	22	Yes	-	non-canonical_miRNA	hsa-mir-548j	MI0006345	GGGCAGCCAGUGAAUAGUUAGCUGGUGCAAAAGUAAUUGCGGUCUUUGGUAUUACUUUCAGUGGCAAAAACUGCAUUACUUUUGCACCAGCCUACUAGAACGCUGAGUUCAG	chr22:26555212-26555323(-)	MIPF0000317	mir-548	548j	p1@TPST2	NM_003595	-0.669639	0.628664	1	1	0.25432	0.923959	1.82443	1.11989
hsa-miR-548k	5p	MIMAT0005882	AAAAGUACUUGCGGAUUUUGCU	AAAGUA	22	NO	-	non-canonical_miRNA	hsa-mir-548k	MI0006354	CUUUUCUCAAGUAUUGCUGUUAGGUUGGUGCAAAAGUACUUGCGGAUUUUGCUUUACUUUUAAUGGCAAAAACCGCAAUUAUUUUUGCUUCAACCUAAUAUGAUGCAAAAUUGGCU	chr11:70283955-70284070(+)	MIPF0000317	mir-548	548k	p1@PPFIA1	ENST00000389547.3	-0.317064	0.802702	1	1	3.92519	4.24225	18.8525	15.1185
hsa-miR-548n	5p	MIMAT0005916	CAAAAGUAAUUGUGGAUUUUGU	AAAAGU	22	NO	-	non-canonical_miRNA	hsa-mir-548n	MI0006399	AGGUUGGUGCAAAAGUAAUUGUGGAUUUUGUCGUUAAAAAUAGCAAAACCCGCAAUUACUUUUGCACCAACCUAA	chr7:34940760-34940834(-)	MIPF0000317	mir-548	548n	p@chr7:35077046..35077137,-	NM_015283	0.290663	1.2232	1	1	2.18664	1.89598	3.64887	4.47957
hsa-miR-548o-3p	3p	MIMAT0005919	CCAAAACUGCAGUUACUUUUGC	CAAAAC	22	Yes	-	non-canonical_miRNA	hsa-mir-548o-2	MI0016746	UGGUGCAAAAGUAAUUGCGGUUUUUGCCAUUAAAAGUAAUGCGGCCAAAACUGCAGUUACUUUUGCACCC	chr20:38516563-38516632(+)	MIPF0000317	mir-548	548o-2	p1@RALGAPB	ENST00000537204.1	-0.208831	0.865238	1	1	6.29398	6.50281	90.6135	78.3925
hsa-miR-548o-5p	5p	MIMAT0022738	AAAAGUAAUUGCGGUUUUUGCC	AAAGUA	22	Yes	-	non-canonical_miRNA	hsa-mir-548o-2	MI0016746	UGGUGCAAAAGUAAUUGCGGUUUUUGCCAUUAAAAGUAAUGCGGCCAAAACUGCAGUUACUUUUGCACCC	chr20:38516563-38516632(+)	MIPF0000317	mir-548	548o-2	p1@RALGAPB	ENST00000537204.1	1.43004	2.69454	1	1	2.354	0.923959	1.82443	5.03952
hsa-miR-548p	5p	MIMAT0005934	UAGCAAAAACUGCAGUUACUUU	AGCAAA	22	NO	-	non-canonical_miRNA	hsa-mir-548p	MI0006420	AUUAGGUUGGUAUAAAAUUAAUUGCAGUUUUUGUCAUUACUUUCAAUAGCAAAAACUGCAGUUACUUUUGCACCAAUGUAAUAC	chr5:100816482-100816565(-)	MIPF0000317	mir-548	548p	p1@ST8SIA4	ENST00000231461.5	-1.30381	0.405054	1	1	2.98407	4.28788	19.4606	7.83925
hsa-miR-548t-3p	3p	MIMAT0022730	AAAAACCACAAUUACUUUUGCACCA	AAAACC	25	Yes	-	non-canonical_miRNA	hsa-mir-548t	MI0014164	AGGGUGGUGCAAAAGUGAUCGUGGUUUUUGCAAUUUUUUAAUGACAAAAACCACAAUUACUUUUGCACCAACCU	chr4:173268160-173268233(+)	MIPF0000317	mir-548	548t	p1@GALNT7	ENST00000512285.1	0.443152	1.35957	1	1	0.809595	0.366443	1.21629	1.67984
hsa-miR-548t-5p	5p	MIMAT0015009	CAAAAGUGAUCGUGGUUUUUG	AAAAGU	21	Yes	-	non-canonical_miRNA	hsa-mir-548t	MI0014164	AGGGUGGUGCAAAAGUGAUCGUGGUUUUUGCAAUUUUUUAAUGACAAAAACCACAAUUACUUUUGCACCAACCU	chr4:173268160-173268233(+)	MIPF0000317	mir-548	548t	p1@GALNT7	ENST00000512285.1	4.5879	24.0489	1	1	0.809595	-3.77831	0	1.67984
hsa-miR-548u	5p	MIMAT0015013	CAAAGACUGCAAUUACUUUUGCG	AAAGAC	23	NO	-	non-canonical_miRNA	hsa-mir-548u	MI0014168	AUUAGGAUGGUGCAAAAGUAAUGUGGUUUUUUUCUUUACUUUUAAUGGCAAAGACUGCAAUUACUUUUGCGCCAACCUAAU	chr6:57390132-57390212(+)	MIPF0000317	mir-548	548u	p1@PRIM2	ENST00000389488.2	1.15981	2.23427	1	1	3.6313	2.47149	5.4733	12.3188
hsa-miR-548w	5p	MIMAT0015060	AAAAGUAACUGCGGUUUUUGCCU	AAAGUA	23	NO	-	non-canonical_miRNA	hsa-mir-548w	MI0014222	GGUUGGUGCAAAAGUAACUGCGGUUUUUGCCUUUCAACAUAAUGGCAAAACCCACAAUUACUUUUGCACCAAUC	chr16:26025237-26025310(+)	MIPF0000317	mir-548	548w	p1@HS3ST4	NM_006040	-0.591968	0.663437	1	1	1.52236	2.11433	4.25701	2.79973
hsa-miR-548z	5p	MIMAT0018446	CAAAAACCGCAAUUACUUUUGCA	AAAAAC	23	NO	-	non-canonical_miRNA	hsa-mir-548z	MI0016688	AAGUAUUAAGUUGGUGCAAAAGUAAUUGAGAUUUUUGCUACUGAAAGUAAUGGCAAAAACCGCAAUUACUUUUGCACCAACCUAAUAGAUGCCAAUG	chr12:64622509-64622605(-)	MIPF0000317	mir-548	548z	Unknown	Unknown	0.808539	1.75144	1	1	0.25432	-0.554218	0.608145	1.11989
hsa-miR-549a-3p	3p	MIMAT0003333	UGACAACUAUGGAUGAGCUCU	GACAAC	21	Yes	-	non-canonical_miRNA	hsa-mir-549a	MI0003679	AGACAUGCAACUCAAGAAUAUAUUGAGAGCUCAUCCAUAGUUGUCACUGUCUCAAAUCAGUGACAACUAUGGAUGAGCUCUUAAUAUAUCCCAGGC	chr15:80841978-80842073(-)	MIPF0000470	mir-549	549a	Unknown	Unknown	0.0635364	1.04502	1	1	4.56014	4.4966	22.5014	23.5177
hsa-miR-549a-5p	5p	MIMAT0037328	AGCUCAUCCAUAGUUGUCACUG	GCUCAU	22	Yes	-	non-canonical_miRNA	hsa-mir-549a	MI0003679	AGACAUGCAACUCAAGAAUAUAUUGAGAGCUCAUCCAUAGUUGUCACUGUCUCAAAUCAGUGACAACUAUGGAUGAGCUCUUAAUAUAUCCCAGGC	chr15:80841978-80842073(-)	MIPF0000470	mir-549	549a	Unknown	Unknown	1.00118	2.00163	1	1	2.63976	1.63859	3.04072	6.15941
hsa-miR-550a-3-5p	5p	MIMAT0020925	AGUGCCUGAGGGAGUAAGAG	GUGCCU	20	Yes	Star_miRNA	canonical_hsa-specific_miRNA	hsa-mir-550a-3	MI0003762	GAUGCUUUGCUGGCUGGUGCAGUGCCUGAGGGAGUAAGAGUCCUGUUGUUGUAAGAUAGUGUCUUACUCCCUCAGGCACAUCUCCAACAAGUCUC	chr7:29680734-29680828(-)	MIPF0000334	mir-550	550a-3	p1@LOC646762	NR_024278	0.843114	1.79392	1	1	1.20956	0.366443	1.21629	2.23978
hsa-miR-550a-3p	3p	MIMAT0003257	UGUCUUACUCCCUCAGGCACAU	GUCUUA	22	Yes	Mature_miRNA	canonical_hsa-specific_miRNA	hsa-mir-550a-1	MI0003600	UGAUGCUUUGCUGGCUGGUGCAGUGCCUGAGGGAGUAAGAGCCCUGUUGUUGUAAGAUAGUGUCUUACUCCCUCAGGCACAUCUCCAACAAGUCUCU	chr7:30289794-30289890(+)	MIPF0000334	mir-550	550a-1	p1@ZNRF2	NM_147128	-0.373618	0.771845	1	1	1.52236	1.89598	3.64887	2.79973
hsa-miR-550a-3p	3p	MIMAT0003257	UGUCUUACUCCCUCAGGCACAU	GUCUUA	22	Yes	Mature_miRNA	canonical_hsa-specific_miRNA	hsa-mir-550a-2	MI0003601	UGAUGCUUUGCUGGCUGGUGCAGUGCCUGAGGGAGUAAGAGCCCUGUUGUUGUCAGAUAGUGUCUUACUCCCUCAGGCACAUCUCCAGCGAGUCUCU	chr7:32732981-32733077(+)	MIPF0000334	mir-550	550a-2	p1@AVL9	ENST00000404479.1	-0.373618	0.771845	1	1	1.52236	1.89598	3.64887	2.79973
hsa-miR-550a-3p	3p	MIMAT0003257	UGUCUUACUCCCUCAGGCACAU	GUCUUA	22	Yes	Mature_miRNA	canonical_hsa-specific_miRNA	hsa-mir-550a-3	MI0003762	GAUGCUUUGCUGGCUGGUGCAGUGCCUGAGGGAGUAAGAGUCCUGUUGUUGUAAGAUAGUGUCUUACUCCCUCAGGCACAUCUCCAACAAGUCUC	chr7:29680734-29680828(-)	MIPF0000334	mir-550	550a-3	p1@LOC646762	NR_024278	-0.373618	0.771845	1	1	1.52236	1.89598	3.64887	2.79973
hsa-miR-550a-5p	5p	MIMAT0004800	AGUGCCUGAGGGAGUAAGAGCCC	GUGCCU	23	Yes	Star_miRNA	canonical_hsa-specific_miRNA	hsa-mir-550a-1	MI0003600	UGAUGCUUUGCUGGCUGGUGCAGUGCCUGAGGGAGUAAGAGCCCUGUUGUUGUAAGAUAGUGUCUUACUCCCUCAGGCACAUCUCCAACAAGUCUCU	chr7:30289794-30289890(+)	MIPF0000334	mir-550	550a-1	p1@ZNRF2	NM_147128	-0.284852	0.820826	1	1	2.18664	2.47149	5.4733	4.47957
hsa-miR-550a-5p	5p	MIMAT0004800	AGUGCCUGAGGGAGUAAGAGCCC	GUGCCU	23	Yes	Star_miRNA	canonical_hsa-specific_miRNA	hsa-mir-550a-2	MI0003601	UGAUGCUUUGCUGGCUGGUGCAGUGCCUGAGGGAGUAAGAGCCCUGUUGUUGUCAGAUAGUGUCUUACUCCCUCAGGCACAUCUCCAGCGAGUCUCU	chr7:32732981-32733077(+)	MIPF0000334	mir-550	550a-2	p1@AVL9	ENST00000404479.1	-0.284852	0.820826	1	1	2.18664	2.47149	5.4733	4.47957
hsa-miR-5579-3p	3p	MIMAT0022270	UUAGCUUAAGGAGUACCAGAUC	UAGCUU	22	NO	Mature_miRNA	canonical_hsa-specific_miRNA	hsa-mir-5579	MI0019133	UAUGGUACUCCUUAAGCUAACAGGCCCCUGUCACCAUUAGCUUAAGGAGUACCAGAUC	chr11:79422169-79422226(-)	-	-	5579	p1@ODZ4	NM_001098816	4.03263	16.366	1	1	0.25432	-3.77831	0	1.11989
hsa-miR-5579-5p	5p	MIMAT0022269	UAUGGUACUCCUUAAGCUAAC	AUGGUA	21	NO	Star_miRNA	canonical_hsa-specific_miRNA	hsa-mir-5579	MI0019133	UAUGGUACUCCUUAAGCUAACAGGCCCCUGUCACCAUUAGCUUAAGGAGUACCAGAUC	chr11:79422169-79422226(-)	-	-	5579	p1@ODZ4	NM_001098816	-1.02656	0.49088	1	1	-0.660116	0.366443	1.21629	0.559946
hsa-miR-5582-3p	3p	MIMAT0022280	UAAAACUUUAAGUGUGCCUAGG	AAAACU	22	Yes	-	non-canonical_miRNA	hsa-mir-5582	MI0019138	UAGGCACACUUAAAGUUAUAGCUACAUCAGUUAUAACUAUAUCAGUUAAAACUUUAAGUGUGCCUAGG	chr11:46753125-46753192(-)	-	-	5582	p1@CKAP5	ENST00000415402.1	1.36381	2.57365	1	1	0.809595	-0.554218	0.608145	1.67984
hsa-miR-561-5p	5p	MIMAT0022706	AUCAAGGAUCUUAAACUUUGCC	UCAAGG	22	Yes	Mature_miRNA	canonical_hsa-specific_miRNA	hsa-mir-561	MI0003567	CUUCAUCCACCAGUCCUCCAGGAACAUCAAGGAUCUUAAACUUUGCCAGAGCUACAAAGGCAAAGUUUAAGAUCCUUGAAGUUCCUGGGGGAACCAU	chr2:188297492-188297588(+)	MIPF0000623	mir-561	561	p1@GULP1	ENST00000409580.1	4.5879	24.0489	1	1	0.809595	-3.77831	0	1.67984
hsa-miR-5684	5p	MIMAT0022473	AACUCUAGCCUGAGCAACAG	ACUCUA	20	NO	-	non-canonical_miRNA	hsa-mir-5684	MI0019285	GCUGAACUCUAGCCUGAGCAACAGAGUGAGAUGGUCUUGUUUUGUUGCCCAGGCUGGAGUCCAGU	chr19:12787128-12787192(+)	-	-	5684	Unknown	Unknown	1.36381	2.57365	1	1	0.809595	-0.554218	0.608145	1.67984
hsa-miR-5699-3p	3p	MIMAT0022492	UCCUGUCUUUCCUUGUUGGAGC	CCUGUC	22	Yes	-	non-canonical_miRNA	hsa-mir-5699	MI0019306	CUGUACCCCUGCCCCAACAAGGAAGGACAAGAGGUGUGAGCCACACACACGCCUGGCCUCCUGUCUUUCCUUGUUGGAGCAGGGAUGUAG	chr10:641689-641778(-)	-	-	5699	p1@DIP2C	NM_014974	1.15592	2.22826	1	1	1.52236	0.366443	1.21629	2.79973
hsa-miR-5699-5p	5p	MIMAT0027103	UGCCCCAACAAGGAAGGACAAG	GCCCCA	22	Yes	-	non-canonical_miRNA	hsa-mir-5699	MI0019306	CUGUACCCCUGCCCCAACAAGGAAGGACAAGAGGUGUGAGCCACACACACGCCUGGCCUCCUGUCUUUCCUUGUUGGAGCAGGGAUGUAG	chr10:641689-641778(-)	-	-	5699	p1@DIP2C	NM_014974	1.76378	3.39586	1	1	1.20956	-0.554218	0.608145	2.23978
hsa-miR-5701	5p	MIMAT0022494	UUAUUGUCACGUUCUGAUU	UAUUGU	19	NO	-	non-canonical_miRNA	hsa-mir-5701-1	MI0019308	GAUUGGACUUUAUUGUCACGUUCUGAUUGGUUAGCCUAAGACUUGUUCUGAUCCAAUCAGAACAUGAAAAUAACGUCCAAUC	chr15:20940252-20940333(+)	MIPF0001325	mir-5701	5701-1	Unknown	Unknown	-0.33106	0.794952	1	1	5.14362	5.47468	44.3946	35.2766
hsa-miR-5701	5p	MIMAT0022494	UUAUUGUCACGUUCUGAUU	UAUUGU	19	NO	-	non-canonical_miRNA	hsa-mir-5701-2	MI0019593	GAUUGGACUUUAUUGUCACGUUCUGAUUGGUUAGCCUAAGACUUGUUCUGAUCCAAUCAGAACAUGAAAAUAACGUCCAAUC	chr15:21513959-21514040(+)	MIPF0001325	mir-5701	5701-2	Unknown	Unknown	-0.33106	0.794952	1	1	5.14362	5.47468	44.3946	35.2766
hsa-miR-5701	5p	MIMAT0022494	UUAUUGUCACGUUCUGAUU	UAUUGU	19	NO	-	non-canonical_miRNA	hsa-mir-5701-3	MI0031522	GAUUGGACUUUAUUGUCACGUUCUGAUUGGUUAGCCUAAGACUUGUUCUGAUCCAAUCAGAACAUGAAAAUAACGUCCAAUC	chr15:21951242-21951323(+)	MIPF0001325	mir-5701	5701-3	Unknown	Unknown	-0.33106	0.794952	1	1	5.14362	5.47468	44.3946	35.2766
hsa-miR-573	5p	MIMAT0003238	CUGAAGUGAUGUGUAACUGAUCAG	UGAAGU	24	NO	-	non-canonical_miRNA	hsa-mir-573	MI0003580	UUUAGCGGUUUCUCCCUGAAGUGAUGUGUAACUGAUCAGGAUCUACUCAUGUCGUCUUUGGUAAAGUUAUGUCGCUUGUCAGGGUGAGGAGAGUUUUUG	chr4:24520192-24520290(-)	MIPF0000561	mir-573	573	p5@DHX15	ENST00000510645.1	2.27332	4.83434	1	1	2.63976	0.366443	1.21629	6.15941
hsa-miR-574-3p	3p	MIMAT0003239	CACGCUCAUGCACACACCCACA	ACGCUC	22	Yes	Mature_miRNA	canonical_conserved_miRNA	hsa-mir-574	MI0003581	GGGACCUGCGUGGGUGCGGGCGUGUGAGUGUGUGUGUGUGAGUGUGUGUCGCUCCGGGUCCACGCUCAUGCACACACCCACACGCCCACACUCAGG	chr4:38868032-38868127(+)	MIPF0000419	mir-574	574	p1@FAM114A1	ENST00000358869.2	-0.20813	0.865659	1	1	7.45858	7.66671	203.12	175.823
hsa-miR-574-5p	5p	MIMAT0004795	UGAGUGUGUGUGUGUGAGUGUGU	GAGUGU	23	Yes	Star_miRNA	canonical_conserved_miRNA	hsa-mir-574	MI0003581	GGGACCUGCGUGGGUGCGGGCGUGUGAGUGUGUGUGUGUGAGUGUGUGUCGCUCCGGGUCCACGCUCAUGCACACACCCACACGCCCACACUCAGG	chr4:38868032-38868127(+)	MIPF0000419	mir-574	574	p1@FAM114A1	ENST00000358869.2	-0.805901	0.572005	1	1	6.93241	7.73831	213.459	122.068
hsa-miR-576-3p	3p	MIMAT0004796	AAGAUGUGGAAAAAUUGGAAUC	AGAUGU	22	Yes	Star_miRNA	canonical_conserved_miRNA	hsa-mir-576	MI0003583	UACAAUCCAACGAGGAUUCUAAUUUCUCCACGUCUUUGGUAAUAAGGUUUGGCAAAGAUGUGGAAAAAUUGGAAUCCUCAUUCGAUUGGUUAUAACCA	chr4:109488698-109488795(+)	MIPF0000493	mir-576	576	p1@SEC24B	NM_006323	-0.0329083	0.977448	1	1	5.2746	5.30751	39.5294	38.6363
hsa-miR-576-5p	5p	MIMAT0003241	AUUCUAAUUUCUCCACGUCUUU	UUCUAA	22	Yes	Mature_miRNA	canonical_conserved_miRNA	hsa-mir-576	MI0003583	UACAAUCCAACGAGGAUUCUAAUUUCUCCACGUCUUUGGUAAUAAGGUUUGGCAAAGAUGUGGAAAAAUUGGAAUCCUCAUUCGAUUGGUUAUAACCA	chr4:109488698-109488795(+)	MIPF0000493	mir-576	576	p1@SEC24B	NM_006323	-0.852991	0.553636	1	1	3.92519	4.77818	27.3665	15.1185
hsa-miR-579-3p	3p	MIMAT0003244	UUCAUUUGGUAUAAACCGCGAUU	UCAUUU	23	Yes	Star_miRNA	canonical_conserved_miRNA	hsa-mir-579	MI0003586	CAUAUUAGGUUAAUGCAAAAGUAAUCGCGGUUUGUGCCAGAUGACGAUUUGAAUUAAUAAAUUCAUUUGGUAUAAACCGCGAUUAUUUUUGCAUCAAC	chr5:32394378-32394475(-)	MIPF0000317	mir-548	579	p1@ZFR	NM_016107	0.443152	1.35957	1	1	0.809595	0.366443	1.21629	1.67984
hsa-miR-579-5p	5p	MIMAT0026616	UCGCGGUUUGUGCCAGAUGACG	CGCGGU	22	Yes	Mature_miRNA	canonical_conserved_miRNA	hsa-mir-579	MI0003586	CAUAUUAGGUUAAUGCAAAAGUAAUCGCGGUUUGUGCCAGAUGACGAUUUGAAUUAAUAAAUUCAUUUGGUAUAAACCGCGAUUAUUUUUGCAUCAAC	chr5:32394378-32394475(-)	MIPF0000317	mir-548	579	p1@ZFR	NM_016107	0.843114	1.79392	1	1	1.20956	0.366443	1.21629	2.23978
hsa-miR-580-3p	3p	MIMAT0003245	UUGAGAAUGAUGAAUCAUUAGG	UGAGAA	22	Yes	Mature_miRNA	canonical_hsa-specific_miRNA	hsa-mir-580	MI0003587	AUAAAAUUUCCAAUUGGAACCUAAUGAUUCAUCAGACUCAGAUAUUUAAGUUAACAGUAUUUGAGAAUGAUGAAUCAUUAGGUUCCGGUCAGAAAUU	chr5:36147892-36147988(-)	MIPF0000515	mir-580	580	p1@LMBRD2	NM_001007527	0.598404	1.51404	1	1	1.52236	0.923959	1.82443	2.79973
hsa-miR-582-3p	3p	MIMAT0004797	UAACUGGUUGAACAACUGAACC	AACUGG	22	Yes	Mature_miRNA	canonical_conserved_miRNA	hsa-mir-582	MI0003589	AUCUGUGCUCUUUGAUUACAGUUGUUCAACCAGUUACUAAUCUAACUAAUUGUAACUGGUUGAACAACUGAACCCAAAGGGUGCAAAGUAGAAACAUU	chr5:59703606-59703703(-)	MIPF0000417	mir-582	582	p1@PDE4D	ENST00000507116.1	3.55874	11.7839	1	1	3.92519	0.366443	1.21629	15.1185
hsa-miR-582-5p	5p	MIMAT0003247	UUACAGUUGUUCAACCAGUUACU	UACAGU	23	Yes	Star_miRNA	canonical_conserved_miRNA	hsa-mir-582	MI0003589	AUCUGUGCUCUUUGAUUACAGUUGUUCAACCAGUUACUAAUCUAACUAAUUGUAACUGGUUGAACAACUGAACCCAAAGGGUGCAAAGUAGAAACAUU	chr5:59703606-59703703(-)	MIPF0000417	mir-582	582	p1@PDE4D	ENST00000507116.1	-4.14475	0.0565335	1	1	-3.77831	0.366443	1.21629	0
hsa-miR-584-5p	5p	MIMAT0003249	UUAUGGUUUGCCUGGGACUGAG	UAUGGU	22	Yes	Mature_miRNA	canonical_conserved_miRNA	hsa-mir-584	MI0003591	UAGGGUGACCAGCCAUUAUGGUUUGCCUGGGACUGAGGAAUUUGCUGGGAUAUGUCAGUUCCAGGCCAACCAGGCUGGUUGGUCUCCCUGAAGCAAC	chr5:149062313-149062409(-)	MIPF0000533	mir-584	584	p1@SH3TC2	ENST00000511307.1	-0.150978	0.90064	1	1	5.6412	5.79218	55.3412	49.8352
hsa-miR-585-3p	3p	MIMAT0003250	UGGGCGUAUCUGUAUGCUA	GGGCGU	19	Yes	Mature_miRNA	canonical_hsa-specific_miRNA	hsa-mir-585	MI0003592	UGGGGUGUCUGUGCUAUGGCAGCCCUAGCACACAGAUACGCCCAGAGAAAGCCUGAACGUUGGGCGUAUCUGUAUGCUAGGGCUGCUGUAACAA	chr5:169263601-169263694(-)	-	-	585	p1@SLIT3	NM_003062	-0.430935	0.741781	1	1	5.12058	5.55152	46.8271	34.7167
hsa-miR-585-5p	5p	MIMAT0026618	CUAGCACACAGAUACGCCCAGA	UAGCAC	22	Yes	Star_miRNA	canonical_hsa-specific_miRNA	hsa-mir-585	MI0003592	UGGGGUGUCUGUGCUAUGGCAGCCCUAGCACACAGAUACGCCCAGAGAAAGCCUGAACGUUGGGCGUAUCUGUAUGCUAGGGCUGCUGUAACAA	chr5:169263601-169263694(-)	-	-	585	p1@SLIT3	NM_003062	-4.14475	0.0565335	1	1	-3.77831	0.366443	1.21629	0
hsa-miR-588	5p	MIMAT0003255	UUGGCCACAAUGGGUUAGAAC	UGGCCA	21	NO	Mature_miRNA	canonical_hsa-specific_miRNA	hsa-mir-588	MI0003597	AGCUUAGGUACCAAUUUGGCCACAAUGGGUUAGAACACUAUUCCAUUGUGUUCUUACCCACCAUGGCCAAAAUUGGGCCUAAG	chr6:126484631-126484713(+)	MIPF0000681	mir-588	588	p1@CENPW	curation	-4.14475	0.0565335	1	1	-3.77831	0.366443	1.21629	0
hsa-miR-589-5p	5p	MIMAT0004799	UGAGAACCACGUCUGCUCUGAG	GAGAAC	22	Yes	Mature_miRNA	canonical_conserved_miRNA	hsa-mir-589	MI0003599	UCCAGCCUGUGCCCAGCAGCCCCUGAGAACCACGUCUGCUCUGAGCUGGGUACUGCCUGUUCAGAACAAAUGCCGGUUCCCAGACGCUGCCAGCUGGCC	chr7:5495819-5495917(-)	MIPF0000496	mir-589	589	p1@FBXL18	ENST00000382368.3	-0.196863	0.872446	1	1	5.6573	5.85416	57.7737	50.3952
hsa-miR-590-3p	3p	MIMAT0004801	UAAUUUUAUGUAUAAGCUAGU	AAUUUU	21	Yes	Mature_miRNA	canonical_conserved_miRNA	hsa-mir-590	MI0003602	UAGCCAGUCAGAAAUGAGCUUAUUCAUAAAAGUGCAGUAUGGUGAAGUCAAUCUGUAAUUUUAUGUAUAAGCUAGUCUCUGAUUGAAACAUGCAGCA	chr7:74191198-74191294(+)	MIPF0000418	mir-590	590	p1@EIF4H	ENST00000353999.6	-0.101902	0.931804	1	1	5.57496	5.67686	51.0841	47.5954
hsa-miR-597-3p	3p	MIMAT0026619	UGGUUCUCUUGUGGCUCAAGCGU	GGUUCU	23	Yes	Mature_miRNA	canonical_conserved_miRNA	hsa-mir-597	MI0003609	UACUUACUCUACGUGUGUGUCACUCGAUGACCACUGUGAAGACAGUAAAAUGUACAGUGGUUCUCUUGUGGCUCAAGCGUAAUGUAGAGUACUGGUC	chr8:9741672-9741768(+)	MIPF0000479	mir-597	597	p1@TNKS	ENST00000310430.6	-1.07076	0.47607	1	1	0.25432	1.32508	2.43258	1.11989
hsa-miR-598-3p	3p	MIMAT0003266	UACGUCAUCGUUGUCAUCGUCA	ACGUCA	22	Yes	Mature_miRNA	canonical_conserved_miRNA	hsa-mir-598	MI0003610	GCUUGAUGAUGCUGCUGAUGCUGGCGGUGAUCCCGAUGGUGUGAGCUGGAAAUGGGGUGCUACGUCAUCGUUGUCAUCGUCAUCAUCAUCAUCCGAG	chr8:11035206-11035302(-)	MIPF0000393	mir-598	598	p1@XKR6	NM_173683	0.949642	1.93139	1	1	3.42114	2.47149	5.4733	10.639
hsa-miR-605-3p	3p	MIMAT0026621	AGAAGGCACUAUGAGAUUUAGA	GAAGGC	22	Yes	Mature_miRNA	canonical_conserved_miRNA	hsa-mir-605	MI0003618	GCCCUAGCUUGGUUCUAAAUCCCAUGGUGCCUUCUCCUUGGGAAAAACAGAGAAGGCACUAUGAGAUUUAGAAUCAAGUUAGG	chr10:51299573-51299655(+)	MIPF0000528	mir-605	605	p1@PRKG1	NM_006258	1.98756	3.96565	1	1	2.354	0.366443	1.21629	5.03952
hsa-miR-605-5p	5p	MIMAT0003273	UAAAUCCCAUGGUGCCUUCUCCU	AAAUCC	23	Yes	Star_miRNA	canonical_conserved_miRNA	hsa-mir-605	MI0003618	GCCCUAGCUUGGUUCUAAAUCCCAUGGUGCCUUCUCCUUGGGAAAAACAGAGAAGGCACUAUGAGAUUUAGAAUCAAGUUAGG	chr10:51299573-51299655(+)	MIPF0000528	mir-605	605	p1@PRKG1	NM_006258	-1.07076	0.47607	1	1	0.25432	1.32508	2.43258	1.11989
hsa-miR-612	5p	MIMAT0003280	GCUGGGCAGGGCUUCUGAGCUCCUU	CUGGGC	25	NO	-	non-canonical_miRNA	hsa-mir-612	MI0003625	UCCCAUCUGGACCCUGCUGGGCAGGGCUUCUGAGCUCCUUAGCACUAGCAGGAGGGGCUCCAGGGGCCCUCCCUCCAUGGCAGCCAGGACAGGACUCUCA	chr11:65444458-65444557(+)	MIPF0000464	mir-612	612	p1@NEAT1	ENST00000501122.2	-0.114364	0.923789	1	1	0.809595	0.923959	1.82443	1.67984
hsa-miR-6130	5p	MIMAT0024614	UGAGGGAGUGGAUUGUAUG	GAGGGA	19	NO	-	non-canonical_miRNA	hsa-mir-6130	MI0021275	CAAUGAAUGUGGAAAUGCAGGCAUCCCUUCUAUAUACUGAUGUAAUUUUCCUUGGAUUUAUAUGCAGUACUGAGGGAGUGGAUUGUAUGGUAGUUCUAUUUUUACAUUU	chr21:23079284-23079392(+)	MIPF0001413	mir-6130	6130	Unknown	Unknown	-0.429029	0.742762	1	1	1.20956	1.63859	3.04072	2.23978
hsa-miR-6131	5p	MIMAT0024615	GGCUGGUCAGAUGGGAGUG	GCUGGU	19	NO	-	non-canonical_miRNA	hsa-mir-6131	MI0021276	UCCCGCAUUCCCUCUGCUUUGGUCAGGUGGUGCCCUCCUUCCAUGGGUAGAGCCAGAGAUGGUGGGUUCUGGCUGGUCAGAUGGGAGUGGACAGAGACCCGGGGUCCUC	chr5:10478037-10478145(+)	MIPF0001412	mir-6131	6131	Unknown	Unknown	0.808539	1.75144	1	1	0.25432	-0.554218	0.608145	1.11989
hsa-miR-615-3p	3p	MIMAT0003283	UCCGAGCCUGGGUCUCCCUCUU	CCGAGC	22	Yes	Mature_miRNA	canonical_conserved_miRNA	hsa-mir-615	MI0003628	CUCGGGAGGGGCGGGAGGGGGGUCCCCGGUGCUCGGAUCUCGAGGGUGCUUAUUGUUCGGUCCGAGCCUGGGUCUCCCUCUUCCCCCCAACCCCCC	chr12:54033950-54034045(+)	MIPF0000342	mir-615	615	p1@HOXC4,p1@HOXC5,p1@HOXC6	NM_014620	-0.117656	0.921684	1	1	2.50394	2.6216	6.08145	5.59946
hsa-miR-616-5p	5p	MIMAT0003284	ACUCAAAACCCUUCAGUGACUU	CUCAAA	22	Yes	Mature_miRNA	canonical_hsa-specific_miRNA	hsa-mir-616	MI0003629	UUAGGUAAUUCCUCCACUCAAAACCCUUCAGUGACUUCCAUGACAUGAAAUAGGAAGUCAUUGGAGGGUUUGAGCAGAGGAAUGACCUGUUUUAAAA	chr12:57519163-57519259(-)	MIPF0000507	mir-616	616,6758	p1@DDIT3	ENST00000552740.1	0.843114	1.79392	1	1	1.20956	0.366443	1.21629	2.23978
hsa-miR-618	5p	MIMAT0003287	AAACUCUACUUGUCCUUCUGAGU	AACUCU	23	NO	-	non-canonical_miRNA	hsa-mir-618	MI0003632	CUCUUGUUCACAGCCAAACUCUACUUGUCCUUCUGAGUGUAAUUACGUACAUGCAGUAGCUCAGGAGACAAGCAGGUUUACCCUGUGGAUGAGUCUGA	chr12:80935736-80935833(-)	MIPF0000553	mir-618	618	p1@LIN7A	ENST00000261203.3	-0.776118	0.583936	1	1	5.16629	5.94241	61.4226	35.8366
hsa-miR-619-5p	5p	MIMAT0026622	GCUGGGAUUACAGGCAUGAGCC	CUGGGA	22	NO	-	non-canonical_miRNA	hsa-mir-619	MI0003633	CGCCCACCUCAGCCUCCCAAAAUGCUGGGAUUACAGGCAUGAGCCACUGCGGUCGACCAUGACCUGGACAUGUUUGUGCCCAGUACUGUCAGUUUGCAG	chr12:108836908-108837006(-)	MIPF0000557	mir-619	619	p1@SSH1	NM_018984	0.13404	1.09736	1	1	4.1236	3.98956	15.8118	17.3583
hsa-miR-624-5p	5p	MIMAT0003293	UAGUACCAGUACCUUGUGUUCA	AGUACC	22	Yes	Mature_miRNA	canonical_conserved_miRNA	hsa-mir-624	MI0003638	AAUGCUGUUUCAAGGUAGUACCAGUACCUUGUGUUCAGUGGAACCAAGGUAAACACAAGGUAUUGGUAUUACCUUGAGAUAGCAUUACACCUAAGUG	chr14:31014646-31014742(-)	MIPF0000523	mir-624	624	p1@STRN3	ENST00000357479.5	1.15592	2.22826	1	1	1.52236	0.366443	1.21629	2.79973
hsa-miR-625-3p	3p	MIMAT0004808	GACUAUAGAACUUUCCCCCUCA	ACUAUA	22	Yes	Mature_miRNA	canonical_hsa-specific_miRNA	hsa-mir-625	MI0003639	AGGGUAGAGGGAUGAGGGGGAAAGUUCUAUAGUCCUGUAAUUAGAUCUCAGGACUAUAGAACUUUCCCCCUCAUCCCUCUGCCCU	chr14:65471102-65471186(+)	MIPF0000534	mir-625	625	p1@FUT8	NR_038170	0.928973	1.90392	1	1	7.2462	6.31723	79.6669	151.745
hsa-miR-625-5p	5p	MIMAT0003294	AGGGGGAAAGUUCUAUAGUCC	GGGGGA	21	Yes	Mature_miRNA	canonical_hsa-specific_miRNA	hsa-mir-625	MI0003639	AGGGUAGAGGGAUGAGGGGGAAAGUUCUAUAGUCCUGUAAUUAGAUCUCAGGACUAUAGAACUUUCCCCCUCAUCCCUCUGCCCU	chr14:65471102-65471186(+)	MIPF0000534	mir-625	625	p1@FUT8	NR_038170	-0.117656	0.921684	1	1	2.50394	2.6216	6.08145	5.59946
hsa-miR-627-3p	3p	MIMAT0026623	UCUUUUCUUUGAGACUCACU	CUUUUC	20	Yes	-	non-canonical_miRNA	hsa-mir-627	MI0003641	UACUUAUUACUGGUAGUGAGUCUCUAAGAAAAGAGGAGGUGGUUGUUUUCCUCCUCUUUUCUUUGAGACUCACUACCAAUAAUAAGAAAUACUACUA	chr15:42199570-42199666(-)	MIPF0000550	mir-627	627	p1@VPS39	NM_015289	1.15592	2.22826	1	1	1.52236	0.366443	1.21629	2.79973
hsa-miR-628-3p	3p	MIMAT0003297	UCUAGUAAGAGUGGCAGUCGA	CUAGUA	21	Yes	Star_miRNA	canonical_conserved_miRNA	hsa-mir-628	MI0003642	AUAGCUGUUGUGUCACUUCCUCAUGCUGACAUAUUUACUAGAGGGUAAAAUUAAUAACCUUCUAGUAAGAGUGGCAGUCGAAGGGAAGGGCUCAU	chr15:55372940-55373034(-)	MIPF0000529	mir-628	628	p1@CCPG1,p1@DYX1C1-CCPG1,p1@DYX1C1	ENST00000425574.3	-1.02656	0.49088	1	1	-0.660116	0.366443	1.21629	0.559946
hsa-miR-628-5p	5p	MIMAT0004809	AUGCUGACAUAUUUACUAGAGG	UGCUGA	22	Yes	Mature_miRNA	canonical_conserved_miRNA	hsa-mir-628	MI0003642	AUAGCUGUUGUGUCACUUCCUCAUGCUGACAUAUUUACUAGAGGGUAAAAUUAAUAACCUUCUAGUAAGAGUGGCAGUCGAAGGGAAGGGCUCAU	chr15:55372940-55373034(-)	MIPF0000529	mir-628	628	p1@CCPG1,p1@DYX1C1-CCPG1,p1@DYX1C1	ENST00000425574.3	-0.760257	0.590391	1	1	1.99729	2.75755	6.68959	3.91962
hsa-miR-629-3p	3p	MIMAT0003298	GUUCUCCCAACGUAAGCCCAGC	UUCUCC	22	Yes	Star_miRNA	canonical_hsa-specific_miRNA	hsa-mir-629	MI0003643	UCCCUUUCCCAGGGGAGGGGCUGGGUUUACGUUGGGAGAACUUUUACGGUGAACCAGGAGGUUCUCCCAACGUAAGCCCAGCCCCUCCCCUCUGCCU	chr15:70079372-70079468(-)	MIPF0001555	mir-629	629	p1@TLE3	NM_020908	-0.306644	0.80852	1	1	1.99729	2.30394	4.86516	3.91962
hsa-miR-629-5p	5p	MIMAT0004810	UGGGUUUACGUUGGGAGAACU	GGGUUU	21	Yes	Mature_miRNA	canonical_hsa-specific_miRNA	hsa-mir-629	MI0003643	UCCCUUUCCCAGGGGAGGGGCUGGGUUUACGUUGGGAGAACUUUUACGGUGAACCAGGAGGUUCUCCCAACGUAAGCCCAGCCCCUCCCCUCUGCCU	chr15:70079372-70079468(-)	MIPF0001555	mir-629	629	p1@TLE3	NM_020908	-0.142745	0.905794	1	1	6.66424	6.80699	111.899	101.35
hsa-miR-632	5p	MIMAT0003302	GUGUCUGCUUCCUGUGGGA	UGUCUG	19	NO	-	non-canonical_miRNA	hsa-mir-632	MI0003647	CGCCUCCUACCGCAGUGCUUGACGGGAGGCGGAGCGGGGAACGAGGCCGUCGGCCAUUUUGUGUCUGCUUCCUGUGGGACGUGGUGGUAGCCGU	chr17:32350109-32350202(+)	MIPF0000527	mir-632	632	p@chr17:30669016..30669047,+	ENST00000578389.1	-1.02656	0.49088	1	1	-0.660116	0.366443	1.21629	0.559946
hsa-miR-641	5p	MIMAT0003311	AAAGACAUAGGAUAGAGUCACCUC	AAGACA	24	NO	-	non-canonical_miRNA	hsa-mir-641	MI0003656	UGGGUGAAAGGAAGGAAAGACAUAGGAUAGAGUCACCUCUGUCCUCUGUCCUCUACCUAUAGAGGUGACUGUCCUAUGUCUUUCCUUCCUCUUACCCCU	chr19:40282543-40282641(-)	MIPF0000679	mir-641	641	p1@AKT2	ENST00000584288.1	-0.347224	0.786095	1	1	4.0278	4.37503	20.6769	16.2384
hsa-miR-642a-5p	5p	MIMAT0003312	GUCCCUCUCCAAAUGUGUCUUG	UCCCUC	22	Yes	Mature_miRNA	canonical_conserved_miRNA	hsa-mir-642a	MI0003657	AUCUGAGUUGGGAGGGUCCCUCUCCAAAUGUGUCUUGGGGUGGGGGAUCAAGACACAUUUGGAGAGGGAACCUCCCAACUCGGCCUCUGCCAUCAUU	chr19:45674928-45675024(+)	MIPF0000468	mir-642	642a,642b	p1@GIPR	NM_000164	4.5879	24.0489	1	1	0.809595	-3.77831	0	1.67984
hsa-miR-643	5p	MIMAT0003313	ACUUGUAUGCUAGCUCAGGUAG	CUUGUA	22	NO	-	non-canonical_miRNA	hsa-mir-643	MI0003658	ACCAAGUGAUAUUCAUUGUCUACCUGAGCUAGAAUACAAGUAGUUGGCGUCUUCAGAGACACUUGUAUGCUAGCUCAGGUAGAUAUUGAAUGAAAAA	chr19:52281797-52281893(+)	MIPF0000488	mir-643	643	p1@ZNF766	ENST00000593703.1	4.03263	16.366	1	1	0.25432	-3.77831	0	1.11989
hsa-miR-6500-3p	3p	MIMAT0025455	ACACUUGUUGGGAUGACCUGC	CACUUG	21	Yes	-	non-canonical_miRNA	hsa-mir-6500	MI0022211	CCUGCCUGCAGAAAGGAGCUAUCCACUCCAGGUGUCCUUUCUUCUGAGAGCUGGACACUUGUUGGGAUGACCUGCCUGCAGGUAGG	chr1:51060018-51060103(+)	MIPF0001548	mir-4421	4421,6500	p1@CDKN2C	curation	-0.904775	0.534116	1	1	1.20956	2.11433	4.25701	2.23978
hsa-miR-6501-5p	5p	MIMAT0025458	AGUUGCCAGGGCUGCCUUUGGU	GUUGCC	22	Yes	-	non-canonical_miRNA	hsa-mir-6501	MI0022213	GGAGUUGCCAGGGCUGCCUUUGGUGACAGCAGCAGUAGAGUUGCCAGAGCAGCCUGCGGUAACAGUA	chr21:33550662-33550728(+)	-	-	6501	p1@SON	ENST00000381679.4	-1.02656	0.49088	1	1	-0.660116	0.366443	1.21629	0.559946
hsa-miR-6505-5p	5p	MIMAT0025466	UUGGAAUAGGGGAUAUCUCAGC	UGGAAU	22	Yes	-	non-canonical_miRNA	hsa-mir-6505	MI0022217	GCAUUGGAAUAGGGGAUAUCUCAGCAUGUUGAGCCCUGUCUCUGGGGAGCUGACUUCUACCUCUUCCAAAG	chr12:48132797-48132867(+)	MIPF0001805	mir-6505	6505	p1@PFKM	ENST00000551339.1	-4.14475	0.0565335	1	1	-3.77831	0.366443	1.21629	0
hsa-miR-6506-5p	5p	MIMAT0025468	ACUGGGAUGUCACUGAAUAUGGU	CUGGGA	23	NO	-	non-canonical_miRNA	hsa-mir-6506	MI0022218	GACUGGGAUGUCACUGAAUAUGGUGUUUGUGAGUUGAUUGACAUCGUAUCAGAGAUUCCAGACACA	chr16:15611030-15611095(-)	-	-	6506	p1@KIAA0430	ENST00000344181.3	-4.14475	0.0565335	1	1	-3.77831	0.366443	1.21629	0
hsa-miR-651-5p	5p	MIMAT0003321	UUUAGGAUAAGCUUGACUUUUG	UUAGGA	22	Yes	Mature_miRNA	canonical_conserved_miRNA	hsa-mir-651	MI0003666	AAUCUAUCACUGCUUUUUAGGAUAAGCUUGACUUUUGUUCAAAUAAAAAUGCAAAAGGAAAGUGUAUCCUAAAAGGCAAUGACAGUUUAAUGUGUUU	chrX:8126965-8127061(+)	MIPF0000478	mir-651	651	Unknown	Unknown	0.201861	1.15018	1	1	4.0765	3.87463	14.5955	16.7984
hsa-miR-6513-3p	3p	MIMAT0025483	UCAAGUGUCAUCUGUCCCUAG	CAAGUG	21	Yes	-	non-canonical_miRNA	hsa-mir-6513	MI0022225	GCUUUGGGAUUGACGCCACAUGUCUCAGGUCCCCAGCUGAGUCAAGUGUCAUCUGUCCCUAGGC	chr2:218280125-218280188(-)	-	-	6513	p1@TMBIM1	ENST00000437694.2	4.03263	16.366	1	1	0.25432	-3.77831	0	1.11989
hsa-miR-6515-5p	5p	MIMAT0025486	UUGGAGGGUGUGGAAGACAUC	UGGAGG	21	Yes	-	non-canonical_miRNA	hsa-mir-6515	MI0022227	CAUUGGAGGGUGUGGAAGACAUCUGGGCCAACUCUGAUCUCUUCAUCUACCCCCCAG	chr19:12940484-12940540(+)	-	-	6515	p1@CALR	ENST00000316448.5	-4.70227	0.0384129	1	1	-3.77831	0.923959	1.82443	0
hsa-miR-6516-3p	3p	MIMAT0030418	AUCAUGUAUGAUACUGCAAACA	UCAUGU	22	Yes	-	non-canonical_miRNA	hsa-mir-6516	MI0025513	UGGGUUUUGAAUUUGCAGUAACAGGUGUGAGCAUUCUAGCAGCAGUUUGAUGAUCAUGUAUGAUACUGCAAACAGGACCUA	chr17:77089417-77089497(+)	MIPF0001672	mir-6516	6516	p1@LINC00338,p2@SEC14L1	ENST00000561721.2	-0.242023	0.845559	1	1	2.63976	2.88179	7.29774	6.15941
hsa-miR-6516-5p	5p	MIMAT0030417	UUUGCAGUAACAGGUGUGAGCA	UUGCAG	22	Yes	-	non-canonical_miRNA	hsa-mir-6516	MI0025513	UGGGUUUUGAAUUUGCAGUAACAGGUGUGAGCAUUCUAGCAGCAGUUUGAUGAUCAUGUAUGAUACUGCAAACAGGACCUA	chr17:77089417-77089497(+)	MIPF0001672	mir-6516	6516	p1@LINC00338,p2@SEC14L1	ENST00000561721.2	-4.14475	0.0565335	1	1	-3.77831	0.366443	1.21629	0
hsa-miR-652-3p	3p	MIMAT0003322	AAUGGCGCCACUAGGGUUGUG	AUGGCG	21	Yes	Mature_miRNA	canonical_conserved_miRNA	hsa-mir-652	MI0003667	ACGAAUGGCUAUGCACUGCACAACCCUAGGAGAGGGUGCCAUUCACAUAGACUAUAAUUGAAUGGCGCCACUAGGGUUGUGCAGUGCACAACCUACAC	chrX:110055329-110055426(+)	MIPF0000333	mir-652	652	p1@TMEM164	NM_032227	-0.485129	0.714433	1	1	4.1236	4.60873	24.3258	17.3583
hsa-miR-652-5p	5p	MIMAT0022709	CAACCCUAGGAGAGGGUGCCAUUCA	AACCCU	25	Yes	Star_miRNA	canonical_conserved_miRNA	hsa-mir-652	MI0003667	ACGAAUGGCUAUGCACUGCACAACCCUAGGAGAGGGUGCCAUUCACAUAGACUAUAAUUGAAUGGCGCCACUAGGGUUGUGCAGUGCACAACCUACAC	chrX:110055329-110055426(+)	MIPF0000333	mir-652	652	p1@TMEM164	NM_032227	-2.77445	0.146153	1	1	-0.660116	2.11433	4.25701	0.559946
hsa-miR-654-3p	3p	MIMAT0004814	UAUGUCUGCUGACCAUCACCUU	AUGUCU	22	Yes	Mature_miRNA	canonical_conserved_miRNA	hsa-mir-654	MI0003676	GGGUAAGUGGAAAGAUGGUGGGCCGCAGAACAUGUGCUGAGUUCGUGCCAUAUGUCUGCUGACCAUCACCUUUAGAAGCCC	chr14:101040219-101040299(+)	MIPF0000409	mir-654	134,154,299,376c,369,376a-1,377,379,380,381,382,323a,329-1,329-2,409,412,410,376b,485,487a,494,495,496,539,544a,376a-2,487b,411,654,655,656,758,668,1185-2,1185-1,300,541,889,543,1197,1193,323b	p1@MEG3	Gtl2-Dio3	-0.213994	0.862147	1	1	9.7837	9.99769	1022.29	881.355
hsa-miR-654-5p	5p	MIMAT0003330	UGGUGGGCCGCAGAACAUGUGC	GGUGGG	22	Yes	Star_miRNA	canonical_conserved_miRNA	hsa-mir-654	MI0003676	GGGUAAGUGGAAAGAUGGUGGGCCGCAGAACAUGUGCUGAGUUCGUGCCAUAUGUCUGCUGACCAUCACCUUUAGAAGCCC	chr14:101040219-101040299(+)	MIPF0000409	mir-654	134,154,299,376c,369,376a-1,377,379,380,381,382,323a,329-1,329-2,409,412,410,376b,485,487a,494,495,496,539,544a,376a-2,487b,411,654,655,656,758,668,1185-2,1185-1,300,541,889,543,1197,1193,323b	p1@MEG3	Gtl2-Dio3	-0.575217	0.671185	1	1	6.91243	7.48764	179.403	120.388
hsa-miR-655-3p	3p	MIMAT0003331	AUAAUACAUGGUUAACCUCUUU	UAAUAC	22	NO	Mature_miRNA	canonical_conserved_miRNA	hsa-mir-655	MI0003677	AACUAUGCAAGGAUAUUUGAGGAGAGGUUAUCCGUGUUAUGUUCGCUUCAUUCAUCAUGAAUAAUACAUGGUUAACCUCUUUUUGAAUAUCAGACUC	chr14:101049550-101049646(+)	MIPF0000018	mir-154	134,154,299,376c,369,376a-1,377,379,380,381,382,323a,329-1,329-2,409,412,410,376b,485,487a,494,495,496,539,544a,376a-2,487b,411,654,655,656,758,668,1185-2,1185-1,300,541,889,543,1197,1193,323b	p1@MEG3	Gtl2-Dio3	-0.33	0.795536	1	1	6.53082	6.86082	116.156	92.3911
hsa-miR-655-5p	5p	MIMAT0026626	AGAGGUUAUCCGUGUUAUGUUC	GAGGUU	22	NO	Star_miRNA	canonical_conserved_miRNA	hsa-mir-655	MI0003677	AACUAUGCAAGGAUAUUUGAGGAGAGGUUAUCCGUGUUAUGUUCGCUUCAUUCAUCAUGAAUAAUACAUGGUUAACCUCUUUUUGAAUAUCAGACUC	chr14:101049550-101049646(+)	MIPF0000018	mir-154	134,154,299,376c,369,376a-1,377,379,380,381,382,323a,329-1,329-2,409,412,410,376b,485,487a,494,495,496,539,544a,376a-2,487b,411,654,655,656,758,668,1185-2,1185-1,300,541,889,543,1197,1193,323b	p1@MEG3	Gtl2-Dio3	-0.112123	0.925226	1	1	0.25432	0.366443	1.21629	1.11989
hsa-miR-656-3p	3p	MIMAT0003332	AAUAUUAUACAGUCAACCUCU	AUAUUA	21	NO	Mature_miRNA	canonical_conserved_miRNA	hsa-mir-656	MI0003678	CUGAAAUAGGUUGCCUGUGAGGUGUUCACUUUCUAUAUGAUGAAUAUUAUACAGUCAACCUCUUUCCGAUAUCGAAUC	chr14:101066724-101066801(+)	MIPF0000018	mir-154	134,154,299,376c,369,376a-1,377,379,380,381,382,323a,329-1,329-2,409,412,410,376b,485,487a,494,495,496,539,544a,376a-2,487b,411,654,655,656,758,668,1185-2,1185-1,300,541,889,543,1197,1193,323b	p1@MEG3	Gtl2-Dio3	-0.263704	0.832947	1	1	6.80093	7.06463	133.792	111.429
hsa-miR-659-5p	5p	MIMAT0022710	AGGACCUUCCCUGAACCAAGGA	GGACCU	22	Yes	-	non-canonical_miRNA	hsa-mir-659	MI0003683	UACCGACCCUCGAUUUGGUUCAGGACCUUCCCUGAACCAAGGAAGAGUCACAGUCUCUUCCUUGGUUCAGGGAGGGUCCCCAACAAUGUCCUCAUGG	chr22:37847678-37847774(-)	-	-	658,659	p1@BC023989	ENST00000609454.1	1.07333	2.10429	1	1	1.99729	0.923959	1.82443	3.91962
hsa-miR-660-5p	5p	MIMAT0003338	UACCCAUUGCAUAUCGGAGUUG	ACCCAU	22	Yes	Mature_miRNA	canonical_conserved_miRNA	hsa-mir-660	MI0003684	CUGCUCCUUCUCCCAUACCCAUUGCAUAUCGGAGUUGUGAAUUCUCAAAACACCUCCUGUGUGCAUGGAUUACAGGAGGGUGAGCCUUGUCAUCGUG	chrX:50013241-50013337(+)	MIPF0000113	mir-188	188,362,500a,501,502,532,660,500b	p1@CLCN5	ENST00000376091.3	0.0620853	1.04397	1	1	7.33394	7.27185	154.469	161.264
hsa-miR-663b	5p	MIMAT0005867	GGUGGCCCGGCCGUGCCUGAGG	GUGGCC	22	NO	-	non-canonical_miRNA	hsa-mir-663b	MI0006336	GGUGCCGAGGGCCGUCCGGCAUCCUAGGCGGGUCGCUGCGGUACCUCCCUCCUGUCUGUGGCGGUGGGAUCCCGUGGCCGUGUUUUCCUGGUGGCCCGGCCGUGCCUGAGGUUUC	chr2:132256966-132257080(-)	MIPF0000462	mir-663	663b	p1@ANKRD30BL	NR_027020	0.101313	1.07275	1	1	1.99729	1.89598	3.64887	3.91962
hsa-miR-664a-3p	3p	MIMAT0005949	UAUUCAUUUAUCCCCAGCCUACA	AUUCAU	23	Yes	-	non-canonical_miRNA	hsa-mir-664a	MI0006442	GAACAUUGAAACUGGCUAGGGAAAAUGAUUGGAUAGAAACUAUUAUUCUAUUCAUUUAUCCCCAGCCUACAAAAUGAAAAAA	chr1:220200538-220200619(-)	MIPF0000300	mir-664	664a	p1@RAB3GAP2	ENST00000478976.1	0.423363	1.34105	1	1	4.298	3.87463	14.5955	19.5981
hsa-miR-664a-5p	5p	MIMAT0005948	ACUGGCUAGGGAAAAUGAUUGGAU	CUGGCU	24	Yes	-	non-canonical_miRNA	hsa-mir-664a	MI0006442	GAACAUUGAAACUGGCUAGGGAAAAUGAUUGGAUAGAAACUAUUAUUCUAUUCAUUUAUCCCCAGCCUACAAAAUGAAAAAA	chr1:220200538-220200619(-)	MIPF0000300	mir-664	664a	p1@RAB3GAP2	ENST00000478976.1	0.335824	1.2621	1	1	2.63976	2.30394	4.86516	6.15941
hsa-miR-665	5p	MIMAT0004952	ACCAGGAGGCUGAGGCCCCU	CCAGGA	20	NO	-	non-canonical_miRNA	hsa-mir-665	MI0005563	UCUCCUCGAGGGGUCUCUGCCUCUACCCAGGACUCUUUCAUGACCAGGAGGCUGAGGCCCCUCACAGGCGGC	chr14:100875033-100875104(+)	MIPF0000404	mir-665	127,136,337,431,433,493,432,665	p1@MEG3	Gtl2-Dio3	-0.547186	0.684354	1	1	3.69506	4.24225	18.8525	12.8788
hsa-miR-668-3p	3p	MIMAT0003881	UGUCACUCGGCUCGGCCCACUAC	GUCACU	23	NO	-	non-canonical_miRNA	hsa-mir-668	MI0003761	GGUAAGUGCGCCUCGGGUGAGCAUGCACUUAAUGUGGGUGUAUGUCACUCGGCUCGGCCCACUACC	chr14:101055258-101055323(+)	MIPF0000357	mir-668	134,154,299,376c,369,376a-1,377,379,380,381,382,323a,329-1,329-2,409,412,410,376b,485,487a,494,495,496,539,544a,376a-2,487b,411,654,655,656,758,668,1185-2,1185-1,300,541,889,543,1197,1193,323b	p1@MEG3	Gtl2-Dio3	2.07658	4.21807	1	1	1.52236	-0.554218	0.608145	2.79973
hsa-miR-671-3p	3p	MIMAT0004819	UCCGGUUCUCAGGGCUCCACC	CCGGUU	21	Yes	Mature_miRNA	canonical_conserved_miRNA	hsa-mir-671	MI0003760	GCAGGUGAACUGGCAGGCCAGGAAGAGGAGGAAGCCCUGGAGGGGCUGGAGGUGAUGGAUGUUUUCCUCCGGUUCUCAGGGCUCCACCUCUUUCGGGCCGUAGAGCCAGGGCUGGUGC	chr7:151238421-151238538(+)	MIPF0000358	mir-671	671	p1@CHPF2	NM_019015	-0.393027	0.76153	1	1	5.12058	5.51361	45.6108	34.7167
hsa-miR-671-5p	5p	MIMAT0003880	AGGAAGCCCUGGAGGGGCUGGAG	GGAAGC	23	Yes	Mature_miRNA	canonical_conserved_miRNA	hsa-mir-671	MI0003760	GCAGGUGAACUGGCAGGCCAGGAAGAGGAGGAAGCCCUGGAGGGGCUGGAGGUGAUGGAUGUUUUCCUCCGGUUCUCAGGGCUCCACCUCUUUCGGGCCGUAGAGCCAGGGCUGGUGC	chr7:151238421-151238538(+)	MIPF0000358	mir-671	671	p1@CHPF2	NM_019015	-1.16966	0.444525	1	1	4.92172	6.09138	68.1122	30.2371
hsa-miR-6724-5p	5p	MIMAT0025856	CUGGGCCCGCGGCGGGCGUGGGG	UGGGCC	23	NO	-	non-canonical_miRNA	hsa-mir-6724-1	MI0022559	CGCUGCGCUUCUGGGCCCGCGGCGGGCGUGGGGCUGCCCGGGCCGGUCGACCAGCGCGCCGUAGCUCCCGAGGCCCGAGCCGCGACCCGCGG	chr21:8205315-8205406(+)	MIPF0001920	mir-6724	3648-1,6724-1,10401	Unknown	Unknown	-5.10338	0.029089	1	1	-3.77831	1.32508	2.43258	0
hsa-miR-6724-5p	5p	MIMAT0025856	CUGGGCCCGCGGCGGGCGUGGGG	UGGGCC	23	NO	-	non-canonical_miRNA	hsa-mir-6724-2	MI0031516	CGCUGCGCUUCUGGGCCCGCGGCGGGCGUGGGGCUGCCCGGGCCGGUCGACCAGCGCGCCGUAGCUCCCGAGGCCCGAGCCGCGACCCGCGG	chr21:8249505-8249596(+)	MIPF0001920	mir-6724	6724-2,10401	Unknown	Unknown	-5.10338	0.029089	1	1	-3.77831	1.32508	2.43258	0
hsa-miR-6724-5p	5p	MIMAT0025856	CUGGGCCCGCGGCGGGCGUGGGG	UGGGCC	23	NO	-	non-canonical_miRNA	hsa-mir-6724-3	MI0031517	CGCUGCGCUUCUGGGCCCGCGGCGGGCGUGGGGCUGCCCGGGCCGGUCGACCAGCGCGCCGUAGCUCCCGAGGCCCGAGCCGCGACCCGCGG	chr21:8388362-8388453(+)	MIPF0001920	mir-6724	6724-3,10401	Unknown	Unknown	-5.10338	0.029089	1	1	-3.77831	1.32508	2.43258	0
hsa-miR-6724-5p	5p	MIMAT0025856	CUGGGCCCGCGGCGGGCGUGGGG	UGGGCC	23	NO	-	non-canonical_miRNA	hsa-mir-6724-4	MI0031518	CGCUGCGCUUCUGGGCCCGCGGCGGGCGUGGGGCUGCCCGGGCCGGUCGACCAGCGCGCCGUAGCUCCCGAGGCCCGAGCCGCGACCCGCGG	chr21:8432530-8432621(+)	MIPF0001920	mir-6724	6724-4,10401,10396b	Unknown	Unknown	-5.10338	0.029089	1	1	-3.77831	1.32508	2.43258	0
hsa-miR-6733-5p	5p	MIMAT0027367	UGGGAAAGACAAACUCAGAGUU	GGGAAA	22	Yes	-	non-canonical_miRNA	hsa-mir-6733	MI0022578	GUGCUUGGGAAAGACAAACUCAGAGUUCCCUUCUUGUGAGCUCAGUGUCUGGAUUUCCUAG	chr1:43171652-43171712(-)	-	-	6733	p1@EBNA1BP2	ENST00000483082.1	-1.02656	0.49088	1	1	-0.660116	0.366443	1.21629	0.559946
hsa-miR-676-3p	3p	MIMAT0018204	CUGUCCUAAGGUUGUUGAGUU	UGUCCU	21	Yes	Mature_miRNA	canonical_conserved_miRNA	hsa-mir-676	MI0016436	GCAUGACUCUUCAACCUCAGGACUUGCAGAAUUAAUGGAAUGCUGUCCUAAGGUUGUUGAGUUGUGC	chrX:70022857-70022923(+)	MIPF0000471	mir-676	676	p1@EDA	ENST00000524573.1	-4.70227	0.0384129	1	1	-3.77831	0.923959	1.82443	0
hsa-miR-6783-3p	3p	MIMAT0027467	UUCCUGGGCUUCUCCUCUGUAG	UCCUGG	22	Yes	-	non-canonical_miRNA	hsa-mir-6783	MI0022628	CCUGUUAGGGGAAAAGUCCUGAUCCGGGAACCCACAGCCCCGUUCCUGGGCUUCUCCUCUGUAG	chr17:44934618-44934681(-)	-	-	6783	p1@KIF18B	ENST00000339151.4	4.03263	16.366	1	1	0.25432	-3.77831	0	1.11989
hsa-miR-6805-5p	5p	MIMAT0027510	UAGGGGGCGGCUUGUGGAGUGU	AGGGGG	22	NO	-	non-canonical_miRNA	hsa-mir-6805	MI0022650	UGGCCUAGGGGGCGGCUUGUGGAGUGUAUGGGCUGAGCCUUGCUCUGCUCCCCCGCCCCCAG	chr19:55388181-55388242(+)	-	-	6805	p1@RPL28	NM_001136134	4.03263	16.366	1	1	0.25432	-3.77831	0	1.11989
hsa-miR-6827-5p	5p	MIMAT0027554	UGGGAGCCAUGAGGGUCUGUGC	GGGAGC	22	NO	-	non-canonical_miRNA	hsa-mir-6827	MI0022672	UCUGGUGGGAGCCAUGAGGGUCUGUGCUGUCUCUGAGCACCGUCUCUUCUGUUCCCCAG	chr3:134367804-134367862(-)	MIPF0001747	mir-6827	6827	p1@AMOTL2	ENST00000422605.2	1.76378	3.39586	1	1	1.20956	-0.554218	0.608145	2.23978
hsa-miR-6852-5p	5p	MIMAT0027604	CCCUGGGGUUCUGAGGACAUG	CCUGGG	21	Yes	-	non-canonical_miRNA	hsa-mir-6852	MI0022698	UGCUGCCCUGGGGUUCUGAGGACAUGCUCUGACUCCCCUGAUGUCCUCUGUUCCUCAGGUGCUGGG	chr9:35710676-35710741(-)	-	-	6852	p1@TLN1	NM_006289	-1.02656	0.49088	1	1	-0.660116	0.366443	1.21629	0.559946
hsa-miR-6854-5p	5p	MIMAT0027608	AAGCUCAGGUUUGAGAACUGCUGA	AGCUCA	24	NO	-	non-canonical_miRNA	hsa-mir-6854	MI0022700	AAAGCAAGCUCAGGUUUGAGAACUGCUGAUGUCAUCAGUCAUAACUUCUGCGUUUCUCCUCUUGAGCAG	chr9:98229149-98229217(-)	-	-	6854	p1@TBC1D2	ENST00000375066.5	1.36381	2.57365	1	1	0.809595	-0.554218	0.608145	1.67984
hsa-miR-6866-5p	5p	MIMAT0027632	UUAGAGGCUGGAAUAGAGAUUCU	UAGAGG	23	Yes	-	non-canonical_miRNA	hsa-mir-6866	MI0022713	CCAUUUUAGAGGCUGGAAUAGAGAUUCUUGAGGCUUGGAAGAGUAAGGAUCCCUUUAUCUGUCCUCUAG	chr17:40161933-40162001(+)	-	-	6866	p1@CASC3	ENST00000581849.1	-4.70227	0.0384129	1	1	-3.77831	0.923959	1.82443	0
hsa-miR-6881-3p	3p	MIMAT0027663	AUCCUCUUUCGUCCUUCCCACU	UCCUCU	22	Yes	-	non-canonical_miRNA	hsa-mir-6881	MI0022728	UGCACUGGGGUAAGGAUAGGAGGGUCAGGUCUGCAGCCUUGUAUCUGCUGAUCCUCUUUCGUCCUUCCCACUCCAG	chr15:74411357-74411432(-)	-	-	6881	p1@SEMA7A	NM_001146029	-4.70227	0.0384129	1	1	-3.77831	0.923959	1.82443	0
hsa-miR-7-1-3p	3p	MIMAT0004553	CAACAAAUCACAGUCUGCCAUA	AACAAA	22	Yes	Star_miRNA	canonical_conserved_miRNA	hsa-mir-7-1	MI0000263	UUGGAUGUUGGCCUAGUUCUGUGUGGAAGACUAGUGAUUUUGUUGUUUUUAGAUAACUAAAUCGACAACAAAUCACAGUCUGCCAUAUGGCACAGGCCAUGCCUCUACAG	chr9:83969748-83969857(-)	MIPF0000022	mir-7	7-1	p1@HNRNPK	ENST00000360384.5	0.0733148	1.05213	1	1	4.75223	4.67891	25.5421	26.8774
hsa-miR-7-5p	5p	MIMAT0000252	UGGAAGACUAGUGAUUUUGUUGUU	GGAAGA	24	Yes	Mature_miRNA	canonical_conserved_miRNA	hsa-mir-7-1	MI0000263	UUGGAUGUUGGCCUAGUUCUGUGUGGAAGACUAGUGAUUUUGUUGUUUUUAGAUAACUAAAUCGACAACAAAUCACAGUCUGCCAUAUGGCACAGGCCAUGCCUCUACAG	chr9:83969748-83969857(-)	MIPF0000022	mir-7	7-1	p1@HNRNPK	ENST00000360384.5	-1.43699	0.369337	1	1	11.6256	13.0626	8555.38	3159.78
hsa-miR-7-5p	5p	MIMAT0000252	UGGAAGACUAGUGAUUUUGUUGUU	GGAAGA	24	Yes	Mature_miRNA	canonical_conserved_miRNA	hsa-mir-7-2	MI0000264	CUGGAUACAGAGUGGACCGGCUGGCCCCAUCUGGAAGACUAGUGAUUUUGUUGUUGUCUUACUGCGCUCAACAACAAAUCCCAGUCUACCUAAUGGUGCCAGCCAUCGCA	chr15:88611825-88611934(+)	MIPF0000022	mir-7	7-2,1179,3529	p@chr15:89147906..89147920,+	curation	-1.44444	0.367434	1	1	11.6094	13.0539	8503.69	3124.5
hsa-miR-7-5p	5p	MIMAT0000252	UGGAAGACUAGUGAUUUUGUUGUU	GGAAGA	24	Yes	Mature_miRNA	canonical_conserved_miRNA	hsa-mir-7-3	MI0000265	AGAUUAGAGUGGCUGUGGUCUAGUGCUGUGUGGAAGACUAGUGAUUUUGUUGUUCUGAUGUACUACGACAACAAGUCACAGCCGGCCUCAUAGCGCAGACUCCCUUCGAC	chr19:4770670-4770779(+)	MIPF0000022	mir-7	7-3	p1@MIR7-3HG	ENST00000317292.3	-1.44445	0.367433	1	1	11.6074	13.0518	8491.52	3120.02
hsa-miR-708-3p	3p	MIMAT0004927	CAACUAGACUGUGAGCUUCUAG	AACUAG	22	Yes	Star_miRNA	canonical_conserved_miRNA	hsa-mir-708	MI0005543	AACUGCCCUCAAGGAGCUUACAAUCUAGCUGGGGGUAAAUGACUUGCACAUGAACACAACUAGACUGUGAGCUUCUAGAGGGCAGGGA	chr11:79402022-79402109(-)	MIPF0000397	mir-708	708	p1@ODZ4	NM_001098816	0.593052	1.50843	1	1	6.63203	6.03897	65.6796	99.1105
hsa-miR-708-5p	5p	MIMAT0004926	AAGGAGCUUACAAUCUAGCUGGG	AGGAGC	23	Yes	Mature_miRNA	canonical_conserved_miRNA	hsa-mir-708	MI0005543	AACUGCCCUCAAGGAGCUUACAAUCUAGCUGGGGGUAAAUGACUUGCACAUGAACACAACUAGACUGUGAGCUUCUAGAGGGCAGGGA	chr11:79402022-79402109(-)	MIPF0000397	mir-708	708	p1@ODZ4	NM_001098816	-0.156317	0.897313	1	1	8.00612	8.16244	286.436	257.015
hsa-miR-744-3p	3p	MIMAT0004946	CUGUUGCCACUAACCUCAACCU	UGUUGC	22	Yes	Star_miRNA	canonical_conserved_miRNA	hsa-mir-744	MI0005559	UUGGGCAAGGUGCGGGGCUAGGGCUAACAGCAGUCUUACUGAAGGUUUCCUGGAAACCACGCACAUGCUGUUGCCACUAACCUCAACCUUACUCGGUC	chr17:12081899-12081996(+)	MIPF0000431	mir-744	744	p1@MAP2K4	ENST00000602811.1	0.443152	1.35957	1	1	0.809595	0.366443	1.21629	1.67984
hsa-miR-744-5p	5p	MIMAT0004945	UGCGGGGCUAGGGCUAACAGCA	GCGGGG	22	Yes	Mature_miRNA	canonical_conserved_miRNA	hsa-mir-744	MI0005559	UUGGGCAAGGUGCGGGGCUAGGGCUAACAGCAGUCUUACUGAAGGUUUCCUGGAAACCACGCACAUGCUGUUGCCACUAACCUCAACCUUACUCGGUC	chr17:12081899-12081996(+)	MIPF0000431	mir-744	744	p1@MAP2K4	ENST00000602811.1	-0.527713	0.693654	1	1	6.63203	7.15974	142.914	99.1105
hsa-miR-758-3p	3p	MIMAT0003879	UUUGUGACCUGGUCCACUAACC	UUGUGA	22	Yes	Mature_miRNA	canonical_conserved_miRNA	hsa-mir-758	MI0003757	GCCUGGAUACAUGAGAUGGUUGACCAGAGAGCACACGCUUUAUUUGUGCCGUUUGUGACCUGGUCCACUAACCCUCAGUAUCUAAUGC	chr14:101026020-101026107(+)	MIPF0000126	mir-379	134,154,299,376c,369,376a-1,377,379,380,381,382,323a,329-1,329-2,409,412,410,376b,485,487a,494,495,496,539,544a,376a-2,487b,411,654,655,656,758,668,1185-2,1185-1,300,541,889,543,1197,1193,323b	p1@MEG3	Gtl2-Dio3	-0.33105	0.794958	1	1	6.95211	7.28316	155.685	123.748
hsa-miR-760	5p	MIMAT0004957	CGGCUCUGGGUCUGUGGGGA	GGCUCU	20	NO	Mature_miRNA	canonical_conserved_miRNA	hsa-mir-760	MI0005567	GGCGCGUCGCCCCCCUCAGUCCACCAGAGCCCGGAUACCUCAGAAAUUCGGCUCUGGGUCUGUGGGGAGCGAAAUGCAAC	chr1:93846832-93846911(+)	MIPF0000395	mir-760	760	p@chr1:94311760..94311797,+	curation	-1.1025	0.465708	1	1	1.77928	2.88179	7.29774	3.35968
hsa-miR-766-3p	3p	MIMAT0003888	ACUCCAGCCCCACAGCCUCAGC	CUCCAG	22	Yes	Mature_miRNA	canonical_hsa-specific_miRNA	hsa-mir-766	MI0003836	GCAUCCUCAGGACCUGGGCUUGGGUGGUAGGAGGAAUUGGUGCUGGUCUUUCAUUUUGGAUUUGACUCCAGCCCCACAGCCUCAGCCACCCCAGCCAAUUGUCAUAGGAGC	chrX:119646738-119646848(-)	MIPF0000677	mir-766	766	p1@SEPT6	ENST00000394617.2	-1.26194	0.416983	1	1	1.20956	2.47149	5.4733	2.23978
hsa-miR-769-3p	3p	MIMAT0003887	CUGGGAUCUCCGGGGUCUUGGUU	UGGGAU	23	Yes	Star_miRNA	canonical_conserved_miRNA	hsa-mir-769	MI0003834	GCCUUGGUGCUGAUUCCUGGGCUCUGACCUGAGACCUCUGGGUUCUGAGCUGUGAUGUUGCUCUCGAGCUGGGAUCUCCGGGGUCUUGGUUCAGGGCCGGGGCCUCUGGGUUCCAAGC	chr19:46018932-46019049(+)	MIPF0000727	mir-769	769	p1@CCDC61	curation	-1.6827	0.311499	1	1	1.77928	3.46198	10.9466	3.35968
hsa-miR-769-5p	5p	MIMAT0003886	UGAGACCUCUGGGUUCUGAGCU	GAGACC	22	Yes	Mature_miRNA	canonical_conserved_miRNA	hsa-mir-769	MI0003834	GCCUUGGUGCUGAUUCCUGGGCUCUGACCUGAGACCUCUGGGUUCUGAGCUGUGAUGUUGCUCUCGAGCUGGGAUCUCCGGGGUCUUGGUUCAGGGCCGGGGCCUCUGGGUUCCAAGC	chr19:46018932-46019049(+)	MIPF0000727	mir-769	769	p1@CCDC61	curation	-0.348618	0.785336	1	1	6.98437	7.33299	161.158	126.548
hsa-miR-770-5p	5p	MIMAT0003948	UCCAGUACCACGUGUCAGGGCCA	CCAGUA	23	NO	Mature_miRNA	canonical_conserved_miRNA	hsa-mir-770	MI0005118	AGGAGCCACCUUCCGAGCCUCCAGUACCACGUGUCAGGGCCACAUGAGCUGGGCCUCGUGGGCCUGAUGUGGUGCUGGGGCCUCAGGGGUCUGCUCUU	chr14:100852390-100852487(+)	MIPF0000355	mir-770	770	p1@MEG3	Gtl2-Dio3	-0.112123	0.925226	1	1	0.25432	0.366443	1.21629	1.11989
hsa-miR-7704	5p	MIMAT0030019	CGGGGUCGGCGGCGACGUG	GGGGUC	19	NO	-	non-canonical_miRNA	hsa-mir-7704	MI0025240	CGGGGUCGGCGGCGACGUGCUCAGCUUGGCACCCAAGUUCUGCCGCUCCGACGCCCGGC	chr2:176188843-176188901(+)	-	-	7704	p1@HOXD1	NM_024501	0.790943	1.73021	1	1	8.03413	7.24318	151.428	262.055
hsa-miR-7706	5p	MIMAT0030021	UGAAGCGCCUGUGCUCUGCCGAGA	GAAGCG	24	NO	-	non-canonical_miRNA	hsa-mir-7706	MI0025242	UGGAGCUGUGUGCAGGGCCAGCGCGGAGCCCGAGCAGCCGCGGUGAAGCGCCUGUGCUCUGCCGAGA	chr15:85380596-85380662(+)	-	-	7706	p1@AKAP13	ENST00000559362.1	-0.180048	0.882674	1	1	4.691	4.87105	29.1909	25.7575
hsa-miR-7974	5p	MIMAT0031177	AGGCUGUGAUGCUCUCCUGAGCCC	GGCUGU	24	NO	-	non-canonical_miRNA	hsa-mir-7974	MI0025750	GCUCGGCCCCCACAGCGAAACGGCCGCCUAAACCACCCAGGCCUUAUGGCUUCAUAGGCUGUGAUGCUCUCCUGAGCCC	chr19:11495544-11495622(-)	-	-	7974	p1@ZNF653	ENST00000590548.1	1.18236	2.26948	1	1	6.95862	5.77626	54.733	124.308
hsa-miR-7976	5p	MIMAT0031179	UGCCCUGAGACUUUUGCUC	GCCCUG	19	NO	-	non-canonical_miRNA	hsa-mir-7976	MI0025752	UGCCCUGAGACUUUUGCUCUAAUAAUUUAUUCUAAUAAUAAUUUAGAUCAAAAGCCUCAGGGCAGA	chr3:127587111-127587176(-)	-	-	7976	p1@TPRA1	ENST00000393400.2	-0.524654	0.695126	1	1	1.77928	2.30394	4.86516	3.35968
hsa-miR-7977	5p	MIMAT0031180	UUCCCAGCCAACGCACCA	UCCCAG	18	NO	-	non-canonical_miRNA	hsa-mir-7977	MI0025753	UUCCCAGCCAACGCACCAAAAAUGAUAUGGGUCUGUUGUCUGGAGAAAC	chr3:176515103-176515151(+)	-	-	7977	Unknown	Unknown	1.23223	2.3493	1	1	4.52548	3.29325	9.73031	22.9578
hsa-miR-8485	5p	MIMAT0033692	CACACACACACACACACGUAU	ACACAC	21	NO	-	non-canonical_miRNA	hsa-mir-8485	MI0027288	UCUGUGAUAUACGUGUGUGUGUGUGUGUAUAUAGCAUAUGUGUAUACAUACACACACACACACACACACACACACACACACACACACGUAU	chr2:50696172-50696262(-)	-	-	8485	p1@NRXN1	ENST00000405472.3	-4.14475	0.0565335	1	1	-3.77831	0.366443	1.21629	0
hsa-miR-874-3p	3p	MIMAT0004911	CUGCCCUGGCCCGAGGGACCGA	UGCCCU	22	Yes	Mature_miRNA	canonical_conserved_miRNA	hsa-mir-874	MI0005532	UUAGCCCUGCGGCCCCACGCACCAGGGUAAGAGAGACUCUCGCUUCCUGCCCUGGCCCGAGGGACCGACUGGCUGGGC	chr5:137647572-137647649(-)	MIPF0000401	mir-874	874	p1@KLHL3	NM_017415	-1.16235	0.446784	1	1	2.98407	4.14642	17.6362	7.83925
hsa-miR-877-3p	3p	MIMAT0004950	UCCUCUUCUCCCUCCUCCCAG	CCUCUU	21	Yes	-	non-canonical_miRNA	hsa-mir-877	MI0005561	GUAGAGGAGAUGGCGCAGGGGACACGGGCAAAGACUUGGGGGUUCCUGGGACCCUCAGACGUGUGUCCUCUUCUCCCUCCUCCCAG	chr6:30584332-30584417(+)	MIPF0000392	mir-877	877	p1@ABCF1	NM_001025091	-1.02656	0.49088	1	1	-0.660116	0.366443	1.21629	0.559946
hsa-miR-877-5p	5p	MIMAT0004949	GUAGAGGAGAUGGCGCAGGG	UAGAGG	20	Yes	-	non-canonical_miRNA	hsa-mir-877	MI0005561	GUAGAGGAGAUGGCGCAGGGGACACGGGCAAAGACUUGGGGGUUCCUGGGACCCUCAGACGUGUGUCCUCUUCUCCCUCCUCCCAG	chr6:30584332-30584417(+)	MIPF0000392	mir-877	877	p1@ABCF1	NM_001025091	-0.612808	0.653923	1	1	3.26183	3.87463	14.5955	9.51908
hsa-miR-887-3p	3p	MIMAT0004951	GUGAACGGGCGCCAUCCCGAGG	UGAACG	22	Yes	Mature_miRNA	canonical_conserved_miRNA	hsa-mir-887	MI0005562	GUGCAGAUCCUUGGGAGCCCUGUUAGACUCUGGAUUUUACACUUGGAGUGAACGGGCGCCAUCCCGAGGCUUUGCACAG	chr5:15935182-15935260(+)	MIPF0000554	mir-887	887	p1@FBXL7	NM_012304	-1.38279	0.383477	1	1	1.99729	3.38008	10.3385	3.91962
hsa-miR-887-5p	5p	MIMAT0026720	CUUGGGAGCCCUGUUAGACUC	UUGGGA	21	Yes	Mature_miRNA	canonical_conserved_miRNA	hsa-mir-887	MI0005562	GUGCAGAUCCUUGGGAGCCCUGUUAGACUCUGGAUUUUACACUUGGAGUGAACGGGCGCCAUCCCGAGGCUUUGCACAG	chr5:15935182-15935260(+)	MIPF0000554	mir-887	887	p1@FBXL7	NM_012304	-0.115519	0.923051	1	1	1.20956	1.32508	2.43258	2.23978
hsa-miR-889-3p	3p	MIMAT0004921	UUAAUAUCGGACAACCAUUGU	UAAUAU	21	NO	Mature_miRNA	canonical_conserved_miRNA	hsa-mir-889	MI0005540	GUGCUUAAAGAAUGGCUGUCCGUAGUAUGGUCUCUAUAUUUAUGAUGAUUAAUAUCGGACAACCAUUGUUUUAGUAUCC	chr14:101047901-101047979(+)	MIPF0000514	mir-889	134,154,299,376c,369,376a-1,377,379,380,381,382,323a,329-1,329-2,409,412,410,376b,485,487a,494,495,496,539,544a,376a-2,487b,411,654,655,656,758,668,1185-2,1185-1,300,541,889,543,1197,1193,323b	p1@MEG3	Gtl2-Dio3	-0.0899573	0.939551	1	1	8.12952	8.21948	297.991	279.973
hsa-miR-889-5p	5p	MIMAT0026719	AAUGGCUGUCCGUAGUAUGGUC	AUGGCU	22	NO	Star_miRNA	canonical_conserved_miRNA	hsa-mir-889	MI0005540	GUGCUUAAAGAAUGGCUGUCCGUAGUAUGGUCUCUAUAUUUAUGAUGAUUAAUAUCGGACAACCAUUGUUUUAGUAUCC	chr14:101047901-101047979(+)	MIPF0000514	mir-889	134,154,299,376c,369,376a-1,377,379,380,381,382,323a,329-1,329-2,409,412,410,376b,485,487a,494,495,496,539,544a,376a-2,487b,411,654,655,656,758,668,1185-2,1185-1,300,541,889,543,1197,1193,323b	p1@MEG3	Gtl2-Dio3	-2.2987	0.203246	1	1	-0.660116	1.63859	3.04072	0.559946
hsa-miR-9-3p	3p	MIMAT0000442	AUAAAGCUAGAUAACCGAAAGU	UAAAGC	22	Yes	Star_miRNA	canonical_conserved_miRNA	hsa-mir-9-1	MI0000466	CGGGGUUGGUUGUUAUCUUUGGUUAUCUAGCUGUAUGAGUGGUGUGGAGUCUUCAUAAAGCUAGAUAACCGAAAGUAAAAAUAACCCCA	chr1:156420341-156420429(-)	MIPF0000014	mir-9	9-1	p1@C1orf61	ENST00000400991.2	2.74086	6.68469	1	1	2.18664	-0.554218	0.608145	4.47957
hsa-miR-9-3p	3p	MIMAT0000442	AUAAAGCUAGAUAACCGAAAGU	UAAAGC	22	Yes	Star_miRNA	canonical_conserved_miRNA	hsa-mir-9-2	MI0000467	GGAAGCGAGUUGUUAUCUUUGGUUAUCUAGCUGUAUGAGUGUAUUGGUCUUCAUAAAGCUAGAUAACCGAAAGUAAAAACUCCUUCA	chr5:88666853-88666939(-)	MIPF0000014	mir-9	9-2	p1@LINC00461	ENST00000505030.1	2.74086	6.68469	1	1	2.18664	-0.554218	0.608145	4.47957
hsa-miR-9-3p	3p	MIMAT0000442	AUAAAGCUAGAUAACCGAAAGU	UAAAGC	22	Yes	Star_miRNA	canonical_conserved_miRNA	hsa-mir-9-3	MI0000468	GGAGGCCCGUUUCUCUCUUUGGUUAUCUAGCUGUAUGAGUGCCACAGAGCCGUCAUAAAGCUAGAUAACCGAAAGUAGAAAUGAUUCUCA	chr15:89368017-89368106(+)	MIPF0000014	mir-9	9-3	p1@ENST00000561327	ENST00000561327.1	2.74086	6.68469	1	1	2.18664	-0.554218	0.608145	4.47957
hsa-miR-9-5p	5p	MIMAT0000441	UCUUUGGUUAUCUAGCUGUAUGA	CUUUGG	23	Yes	Mature_miRNA	canonical_conserved_miRNA	hsa-mir-9-1	MI0000466	CGGGGUUGGUUGUUAUCUUUGGUUAUCUAGCUGUAUGAGUGGUGUGGAGUCUUCAUAAAGCUAGAUAACCGAAAGUAAAAAUAACCCCA	chr1:156420341-156420429(-)	MIPF0000014	mir-9	9-1	p1@C1orf61	ENST00000400991.2	0.644334	1.56302	1	1	4.83946	4.19513	18.2443	28.5573
hsa-miR-9-5p	5p	MIMAT0000441	UCUUUGGUUAUCUAGCUGUAUGA	CUUUGG	23	Yes	Mature_miRNA	canonical_conserved_miRNA	hsa-mir-9-2	MI0000467	GGAAGCGAGUUGUUAUCUUUGGUUAUCUAGCUGUAUGAGUGUAUUGGUCUUCAUAAAGCUAGAUAACCGAAAGUAAAAACUCCUUCA	chr5:88666853-88666939(-)	MIPF0000014	mir-9	9-2	p1@LINC00461	ENST00000505030.1	0.644334	1.56302	1	1	4.83946	4.19513	18.2443	28.5573
hsa-miR-9-5p	5p	MIMAT0000441	UCUUUGGUUAUCUAGCUGUAUGA	CUUUGG	23	Yes	Mature_miRNA	canonical_conserved_miRNA	hsa-mir-9-3	MI0000468	GGAGGCCCGUUUCUCUCUUUGGUUAUCUAGCUGUAUGAGUGCCACAGAGCCGUCAUAAAGCUAGAUAACCGAAAGUAGAAAUGAUUCUCA	chr15:89368017-89368106(+)	MIPF0000014	mir-9	9-3	p1@ENST00000561327	ENST00000561327.1	0.644334	1.56302	1	1	4.83946	4.19513	18.2443	28.5573
hsa-miR-92a-1-5p	5p	MIMAT0004507	AGGUUGGGAUCGGUUGCAAUGCU	GGUUGG	23	Yes	Star_miRNA	canonical_conserved_miRNA	hsa-mir-92a-1	MI0000093	CUUUCUACACAGGUUGGGAUCGGUUGCAAUGCUGUGUUUCUGUAUGGUAUUGCACUUGUCCCGGCCUGUUGAGUUUGG	chr13:91351314-91351391(+)	MIPF0000013	mir-25	17,18a,19a,19b-1,20a,92a-1	p1@MIR17HG	NR_027349	1.92601	3.80002	1	1	3.56459	1.63859	3.04072	11.7589
hsa-miR-92a-3p	3p	MIMAT0000092	UAUUGCACUUGUCCCGGCCUGU	AUUGCA	22	Yes	Mature_miRNA	canonical_conserved_miRNA	hsa-mir-92a-1	MI0000093	CUUUCUACACAGGUUGGGAUCGGUUGCAAUGCUGUGUUUCUGUAUGGUAUUGCACUUGUCCCGGCCUGUUGAGUUUGG	chr13:91351314-91351391(+)	MIPF0000013	mir-25	17,18a,19a,19b-1,20a,92a-1	p1@MIR17HG	NR_027349	0.173423	1.12773	1	1	10.8113	10.6379	1593.34	1796.87
hsa-miR-92a-3p	3p	MIMAT0000092	UAUUGCACUUGUCCCGGCCUGU	AUUGCA	22	Yes	Mature_miRNA	canonical_conserved_miRNA	hsa-mir-92a-2	MI0000094	UCAUCCCUGGGUGGGGAUUUGUUGCAUUACUUGUGUUCUAUAUAAAGUAUUGCACUUGUCCCGGCCUGUGGAAGA	chrX:134169538-134169612(-)	MIPF0000013	mir-25	19b-2,92a-2,106a,363,18b,20b	p@chrX:133308067..133308078,-	curation	0.180609	1.13336	1	1	10.73	10.5493	1498.47	1698.32
hsa-miR-92b-3p	3p	MIMAT0003218	UAUUGCACUCGUCCCGGCCUCC	AUUGCA	22	Yes	Mature_miRNA	canonical_conserved_miRNA	hsa-mir-92b	MI0003560	CGGGCCCCGGGCGGGCGGGAGGGACGGGACGCGGUGCAGUGUUGUUUUUUCCCCCGCCAAUAUUGCACUCGUCCCGGCCUCCGGCCCCCCCGGCCC	chr1:155195177-155195272(+)	MIPF0000013	mir-25	92b	p1@MIR92B	DB477162	-0.624001	0.648869	1	1	7.67563	8.29963	315.019	204.38
hsa-miR-92b-5p	5p	MIMAT0004792	AGGGACGGGACGCGGUGCAGUG	GGGACG	22	Yes	Star_miRNA	canonical_conserved_miRNA	hsa-mir-92b	MI0003560	CGGGCCCCGGGCGGGCGGGAGGGACGGGACGCGGUGCAGUGUUGUUUUUUCCCCCGCCAAUAUUGCACUCGUCCCGGCCUCCGGCCCCCCCGGCCC	chr1:155195177-155195272(+)	MIPF0000013	mir-25	92b	p1@MIR92B	DB477162	-0.65177	0.636499	1	1	3.49465	4.14642	17.6362	11.1989
hsa-miR-93-3p	3p	MIMAT0004509	ACUGCUGAGCUAGCACUUCCCG	CUGCUG	22	Yes	Star_miRNA	canonical_conserved_miRNA	hsa-mir-93	MI0000095	CUGGGGGCUCCAAAGUGCUGUUCGUGCAGGUAGUGUGAUUACCCAACCUACUGCUGAGCUAGCACUUCCCGAGCCCCCGG	chr7:100093768-100093847(-)	MIPF0000001	mir-17	25,93,106b	p1@MCM7	ENST00000489841.1	-0.45677	0.728616	1	1	3.08271	3.53948	11.5547	8.39919
hsa-miR-93-5p	5p	MIMAT0000093	CAAAGUGCUGUUCGUGCAGGUAG	AAAGUG	23	Yes	Mature_miRNA	canonical_conserved_miRNA	hsa-mir-93	MI0000095	CUGGGGGCUCCAAAGUGCUGUUCGUGCAGGUAGUGUGAUUACCCAACCUACUGCUGAGCUAGCACUUCCCGAGCCCCCGG	chr7:100093768-100093847(-)	MIPF0000001	mir-17	25,93,106b	p1@MCM7	ENST00000489841.1	-0.314367	0.804204	1	1	9.35087	9.66524	811.873	652.897
hsa-miR-935	5p	MIMAT0004978	CCAGUUACCGCUUCCGCUACCGC	CAGUUA	23	NO	Mature_miRNA	canonical_conserved_miRNA	hsa-mir-935	MI0005757	GGCGGGGGCGCGGGCGGCAGUGGCGGGAGCGGCCCCUCGGCCAUCCUCCGUCUGCCCAGUUACCGCUUCCGCUACCGCCGCCGCUCCCGCU	chr19:53982307-53982397(+)	MIPF0000606	mir-935	935	p@chr19:54484698..54484721,+	ENST00000270458.2	-4.14475	0.0565335	1	1	-3.77831	0.366443	1.21629	0
hsa-miR-940	5p	MIMAT0004983	AAGGCAGGGCCCCCGCUCCCC	AGGCAG	21	NO	-	non-canonical_miRNA	hsa-mir-940	MI0005762	GUGAGGUGUGGGCCCGGCCCCAGGAGCGGGGCCUGGGCAGCCCCGUGUGUUGAGGAAGGAAGGCAGGGCCCCCGCUCCCCGGGCCUGACCCCAC	chr16:2271747-2271840(+)	MIPF0000540	mir-940	940,3677,4717	p@chr16:2318456..2318501,+	ENST00000567888.1	5.30067	39.4149	1	1	1.52236	-3.77831	0	2.79973
hsa-miR-941	5p	MIMAT0004984	CACCCGGCUGUGUGCACAUGUGC	ACCCGG	23	NO	-	non-canonical_miRNA	hsa-mir-941-1	MI0005763	UGUGGACAUGUGCCCAGGGCCCGGGACAGCGCCACGGAAGAGGACGCACCCGGCUGUGUGCACAUGUGCCCA	chr20:63919449-63919520(+)	MIPF0000387	mir-941	941-1,941-2,941-3,941-4,941-5	p1@DNAJC5	ENST00000369911.2	-0.29846	0.81312	1	1	7.03453	7.33299	161.158	131.027
hsa-miR-941	5p	MIMAT0004984	CACCCGGCUGUGUGCACAUGUGC	ACCCGG	23	NO	-	non-canonical_miRNA	hsa-mir-941-2	MI0005764	UGUGCACAUGUGCCCAGGGCCCGGGACAGCGCCACGGAAGAGGACGCACCCGGCUGUGUGCACAUGUGCCCA	chr20:63919505-63919576(+)	MIPF0000387	mir-941	941-1,941-2,941-3,941-4,941-5	p1@DNAJC5	ENST00000369911.2	-0.29846	0.81312	1	1	7.03453	7.33299	161.158	131.027
hsa-miR-941	5p	MIMAT0004984	CACCCGGCUGUGUGCACAUGUGC	ACCCGG	23	NO	-	non-canonical_miRNA	hsa-mir-941-3	MI0005765	UGUGCACAUGUGCCCAGGGCCCGGGACAGCGCCACGGAAGAGGACGCACCCGGCUGUGUGCACAUGUGCCCA	chr20:63919561-63919632(+)	MIPF0000387	mir-941	941-1,941-2,941-3,941-4,941-5	p1@DNAJC5	ENST00000369911.2	-0.29846	0.81312	1	1	7.03453	7.33299	161.158	131.027
hsa-miR-941	5p	MIMAT0004984	CACCCGGCUGUGUGCACAUGUGC	ACCCGG	23	NO	-	non-canonical_miRNA	hsa-mir-941-4	MI0005766	UGUGCACAUGUGCCCAGGGCCCGGGACAGCGCCACGGAAGAGGACGCACCCGGCUGUGUGCACAUGUGCCCA	chr20:63919756-63919827(+)	MIPF0000387	mir-941	941-1,941-2,941-3,941-4,941-5	p1@DNAJC5	ENST00000369911.2	-0.29846	0.81312	1	1	7.03453	7.33299	161.158	131.027
hsa-miR-941	5p	MIMAT0004984	CACCCGGCUGUGUGCACAUGUGC	ACCCGG	23	NO	-	non-canonical_miRNA	hsa-mir-941-5	MI0031520	UGUGCACAUGUGCCCAGGGCCCGGGACAGCGCCACGGAAGAGGACGCACCCGGCUGUGUGCACAUGUGCCCA	chr20:63919868-63919939(+)	MIPF0000387	mir-941	941-1,941-2,941-3,941-4,941-5	p1@DNAJC5	ENST00000369911.2	-0.29846	0.81312	1	1	7.03453	7.33299	161.158	131.027
hsa-miR-942-3p	3p	MIMAT0026734	CACAUGGCCGAAACAGAGAAGU	ACAUGG	22	Yes	Star_miRNA	canonical_hsa-specific_miRNA	hsa-mir-942	MI0005767	AUUAGGAGAGUAUCUUCUCUGUUUUGGCCAUGUGUGUACUCACAGCCCCUCACACAUGGCCGAAACAGAGAAGUUACUUUCCUAAU	chr1:117094643-117094728(+)	MIPF0000511	mir-942	942	p1@TTF2	NM_003594	-1.98519	0.252579	1	1	-0.660116	1.32508	2.43258	0.559946
hsa-miR-942-5p	5p	MIMAT0004985	UCUUCUCUGUUUUGGCCAUGUG	CUUCUC	22	Yes	Mature_miRNA	canonical_hsa-specific_miRNA	hsa-mir-942	MI0005767	AUUAGGAGAGUAUCUUCUCUGUUUUGGCCAUGUGUGUACUCACAGCCCCUCACACAUGGCCGAAACAGAGAAGUUACUUUCCUAAU	chr1:117094643-117094728(+)	MIPF0000511	mir-942	942	p1@TTF2	NM_003594	-1.4738	0.360032	1	1	1.52236	2.99616	7.90588	2.79973
hsa-miR-95-3p	3p	MIMAT0000094	UUCAACGGGUAUUUAUUGAGCA	UCAACG	22	Yes	Mature_miRNA	canonical_conserved_miRNA	hsa-mir-95	MI0000097	AACACAGUGGGCACUCAAUAAAUGUCUGUUGAAUUGAAAUGCGUUACAUUCAACGGGUAUUUAUUGAGCACCCACUCUGUG	chr4:8005301-8005381(-)	MIPF0000098	mir-95	95	p1@ABLIM2	ENST00000361737.5	-4.14475	0.0565335	1	1	-3.77831	0.366443	1.21629	0
hsa-miR-96-5p	5p	MIMAT0000095	UUUGGCACUAGCACAUUUUUGCU	UUGGCA	23	Yes	Mature_miRNA	canonical_conserved_miRNA	hsa-mir-96	MI0000098	UGGCCGAUUUUGGCACUAGCACAUUUUUGCUUGUGUCUCUCCGCUCUGAGCAAUCAUGUGCAGUGCCAAUAUGGGAAA	chr7:129774692-129774769(-)	MIPF0000072	mir-96	96,182,183	p@chr7:129420052..129420074,-	curation	0.00633566	1.0044	1	1	2.76389	2.75755	6.68959	6.71935
hsa-miR-98-3p	3p	MIMAT0022842	CUAUACAACUUACUACUUUCCC	UAUACA	22	Yes	Star_miRNA	canonical_conserved_miRNA	hsa-mir-98	MI0000100	AGGAUUCUGCUCAUGCCAGGGUGAGGUAGUAAGUUGUAUUGUUGUGGGGUAGGGAUAUUAGGCCCCAAUUAGAAGAUAACUAUACAACUUACUACUUUCCCUGGUGUGUGGCAUAUUCA	chrX:53556223-53556341(-)	MIPF0000002	let-7	let7f-2,98	p1@HUWE1	ENST00000342160.3	1.34548	2.54115	1	1	2.98407	1.63859	3.04072	7.83925
hsa-miR-98-5p	5p	MIMAT0000096	UGAGGUAGUAAGUUGUAUUGUU	GAGGUA	22	Yes	Mature_miRNA	canonical_conserved_miRNA	hsa-mir-98	MI0000100	AGGAUUCUGCUCAUGCCAGGGUGAGGUAGUAAGUUGUAUUGUUGUGGGGUAGGGAUAUUAGGCCCCAAUUAGAAGAUAACUAUACAACUUACUACUUUCCCUGGUGUGUGGCAUAUUCA	chrX:53556223-53556341(-)	MIPF0000002	let-7	let7f-2,98	p1@HUWE1	ENST00000342160.3	-0.0204542	0.985922	1	1	8.86403	8.88448	472.528	465.875
hsa-miR-9901	5p	MIMAT0039321	CGGUCGCCGCGGUUCGCCGCC	GGUCGC	21	NO	-	non-canonical_miRNA	hsa-mir-9901	MI0031829	GGAGAGGGUGGGGGAGCCCGUCCCGGUCGCCGCGGUUCGCCGCCGCCCCUGGUGGCGGUCCGGCGACCGGCCCACCAUCGCUCCAGCGCCCCUCCU	chr16:34163578-34163673(+)	-	-	9901	Unknown	Unknown	5.96495	62.4638	1	1	2.18664	-3.77831	0	4.47957
hsa-miR-9903	5p	MIMAT0039323	UUAUCCUCCAGUAGACUAGGGA	UAUCCU	22	NO	-	non-canonical_miRNA	hsa-mir-9903	MI0031831	CCAGCUCUGGUUCCCCAGCCUACUGGAGGAUAAGAGGAUAUAAAGGUCUCUUAUCCUCCAGUAGACUAGGGAGCCAGAGCUGGUAAUAAAAGUC	chr8:98393645-98393738(-)	-	-	9903	Unknown	Unknown	0.0500618	1.03531	1	1	2.354	2.30394	4.86516	5.03952
hsa-miR-9985	5p	MIMAT0039763	UUCACAGUGGCUAAGCUAU	UCACAG	19	NO	-	non-canonical_miRNA	hsa-mir-9985	MI0032313	CCCAUGUUCAUUGAGCUUUAUUCACAGUGGCUAAGCUAUGGAAUCCAUCCAAGUGUUCACUGAUGGAUAAAUGGAUACAGAAAAUGUUUAUAUAUAUAUAUAUAAUAUU	chrY:4606120-4606228(+)	-	-	9985	Unknown	Unknown	1.81085	3.5085	1	1	3.92519	2.11433	4.25701	15.1185
hsa-miR-99a-3p	3p	MIMAT0004511	CAAGCUCGCUUCUAUGGGUCUG	AAGCUC	22	Yes	Star_miRNA	canonical_conserved_miRNA	hsa-mir-99a	MI0000101	CCCAUUGGCAUAAACCCGUAGAUCCGAUCUUGUGGUGAAGUGGACCGCACAAGCUCGCUUCUAUGGGUCUGUGUCAGUGUG	chr21:16539089-16539169(+)	MIPF0000033	mir-10	let7c,99a	p1@LINC00478	ENST00000418813.2	-0.116697	0.922297	1	1	1.77928	1.89598	3.64887	3.35968
hsa-miR-99a-5p	5p	MIMAT0000097	AACCCGUAGAUCCGAUCUUGUG	ACCCGU	22	Yes	Mature_miRNA	canonical_conserved_miRNA	hsa-mir-99a	MI0000101	CCCAUUGGCAUAAACCCGUAGAUCCGAUCUUGUGGUGAAGUGGACCGCACAAGCUCGCUUCUAUGGGUCUGUGUCAGUGUG	chr21:16539089-16539169(+)	MIPF0000033	mir-10	let7c,99a	p1@LINC00478	ENST00000418813.2	0.144674	1.10548	1	1	12.3611	12.2164	4758.73	5260.69
hsa-miR-99b-3p	3p	MIMAT0004678	CAAGCUCGUGUCUGUGGGUCCG	AAGCUC	22	Yes	Star_miRNA	canonical_conserved_miRNA	hsa-mir-99b	MI0000746	GGCACCCACCCGUAGAACCGACCUUGCGGGGCCUUCGCCGCACACAAGCUCGUGUCUGUGGGUCCGUGUC	chr19:51692612-51692681(+)	MIPF0000033	mir-10	let7e,125a,99b	p@chr19:52192629..52192640,+	curation	-0.0673596	0.954383	1	1	7.69135	7.75871	216.499	206.62
hsa-miR-99b-5p	5p	MIMAT0000689	CACCCGUAGAACCGACCUUGCG	ACCCGU	22	Yes	Mature_miRNA	canonical_conserved_miRNA	hsa-mir-99b	MI0000746	GGCACCCACCCGUAGAACCGACCUUGCGGGGCCUUCGCCGCACACAAGCUCGUGUCUGUGGGUCCGUGUC	chr19:51692612-51692681(+)	MIPF0000033	mir-10	let7e,125a,99b	p@chr19:52192629..52192640,+	curation	-0.465555	0.724192	1	1	11.0919	11.5575	3013.96	2182.67

## Sheet: sample 2 vs sample 0
#Gene biotype: miRNA #Condition pair: sample2 vs sample0 Column A: Mature_ID, The ID of mature miRNA. Column B: Arm, The arm of miRNA. Column C: Mature_Acc, The accession number of mature miRNA from miRBase. Column D: Mature_Seq, The mature sequence of miRNA. Column E: Seed, The seed sequence of miRNA. Column F: Length, The length of mature miRNA. Column G: High_Confidence, The high confidence mi…
Annotation																		DE Statistic				CPM
Mature_ID	Arm	Mature_Acc	Mature_Seq	Seed	Length	High_Confidence	Type	Canonical	Pre_ID	Pre_Acc	Pre_Seq	Pre_Locus	Family_AC	Family_ID	Clustered_miRNAs	Promoter	Primary_microRNA	log2FC	Fold_Change	p_value	q_value	R-2_CPM	K-1_CPM	K-1	R-2
hsa-let-7a-2-3p	3p	MIMAT0010195	CUGUACAGCCUCCUAGCUUUCC	UGUACA	22	Yes	Star_miRNA	canonical_conserved_miRNA	hsa-let-7a-2	MI0000061	AGGUUGAGGUAGUAGGUUGUAUAGUUUAGAAUUACAUCAAGGGAGAUAACUGUACAGCCUCCUAGCUUUCCU	chr11:122146522-122146593(-)	MIPF0000002	let-7	let7a-2,100,10526	p2@ENST00000533109	NR_024430	1.1908	2.28279	1	1	5.1843	3.9935	15.855	36.2874
hsa-let-7a-3p	3p	MIMAT0004481	CUAUACAAUCUACUGUCUUUC	UAUACA	21	Yes	Star_miRNA	canonical_conserved_miRNA	hsa-let-7a-1	MI0000060	UGGGAUGAGGUAGUAGGUUGUAUAGUUUUAGGGUCACACCCACCACUGGGAGAUAACUAUACAAUCUACUGUCUUUCCUA	chr9:94175957-94176036(+)	MIPF0000002	let-7	let7a-1,let7d,let7f-1	p@chr9:96928516..96928603,+	ENST00000602703.1	0.838829	1.7886	1	1	9.04328	8.20445	294.903	527.521
hsa-let-7a-3p	3p	MIMAT0004481	CUAUACAAUCUACUGUCUUUC	UAUACA	21	Yes	Star_miRNA	canonical_conserved_miRNA	hsa-let-7a-3	MI0000062	GGGUGAGGUAGUAGGUUGUAUAGUUUGGGGCUCUGCCCUGCUAUGGGAUAACUAUACAAUCUACUGUCUUUCCU	chr22:46112749-46112822(+)	MIPF0000002	let-7	let7a-3,let7b,4763	p2@MIRLET7BHG,p4@MIR4763	NR_027033	0.841934	1.79245	1	1	9.04328	8.20135	294.269	527.521
hsa-let-7a-5p	5p	MIMAT0000062	UGAGGUAGUAGGUUGUAUAGUU	GAGGUA	22	Yes	Mature_miRNA	canonical_conserved_miRNA	hsa-let-7a-1	MI0000060	UGGGAUGAGGUAGUAGGUUGUAUAGUUUUAGGGUCACACCCACCACUGGGAGAUAACUAUACAAUCUACUGUCUUUCCUA	chr9:94175957-94176036(+)	MIPF0000002	let-7	let7a-1,let7d,let7f-1	p@chr9:96928516..96928603,+	ENST00000602703.1	-0.0831609	0.943987	1	1	14.438	14.5212	23513	22195.9
hsa-let-7a-5p	5p	MIMAT0000062	UGAGGUAGUAGGUUGUAUAGUU	GAGGUA	22	Yes	Mature_miRNA	canonical_conserved_miRNA	hsa-let-7a-2	MI0000061	AGGUUGAGGUAGUAGGUUGUAUAGUUUAGAAUUACAUCAAGGGAGAUAACUGUACAGCCUCCUAGCUUUCCU	chr11:122146522-122146593(-)	MIPF0000002	let-7	let7a-2,100,10526	p2@ENST00000533109	NR_024430	-0.0826807	0.944301	1	1	14.4375	14.5202	23497.1	22188.4
hsa-let-7a-5p	5p	MIMAT0000062	UGAGGUAGUAGGUUGUAUAGUU	GAGGUA	22	Yes	Mature_miRNA	canonical_conserved_miRNA	hsa-let-7a-3	MI0000062	GGGUGAGGUAGUAGGUUGUAUAGUUUGGGGCUCUGCCCUGCUAUGGGAUAACUAUACAAUCUACUGUCUUUCCU	chr22:46112749-46112822(+)	MIPF0000002	let-7	let7a-3,let7b,4763	p2@MIRLET7BHG,p4@MIR4763	NR_027033	-0.0840754	0.943389	1	1	14.4427	14.5267	23603.7	22267.4
hsa-let-7b-3p	3p	MIMAT0004482	CUAUACAACCUACUGCCUUCCC	UAUACA	22	Yes	Star_miRNA	canonical_conserved_miRNA	hsa-let-7b	MI0000063	CGGGGUGAGGUAGUAGGUUGUGUGGUUUCAGGGCAGUGAUGUUGCCCCUCGGAAGAUAACUAUACAACCUACUGCCUUCCCUG	chr22:46113686-46113768(+)	MIPF0000002	let-7	let7a-3,let7b,4763	p2@MIRLET7BHG,p4@MIR4763	NR_027033	0.434887	1.3518	1	1	8.09583	7.66094	202.31	273.509
hsa-let-7b-5p	5p	MIMAT0000063	UGAGGUAGUAGGUUGUGUGGUU	GAGGUA	22	Yes	Mature_miRNA	canonical_conserved_miRNA	hsa-let-7b	MI0000063	CGGGGUGAGGUAGUAGGUUGUGUGGUUUCAGGGCAGUGAUGUUGCCCCUCGGAAGAUAACUAUACAACCUACUGCCUUCCCUG	chr22:46113686-46113768(+)	MIPF0000002	let-7	let7a-3,let7b,4763	p2@MIRLET7BHG,p4@MIR4763	NR_027033	-0.105564	0.929442	1	1	13.0702	13.1757	9252.98	8600.1
hsa-let-7c-3p	3p	MIMAT0026472	CUGUACAACCUUCUAGCUUUCC	UGUACA	22	Yes	Star_miRNA	canonical_conserved_miRNA	hsa-let-7c	MI0000064	GCAUCCGGGUUGAGGUAGUAGGUUGUAUGGUUUAGAGUUACACCCUGGGAGUUAACUGUACAACCUUCUAGCUUUCCUUGGAGC	chr21:16539828-16539911(+)	MIPF0000002	let-7	let7c,99a	p1@LINC00478	ENST00000418813.2	1.0652	2.09246	1	1	4.12137	3.05617	8.2446	17.3313
hsa-let-7c-5p	5p	MIMAT0000064	UGAGGUAGUAGGUUGUAUGGUU	GAGGUA	22	Yes	Mature_miRNA	canonical_conserved_miRNA	hsa-let-7c	MI0000064	GCAUCCGGGUUGAGGUAGUAGGUUGUAUGGUUUAGAGUUACACCCUGGGAGUUAACUGUACAACCUUCUAGCUUUCCUUGGAGC	chr21:16539828-16539911(+)	MIPF0000002	let-7	let7c,99a	p1@LINC00478	ENST00000418813.2	0.322473	1.25047	1	1	10.4037	10.0812	1083.21	1354.55
hsa-let-7d-3p	3p	MIMAT0004484	CUAUACGACCUGCUGCCUUUCU	UAUACG	22	Yes	Star_miRNA	canonical_conserved_miRNA	hsa-let-7d	MI0000065	CCUAGGAAGAGGUAGUAGGUUGCAUAGUUUUAGGGCAGGGAUUUUGCCCACAAGGAGGUAACUAUACGACCUGCUGCCUUUCUUAGG	chr9:94178834-94178920(+)	MIPF0000002	let-7	let7a-1,let7d,let7f-1	p@chr9:96928516..96928603,+	ENST00000602703.1	0.0124884	1.00869	1	1	6.46523	6.45274	87.5196	88.2812
hsa-let-7d-5p	5p	MIMAT0000065	AGAGGUAGUAGGUUGCAUAGUU	GAGGUA	22	Yes	Mature_miRNA	canonical_conserved_miRNA	hsa-let-7d	MI0000065	CCUAGGAAGAGGUAGUAGGUUGCAUAGUUUUAGGGCAGGGAUUUUGCCCACAAGGAGGUAACUAUACGACCUGCUGCCUUUCUUAGG	chr9:94178834-94178920(+)	MIPF0000002	let-7	let7a-1,let7d,let7f-1	p@chr9:96928516..96928603,+	ENST00000602703.1	0.109609	1.07894	1	1	9.73931	9.6297	792.116	854.648
hsa-let-7e-3p	3p	MIMAT0004485	CUAUACGGCCUCCUAGCUUUCC	UAUACG	22	Yes	Star_miRNA	canonical_conserved_miRNA	hsa-let-7e	MI0000066	CCCGGGCUGAGGUAGGAGGUUGUAUAGUUGAGGAGGACACCCAAGGAGAUCACUAUACGGCCUCCUAGCUUUCCCCAGG	chr19:51692786-51692864(+)	MIPF0000002	let-7	let7e,125a,99b	p@chr19:52192629..52192640,+	curation	0.612773	1.5292	1	1	4.81948	4.20671	18.3918	28.1633
hsa-let-7e-5p	5p	MIMAT0000066	UGAGGUAGGAGGUUGUAUAGUU	GAGGUA	22	Yes	Mature_miRNA	canonical_conserved_miRNA	hsa-let-7e	MI0000066	CCCGGGCUGAGGUAGGAGGUUGUAUAGUUGAGGAGGACACCCAAGGAGAUCACUAUACGGCCUCCUAGCUUUCCCCAGG	chr19:51692786-51692864(+)	MIPF0000002	let-7	let7e,125a,99b	p@chr19:52192629..52192640,+	curation	-0.0713277	0.951762	1	1	10.7736	10.8449	1839.18	1750.46
hsa-let-7f-1-3p	3p	MIMAT0004486	CUAUACAAUCUAUUGCCUUCCC	UAUACA	22	Yes	Star_miRNA	canonical_conserved_miRNA	hsa-let-7f-1	MI0000067	UCAGAGUGAGGUAGUAGAUUGUAUAGUUGUGGGGUAGUGAUUUUACCCUGUUCAGGAGAUAACUAUACAAUCUAUUGCCUUCCCUGA	chr9:94176347-94176433(+)	MIPF0000002	let-7	let7a-1,let7d,let7f-1	p@chr9:96928516..96928603,+	ENST00000602703.1	1.15988	2.23439	1	1	6.48281	5.32292	39.9546	89.3644
hsa-let-7f-2-3p	3p	MIMAT0004487	CUAUACAGUCUACUGUCUUUCC	UAUACA	22	Yes	Star_miRNA	canonical_conserved_miRNA	hsa-let-7f-2	MI0000068	UGUGGGAUGAGGUAGUAGAUUGUAUAGUUUUAGGGUCAUACCCCAUCUUGGAGAUAACUAUACAGUCUACUGUCUUUCCCACG	chrX:53557192-53557274(-)	MIPF0000002	let-7	let7f-2,98	p1@HUWE1	ENST00000342160.3	0.426256	1.34374	1	1	5.32739	4.90113	29.8074	40.0786
hsa-let-7f-5p	5p	MIMAT0000067	UGAGGUAGUAGAUUGUAUAGUU	GAGGUA	22	Yes	Mature_miRNA	canonical_conserved_miRNA	hsa-let-7f-1	MI0000067	UCAGAGUGAGGUAGUAGAUUGUAUAGUUGUGGGGUAGUGAUUUUACCCUGUUCAGGAGAUAACUAUACAAUCUAUUGCCUUCCCUGA	chr9:94176347-94176433(+)	MIPF0000002	let-7	let7a-1,let7d,let7f-1	p@chr9:96928516..96928603,+	ENST00000602703.1	-0.0282502	0.980609	1	1	14.5521	14.5803	24497.3	24022.2
hsa-let-7f-5p	5p	MIMAT0000067	UGAGGUAGUAGAUUGUAUAGUU	GAGGUA	22	Yes	Mature_miRNA	canonical_conserved_miRNA	hsa-let-7f-2	MI0000068	UGUGGGAUGAGGUAGUAGAUUGUAUAGUUUUAGGGUCAUACCCCAUCUUGGAGAUAACUAUACAGUCUACUGUCUUUCCCACG	chrX:53557192-53557274(-)	MIPF0000002	let-7	let7f-2,98	p1@HUWE1	ENST00000342160.3	-0.0134232	0.990739	1	1	14.5813	14.5947	24742.1	24512.9
hsa-let-7g-3p	3p	MIMAT0004584	CUGUACAGGCCACUGCCUUGC	UGUACA	21	Yes	Star_miRNA	canonical_conserved_miRNA	hsa-let-7g	MI0000433	AGGCUGAGGUAGUAGUUUGUACAGUUUGAGGGUCUAUGAUACCACCCGGUACAGGAGAUAACUGUACAGGCCACUGCCUUGCCA	chr3:52268278-52268361(-)	MIPF0000002	let-7	let7g	p1@WDR82	NM_025222	0.750017	1.68181	1	1	1.73233	0.982315	1.9026	3.24961
hsa-let-7g-5p	5p	MIMAT0000414	UGAGGUAGUAGUUUGUACAGUU	GAGGUA	22	Yes	Mature_miRNA	canonical_conserved_miRNA	hsa-let-7g	MI0000433	AGGCUGAGGUAGUAGUUUGUACAGUUUGAGGGUCUAUGAUACCACCCGGUACAGGAGAUAACUGUACAGGCCACUGCCUUGCCA	chr3:52268278-52268361(-)	MIPF0000002	let-7	let7g	p1@WDR82	NM_025222	-0.390468	0.762882	1	1	13.4894	13.8799	15074.9	11500.4
hsa-let-7i-3p	3p	MIMAT0004585	CUGCGCAAGCUACUGCCUUGCU	UGCGCA	22	Yes	Star_miRNA	canonical_conserved_miRNA	hsa-let-7i	MI0000434	CUGGCUGAGGUAGUAGUUUGUGCUGUUGGUCGGGUUGUGACAUUGCCCGCUGUGGAGAUAACUGCGCAAGCUACUGCCUUGCUA	chr12:62603686-62603769(+)	MIPF0000002	let-7	let7i	p1@ENST00000550290	ENST00000550290.1	0.667082	1.58786	1	1	4.87379	4.20671	18.3918	29.2465
hsa-let-7i-5p	5p	MIMAT0000415	UGAGGUAGUAGUUUGUGCUGUU	GAGGUA	22	Yes	Mature_miRNA	canonical_conserved_miRNA	hsa-let-7i	MI0000434	CUGGCUGAGGUAGUAGUUUGUGCUGUUGGUCGGGUUGUGACAUUGCCCGCUGUGGAGAUAACUGCGCAAGCUACUGCCUUGCUA	chr12:62603686-62603769(+)	MIPF0000002	let-7	let7i	p1@ENST00000550290	ENST00000550290.1	-0.421146	0.746831	1	1	15.5956	16.0167	66299.3	49514.4
hsa-miR-1-3p	3p	MIMAT0000416	UGGAAUGUAAAGAAGUAUGUAU	GGAAUG	22	Yes	Mature_miRNA	canonical_conserved_miRNA	hsa-mir-1-1	MI0000651	UGGGAAACAUACUUCUUUAUAUGCCCAUAUGGACCUGCUAAGCUAUGGAAUGUAAAGAAGUAUGUAUCUCA	chr20:62554306-62554376(+)	MIPF0000038	mir-1	1-1	p1@C20orf166	NM_178463	3.5706	11.8811	1	1	8.58928	5.01869	32.3442	385.079
hsa-miR-100-3p	3p	MIMAT0004512	CAAGCUUGUAUCUAUAGGUAUG	AAGCUU	22	Yes	Star_miRNA	canonical_conserved_miRNA	hsa-mir-100	MI0000102	CCUGUUGCCACAAACCCGUAGAUCCGAACUUGUGGUAUUAGUCCGCACAAGCUUGUAUCUAUAGGUAUGUGUCUGUUAGG	chr11:122152229-122152308(-)	MIPF0000033	mir-10	let7a-2,100,10526	p2@ENST00000533109	NR_024430	0.641801	1.56028	1	1	3.58355	2.94175	7.6104	11.9152
hsa-miR-100-5p	5p	MIMAT0000098	AACCCGUAGAUCCGAACUUGUG	ACCCGU	22	Yes	Mature_miRNA	canonical_conserved_miRNA	hsa-mir-100	MI0000102	CCUGUUGCCACAAACCCGUAGAUCCGAACUUGUGGUAUUAGUCCGCACAAGCUUGUAUCUAUAGGUAUGUGUCUGUUAGG	chr11:122152229-122152308(-)	MIPF0000033	mir-10	let7a-2,100,10526	p2@ENST00000533109	NR_024430	-0.465771	0.724084	1	1	15.9187	16.3845	85549.8	61945.2
hsa-miR-101-3p	3p	MIMAT0000099	UACAGUACUGUGAUAACUGAA	ACAGUA	21	Yes	Mature_miRNA	canonical_conserved_miRNA	hsa-mir-101-1	MI0000103	UGCCCUGGCUCAGUUAUCACAGUGCUGAUGCUGUCUAUUCUAAAGGUACAGUACUGUGAUAACUGAAGGAUGGCA	chr1:65058434-65058508(-)	MIPF0000046	mir-101	101-1,3671	p1@ENST00000448344	curation	0.30062	1.23167	1	1	9.50023	9.19962	587.904	724.122
hsa-miR-101-3p	3p	MIMAT0000099	UACAGUACUGUGAUAACUGAA	ACAGUA	21	Yes	Mature_miRNA	canonical_conserved_miRNA	hsa-mir-101-2	MI0000739	ACUGUCCUUUUUCGGUUAUCAUGGUACCGAUGCUGUAUAUCUGAAAGGUACAGUACUGUGAUAACUGAAGAAUGGUGGU	chr9:4850297-4850375(+)	MIPF0000046	mir-101	101-2	p1@RCL1	ENST00000442869.1	0.287592	1.2206	1	1	9.53013	9.24254	605.661	739.287
hsa-miR-101-5p	5p	MIMAT0004513	CAGUUAUCACAGUGCUGAUGCU	AGUUAU	22	Yes	Star_miRNA	canonical_conserved_miRNA	hsa-mir-101-1	MI0000103	UGCCCUGGCUCAGUUAUCACAGUGCUGAUGCUGUCUAUUCUAAAGGUACAGUACUGUGAUAACUGAAGGAUGGCA	chr1:65058434-65058508(-)	MIPF0000046	mir-101	101-1,3671	p1@ENST00000448344	curation	3.98477	15.8319	1	1	0.209436	-3.77533	0	1.0832
hsa-miR-10394-5p	5p	MIMAT0041619	UCUGCAGGUCCUGGUGAACGCCAU	CUGCAG	24	NO	-	non-canonical_miRNA	hsa-mir-10394	MI0033418	UCUGCAGGUCCUGGUGAACGCCAUCAUCAACAGUGGUCCCCGGGAGGACUCCACACGCAUUGGGCGCGCCGGGACUGUGAGAC	chr19:58393364-58393446(+)	-	-	4754,10394	Unknown	Unknown	-2.08616	0.235507	1	1	-0.7022	1.38396	2.5368	0.541602
hsa-miR-10395-3p	3p	MIMAT0041622	AUGUAUUCGUACUGUCUGAUG	UGUAUU	21	NO	-	non-canonical_miRNA	hsa-mir-10395	MI0033419	GUGAUGGAGAGCAAUACCCGGGGAUGACUGUGACCACAUUGGGAUGUAUUCGUACUGUCUGAUG	chr19:12703601-12703664(-)	-	-	10395	Unknown	Unknown	-0.368214	0.774741	1	1	3.97998	4.34819	20.2944	15.7065
hsa-miR-10396a-3p	3p	MIMAT0041624	GGCCCCGGGCCCUCGACCGGG	GCCCCG	21	NO	-	non-canonical_miRNA	hsa-mir-10396a	MI0033420	GGCGGGGCUCGGAGCCGGGCUUCGGCCGGGCCCCGGGCCCUCGACCGGG	chr21:8987617-8987665(+)	-	-	3648-2,10396a	Unknown	Unknown	6.08202	67.7437	1	1	2.30669	-3.77533	0	4.87442
hsa-miR-10396b-3p	3p	MIMAT0041636	GGCCCCGGGCCCUCGACCGGAC	GCCCCG	22	NO	-	non-canonical_miRNA	hsa-mir-10396b	MI0033426	CGGCGGGGCUCGGAGCCGGGCUUCGGCCGGGCCCCGGGCCCUCGACCGGAC	chr21:8436324-8436374(+)	-	-	6724-4,10401,10396b	Unknown	Unknown	6.08202	67.7437	1	1	2.30669	-3.77533	0	4.87442
hsa-miR-10399-3p	3p	MIMAT0041630	CUCUCGGACAAGCUGUAGGUC	UCUCGG	21	NO	-	non-canonical_miRNA	hsa-mir-10399	MI0033423	AAUUACAGAUUGUCUCAGAGAAAACAAAUGAGUUACUCUCUCGGACAAGCUGUAGGUC	chr7:139044100-139044157(-)	-	-	10399	Unknown	Unknown	-2.08616	0.235507	1	1	-0.7022	1.38396	2.5368	0.541602
hsa-miR-10399-5p	5p	MIMAT0041629	AAUUACAGAUUGUCUCAGAGA	AUUACA	21	NO	-	non-canonical_miRNA	hsa-mir-10399	MI0033423	AAUUACAGAUUGUCUCAGAGAAAACAAAUGAGUUACUCUCUCGGACAAGCUGUAGGUC	chr7:139044100-139044157(-)	-	-	10399	Unknown	Unknown	-0.214338	0.861942	1	1	0.209436	0.423774	1.2684	1.0832
hsa-miR-103a-2-5p	5p	MIMAT0009196	AGCUUCUUUACAGUGCUGCCUUG	GCUUCU	23	Yes	Star_miRNA	canonical_conserved_miRNA	hsa-mir-103a-2	MI0000108	UUGUGCUUUCAGCUUCUUUACAGUGCUGCCUUGUAGCAUUCAGGUCAAGCAGCAUUGUACAGGGCUAUGAAAGAACCA	chr20:3917494-3917571(+)	MIPF0000024	mir-103	103a-2,103b-2	p1@PANK2	ENST00000336066.3	1.71565	3.28444	1	1	2.13942	0.423774	1.2684	4.33282
hsa-miR-103a-3p	3p	MIMAT0000101	AGCAGCAUUGUACAGGGCUAUGA	GCAGCA	23	Yes	Mature_miRNA	canonical_conserved_miRNA	hsa-mir-103a-1	MI0000109	UACUGCCCUCGGCUUCUUUACAGUGCUGCCUUGUUGCAUAUGGAUCAAGCAGCAUUGUACAGGGCUAUGAAGGCAUUG	chr5:168560896-168560973(-)	MIPF0000024	mir-103	103a-1,103b-1	p1@PANK3	ENST00000239231.6	-0.078543	0.947014	1	1	11.8381	11.9167	3866.09	3661.23
hsa-miR-103a-3p	3p	MIMAT0000101	AGCAGCAUUGUACAGGGCUAUGA	GCAGCA	23	Yes	Mature_miRNA	canonical_conserved_miRNA	hsa-mir-103a-2	MI0000108	UUGUGCUUUCAGCUUCUUUACAGUGCUGCCUUGUAGCAUUCAGGUCAAGCAGCAUUGUACAGGGCUAUGAAAGAACCA	chr20:3917494-3917571(+)	MIPF0000024	mir-103	103a-2,103b-2	p1@PANK2	ENST00000336066.3	-0.0750649	0.949299	1	1	11.8494	11.9245	3887.01	3689.94
hsa-miR-10400-5p	5p	MIMAT0041631	CGGCGGCGGCGGCUCUGGGCG	GGCGGC	21	NO	-	non-canonical_miRNA	hsa-mir-10400	MI0033424	CGGCGGCGGCGGCUCUGGGCGAGGCGGCGGGGCCUGGGCUCCCGGACGAGGCGGG	chr8:144462485-144462539(-)	-	-	10400	Unknown	Unknown	0.117081	1.08454	1	1	4.67403	4.55695	23.4654	25.4553
hsa-miR-10401-3p	3p	MIMAT0041634	ACCUCGCCGUCCCGCCCGCCG	CCUCGC	21	NO	-	non-canonical_miRNA	hsa-mir-10401	MI0033425	CGUGUGGGAAGGCGUGGGGUGCGGACCCCGGCCCGACCUCGCCGUCCCGCCCGCCG	chr21:8433797-8433852(+)	-	-	6724-4,10401,10396b	Unknown	Unknown	-1.72303	0.302911	1	1	1.95019	3.67322	12.684	3.79122
hsa-miR-10523-5p	5p	MIMAT0041992	GACAAUGAUGAGAAGACCUGAGGA	ACAAUG	24	NO	-	non-canonical_miRNA	hsa-mir-10523	MI0033669	GACAAUGAUGAGAAGACCUGAGGAUUUGCAGCCCCCAGCCCUGGGUUCAAGUCCCAGCUCUACCCCUUCUUGGCCC	chr5:172915083-172915158(+)	-	-	10523	Unknown	Unknown	-0.218616	0.85939	1	1	0.763699	0.982315	1.9026	1.62481
hsa-miR-10524-5p	5p	MIMAT0041994	CAGGAUGCCAGCAUAGU	AGGAUG	17	NO	-	non-canonical_miRNA	hsa-mir-10524	MI0033671	CCAGGAUGCCAGCAUAGUGAGUUCUGGUGAGGGCUGUUUUCCUGGUU	chr6:78539263-78539309(-)	-	-	10524	Unknown	Unknown	0.70918	1.63488	1	1	0.209436	-0.499744	0.6342	1.0832
hsa-miR-10527-5p	5p	MIMAT0041997	AAAGCAAAUGUUGGGUGAACGGC	AAGCAA	23	NO	-	non-canonical_miRNA	hsa-mir-10527	MI0033674	AAAGCAAAUGUUGGGUGAACGGCUGUUUCCUCUUAUUCAAGCCAUGCACCUUACUCUUGCUGGUA	chr12:63823663-63823727(+)	-	-	10527	Unknown	Unknown	1.97537	3.93229	1	1	1.47563	-0.499744	0.6342	2.70801
hsa-miR-106a-5p	5p	MIMAT0000103	AAAAGUGCUUACAGUGCAGGUAG	AAAGUG	23	Yes	Mature_miRNA	canonical_conserved_miRNA	hsa-mir-106a	MI0000113	CCUUGGCCAUGUAAAAGUGCUUACAGUGCAGGUAGCUUUUUGAGAUCUACUGCAAUGUAAGCACUUCUUACAUUACCAUGG	chrX:134170198-134170278(-)	MIPF0000001	mir-17	19b-2,92a-2,106a,363,18b,20b	p@chrX:133308067..133308078,-	curation	0.64477	1.56349	1	1	4.9002	4.25543	19.026	29.7881
hsa-miR-106b-3p	3p	MIMAT0004672	CCGCACUGUGGGUACUUGCUGC	CGCACU	22	Yes	Mature_miRNA	canonical_conserved_miRNA	hsa-mir-106b	MI0000734	CCUGCCGGGGCUAAAGUGCUGACAGUGCAGAUAGUGGUCCUCUCCGUGCUACCGCACUGUGGGUACUUGCUGCUCCAGCAGG	chr7:100093993-100094074(-)	MIPF0000001	mir-17	25,93,106b	p1@MCM7	ENST00000489841.1	-0.257625	0.836464	1	1	8.49714	8.75477	431.89	361.249
hsa-miR-106b-5p	5p	MIMAT0000680	UAAAGUGCUGACAGUGCAGAU	AAAGUG	21	Yes	Mature_miRNA	canonical_conserved_miRNA	hsa-mir-106b	MI0000734	CCUGCCGGGGCUAAAGUGCUGACAGUGCAGAUAGUGGUCCUCUCCGUGCUACCGCACUGUGGGUACUUGCUGCUCCAGCAGG	chr7:100093993-100094074(-)	MIPF0000001	mir-17	25,93,106b	p1@MCM7	ENST00000489841.1	0.18221	1.13462	1	1	7.68567	7.50346	181.381	205.809
hsa-miR-107	5p	MIMAT0000104	AGCAGCAUUGUACAGGGCUAUCA	GCAGCA	23	NO	Mature_miRNA	canonical_conserved_miRNA	hsa-mir-107	MI0000114	CUCUCUGCUUUCAGCUUCUUUACAGUGUUGCCUUGUGGCAUGGAGUUCAAGCAGCAUUGUACAGGGCUAUCAAAGCACAGA	chr10:89592747-89592827(-)	MIPF0000024	mir-103	107	p1@ENST00000507624	ENST00000307534.4	0.0353222	1.02479	1	1	8.48192	8.4466	348.81	357.457
hsa-miR-10a-3p	3p	MIMAT0004555	CAAAUUCGUAUCUAGGGGAAUA	AAAUUC	22	Yes	Star_miRNA	canonical_conserved_miRNA	hsa-mir-10a	MI0000266	GAUCUGUCUGUCUUCUGUAUAUACCCUGUAGAUCCGAAUUUGUGUAAGGAAUUUUGUGGUCACAAAUUCGUAUCUAGGGGAAUAUGUAGUUGACAUAAACACUCCGCUCU	chr17:48579838-48579947(-)	MIPF0000033	mir-10	10a	p1@HOXB6	ENST00000552000.2	-0.908959	0.532569	1	1	3.92959	4.83855	28.539	15.1649
hsa-miR-10a-5p	5p	MIMAT0000253	UACCCUGUAGAUCCGAAUUUGUG	ACCCUG	23	Yes	Mature_miRNA	canonical_conserved_miRNA	hsa-mir-10a	MI0000266	GAUCUGUCUGUCUUCUGUAUAUACCCUGUAGAUCCGAAUUUGUGUAAGGAAUUUUGUGGUCACAAAUUCGUAUCUAGGGGAAUAUGUAGUUGACAUAAACACUCCGCUCU	chr17:48579838-48579947(-)	MIPF0000033	mir-10	10a	p1@HOXB6	ENST00000552000.2	-0.47241	0.720759	1	1	9.73565	10.2081	1182.78	852.482
hsa-miR-10b-3p	3p	MIMAT0004556	ACAGAUUCGAUUCUAGGGGAAU	CAGAUU	22	Yes	Star_miRNA	canonical_conserved_miRNA	hsa-mir-10b	MI0000267	CCAGAGGUUGUAACGUUGUCUAUAUAUACCCUGUAGAACCGAAUUUGUGUGGUAUCCGUAUAGUCACAGAUUCGAUUCUAGGGGAAUAUAUGGUCGAUGCAAAAACUUCA	chr2:176150303-176150412(+)	MIPF0000033	mir-10	10b	p1@HOXD3	ENST00000432796.2	-0.227379	0.854185	1	1	5.56048	5.78786	55.1754	47.1194
hsa-miR-10b-5p	5p	MIMAT0000254	UACCCUGUAGAACCGAAUUUGUG	ACCCUG	23	Yes	Mature_miRNA	canonical_conserved_miRNA	hsa-mir-10b	MI0000267	CCAGAGGUUGUAACGUUGUCUAUAUAUACCCUGUAGAACCGAAUUUGUGUGGUAUCCGUAUAGUCACAGAUUCGAUUCUAGGGGAAUAUAUGGUCGAUGCAAAAACUUCA	chr2:176150303-176150412(+)	MIPF0000033	mir-10	10b	p1@HOXD3	ENST00000432796.2	-0.227701	0.853995	1	1	11.8965	12.1242	4464.14	3812.34
hsa-miR-1180-3p	3p	MIMAT0005825	UUUCCGGCUCGCGUGGGUGUGU	UUCCGG	22	Yes	Mature_miRNA	canonical_conserved_miRNA	hsa-mir-1180	MI0006273	GCUGCUGGACCCACCCGGCCGGGAAUAGUGCUCCUGGUUGUUUCCGGCUCGCGUGGGUGUGUCGGCGGC	chr17:19344506-19344574(-)	MIPF0000789	mir-1180	1180	p2@B9D1	ENST00000261499.4	-0.196152	0.872876	1	1	4.67403	4.87018	29.1732	25.4553
hsa-miR-1185-1-3p	3p	MIMAT0022838	AUAUACAGGGGGAGACUCUUAU	UAUACA	22	Yes	Mature_miRNA	canonical_conserved_miRNA	hsa-mir-1185-1	MI0003844	UUUGGUACUUGAAGAGAGGAUACCCUUUGUAUGUUCACUUGAUUAAUGGCGAAUAUACAGGGGGAGACUCUUAUUUGCGUAUCAAA	chr14:101042977-101043062(+)	MIPF0000018	mir-154	134,154,299,376c,369,376a-1,377,379,380,381,382,323a,329-1,329-2,409,412,410,376b,485,487a,494,495,496,539,544a,376a-2,487b,411,654,655,656,758,668,1185-2,1185-1,300,541,889,543,1197,1193,323b	p1@MEG3	Gtl2-Dio3	-0.365838	0.776018	1	1	6.23565	6.60148	97.0326	75.2827
hsa-miR-1185-2-3p	3p	MIMAT0022713	AUAUACAGGGGGAGACUCUCAU	UAUACA	22	Yes	Mature_miRNA	canonical_conserved_miRNA	hsa-mir-1185-2	MI0003821	UUUGGUACUUAAAGAGAGGAUACCCUUUGUAUGUUCACUUGAUUAAUGGCGAAUAUACAGGGGGAGACUCUCAUUUGCGUAUCAAA	chr14:101044198-101044283(+)	MIPF0000018	mir-154	134,154,299,376c,369,376a-1,377,379,380,381,382,323a,329-1,329-2,409,412,410,376b,485,487a,494,495,496,539,544a,376a-2,487b,411,654,655,656,758,668,1185-2,1185-1,300,541,889,543,1197,1193,323b	p1@MEG3	Gtl2-Dio3	-0.530551	0.69229	1	1	5.11834	5.64889	50.1018	34.6625
hsa-miR-1185-5p	5p	MIMAT0005798	AGAGGAUACCCUUUGUAUGUU	GAGGAU	21	Yes	Mature_miRNA	canonical_conserved_miRNA	hsa-mir-1185-1	MI0003844	UUUGGUACUUGAAGAGAGGAUACCCUUUGUAUGUUCACUUGAUUAAUGGCGAAUAUACAGGGGGAGACUCUUAUUUGCGUAUCAAA	chr14:101042977-101043062(+)	MIPF0000018	mir-154	134,154,299,376c,369,376a-1,377,379,380,381,382,323a,329-1,329-2,409,412,410,376b,485,487a,494,495,496,539,544a,376a-2,487b,411,654,655,656,758,668,1185-2,1185-1,300,541,889,543,1197,1193,323b	p1@MEG3	Gtl2-Dio3	-0.222163	0.857279	1	1	1.47563	1.69779	3.171	2.70801
hsa-miR-1185-5p	5p	MIMAT0005798	AGAGGAUACCCUUUGUAUGUU	GAGGAU	21	Yes	Mature_miRNA	canonical_conserved_miRNA	hsa-mir-1185-2	MI0003821	UUUGGUACUUAAAGAGAGGAUACCCUUUGUAUGUUCACUUGAUUAAUGGCGAAUAUACAGGGGGAGACUCUCAUUUGCGUAUCAAA	chr14:101044198-101044283(+)	MIPF0000018	mir-154	134,154,299,376c,369,376a-1,377,379,380,381,382,323a,329-1,329-2,409,412,410,376b,485,487a,494,495,496,539,544a,376a-2,487b,411,654,655,656,758,668,1185-2,1185-1,300,541,889,543,1197,1193,323b	p1@MEG3	Gtl2-Dio3	-0.222163	0.857279	1	1	1.47563	1.69779	3.171	2.70801
hsa-miR-1197	5p	MIMAT0005955	UAGGACACAUGGUCUACUUCU	AGGACA	21	NO	Mature_miRNA	canonical_conserved_miRNA	hsa-mir-1197	MI0006656	ACUUCCUGGUAUUUGAAGAUGCGGUUGACCAUGGUGUGUACGCUUUAUUUGUGACGUAGGACACAUGGUCUACUUCUUCUCAAUAUCA	chr14:101025564-101025651(+)	MIPF0000126	mir-379	134,154,299,376c,369,376a-1,377,379,380,381,382,323a,329-1,329-2,409,412,410,376b,485,487a,494,495,496,539,544a,376a-2,487b,411,654,655,656,758,668,1185-2,1185-1,300,541,889,543,1197,1193,323b	p1@MEG3	Gtl2-Dio3	0.356189	1.28004	1	1	4.79154	4.43535	21.5628	27.6217
hsa-miR-12135	5p	MIMAT0049031	UAAAGGUUUGUUUGUAAA	AAAGGU	18	NO	-	non-canonical_miRNA	hsa-mir-12135	MI0039739	UGUGGAUAUUCUUUUUUGAUACUACAGCAAAACUCAGCAAGUUGUAGUUUUUUAAAGGUUUGUUUGUAAA	chr15:73299910-73299979(+)	-	-	12135	Unknown	Unknown	2.02458	4.06873	1	1	3.97998	1.9554	3.8052	15.7065
hsa-miR-12136	5p	MIMAT0049032	GAAAAAGUCAUGGAGGCC	AAAAAG	18	NO	-	non-canonical_miRNA	hsa-mir-12136	MI0039740	GAAAAAGUCAUGGAGGCCAUGGGGUUGGCUUGAAACCAGCUUUGGGGGGUUCGAUUCCUUCCUUUUUUGUC	chr1:632615-632685(-)	-	-	12136	Unknown	Unknown	2.45491	5.48278	1	1	8.27552	5.82061	56.4438	309.796
hsa-miR-122-5p	5p	MIMAT0000421	UGGAGUGUGACAAUGGUGUUUG	GGAGUG	22	Yes	Mature_miRNA	canonical_conserved_miRNA	hsa-mir-122	MI0000442	CCUUAGCAGAGCUGUGGAGUGUGACAAUGGUGUUUGUGUCUAAACUAUCAAACGCCAUUAUCACACUAAAUAGCUACUGCUAGGC	chr18:58451074-58451158(+)	MIPF0000095	mir-122	122,122b	p@chr18:56113488..56113503,+	curation	2.3643	5.14903	1	1	5.62524	3.26093	9.513	49.2858
hsa-miR-1228-3p	3p	MIMAT0005583	UCACACCUGCCUCGCCCCCC	CACACC	20	Yes	-	non-canonical_miRNA	hsa-mir-1228	MI0006318	GUGGGCGGGGGCAGGUGUGUGGUGGGUGGUGGCCUGCGGUGAGCAGGGCCCUCACACCUGCCUCGCCCCCCAG	chr12:57194504-57194576(+)	MIPF0000924	mir-1228	1228	p1@LRP1	NM_002332	0.339925	1.26569	1	1	0.763699	0.423774	1.2684	1.62481
hsa-miR-122b-5p	5p	MIMAT0019876	UUUAGUGUGAUAAUGGCGUUUGA	UUAGUG	23	Yes	-	non-canonical_miRNA	hsa-mir-122b	MI0017383	CAGUAGCUAUUUAGUGUGAUAAUGGCGUUUGAUAGUUUAGACACAAACACCAUUGUCACACUCCACAGCUCUG	chr18:58451080-58451152(-)	MIPF0000095	mir-122	122,122b	Unknown	Unknown	-1.12597	0.458192	1	1	-0.7022	0.423774	1.2684	0.541602
hsa-miR-124-3p	3p	MIMAT0000422	UAAGGCACGCGGUGAAUGCCAA	AAGGCA	22	Yes	Mature_miRNA	canonical_conserved_miRNA	hsa-mir-124-1	MI0000443	AGGCCUCUCUCUCCGUGUUCACAGCGGACCUUGAUUUAAAUGUCCAUACAAUUAAGGCACGCGGUGAAUGCCAAGAAUGGGGCUG	chr8:9903388-9903472(-)	MIPF0000021	mir-124	124-1	p1@ENST00000521863	ENST00000521863.1	3.98477	15.8319	1	1	0.209436	-3.77533	0	1.0832
hsa-miR-124-3p	3p	MIMAT0000422	UAAGGCACGCGGUGAAUGCCAA	AAGGCA	22	Yes	Mature_miRNA	canonical_conserved_miRNA	hsa-mir-124-2	MI0000444	AUCAAGAUUAGAGGCUCUGCUCUCCGUGUUCACAGCGGACCUUGAUUUAAUGUCAUACAAUUAAGGCACGCGGUGAAUGCCAAGAGCGGAGCCUACGGCUGCACUUGAA	chr8:64379149-64379257(+)	MIPF0000021	mir-124	124-2	p1@ENST00000520799,p1@ENST00000521441,p1@uc003xvd.2	ENST00000521441.1	3.98477	15.8319	1	1	0.209436	-3.77533	0	1.0832
hsa-miR-124-3p	3p	MIMAT0000422	UAAGGCACGCGGUGAAUGCCAA	AAGGCA	22	Yes	Mature_miRNA	canonical_conserved_miRNA	hsa-mir-124-3	MI0000445	UGAGGGCCCCUCUGCGUGUUCACAGCGGACCUUGAUUUAAUGUCUAUACAAUUAAGGCACGCGGUGAAUGCCAAGAGAGGCGCCUCC	chr20:63178500-63178586(+)	MIPF0000021	mir-124	124-3	p@chr20:61808928..61808938,+	curation	3.98477	15.8319	1	1	0.209436	-3.77533	0	1.0832
hsa-miR-1244	5p	MIMAT0005896	AAGUAGUUGGUUUGUAUGAGAUGGUU	AGUAGU	26	NO	-	non-canonical_miRNA	hsa-mir-1244-1	MI0006379	AUCUUAUUCCGAGCAUUCCAGUAACUUUUUUGUGUAUGUACUUAGCUGUACUAUAAGUAGUUGGUUUGUAUGAGAUGGUUAAAAA	chr2:231713314-231713398(+)	MIPF0000569	mir-1244	1244-1	p1@PTMA	ENST00000481928.1	-0.218616	0.85939	1	1	0.763699	0.982315	1.9026	1.62481
hsa-miR-1244	5p	MIMAT0005896	AAGUAGUUGGUUUGUAUGAGAUGGUU	AGUAGU	26	NO	-	non-canonical_miRNA	hsa-mir-1244-2	MI0015974	AUCUUAUUCCGAGCAUUCCAGUAACUUUUUUGUGUAUGUACUUAGCUGUACUAUAAGUAGUUGGUUUGUAUGAGAUGGUUAAAAA	chr5:118974586-118974670(+)	MIPF0000569	mir-1244	1244-2	Unknown	Unknown	-0.218616	0.85939	1	1	0.763699	0.982315	1.9026	1.62481
hsa-miR-1244	5p	MIMAT0005896	AAGUAGUUGGUUUGUAUGAGAUGGUU	AGUAGU	26	NO	-	non-canonical_miRNA	hsa-mir-1244-3	MI0015975	AUCUUAUUCCGAGCAUUCCAGUAACUUUUUUGUGUAUGUACUUAGCUGUACUAUAAGUAGUUGGUUUGUAUGAGAUGGUUAAAAA	chr12:9239467-9239551(-)	MIPF0000569	mir-1244	1244-3	p1@ENST00000426188	ENST00000566278.2	-0.218616	0.85939	1	1	0.763699	0.982315	1.9026	1.62481
hsa-miR-1244	5p	MIMAT0005896	AAGUAGUUGGUUUGUAUGAGAUGGUU	AGUAGU	26	NO	-	non-canonical_miRNA	hsa-mir-1244-4	MI0031511	AUCUUAUUCCGAGCAUUCCAGUAACUUUUUUGUGUAUGUACUUAGCUGUACUAUAAGUAGUUGGUUUGUAUGAGAUGGUUAAAAA	chr12:12111952-12112036(+)	MIPF0000569	mir-1244	1244-4	p1@ENST00000358818,p1@ENST00000539347	ENST00000298566.2	-0.218616	0.85939	1	1	0.763699	0.982315	1.9026	1.62481
hsa-miR-1245a	5p	MIMAT0005897	AAGUGAUCUAAAGGCCUACAU	AGUGAU	21	NO	-	non-canonical_miRNA	hsa-mir-1245a	MI0006380	AUUUAUGUAUAGGCCUUUAGAUCAUCUGAUGUUGAAUACUCUUUAAGUGAUCUAAAGGCCUACAUAUAAA	chr2:188978092-188978161(+)	MIPF0000620	mir-1245	1245a,1245b	p1@COL3A1	NM_000090	-0.792261	0.577438	1	1	1.16314	1.9554	3.8052	2.16641
hsa-miR-1246	5p	MIMAT0005898	AAUGGAUUUUUGGAGCAGG	AUGGAU	19	NO	-	non-canonical_miRNA	hsa-mir-1246	MI0006381	UGUAUCCUUGAAUGGAUUUUUGGAGCAGGAGUGGACACCUGACCCAAAGGAAAUCAAUCCAUAGGCUAGCAAU	chr2:176600980-176601052(-)	MIPF0000627	mir-1246	1246	Unknown	Unknown	-0.180998	0.882093	1	1	10.2778	10.4588	1407.29	1241.35
hsa-miR-1248	5p	MIMAT0005900	ACCUUCUUGUAUAAGCACUGUGCUAAA	CCUUCU	27	NO	-	non-canonical_miRNA	hsa-mir-1248	MI0006383	UUUACCUUCUUGUAUAAGCACUGUGCUAAAAUUGCAGACACUAGGACCAUGUCUUGGUUUUUGCAAUAAUGCUAGCAGAGUACACACAAGAAGAAAAGUAACAGCA	chr3:186786672-186786777(+)	MIPF0000622	mir-1248	1248	p1@EIF4A2	ENST00000429589.1	-1.11892	0.460439	1	1	4.92613	6.04505	65.9568	30.3297
hsa-miR-1249-3p	3p	MIMAT0005901	ACGCCCUUCCCCCCCUUCUUCA	CGCCCU	22	Yes	Mature_miRNA	canonical_conserved_miRNA	hsa-mir-1249	MI0006384	GGGAGGAGGGAGGAGAUGGGCCAAGUUCCCUCUGGCUGGAACGCCCUUCCCCCCCUUCUUCACCUG	chr22:45200954-45201019(-)	MIPF0000667	mir-1249	1249	p1@KIAA0930	NM_001009880	-0.0344855	0.97638	1	1	2.13942	2.17391	4.4394	4.33282
hsa-miR-1249-5p	5p	MIMAT0032029	AGGAGGGAGGAGAUGGGCCAAGUU	GGAGGG	24	Yes	Star_miRNA	canonical_conserved_miRNA	hsa-mir-1249	MI0006384	GGGAGGAGGGAGGAGAUGGGCCAAGUUCCCUCUGGCUGGAACGCCCUUCCCCCCCUUCUUCACCUG	chr22:45200954-45201019(-)	MIPF0000667	mir-1249	1249	p1@KIAA0930	NM_001009880	3.98477	15.8319	1	1	0.209436	-3.77533	0	1.0832
hsa-miR-1255a	5p	MIMAT0005906	AGGAUGAGCAAAGAAAGUAGAUU	GGAUGA	23	NO	-	non-canonical_miRNA	hsa-mir-1255a	MI0006389	AUUGGAAAUCCUUUGAGUUGCUUCUCAAGGAUGAGCAAAGAAAGUAGAUUUUUUAGAUUCUAAAGAAACUAUCUUCUUUGCUCAUCCUUGAGAAGCAACUCCUUAUCCAUUAA	chr4:101330302-101330414(-)	MIPF0000506	mir-1255	1255a	p1@PPP3CA	ENST00000394854.3	-0.472242	0.720843	1	1	3.12741	3.59966	12.0498	8.66564
hsa-miR-1255b-5p	5p	MIMAT0005945	CGGAUGAGCAAAGAAAGUGGUU	GGAUGA	22	Yes	-	non-canonical_miRNA	hsa-mir-1255b-1	MI0006435	UACGGAUGAGCAAAGAAAGUGGUUUCUUAAAAUGGAAUCUACUCUUUGUGAAGAUGCUGUGAA	chr4:36426366-36426428(-)	MIPF0000506	mir-1255	1255b-1	Unknown	Unknown	0.180824	1.13353	1	1	1.16314	0.982315	1.9026	2.16641
hsa-miR-1255b-5p	5p	MIMAT0005945	CGGAUGAGCAAAGAAAGUGGUU	GGAUGA	22	Yes	-	non-canonical_miRNA	hsa-mir-1255b-2	MI0006436	UCUUACGGAUGAGCAAAGAAAGUGGUUUGCGCCUCAAGAAACCACUUUCUUUGCUCAUCCAUAAGGA	chr1:167998660-167998726(+)	MIPF0000506	mir-1255	1255b-2	p1@DCAF6	ENST00000432587.2	0.180824	1.13353	1	1	1.16314	0.982315	1.9026	2.16641
hsa-miR-1257	5p	MIMAT0005908	AGUGAAUGAUGGGUUCUGACC	GUGAAU	21	NO	-	non-canonical_miRNA	hsa-mir-1257	MI0006391	GCCCUGGGCUUGUGCUUGGGGAGUGAAUGAUGGGUUCUGACCCCCAUGCACCCCUGUGGGCCCCUGGCAUCACUGGCCCCAUCCUUCACCCCUGCCAACCACGCUUGCCCUGUGCCU	chr20:61953546-61953662(-)	MIPF0000998	mir-1257	1257	p3@TAF4	ENST00000474089.1	0.967873	1.95595	1	1	1.95019	0.982315	1.9026	3.79122
hsa-miR-125a-3p	3p	MIMAT0004602	ACAGGUGAGGUUCUUGGGAGCC	CAGGUG	22	Yes	Star_miRNA	canonical_conserved_miRNA	hsa-mir-125a	MI0000469	UGCCAGUCUCUAGGUCCCUGAGACCCUUUAACCUGUGAGGACAUCCAGGGUCACAGGUGAGGUUCUUGGGAGCCUGGCGUCUGGCC	chr19:51693254-51693339(+)	MIPF0000033	mir-10	let7e,125a,99b	p@chr19:52192629..52192640,+	curation	1.31249	2.48369	1	1	5.24736	3.93488	15.2208	37.9122
hsa-miR-125a-5p	5p	MIMAT0000443	UCCCUGAGACCCUUUAACCUGUGA	CCCUGA	24	Yes	Mature_miRNA	canonical_conserved_miRNA	hsa-mir-125a	MI0000469	UGCCAGUCUCUAGGUCCCUGAGACCCUUUAACCUGUGAGGACAUCCAGGGUCACAGGUGAGGUUCUUGGGAGCCUGGCGUCUGGCC	chr19:51693254-51693339(+)	MIPF0000033	mir-10	let7e,125a,99b	p@chr19:52192629..52192640,+	curation	0.514866	1.42886	1	1	10.6212	10.1063	1102.24	1574.98
hsa-miR-125b-1-3p	3p	MIMAT0004592	ACGGGUUAGGCUCUUGGGAGCU	CGGGUU	22	Yes	Star_miRNA	canonical_conserved_miRNA	hsa-mir-125b-1	MI0000446	UGCGCUCCUCUCAGUCCCUGAGACCCUAACUUGUGAUGUUUACCGUUUAAAUCCACGGGUUAGGCUCUUGGGAGCUGCGAGUCGUGCU	chr11:122099757-122099844(-)	MIPF0000033	mir-10	125b-1	p1@MIR100HG	ENST00000524376.1	0.282025	1.2159	1	1	10.3108	10.0287	1044.53	1270.06
hsa-miR-125b-2-3p	3p	MIMAT0004603	UCACAAGUCAGGCUCUUGGGAC	CACAAG	22	Yes	Star_miRNA	canonical_conserved_miRNA	hsa-mir-125b-2	MI0000470	ACCAGACUUUUCCUAGUCCCUGAGACCCUAACUUGUGAGGUAUUUUAGUAACAUCACAAGUCAGGCUCUUGGGACCUAGGCGGAGGGGA	chr21:16590237-16590325(+)	MIPF0000033	mir-10	125b-2	p1@LINC00478	ENST00000418813.2	0.912854	1.88277	1	1	7.44683	6.53397	92.5932	174.396
hsa-miR-125b-5p	5p	MIMAT0000423	UCCCUGAGACCCUAACUUGUGA	CCCUGA	22	Yes	Mature_miRNA	canonical_conserved_miRNA	hsa-mir-125b-1	MI0000446	UGCGCUCCUCUCAGUCCCUGAGACCCUAACUUGUGAUGUUUACCGUUUAAAUCCACGGGUUAGGCUCUUGGGAGCUGCGAGUCGUGCU	chr11:122099757-122099844(-)	MIPF0000033	mir-10	125b-1	p1@MIR100HG	ENST00000524376.1	0.461825	1.37728	1	1	13.3655	12.9037	7663.04	10554.2
hsa-miR-125b-5p	5p	MIMAT0000423	UCCCUGAGACCCUAACUUGUGA	CCCUGA	22	Yes	Mature_miRNA	canonical_conserved_miRNA	hsa-mir-125b-2	MI0000470	ACCAGACUUUUCCUAGUCCCUGAGACCCUAACUUGUGAGGUAUUUUAGUAACAUCACAAGUCAGGCUCUUGGGACCUAGGCGGAGGGGA	chr21:16590237-16590325(+)	MIPF0000033	mir-10	125b-2	p1@LINC00478	ENST00000418813.2	0.465339	1.38064	1	1	13.3201	12.8548	7407.46	10227.1
hsa-miR-126-3p	3p	MIMAT0000445	UCGUACCGUGAGUAAUAAUGCG	CGUACC	22	Yes	Mature_miRNA	canonical_conserved_miRNA	hsa-mir-126	MI0000471	CGCUGGCGACGGGACAUUAUUACUUUUGGUACGCGCUGUGACACUUCAAACUCGUACCGUGAGUAAUAAUGCGCCGUCCACGGCA	chr9:136670602-136670686(+)	MIPF0000115	mir-126	126	p1@EGFL7	ENST00000308874.7	0.0202082	1.01411	1	1	6.68618	6.66598	101.472	102.904
hsa-miR-126-5p	5p	MIMAT0000444	CAUUAUUACUUUUGGUACGCG	AUUAUU	21	Yes	Star_miRNA	canonical_conserved_miRNA	hsa-mir-126	MI0000471	CGCUGGCGACGGGACAUUAUUACUUUUGGUACGCGCUGUGACACUUCAAACUCGUACCGUGAGUAAUAAUGCGCCGUCCACGGCA	chr9:136670602-136670686(+)	MIPF0000115	mir-126	126	p1@EGFL7	ENST00000308874.7	4.08847	17.0119	1	1	4.51225	0.423774	1.2684	22.7473
hsa-miR-1260a	5p	MIMAT0005911	AUCCCACCUCUGCCACCA	UCCCAC	18	NO	-	non-canonical_miRNA	hsa-mir-1260a	MI0006394	ACCUUUCCAGCUCAUCCCACCUCUGCCACCAAAACACUCAUCGCGGGGUCAGAGGGAGUGCCAAAAAAGGUAA	chr14:77266218-77266290(+)	MIPF0001020	mir-1260a	1260a	Unknown	Unknown	2.11728	4.33875	1	1	10.4002	8.28293	311.392	1351.3
hsa-miR-1260b	5p	MIMAT0015041	AUCCCACCACUGCCACCAU	UCCCAC	19	NO	-	non-canonical_miRNA	hsa-mir-1260b	MI0014197	UCUCCGUUUAUCCCACCACUGCCACCAUUAUUGCUACUGUUCAGCAGGUGCUGCUGGUGGUGAUGGUGAUAGUCUGGUGGGGGCGGUGG	chr11:96341438-96341526(+)	MIPF0001381	mir-1260b	1260b	Unknown	Unknown	2.10389	4.29866	1	1	10.6321	8.52817	369.105	1586.89
hsa-miR-1261	5p	MIMAT0005913	AUGGAUAAGGCUUUGGCUU	UGGAUA	19	NO	-	non-canonical_miRNA	hsa-mir-1261	MI0006396	UGCUAUGGAUAAGGCUUUGGCUUAUGGGGAUAUUGUGGUUGAUCUGUUCUAUCCAGAUGACUGAAACUUUCUCCAUAGCAGC	chr11:90869121-90869202(-)	MIPF0000802	mir-1261	1261	Unknown	Unknown	0.922728	1.8957	1	1	2.30669	1.38396	2.5368	4.87442
hsa-miR-1262	5p	MIMAT0005914	AUGGGUGAAUUUGUAGAAGGAU	UGGGUG	22	NO	-	non-canonical_miRNA	hsa-mir-1262	MI0006397	AUCUACAAUGGUGAUGGGUGAAUUUGUAGAAGGAUGAAAGUCAAAGAAUCCUUCUGGGAACUAAUUUUUGGCCUUCAACAAGAAUUGUGAUAU	chr1:68183518-68183610(-)	MIPF0000595	mir-1262	1262	p1@WLS	ENST00000370973.2	0.70918	1.63488	1	1	0.209436	-0.499744	0.6342	1.0832
hsa-miR-1267	5p	MIMAT0005921	CCUGUUGAAGUGUAAUCCCCA	CUGUUG	21	NO	-	non-canonical_miRNA	hsa-mir-1267	MI0006404	CUCCCAAAUCUCCUGUUGAAGUGUAAUCCCCACCUCCAGCAUUGGGGAUUACAUUUCAACAUGAGAUUUGGAUGAGGA	chr13:107531171-107531248(-)	MIPF0000640	mir-1267	1267	p1@FAM155A	NM_001080396	-0.214338	0.861942	1	1	0.209436	0.423774	1.2684	1.0832
hsa-miR-1268a	5p	MIMAT0005922	CGGGCGUGGUGGUGGGGG	GGGCGU	18	NO	-	non-canonical_miRNA	hsa-mir-1268a	MI0006405	UAGCCGGGCGUGGUGGUGGGGGCCUGUGGUCCCAGCUACUUUGGAGGCUGAG	chr15:22225278-22225329(-)	MIPF0000946	mir-1268	1268a	Unknown	Unknown	2.80273	6.9776	1	1	4.97664	2.17391	4.4394	31.4129
hsa-miR-1268b	5p	MIMAT0018925	CGGGCGUGGUGGUGGGGGUG	GGGCGU	20	NO	-	non-canonical_miRNA	hsa-mir-1268b	MI0016748	ACCCGGGCGUGGUGGUGGGGGUGGGUGCCUGUAAUUCCAGCUAGUUGGGA	chr17:80098828-80098877(+)	-	-	1268b	p1@CCDC40	ENST00000397545.4	2.45921	5.49914	1	1	5.14066	2.68146	6.342	35.2041
hsa-miR-127-3p	3p	MIMAT0000446	UCGGAUCCGUCUGAGCUUGGCU	CGGAUC	22	Yes	Mature_miRNA	canonical_conserved_miRNA	hsa-mir-127	MI0000472	UGUGAUCACUGUCUCCAGCCUGCUGAAGCUCAGAGGGCUCUGAUUCAGAAAGAUCAUCGGAUCCGUCUGAGCUUGGCUGGUCGGAAGUCUCAUCAUC	chr14:100882979-100883075(+)	MIPF0000080	mir-127	127,136,337,431,433,493,432,665	p1@MEG3	Gtl2-Dio3	-0.66069	0.632576	1	1	12.3683	13.029	8358.13	5287.12
hsa-miR-127-5p	5p	MIMAT0004604	CUGAAGCUCAGAGGGCUCUGAU	UGAAGC	22	Yes	Star_miRNA	canonical_conserved_miRNA	hsa-mir-127	MI0000472	UGUGAUCACUGUCUCCAGCCUGCUGAAGCUCAGAGGGCUCUGAUUCAGAAAGAUCAUCGGAUCCGUCUGAGCUUGGCUGGUCGGAAGUCUCAUCAUC	chr14:100882979-100883075(+)	MIPF0000080	mir-127	127,136,337,431,433,493,432,665	p1@MEG3	Gtl2-Dio3	-0.548238	0.683855	1	1	7.95493	8.50317	362.763	248.054
hsa-miR-1270	5p	MIMAT0005924	CUGGAGAUAUGGAAGAGCUGUGU	UGGAGA	23	NO	Mature_miRNA	canonical_hsa-specific_miRNA	hsa-mir-1270	MI0006407	CACAGAGUUAUACUGGAGAUAUGGAAGAGCUGUGUUGGGUAUAAGUAACAGGCUUUUCUUUAUCUUCUAUGUGGCUCUUUGCA	chr19:20399272-20399354(-)	MIPF0000877	mir-1270	1270	p1@ZNF826P	ENST00000600513.1	-0.214338	0.861942	1	1	0.209436	0.423774	1.2684	1.0832
hsa-miR-1271-5p	5p	MIMAT0005796	CUUGGCACCUAGCAAGCACUCA	UUGGCA	22	Yes	Mature_miRNA	canonical_conserved_miRNA	hsa-mir-1271	MI0003814	CACCCAGAUCAGUGCUUGGCACCUAGCAAGCACUCAGUAAAUAUUUGUUGAGUGCCUGCUAUGUGCCAGGCAUUGUGCUGAGGGCU	chr5:176367946-176368031(+)	MIPF0000483	mir-1271	1271	p1@ARL10	NM_173664	0.0184312	1.01286	1	1	5.78964	5.77121	54.5412	55.2434
hsa-miR-1273c	5p	MIMAT0015017	GGCGACAAAACGAGACCCUGUC	GCGACA	22	NO	-	non-canonical_miRNA	hsa-mir-1273c	MI0014171	UGCAGCCUGGGCGACAAAACGAGACCCUGUCUUUUUUUUUUUCUGAGACAGAGUCUCGUUCUGUUGCCCAAGCUGGA	chr6:154853360-154853436(+)	MIPF0001481	mir-1273c	1273c	p1@SCAF8	curation	0.493311	1.40767	1	1	1.47563	0.982315	1.9026	2.70801
hsa-miR-1273h-5p	5p	MIMAT0030415	CUGGGAGGUCAAGGCUGCAGU	UGGGAG	21	Yes	-	non-canonical_miRNA	hsa-mir-1273h	MI0025512	UACUUGGGUGACUAAGGCAGGAUUGCUUGAGCCUGGGAGGUCAAGGCUGCAGUGUCGUGGUCACAGCUUGCUGCAGACUCGACCUCCCAGGCUUAAGCAAUCCUCCUGCUCGAGUG	chr16:24203116-24203231(+)	-	-	1273h	p1@PRKCB	NM_002738	-0.772878	0.585249	1	1	0.209436	0.982315	1.9026	1.0832
hsa-miR-1275	5p	MIMAT0005929	GUGGGGGAGAGGCUGUC	UGGGGG	17	NO	-	non-canonical_miRNA	hsa-mir-1275	MI0006415	CCUCUGUGAGAAAGGGUGUGGGGGAGAGGCUGUCUUGUGUCUGUAAGUAUGCCAAACUUAUUUUCCCCAAGGCAGAGGGA	chr6:33999972-34000051(-)	MIPF0000674	mir-1275	1275	Unknown	Unknown	0.750017	1.68181	1	1	1.73233	0.982315	1.9026	3.24961
hsa-miR-1276	5p	MIMAT0005930	UAAAGAGCCCUGUGGAGACA	AAAGAG	20	NO	Mature_miRNA	canonical_hsa-specific_miRNA	hsa-mir-1276	MI0006416	CCCCAGCUAGGUAAAGAGCCCUGUGGAGACACCUGGAUUCAGAGAACAUGUCUCCACUGAGCACUUGGGCCUUGAUGGCGGCU	chr15:85770496-85770578(-)	MIPF0000652	mir-1276	1276	p1@KLHL25	ENST00000559131.1	3.98477	15.8319	1	1	0.209436	-3.77533	0	1.0832
hsa-miR-1277-5p	5p	MIMAT0022724	AAAUAUAUAUAUAUAUGUACGUAU	AAUAUA	24	Yes	Mature_miRNA	canonical_conserved_miRNA	hsa-mir-1277	MI0006419	ACCUCCCAAAUAUAUAUAUAUAUGUACGUAUGUGUAUAUAAAUGUAUACGUAGAUAUAUAUGUAUUUUUGGUGGGUUU	chrX:118386394-118386471(+)	MIPF0001937	mir-1277	1277	p1@WDR44	ENST00000371825.3	1.05185	2.07319	1	1	1.47563	0.423774	1.2684	2.70801
hsa-miR-1278	5p	MIMAT0005936	UAGUACUGUGCAUAUCAUCUAU	AGUACU	22	NO	Mature_miRNA	canonical_hsa-specific_miRNA	hsa-mir-1278	MI0006425	AUUUGCUCAUAGAUGAUAUGCAUAGUACUCCCAGAACUCAUUAAGUUGGUAGUACUGUGCAUAUCAUCUAUGAGCGAAUAG	chr1:193136503-193136583(+)	MIPF0000591	mir-1278	1278	p1@CDC73	ENST00000367435.3	-0.0344855	0.97638	1	1	2.13942	2.17391	4.4394	4.33282
hsa-miR-128-1-5p	5p	MIMAT0026477	CGGGGCCGUAGCACUGUCUGAGA	GGGGCC	23	Yes	Star_miRNA	canonical_conserved_miRNA	hsa-mir-128-1	MI0000447	UGAGCUGUUGGAUUCGGGGCCGUAGCACUGUCUGAGAGGUUUACAUUUCUCACAGUGAACCGGUCUCUUUUUCAGCUGCUUC	chr2:135665397-135665478(+)	MIPF0000048	mir-128	128-1	p1@R3HDM1	ENST00000409478.1	1.71565	3.28444	1	1	2.13942	0.423774	1.2684	4.33282
hsa-miR-128-3p	3p	MIMAT0000424	UCACAGUGAACCGGUCUCUUU	CACAGU	21	Yes	Mature_miRNA	canonical_conserved_miRNA	hsa-mir-128-1	MI0000447	UGAGCUGUUGGAUUCGGGGCCGUAGCACUGUCUGAGAGGUUUACAUUUCUCACAGUGAACCGGUCUCUUUUUCAGCUGCUUC	chr2:135665397-135665478(+)	MIPF0000048	mir-128	128-1	p1@R3HDM1	ENST00000409478.1	-0.0900193	0.93951	1	1	8.85868	8.9487	494.042	464.153
hsa-miR-128-3p	3p	MIMAT0000424	UCACAGUGAACCGGUCUCUUU	CACAGU	21	Yes	Mature_miRNA	canonical_conserved_miRNA	hsa-mir-128-2	MI0000727	UGUGCAGUGGGAAGGGGGGCCGAUACACUGUACGAGAGUGAGUAGCAGGUCUCACAGUGAACCGGUCUCUUUCCCUACUGUGUC	chr3:35744476-35744559(+)	MIPF0000048	mir-128	128-2	p1@ARPP21	ENST00000417925.1	-0.0285581	0.9804	1	1	8.42849	8.45705	351.347	344.459
hsa-miR-1281	5p	MIMAT0005939	UCGCCUCCUCCUCUCCC	CGCCUC	17	NO	-	non-canonical_miRNA	hsa-mir-1281	MI0006428	AGGGGGCACCGGGAGGAGGUGAGUGUCUCUUGUCGCCUCCUCCUCUCCCCCCUU	chr22:41092513-41092566(+)	MIPF0000695	mir-1281	1281	p1@EP300	ENST00000263253.7	-0.220819	0.858078	1	1	1.16314	1.38396	2.5368	2.16641
hsa-miR-1285-3p	3p	MIMAT0005876	UCUGGGCAACAAAGUGAGACCU	CUGGGC	22	Yes	-	non-canonical_miRNA	hsa-mir-1285-1	MI0006346	UGUAGAGAUAGGAUCUCACUUUGUUGCCCAGGCUGGUCUCAAACUCCUGGUCUGGGCAACAAAGUGAGACCUUAUCUCUACAAG	chr7:92204015-92204098(-)	MIPF0000559	mir-1285	1285-1	p1@KRIT1	NM_001013406	0.50653	1.42063	1	1	4.02867	3.52214	11.4156	16.2481
hsa-miR-1285-5p	5p	MIMAT0022719	GAUCUCACUUUGUUGCCCAGG	AUCUCA	21	Yes	-	non-canonical_miRNA	hsa-mir-1285-1	MI0006346	UGUAGAGAUAGGAUCUCACUUUGUUGCCCAGGCUGGUCUCAAACUCCUGGUCUGGGCAACAAAGUGAGACCUUAUCUCUACAAG	chr7:92204015-92204098(-)	MIPF0000559	mir-1285	1285-1	p1@KRIT1	NM_001013406	-0.0747202	0.949526	1	1	2.45656	2.53128	5.7078	5.41602
hsa-miR-1287-5p	5p	MIMAT0005878	UGCUGGAUCAGUGGUUCGAGUC	GCUGGA	22	Yes	Mature_miRNA	canonical_hsa-specific_miRNA	hsa-mir-1287	MI0006349	GUUGUGCUGUCCAGGUGCUGGAUCAGUGGUUCGAGUCUGAGCCUUUAAAAGCCACUCUAGCCACAGAUGCAGUGAUUGGAGCCAUGACAA	chr10:98395218-98395307(-)	MIPF0000725	mir-1287	1287	p1@PYROXD2	ENST00000370575.4	-0.547441	0.684233	1	1	3.92959	4.47703	22.197	15.1649
hsa-miR-129-1-3p	3p	MIMAT0004548	AAGCCCUUACCCCAAAAAGUAU	AGCCCU	22	Yes	Star_miRNA	canonical_conserved_miRNA	hsa-mir-129-1	MI0000252	GGAUCUUUUUGCGGUCUGGGCUUGCUGUUCCUCUCAACAGUAGUCAGGAAGCCCUUACCCCAAAAAGUAUCU	chr7:128207872-128207943(+)	MIPF0000073	mir-129	129-1	p@chr7:127807707..127807735,+	curation	1.61	3.05252	1	1	2.59231	0.982315	1.9026	5.95762
hsa-miR-129-2-3p	3p	MIMAT0004605	AAGCCCUUACCCCAAAAAGCAU	AGCCCU	22	Yes	Star_miRNA	canonical_conserved_miRNA	hsa-mir-129-2	MI0000473	UGCCCUUCGCGAAUCUUUUUGCGGUCUGGGCUUGCUGUACAUAACUCAAUAGCCGGAAGCCCUUACCCCAAAAAGCAUUUGCGGAGGGCG	chr11:43581394-43581483(+)	MIPF0000073	mir-129	129-2	p1@MIR129-2	ENST00000533358.1	0.42394	1.34159	1	1	6.38335	5.95941	62.1516	83.4067
hsa-miR-129-5p	5p	MIMAT0000242	CUUUUUGCGGUCUGGGCUUGC	UUUUUG	21	Yes	Mature_miRNA	canonical_conserved_miRNA	hsa-mir-129-1	MI0000252	GGAUCUUUUUGCGGUCUGGGCUUGCUGUUCCUCUCAACAGUAGUCAGGAAGCCCUUACCCCAAAAAGUAUCU	chr7:128207872-128207943(+)	MIPF0000073	mir-129	129-1	p@chr7:127807707..127807735,+	curation	-0.728902	0.603363	1	1	7.70453	8.43343	345.639	208.517
hsa-miR-129-5p	5p	MIMAT0000242	CUUUUUGCGGUCUGGGCUUGC	UUUUUG	21	Yes	Mature_miRNA	canonical_conserved_miRNA	hsa-mir-129-2	MI0000473	UGCCCUUCGCGAAUCUUUUUGCGGUCUGGGCUUGCUGUACAUAACUCAAUAGCCGGAAGCCCUUACCCCAAAAAGCAUUUGCGGAGGGCG	chr11:43581394-43581483(+)	MIPF0000073	mir-129	129-2	p1@MIR129-2	ENST00000533358.1	-0.726253	0.604472	1	1	7.70453	8.43078	345.005	208.517
hsa-miR-1290	5p	MIMAT0005880	UGGAUUUUUGGAUCAGGGA	GGAUUU	19	NO	-	non-canonical_miRNA	hsa-mir-1290	MI0006352	GAGCGUCACGUUGACACUCAAAAAGUUUCAGAUUUUGGAACAUUUCGGAUUUUGGAUUUUUGGAUCAGGGAUGCUCAA	chr1:18897071-18897148(-)	MIPF0000610	mir-1290	1290	p1@ALDH4A1	ENST00000290597.5	-0.125641	0.916597	1	1	5.57695	5.70259	52.0044	47.661
hsa-miR-1291	5p	MIMAT0005881	UGGCCCUGACUGAAGACCAGCAGU	GGCCCU	24	NO	-	non-canonical_miRNA	hsa-mir-1291	MI0006353	GGUAGAAUUCCAGUGGCCCUGACUGAAGACCAGCAGUUGUACUGUGGCUGUUGGUUUCAAGCAGAGGCCUAAAGGACUGUCUUCCUG	chr12:48654444-48654530(-)	MIPF0000599	mir-1291	1291	p1@KANSL2	ENST00000550347.1	-0.127803	0.915224	1	1	4.61148	4.73928	26.6364	24.3721
hsa-miR-1292-5p	5p	MIMAT0005943	UGGGAACGGGUUCCGGCAGACGCUG	GGGAAC	25	Yes	-	non-canonical_miRNA	hsa-mir-1292	MI0006433	CCUGGGAACGGGUUCCGGCAGACGCUGAGGUUGCGUUGACGCUCGCGCCCCGGCUCCCGUUCCAGG	chr20:2652777-2652842(+)	MIPF0000675	mir-1292	1292	p1@NOP56	ENST00000494697.1	-0.792261	0.577438	1	1	1.16314	1.9554	3.8052	2.16641
hsa-miR-1293	5p	MIMAT0005883	UGGGUGGUCUGGAGAUUUGUGC	GGGUGG	22	NO	-	non-canonical_miRNA	hsa-mir-1293	MI0006355	AGGUUGUUCUGGGUGGUCUGGAGAUUUGUGCAGCUUGUACCUGCACAAAUCUCCGGACCACUUAGUCUUUA	chr12:50234142-50234212(-)	MIPF0000691	mir-1293	1293	p2@LIMA1	ENST00000394943.3	0.70918	1.63488	1	1	0.209436	-0.499744	0.6342	1.0832
hsa-miR-1294	5p	MIMAT0005884	UGUGAGGUUGGCAUUGUUGUCU	GUGAGG	22	NO	Mature_miRNA	canonical_hsa-specific_miRNA	hsa-mir-1294	MI0006356	CACCUAAUGUGUGCCAAGAUCUGUUCAUUUAUGAUCUCACCGAGUCCUGUGAGGUUGGCAUUGUUGUCUGGCAUUGUCUGAUAUACAACAGUGCCAACCUCACAGGACUCAGUGAGGUGAAACUGAGGAUUAGGAAGGUGUA	chr5:154347106-154347247(+)	MIPF0000603	mir-1294	1294	p1@GALNT10	NM_198321	-0.0747202	0.949526	1	1	2.45656	2.53128	5.7078	5.41602
hsa-miR-1296-5p	5p	MIMAT0005794	UUAGGGCCCUGGCUCCAUCUCC	UAGGGC	22	Yes	Mature_miRNA	canonical_conserved_miRNA	hsa-mir-1296	MI0003780	ACCUACCUAACUGGGUUAGGGCCCUGGCUCCAUCUCCUUUAGGAAAACCUUCUGUGGGGAGUGGGGCUUCGACCCUAACCCAGGUGGGCUGU	chr10:63372957-63373048(-)	MIPF0000649	mir-1296	1296	p4@JMJD1C	NM_032776	-0.451824	0.731118	1	1	5.59322	6.04505	65.9568	48.2026
hsa-miR-1297	5p	MIMAT0005886	UUCAAGUAAUUCAGGUG	UCAAGU	17	NO	-	non-canonical_miRNA	hsa-mir-1297	MI0006358	UGUUUAUCUCUAGGGUUGAUCUAUUAGAAUUACUUAUCUGAGCCAAAGUAAUUCAAGUAAUUCAGGUGUAGUGAAAC	chr13:54311972-54312048(-)	MIPF0000584	mir-1297	1297	Unknown	Unknown	-1.68452	0.311107	1	1	-0.7022	0.982315	1.9026	0.541602
hsa-miR-1298-5p	5p	MIMAT0005800	UUCAUUCGGCUGUCCAGAUGUA	UCAUUC	22	NO	Mature_miRNA	canonical_conserved_miRNA	hsa-mir-1298	MI0003938	AGACGAGGAGUUAAGAGUUCAUUCGGCUGUCCAGAUGUAUCCAAGUACCCUGUGUUAUUUGGCAAUAAAUACAUCUGGGCAACUGACUGAACUUUUCACUUUUCAUGACUCA	chrX:114715233-114715344(+)	MIPF0000598	mir-1298	1298	p1@HTR2C	ENST00000371950.3	-0.214338	0.861942	1	1	0.209436	0.423774	1.2684	1.0832
hsa-miR-1299	5p	MIMAT0005887	UUCUGGAAUUCUGUGUGAGGGA	UCUGGA	22	NO	-	non-canonical_miRNA	hsa-mir-1299	MI0006359	CCUCAUGGCAGUGUUCUGGAAUCCUACGUGAGGGACAAUCAUUCAGACCCACGUAGCAGUGUUCUGGAAUUCUGUGUGAGGGA	chr9:40929010-40929092(-)	MIPF0000625	mir-1299	1299	Unknown	Unknown	-1.65433	0.317686	1	1	1.16314	2.81747	6.9762	2.16641
hsa-miR-1301-3p	3p	MIMAT0005797	UUGCAGCUGCCUGGGAGUGACUUC	UGCAGC	24	Yes	Mature_miRNA	canonical_conserved_miRNA	hsa-mir-1301	MI0003815	GGAUUGUGGGGGGUCGCUCUAGGCACCGCAGCACUGUGCUGGGGAUGUUGCAGCUGCCUGGGAGUGACUUCACACAGUCCUC	chr2:25328640-25328721(-)	MIPF0000742	mir-1301	1301	p1@DNMT3A	NM_022552	-0.636967	0.643063	1	1	2.71639	3.35336	10.1472	6.49923
hsa-miR-1303	5p	MIMAT0005891	UUUAGAGACGGGGUCUUGCUCU	UUAGAG	22	NO	-	non-canonical_miRNA	hsa-mir-1303	MI0006370	GGCUGGGCAACAUAGCGAGACCUCAACUCUACAAUUUUUUUUUUUUUAAAUUUUAGAGACGGGGUCUUGCUCUGUUGCCAGGCUUU	chr5:154685776-154685861(+)	MIPF0000608	mir-1303	1303	p@chr5:154062217..154062315,+	curation	-1.22485	0.427841	1	1	4.40569	5.63054	49.4676	21.1225
hsa-miR-1304-3p	3p	MIMAT0022720	UCUCACUGUAGCCUCGAACCCC	CUCACU	22	Yes	-	non-canonical_miRNA	hsa-mir-1304	MI0006371	AAACACUUGAGCCCAGCGGUUUGAGGCUACAGUGAGAUGUGAUCCUGCCACAUCUCACUGUAGCCUCGAACCCCUGGGCUCAAGUGAUUCA	chr11:93733674-93733764(-)	MIPF0001064	mir-1304	1304	p1@TAF1D	ENST00000526015.1	-0.227046	0.854382	1	1	4.54609	4.77313	27.2706	23.2889
hsa-miR-1304-5p	5p	MIMAT0005892	UUUGAGGCUACAGUGAGAUGUG	UUGAGG	22	Yes	-	non-canonical_miRNA	hsa-mir-1304	MI0006371	AAACACUUGAGCCCAGCGGUUUGAGGCUACAGUGAGAUGUGAUCCUGCCACAUCUCACUGUAGCCUCGAACCCCUGGGCUCAAGUGAUUCA	chr11:93733674-93733764(-)	MIPF0001064	mir-1304	1304	p1@TAF1D	ENST00000526015.1	0.894526	1.859	1	1	2.59231	1.69779	3.171	5.95762
hsa-miR-1305	5p	MIMAT0005893	UUUUCAACUCUAAUGGGAGAGA	UUUCAA	22	NO	-	non-canonical_miRNA	hsa-mir-1305	MI0006372	AAGAUCCUGCUGUUUCUACCAUUAGUUUUGAAUGUUUAUUGUAAAGAUACUUUUCAACUCUAAUGGGAGAGACAGCAGGAUUCUCC	chr4:182169293-182169378(+)	MIPF0000965	mir-1305	1305	p2@ODZ3	ENST00000512480.1	0.70918	1.63488	1	1	0.209436	-0.499744	0.6342	1.0832
hsa-miR-1306-3p	3p	MIMAT0005950	ACGUUGGCUCUGGUGGUG	CGUUGG	18	Yes	-	non-canonical_miRNA	hsa-mir-1306	MI0006443	GUGAGCAGUCUCCACCACCUCCCCUGCAAACGUCCAGUGGUGCAGAGGUAAUGGACGUUGGCUCUGGUGGUGAUGGACAGUCCGA	chr22:20086058-20086142(+)	MIPF0000531	mir-1306	1306,3618	p1@DGCR8	NM_022720	-3.23348	0.106323	1	1	-0.7022	2.53128	5.7078	0.541602
hsa-miR-1306-5p	5p	MIMAT0022726	CCACCUCCCCUGCAAACGUCCA	CACCUC	22	Yes	-	non-canonical_miRNA	hsa-mir-1306	MI0006443	GUGAGCAGUCUCCACCACCUCCCCUGCAAACGUCCAGUGGUGCAGAGGUAAUGGACGUUGGCUCUGGUGGUGAUGGACAGUCCGA	chr22:20086058-20086142(+)	MIPF0000531	mir-1306	1306,3618	p1@DGCR8	NM_022720	1.52641	2.88069	1	1	1.95019	0.423774	1.2684	3.79122
hsa-miR-1307-3p	3p	MIMAT0005951	ACUCGGCGUGGCGUCGGUCGUG	CUCGGC	22	Yes	Mature_miRNA	canonical_conserved_miRNA	hsa-mir-1307	MI0006444	CAUCAAGACCCAGCUGAGUCACUGUCACUGCCUACCAAUCUCGACCGGACCUCGACCGGCUCGUCUGUGUUGCCAAUCGACUCGGCGUGGCGUCGGUCGUGGUAGAUAGGCGGUCAUGCAUACGAAUUUUCAGCUCUUGUUCUGGUGAC	chr10:103394253-103394401(-)	MIPF0000558	mir-1307	1307	p1@USMG5	ENST00000369815.1	-0.890021	0.539606	1	1	8.04939	8.93941	490.871	264.843
hsa-miR-1307-5p	5p	MIMAT0022727	UCGACCGGACCUCGACCGGCU	CGACCG	21	Yes	Mature_miRNA	canonical_conserved_miRNA	hsa-mir-1307	MI0006444	CAUCAAGACCCAGCUGAGUCACUGUCACUGCCUACCAAUCUCGACCGGACCUCGACCGGCUCGUCUGUGUUGCCAAUCGACUCGGCGUGGCGUCGGUCGUGGUAGAUAGGCGGUCAUGCAUACGAAUUUUCAGCUCUUGUUCUGGUGAC	chr10:103394253-103394401(-)	MIPF0000558	mir-1307	1307	p1@USMG5	ENST00000369815.1	0.223553	1.16761	1	1	3.82321	3.59966	12.0498	14.0817
hsa-miR-130a-3p	3p	MIMAT0000425	CAGUGCAAUGUUAAAAGGGCAU	AGUGCA	22	Yes	Mature_miRNA	canonical_conserved_miRNA	hsa-mir-130a	MI0000448	UGCUGCUGGCCAGAGCUCUUUUCACAUUGUGCUACUGUCUGCACCUGUCACUAGCAGUGCAAUGUUAAAAGGGCAUUGGCCGUGUAGUG	chr11:57641198-57641286(+)	MIPF0000034	mir-130	130a	p1@ENST00000530595,p1@uc001nkt.1	ENST00000530595.1	-0.303654	0.810197	1	1	5.64098	5.94463	61.5174	49.8274
hsa-miR-130a-5p	5p	MIMAT0004593	GCUCUUUUCACAUUGUGCUACU	CUCUUU	22	Yes	Star_miRNA	canonical_conserved_miRNA	hsa-mir-130a	MI0000448	UGCUGCUGGCCAGAGCUCUUUUCACAUUGUGCUACUGUCUGCACCUGUCACUAGCAGUGCAAUGUUAAAAGGGCAUUGGCCGUGUAGUG	chr11:57641198-57641286(+)	MIPF0000034	mir-130	130a	p1@ENST00000530595,p1@uc001nkt.1	ENST00000530595.1	0.408209	1.32704	1	1	4.51225	4.10404	17.1234	22.7473
hsa-miR-130b-3p	3p	MIMAT0000691	CAGUGCAAUGAUGAAAGGGCAU	AGUGCA	22	Yes	Mature_miRNA	canonical_conserved_miRNA	hsa-mir-130b	MI0000748	GGCCUGCCCGACACUCUUUCCCUGUUGCACUACUAUAGGCCGCUGGGAAGCAGUGCAAUGAUGAAAGGGCAUCGGUCAGGUC	chr22:21653304-21653385(+)	MIPF0000034	mir-130	130b,301b	p3@PPIL2	ENST00000498589.1	0.719553	1.64667	1	1	5.49269	4.77313	27.2706	44.953
hsa-miR-130b-5p	5p	MIMAT0004680	ACUCUUUCCCUGUUGCACUAC	CUCUUU	21	Yes	Star_miRNA	canonical_conserved_miRNA	hsa-mir-130b	MI0000748	GGCCUGCCCGACACUCUUUCCCUGUUGCACUACUAUAGGCCGCUGGGAAGCAGUGCAAUGAUGAAAGGGCAUCGGUCAGGUC	chr22:21653304-21653385(+)	MIPF0000034	mir-130	130b,301b	p3@PPIL2	ENST00000498589.1	-0.0847051	0.942977	1	1	7.16589	7.25059	152.208	143.525
hsa-miR-132-3p	3p	MIMAT0000426	UAACAGUCUACAGCCAUGGUCG	AACAGU	22	Yes	Mature_miRNA	canonical_conserved_miRNA	hsa-mir-132	MI0000449	CCGCCCCCGCGUCUCCAGGGCAACCGUGGCUUUCGAUUGUUACUGUGGGAACUGGAGGUAACAGUCUACAGCCAUGGUCGCCCCGCAGCACGCCCACGCGC	chr17:2049908-2050008(-)	MIPF0000065	mir-132	212,132	p@chr17:1954446..1954463,-	curation	0.288434	1.22131	1	1	6.99877	6.71034	104.643	127.818
hsa-miR-132-5p	5p	MIMAT0004594	ACCGUGGCUUUCGAUUGUUACU	CCGUGG	22	Yes	Star_miRNA	canonical_conserved_miRNA	hsa-mir-132	MI0000449	CCGCCCCCGCGUCUCCAGGGCAACCGUGGCUUUCGAUUGUUACUGUGGGAACUGGAGGUAACAGUCUACAGCCAUGGUCGCCCCGCAGCACGCCCACGCGC	chr17:2049908-2050008(-)	MIPF0000065	mir-132	212,132	p@chr17:1954446..1954463,-	curation	-0.264893	0.83226	1	1	5.9499	6.21479	74.2014	61.7427
hsa-miR-133a-3p	3p	MIMAT0000427	UUUGGUCCCCUUCAACCAGCUG	UUGGUC	22	Yes	Mature_miRNA	canonical_conserved_miRNA	hsa-mir-133a-1	MI0000450	ACAAUGCUUUGCUAGAGCUGGUAAAAUGGAACCAAAUCGCCUCUUCAAUGGAUUUGGUCCCCUUCAACCAGCUGUAGCUAUGCAUUGA	chr18:21825698-21825785(-)	MIPF0000029	mir-133	1-2,133a-1	p1@uc002ktr.2,p1@uc002kts.2	ENST00000581072.1	2.23208	4.6981	1	1	1.73233	-0.499744	0.6342	3.24961
hsa-miR-133a-3p	3p	MIMAT0000427	UUUGGUCCCCUUCAACCAGCUG	UUGGUC	22	Yes	Mature_miRNA	canonical_conserved_miRNA	hsa-mir-133a-2	MI0000451	GGGAGCCAAAUGCUUUGCUAGAGCUGGUAAAAUGGAACCAAAUCGACUGUCCAAUGGAUUUGGUCCCCUUCAACCAGCUGUAGCUGUGCAUUGAUGGCGCCG	chr20:62564912-62565013(+)	MIPF0000029	mir-133	133a-2	p1@C20orf166	NM_178463	2.23208	4.6981	1	1	1.73233	-0.499744	0.6342	3.24961
hsa-miR-134-3p	3p	MIMAT0026481	CCUGUGGGCCACCUAGUCACCAA	CUGUGG	23	Yes	Star_miRNA	canonical_conserved_miRNA	hsa-mir-134	MI0000474	CAGGGUGUGUGACUGGUUGACCAGAGGGGCAUGCACUGUGUUCACCCUGUGGGCCACCUAGUCACCAACCCUC	chr14:101054687-101054759(+)	MIPF0000112	mir-134	134,154,299,376c,369,376a-1,377,379,380,381,382,323a,329-1,329-2,409,412,410,376b,485,487a,494,495,496,539,544a,376a-2,487b,411,654,655,656,758,668,1185-2,1185-1,300,541,889,543,1197,1193,323b	p1@MEG3	Gtl2-Dio3	0.180824	1.13353	1	1	1.16314	0.982315	1.9026	2.16641
hsa-miR-134-5p	5p	MIMAT0000447	UGUGACUGGUUGACCAGAGGGG	GUGACU	22	Yes	Mature_miRNA	canonical_conserved_miRNA	hsa-mir-134	MI0000474	CAGGGUGUGUGACUGGUUGACCAGAGGGGCAUGCACUGUGUUCACCCUGUGGGCCACCUAGUCACCAACCCUC	chr14:101054687-101054759(+)	MIPF0000112	mir-134	134,154,299,376c,369,376a-1,377,379,380,381,382,323a,329-1,329-2,409,412,410,376b,485,487a,494,495,496,539,544a,376a-2,487b,411,654,655,656,758,668,1185-2,1185-1,300,541,889,543,1197,1193,323b	p1@MEG3	Gtl2-Dio3	-0.457794	0.728099	1	1	8.79678	9.25457	610.735	444.655
hsa-miR-1343-3p	3p	MIMAT0019776	CUCCUGGGGCCCGCACUCUCGC	UCCUGG	22	Yes	Mature_miRNA	canonical_conserved_miRNA	hsa-mir-1343	MI0017320	GCUGGCGUCGGUGCUGGGGAGCGGCCCCCGGGUGGGCCUCUGCUCUGGCCCCUCCUGGGGCCCGCACUCUCGCUCUGGGCCCGC	chr11:34941837-34941920(+)	MIPF0001206	mir-1343	1343	p1@PDHX	ENST00000533262.1	-1.17452	0.443031	1	1	0.209436	1.38396	2.5368	1.0832
hsa-miR-135b-3p	3p	MIMAT0004698	AUGUAGGGCUAAAAGCCAUGGG	UGUAGG	22	Yes	Star_miRNA	canonical_conserved_miRNA	hsa-mir-135b	MI0000810	CACUCUGCUGUGGCCUAUGGCUUUUCAUUCCUAUGUGAUUGCUGUCCCAAACUCAUGUAGGGCUAAAAGCCAUGGGCUACAGUGAGGGGCGAGCUCC	chr1:205448302-205448398(-)	MIPF0000028	mir-135	135b	p1@LEMD1	ENST00000367154.1	4.53903	23.2479	1	1	0.763699	-3.77533	0	1.62481
hsa-miR-135b-5p	5p	MIMAT0000758	UAUGGCUUUUCAUUCCUAUGUGA	AUGGCU	23	Yes	Mature_miRNA	canonical_conserved_miRNA	hsa-mir-135b	MI0000810	CACUCUGCUGUGGCCUAUGGCUUUUCAUUCCUAUGUGAUUGCUGUCCCAAACUCAUGUAGGGCUAAAAGCCAUGGGCUACAGUGAGGGGCGAGCUCC	chr1:205448302-205448398(-)	MIPF0000028	mir-135	135b	p1@LEMD1	ENST00000367154.1	-0.723824	0.605491	1	1	2.71639	3.44021	10.7814	6.49923
hsa-miR-136-3p	3p	MIMAT0004606	CAUCAUCGUCUCAAAUGAGUCU	AUCAUC	22	Yes	Mature_miRNA	canonical_conserved_miRNA	hsa-mir-136	MI0000475	UGAGCCCUCGGAGGACUCCAUUUGUUUUGAUGAUGGAUUCUUAUGCUCCAUCAUCGUCUCAAAUGAGUCUUCAGAGGGUUCU	chr14:100884702-100884783(+)	MIPF0000099	mir-136	127,136,337,431,433,493,432,665	p1@MEG3	Gtl2-Dio3	0.10538	1.07578	1	1	8.77732	8.67194	407.791	438.698
hsa-miR-136-5p	5p	MIMAT0000448	ACUCCAUUUGUUUUGAUGAUGGA	CUCCAU	23	Yes	Star_miRNA	canonical_conserved_miRNA	hsa-mir-136	MI0000475	UGAGCCCUCGGAGGACUCCAUUUGUUUUGAUGAUGGAUUCUUAUGCUCCAUCAUCGUCUCAAAUGAGUCUUCAGAGGGUUCU	chr14:100884702-100884783(+)	MIPF0000099	mir-136	127,136,337,431,433,493,432,665	p1@MEG3	Gtl2-Dio3	-0.227424	0.854159	1	1	5.77544	6.00287	64.0542	54.7018
hsa-miR-137-3p	3p	MIMAT0000429	UUAUUGCUUAAGAAUACGCGUAG	UAUUGC	23	Yes	Mature_miRNA	canonical_conserved_miRNA	hsa-mir-137	MI0000454	GGUCCUCUGACUCUCUUCGGUGACGGGUAUUCUUGGGUGGAUAAUACGGAUUACGUUGUUAUUGCUUAAGAAUACGCGUAGUCGAGGAGAGUACCAGCGGCA	chr1:98046070-98046171(-)	MIPF0000106	mir-137	137,2682	p1@MIR137HG	NR_046105.1	0.288312	1.22121	1	1	5.9372	5.64889	50.1018	61.2011
hsa-miR-137-5p	5p	MIMAT0037310	ACGGGUAUUCUUGGGUGGAUAAU	CGGGUA	23	Yes	Star_miRNA	canonical_conserved_miRNA	hsa-mir-137	MI0000454	GGUCCUCUGACUCUCUUCGGUGACGGGUAUUCUUGGGUGGAUAAUACGGAUUACGUUGUUAUUGCUUAAGAAUACGCGUAGUCGAGGAGAGUACCAGCGGCA	chr1:98046070-98046171(-)	MIPF0000106	mir-137	137,2682	p1@MIR137HG	NR_046105.1	1.71565	3.28444	1	1	2.13942	0.423774	1.2684	4.33282
hsa-miR-138-1-3p	3p	MIMAT0004607	GCUACUUCACAACACCAGGGCC	CUACUU	22	Yes	Star_miRNA	canonical_conserved_miRNA	hsa-mir-138-1	MI0000476	CCCUGGCAUGGUGUGGUGGGGCAGCUGGUGUUGUGAAUCAGGCCGUUGCCAAUCAGAGAACGGCUACUUCACAACACCAGGGCCACACCACACUACAGG	chr3:44114212-44114310(+)	MIPF0000075	mir-138	138-1	p@chr3:44040816..44040834,+	curation	1.56146	2.95152	1	1	3.51686	1.9554	3.8052	11.3736
hsa-miR-138-5p	5p	MIMAT0000430	AGCUGGUGUUGUGAAUCAGGCCG	GCUGGU	23	Yes	Mature_miRNA	canonical_conserved_miRNA	hsa-mir-138-1	MI0000476	CCCUGGCAUGGUGUGGUGGGGCAGCUGGUGUUGUGAAUCAGGCCGUUGCCAAUCAGAGAACGGCUACUUCACAACACCAGGGCCACACCACACUACAGG	chr3:44114212-44114310(+)	MIPF0000075	mir-138	138-1	p@chr3:44040816..44040834,+	curation	-0.442603	0.735806	1	1	7.11042	7.55302	187.723	138.109
hsa-miR-138-5p	5p	MIMAT0000430	AGCUGGUGUUGUGAAUCAGGCCG	GCUGGU	23	Yes	Mature_miRNA	canonical_conserved_miRNA	hsa-mir-138-2	MI0000455	CGUUGCUGCAGCUGGUGUUGUGAAUCAGGCCGACGAGCAGCGCAUCCUCUUACCCGGCUAUUUCACGACACCAGGGUUGCAUCA	chr16:56858518-56858601(+)	MIPF0000075	mir-138	138-2	p@chr16:56891363..56891367,+	curation	-0.127277	0.915558	1	1	6.18285	6.31012	79.275	72.5747
hsa-miR-139-3p	3p	MIMAT0004552	UGGAGACGCGGCCCUGUUGGAGU	GGAGAC	23	Yes	Mature_miRNA	canonical_conserved_miRNA	hsa-mir-139	MI0000261	GUGUAUUCUACAGUGCACGUGUCUCCAGUGUGGCUCGGAGGCUGGAGACGCGGCCCUGUUGGAGUAAC	chr11:72615063-72615130(-)	MIPF0000117	mir-139	139	p1@PDE2A	ENST00000543575.1	3.98477	15.8319	1	1	0.209436	-3.77533	0	1.0832
hsa-miR-139-5p	5p	MIMAT0000250	UCUACAGUGCACGUGUCUCCAGU	CUACAG	23	Yes	Mature_miRNA	canonical_conserved_miRNA	hsa-mir-139	MI0000261	GUGUAUUCUACAGUGCACGUGUCUCCAGUGUGGCUCGGAGGCUGGAGACGCGGCCCUGUUGGAGUAAC	chr11:72615063-72615130(-)	MIPF0000117	mir-139	139	p1@PDE2A	ENST00000543575.1	1.41804	2.67221	1	1	3.37344	1.9554	3.8052	10.2904
hsa-miR-140-3p	3p	MIMAT0004597	UACCACAGGGUAGAACCACGG	ACCACA	21	Yes	Mature_miRNA	canonical_conserved_miRNA	hsa-mir-140	MI0000456	UGUGUCUCUCUCUGUGUCCUGCCAGUGGUUUUACCCUAUGGUAGGUUACGUCAUGCUGUUCUACCACAGGGUAGAACCACGGACAGGAUACCGGGGCACC	chr16:69933081-69933180(+)	MIPF0000085	mir-140	140	p1@WWP2	ENST00000359154.2	0.208095	1.15516	1	1	10.636	10.4279	1377.48	1591.23
hsa-miR-140-5p	5p	MIMAT0000431	CAGUGGUUUUACCCUAUGGUAG	AGUGGU	22	Yes	Star_miRNA	canonical_conserved_miRNA	hsa-mir-140	MI0000456	UGUGUCUCUCUCUGUGUCCUGCCAGUGGUUUUACCCUAUGGUAGGUUACGUCAUGCUGUUCUACCACAGGGUAGAACCACGGACAGGAUACCGGGGCACC	chr16:69933081-69933180(+)	MIPF0000085	mir-140	140	p1@WWP2	ENST00000359154.2	0.176094	1.12982	1	1	7.12729	6.95119	123.669	139.733
hsa-miR-141-3p	3p	MIMAT0000432	UAACACUGUCUGGUAAAGAUGG	AACACU	22	Yes	Mature_miRNA	canonical_conserved_miRNA	hsa-mir-141	MI0000457	CGGCCGGCCCUGGGUCCAUCUUCCAGUACAGUGUUGGAUGGUCUAAUUGUGAAGCUCCUAACACUGUCUGGUAAAGAUGGCUCCCGGGUGGGUUC	chr12:6964097-6964191(+)	MIPF0000019	mir-8	141,200c	p1@ENST00000537269	ENST00000607161.1	1.26344	2.40068	1	1	0.763699	-0.499744	0.6342	1.62481
hsa-miR-141-5p	5p	MIMAT0004598	CAUCUUCCAGUACAGUGUUGGA	AUCUUC	22	Yes	Star_miRNA	canonical_conserved_miRNA	hsa-mir-141	MI0000457	CGGCCGGCCCUGGGUCCAUCUUCCAGUACAGUGUUGGAUGGUCUAAUUGUGAAGCUCCUAACACUGUCUGGUAAAGAUGGCUCCCGGGUGGGUUC	chr12:6964097-6964191(+)	MIPF0000019	mir-8	141,200c	p1@ENST00000537269	ENST00000607161.1	-4.1991	0.0544432	1	1	-3.77533	0.423774	1.2684	0
hsa-miR-142-3p	3p	MIMAT0000434	UGUAGUGUUUCCUACUUUAUGGA	GUAGUG	23	Yes	Mature_miRNA	canonical_conserved_miRNA	hsa-mir-142	MI0000458	GACAGUGCAGUCACCCAUAAAGUAGAAAGCACUACUAACAGCACUGGAGGGUGUAGUGUUUCCUACUUUAUGGAUGAGUGUACUGUG	chr17:58331232-58331318(-)	MIPF0000084	mir-142	142,4736	p1@AX721088	ENST00000579003.1	0.0345436	1.02423	1	1	1.73233	1.69779	3.171	3.24961
hsa-miR-142-5p	5p	MIMAT0000433	CAUAAAGUAGAAAGCACUACU	AUAAAG	21	Yes	Star_miRNA	canonical_conserved_miRNA	hsa-mir-142	MI0000458	GACAGUGCAGUCACCCAUAAAGUAGAAAGCACUACUAACAGCACUGGAGGGUGUAGUGUUUCCUACUUUAUGGAUGAGUGUACUGUG	chr17:58331232-58331318(-)	MIPF0000084	mir-142	142,4736	p1@AX721088	ENST00000579003.1	0.894526	1.859	1	1	2.59231	1.69779	3.171	5.95762
hsa-miR-143-3p	3p	MIMAT0000435	UGAGAUGAAGCACUGUAGCUC	GAGAUG	21	Yes	Mature_miRNA	canonical_conserved_miRNA	hsa-mir-143	MI0000459	GCGCAGCGCCCUGUCUCCCAGCCUGAGGUGCAGUGCUGCAUCUCUGGUCAGUUGGGAGUCUGAGAUGAAGCACUGUAGCUCAGGAAGAGAGAAGUUGUUCUGCAGC	chr5:149428918-149429023(+)	MIPF0000094	mir-143	143,145	p1@MIR143HG	NR_027180	-0.0515145	0.964923	1	1	14.274	14.3255	20530.3	19810.2
hsa-miR-143-5p	5p	MIMAT0004599	GGUGCAGUGCUGCAUCUCUGGU	GUGCAG	22	Yes	Star_miRNA	canonical_conserved_miRNA	hsa-mir-143	MI0000459	GCGCAGCGCCCUGUCUCCCAGCCUGAGGUGCAGUGCUGCAUCUCUGGUCAGUUGGGAGUCUGAGAUGAAGCACUGUAGCUCAGGAAGAGAGAAGUUGUUCUGCAGC	chr5:149428918-149429023(+)	MIPF0000094	mir-143	143,145	p1@MIR143HG	NR_027180	-0.0473482	0.967713	1	1	7.81968	7.86702	233.386	225.848
hsa-miR-144-5p	5p	MIMAT0004600	GGAUAUCAUCAUAUACUGUAAG	GAUAUC	22	Yes	Mature_miRNA	canonical_conserved_miRNA	hsa-mir-144	MI0000460	UGGGGCCCUGGCUGGGAUAUCAUCAUAUACUGUAAGUUUGCGAUGAGACACUACAGUAUAGAUGAUGUACUAGUCCGGGCACCCCC	chr17:28861533-28861618(-)	MIPF0000093	mir-144	144,451a,451b,4732	p1@MIR4732	ENST00000582320.2	4.53903	23.2479	1	1	0.763699	-3.77533	0	1.62481
hsa-miR-145-3p	3p	MIMAT0004601	GGAUUCCUGGAAAUACUGUUCU	GAUUCC	22	Yes	Star_miRNA	canonical_conserved_miRNA	hsa-mir-145	MI0000461	CACCUUGUCCUCACGGUCCAGUUUUCCCAGGAAUCCCUUAGAUGCUAAGAUGGGGAUUCCUGGAAAUACUGUUCUUGAGGUCAUGGUU	chr5:149430646-149430733(+)	MIPF0000079	mir-145	143,145	p1@MIR143HG	NR_027180	0.29473	1.22666	1	1	8.34204	8.04731	264.462	324.42
hsa-miR-145-5p	5p	MIMAT0000437	GUCCAGUUUUCCCAGGAAUCCCU	UCCAGU	23	Yes	Mature_miRNA	canonical_conserved_miRNA	hsa-mir-145	MI0000461	CACCUUGUCCUCACGGUCCAGUUUUCCCAGGAAUCCCUUAGAUGCUAAGAUGGGGAUUCCUGGAAAUACUGUUCUUGAGGUCAUGGUU	chr5:149430646-149430733(+)	MIPF0000079	mir-145	143,145	p1@MIR143HG	NR_027180	0.0525264	1.03708	1	1	10.3722	10.3197	1277.91	1325.3
hsa-miR-1468-5p	5p	MIMAT0006789	CUCCGUUUGCCUGUUUCGCUG	UCCGUU	21	NO	-	non-canonical_miRNA	hsa-mir-1468	MI0003782	GGUGGGUGGUUUCUCCGUUUGCCUGUUUCGCUGAUGUGCAUUCAACUCAUUCUCAGCAAAAUAAGCAAAUGGAAAAUUCGUCCAUC	chrX:63786002-63786087(-)	MIPF0000777	mir-1468	1468	p@chrX:63029135..63029150,-	curation	-1.12597	0.458192	1	1	-0.7022	0.423774	1.2684	0.541602
hsa-miR-146a-3p	3p	MIMAT0004608	CCUCUGAAAUUCAGUUCUUCAG	CUCUGA	22	Yes	Star_miRNA	canonical_conserved_miRNA	hsa-mir-146a	MI0000477	CCGAUGUGUAUCCUCAGCUUUGAGAACUGAAUUCCAUGGGUUGUGUCAGUGUCAGACCUCUGAAAUUCAGUUCUUCAGCUGGGAUAUCUCUGUCAUCGU	chr5:160485352-160485450(+)	MIPF0000103	mir-146	146a	p1@uc003lyl.3	ENST00000517927.1	-4.1991	0.0544432	1	1	-3.77533	0.423774	1.2684	0
hsa-miR-146a-5p	5p	MIMAT0000449	UGAGAACUGAAUUCCAUGGGUU	GAGAAC	22	Yes	Mature_miRNA	canonical_conserved_miRNA	hsa-mir-146a	MI0000477	CCGAUGUGUAUCCUCAGCUUUGAGAACUGAAUUCCAUGGGUUGUGUCAGUGUCAGACCUCUGAAAUUCAGUUCUUCAGCUGGGAUAUCUCUGUCAUCGU	chr5:160485352-160485450(+)	MIPF0000103	mir-146	146a	p1@uc003lyl.3	ENST00000517927.1	0.0553563	1.03912	1	1	8.55853	8.50317	362.763	376.955
hsa-miR-146b-3p	3p	MIMAT0004766	GCCCUGUGGACUCAGUUCUGGU	CCCUGU	22	Yes	Star_miRNA	canonical_conserved_miRNA	hsa-mir-146b	MI0003129	CCUGGCACUGAGAACUGAAUUCCAUAGGCUGUGAGCUCUAGCAAUGCCCUGUGGACUCAGUUCUGGUGCCCGG	chr10:102436512-102436584(+)	MIPF0000103	mir-146	146b	p@chr10:104195519..104195534,+	curation	0.448592	1.36471	1	1	4.44209	3.9935	15.855	21.6641
hsa-miR-146b-5p	5p	MIMAT0002809	UGAGAACUGAAUUCCAUAGGCUG	GAGAAC	23	Yes	Mature_miRNA	canonical_conserved_miRNA	hsa-mir-146b	MI0003129	CCUGGCACUGAGAACUGAAUUCCAUAGGCUGUGAGCUCUAGCAAUGCCCUGUGGACUCAGUUCUGGUGCCCGG	chr10:102436512-102436584(+)	MIPF0000103	mir-146	146b	p@chr10:104195519..104195534,+	curation	0.272348	1.20777	1	1	9.00577	8.73343	425.548	513.981
hsa-miR-147b-3p	3p	MIMAT0004928	GUGUGCGGAAAUGCUUCUGCU	UGUGCG	21	Yes	Mature_miRNA	canonical_conserved_miRNA	hsa-mir-147b	MI0005544	UAUAAAUCUAGUGGAAACAUUUCUGCACAAACUAGAUUCUGGACACCAGUGUGCGGAAAUGCUUCUGCUACAUUUUUAGG	chr15:45433050-45433129(+)	MIPF0000105	mir-147	147b	p1@C15orf48	ENST00000344300.3	-0.220819	0.858078	1	1	1.16314	1.38396	2.5368	2.16641
hsa-miR-147b-5p	5p	MIMAT0037331	UGGAAACAUUUCUGCACAAACU	GGAAAC	22	Yes	Star_miRNA	canonical_conserved_miRNA	hsa-mir-147b	MI0005544	UAUAAAUCUAGUGGAAACAUUUCUGCACAAACUAGAUUCUGGACACCAGUGUGCGGAAAUGCUUCUGCUACAUUUUUAGG	chr15:45433050-45433129(+)	MIPF0000105	mir-147	147b	p1@C15orf48	ENST00000344300.3	1.66288	3.16649	1	1	1.16314	-0.499744	0.6342	2.16641
hsa-miR-148a-3p	3p	MIMAT0000243	UCAGUGCACUACAGAACUUUGU	CAGUGC	22	Yes	Mature_miRNA	canonical_conserved_miRNA	hsa-mir-148a	MI0000253	GAGGCAAAGUUCUGAGACACUCCGACUCUGAGUAUGAUAGAAGUCAGUGCACUACAGAACUUUGUCUC	chr7:25949919-25949986(-)	MIPF0000056	mir-148	148a	p@chr7:25990767..25990800,-	XR_158815	-1.1515	0.450156	1	1	14.2191	15.3706	42365.2	19070.9
hsa-miR-148a-5p	5p	MIMAT0004549	AAAGUUCUGAGACACUCCGACU	AAGUUC	22	Yes	Star_miRNA	canonical_conserved_miRNA	hsa-mir-148a	MI0000253	GAGGCAAAGUUCUGAGACACUCCGACUCUGAGUAUGAUAGAAGUCAGUGCACUACAGAACUUUGUCUC	chr7:25949919-25949986(-)	MIPF0000056	mir-148	148a	p@chr7:25990767..25990800,-	XR_158815	-0.164514	0.892229	1	1	6.66324	6.82775	113.522	101.28
hsa-miR-148b-3p	3p	MIMAT0000759	UCAGUGCAUCACAGAACUUUGU	CAGUGC	22	Yes	Mature_miRNA	canonical_conserved_miRNA	hsa-mir-148b	MI0000811	CAAGCACGAUUAGCAUUUGAGGUGAAGUUCUGUUAUACACUCAGGCUGUGGCUCUCUGAAAGUCAGUGCAUCACAGAACUUUGUCUCGAAAGCUUUCUA	chr12:54337216-54337314(+)	MIPF0000056	mir-148	148b	p1@COPZ1	ENST00000551412.1	-0.563364	0.676722	1	1	10.5437	11.1071	2205.75	1492.66
hsa-miR-148b-5p	5p	MIMAT0004699	AAGUUCUGUUAUACACUCAGGC	AGUUCU	22	Yes	Star_miRNA	canonical_conserved_miRNA	hsa-mir-148b	MI0000811	CAAGCACGAUUAGCAUUUGAGGUGAAGUUCUGUUAUACACUCAGGCUGUGGCUCUCUGAAAGUCAGUGCAUCACAGAACUUUGUCUCGAAAGCUUUCUA	chr12:54337216-54337314(+)	MIPF0000056	mir-148	148b	p1@COPZ1	ENST00000551412.1	-0.165426	0.891665	1	1	3.70835	3.87378	14.5866	12.9985
hsa-miR-149-5p	5p	MIMAT0000450	UCUGGCUCCGUGUCUUCACUCCC	CUGGCU	23	Yes	Mature_miRNA	canonical_conserved_miRNA	hsa-mir-149	MI0000478	GCCGGCGCCCGAGCUCUGGCUCCGUGUCUUCACUCCCGUGCUUGUCCGAGGAGGGAGGGAGGGACGGGGGCUGUGCUGGGGCAGCUGGA	chr2:240456001-240456089(+)	MIPF0000274	mir-149	149	p1@GPC1	NM_002081	-0.442382	0.735918	1	1	5.56048	6.00287	64.0542	47.1194
hsa-miR-150-5p	5p	MIMAT0000451	UCUCCCAACCCUUGUACCAGUG	CUCCCA	22	Yes	Mature_miRNA	canonical_conserved_miRNA	hsa-mir-150	MI0000479	CUCCCCAUGGCCCUGUCUCCCAACCCUUGUACCAGUGCUGGGCUCAGACCCUGGUACAGGCCUGGGGGACAGGGACCUGGGGAC	chr19:49500785-49500868(-)	MIPF0000197	mir-150	150	p1@MIR150	curation	2.9563	7.76132	1	1	2.45656	-0.499744	0.6342	5.41602
hsa-miR-151a-3p	3p	MIMAT0000757	CUAGACUGAAGCUCCUUGAGG	UAGACU	21	NO	Mature_miRNA	canonical_conserved_miRNA	hsa-mir-151a	MI0000809	UUUCCUGCCCUCGAGGAGCUCACAGUCUAGUAUGUCUCAUCCCCUACUAGACUGAAGCUCCUUGAGGACAGGGAUGGUCAUACUCACCUC	chr8:140732564-140732653(-)	MIPF0000057	mir-28	151a	p1@PTK2	ENST00000522684.1	-0.599094	0.660168	1	1	11.4926	12.0916	4364.57	2881.32
hsa-miR-151a-5p	5p	MIMAT0004697	UCGAGGAGCUCACAGUCUAGU	CGAGGA	21	NO	Mature_miRNA	canonical_conserved_miRNA	hsa-mir-151a	MI0000809	UUUCCUGCCCUCGAGGAGCUCACAGUCUAGUAUGUCUCAUCCCCUACUAGACUGAAGCUCCUUGAGGACAGGGAUGGUCAUACUCACCUC	chr8:140732564-140732653(-)	MIPF0000057	mir-28	151a	p1@PTK2	ENST00000522684.1	0.49836	1.41261	1	1	7.60369	7.10533	137.621	194.435
hsa-miR-151b	5p	MIMAT0010214	UCGAGGAGCUCACAGUCU	CGAGGA	18	NO	-	non-canonical_miRNA	hsa-mir-151b	MI0003772	ACCUCUGAUGUGUCAGUCUCUCUUCAGGGCUCCCGAGACACAGAAACAGACACCUGCCCUCGAGGAGCUCACAGUCUAGACAAACAAACCCAGGGU	chr14:100109419-100109514(-)	MIPF0000057	mir-28	342,151b	Unknown	Unknown	1.08403	2.11995	1	1	5.64098	4.55695	23.4654	49.8274
hsa-miR-152-3p	3p	MIMAT0000438	UCAGUGCAUGACAGAACUUGG	CAGUGC	21	Yes	Mature_miRNA	canonical_conserved_miRNA	hsa-mir-152	MI0000462	UGUCCCCCCCGGCCCAGGUUCUGUGAUACACUCCGACUCGGGCUCUGGAGCAGUCAGUGCAUGACAGAACUUGGGCCCGGAAGGACC	chr17:48037161-48037247(-)	MIPF0000056	mir-148	152,10226	p1@COPZ2	NM_016429	-0.0909351	0.938914	1	1	11.8182	11.9091	3845.79	3610.86
hsa-miR-152-5p	5p	MIMAT0026479	AGGUUCUGUGAUACACUCCGACU	GGUUCU	23	Yes	Star_miRNA	canonical_conserved_miRNA	hsa-mir-152	MI0000462	UGUCCCCCCCGGCCCAGGUUCUGUGAUACACUCCGACUCGGGCUCUGGAGCAGUCAGUGCAUGACAGAACUUGGGCCCGGAAGGACC	chr17:48037161-48037247(-)	MIPF0000056	mir-148	152,10226	p1@COPZ2	NM_016429	-1.00332	0.498849	1	1	4.73398	5.7373	53.2728	26.5385
hsa-miR-1538	5p	MIMAT0007400	CGGCCCGGGCUGCUGCUGUUCCU	GGCCCG	23	NO	-	non-canonical_miRNA	hsa-mir-1538	MI0007259	GGGAACAGCAGCAACAUGGGCCUCGCUUCCUGCCGGCGCGGCCCGGGCUGCUGCUGUUCCU	chr16:69565808-69565868(-)	MIPF0000903	mir-1538	1538	Unknown	Unknown	-4.75764	0.0369663	1	1	-3.77533	0.982315	1.9026	0
hsa-miR-154-3p	3p	MIMAT0000453	AAUCAUACACGGUUGACCUAUU	AUCAUA	22	Yes	Mature_miRNA	canonical_conserved_miRNA	hsa-mir-154	MI0000480	GUGGUACUUGAAGAUAGGUUAUCCGUGUUGCCUUCGCUUUAUUUGUGACGAAUCAUACACGGUUGACCUAUUUUUCAGUACCAA	chr14:101059755-101059838(+)	MIPF0000018	mir-154	134,154,299,376c,369,376a-1,377,379,380,381,382,323a,329-1,329-2,409,412,410,376b,485,487a,494,495,496,539,544a,376a-2,487b,411,654,655,656,758,668,1185-2,1185-1,300,541,889,543,1197,1193,323b	p1@MEG3	Gtl2-Dio3	-1.17331	0.443404	1	1	4.92613	6.09944	68.4936	30.3297
hsa-miR-154-5p	5p	MIMAT0000452	UAGGUUAUCCGUGUUGCCUUCG	AGGUUA	22	Yes	Mature_miRNA	canonical_conserved_miRNA	hsa-mir-154	MI0000480	GUGGUACUUGAAGAUAGGUUAUCCGUGUUGCCUUCGCUUUAUUUGUGACGAAUCAUACACGGUUGACCUAUUUUUCAGUACCAA	chr14:101059755-101059838(+)	MIPF0000018	mir-154	134,154,299,376c,369,376a-1,377,379,380,381,382,323a,329-1,329-2,409,412,410,376b,485,487a,494,495,496,539,544a,376a-2,487b,411,654,655,656,758,668,1185-2,1185-1,300,541,889,543,1197,1193,323b	p1@MEG3	Gtl2-Dio3	-0.170704	0.888409	1	1	4.81948	4.99019	31.71	28.1633
hsa-miR-155-3p	3p	MIMAT0004658	CUCCUACAUAUUAGCAUUAACA	UCCUAC	22	Yes	Star_miRNA	canonical_conserved_miRNA	hsa-mir-155	MI0000681	CUGUUAAUGCUAAUCGUGAUAGGGGUUUUUGCCUCCAACUGACUCCUACAUAUUAGCAUUAACAG	chr21:25573980-25574044(+)	MIPF0000157	mir-155	155	p1@MIR155HG	NR_001458	-0.218616	0.85939	1	1	0.763699	0.982315	1.9026	1.62481
hsa-miR-155-5p	5p	MIMAT0000646	UUAAUGCUAAUCGUGAUAGGGGUU	UAAUGC	24	Yes	Mature_miRNA	canonical_conserved_miRNA	hsa-mir-155	MI0000681	CUGUUAAUGCUAAUCGUGAUAGGGGUUUUUGCCUCCAACUGACUCCUACAUAUUAGCAUUAACAG	chr21:25573980-25574044(+)	MIPF0000157	mir-155	155	p1@MIR155HG	NR_001458	-0.608087	0.656066	1	1	10.5411	11.1492	2271.07	1489.95
hsa-miR-15a-5p	5p	MIMAT0000068	UAGCAGCACAUAAUGGUUUGUG	AGCAGC	22	Yes	Mature_miRNA	canonical_conserved_miRNA	hsa-mir-15a	MI0000069	CCUUGGAGUAAAGUAGCAGCACAUAAUGGUUUGUGGAUUUUGAAAAGGUGCAGGCCAUAUUGUGCUGCCUCAAAAAUACAAGG	chr13:50049119-50049201(-)	MIPF0000006	mir-15	15a,16-1	p1@DLEU2	NR_002612	0.199347	1.14818	1	1	5.4032	5.20385	36.7836	42.245
hsa-miR-15b-3p	3p	MIMAT0004586	CGAAUCAUUAUUUGCUGCUCUA	GAAUCA	22	Yes	Star_miRNA	canonical_conserved_miRNA	hsa-mir-15b	MI0000438	UUGAGGCCUUAAAGUACUGUAGCAGCACAUCAUGGUUUACAUGCUACAGUCAAGAUGCGAAUCAUUAUUUGCUGCUCUAGAAAUUUAAGGAAAUUCAU	chr3:160404588-160404685(+)	MIPF0000006	mir-15	16-2,15b	p1@SMC4	ENST00000467468.1	0.132599	1.09627	1	1	6.68618	6.55359	93.8616	102.904
hsa-miR-15b-5p	5p	MIMAT0000417	UAGCAGCACAUCAUGGUUUACA	AGCAGC	22	Yes	Mature_miRNA	canonical_conserved_miRNA	hsa-mir-15b	MI0000438	UUGAGGCCUUAAAGUACUGUAGCAGCACAUCAUGGUUUACAUGCUACAGUCAAGAUGCGAAUCAUUAUUUGCUGCUCUAGAAAUUUAAGGAAAUUCAU	chr3:160404588-160404685(+)	MIPF0000006	mir-15	16-2,15b	p1@SMC4	ENST00000467468.1	-0.156323	0.897309	1	1	7.3967	7.55302	187.723	168.438
hsa-miR-16-1-3p	3p	MIMAT0004489	CCAGUAUUAACUGUGCUGCUGA	CAGUAU	22	Yes	Star_miRNA	canonical_conserved_miRNA	hsa-mir-16-1	MI0000070	GUCAGCAGUGCCUUAGCAGCACGUAAAUAUUGGCGUUAAGAUUCUAAAAUUAUCUCCAGUAUUAACUGUGCUGCUGAAGUAAGGUUGAC	chr13:50048973-50049061(-)	MIPF0000006	mir-15	15a,16-1	p1@DLEU2	NR_002612	1.2258	2.33884	1	1	4.57915	3.35336	10.1472	23.8305
hsa-miR-16-2-3p	3p	MIMAT0004518	CCAAUAUUACUGUGCUGCUUUA	CAAUAU	22	Yes	Star_miRNA	canonical_conserved_miRNA	hsa-mir-16-2	MI0000115	GUUCCACUCUAGCAGCACGUAAAUAUUGGCGUAGUGAAAUAUAUAUUAAACACCAAUAUUACUGUGCUGCUUUAGUGUGAC	chr3:160404745-160404825(+)	MIPF0000006	mir-15	16-2,15b	p1@SMC4	ENST00000467468.1	1.10384	2.14926	1	1	8.29306	7.18922	145.866	313.588
hsa-miR-16-5p	5p	MIMAT0000069	UAGCAGCACGUAAAUAUUGGCG	AGCAGC	22	Yes	Mature_miRNA	canonical_conserved_miRNA	hsa-mir-16-1	MI0000070	GUCAGCAGUGCCUUAGCAGCACGUAAAUAUUGGCGUUAAGAUUCUAAAAUUAUCUCCAGUAUUAACUGUGCUGCUGAAGUAAGGUUGAC	chr13:50048973-50049061(-)	MIPF0000006	mir-15	15a,16-1	p1@DLEU2	NR_002612	0.457309	1.37298	1	1	10.4904	10.0331	1047.7	1438.5
hsa-miR-16-5p	5p	MIMAT0000069	UAGCAGCACGUAAAUAUUGGCG	AGCAGC	22	Yes	Mature_miRNA	canonical_conserved_miRNA	hsa-mir-16-2	MI0000115	GUUCCACUCUAGCAGCACGUAAAUAUUGGCGUAGUGAAAUAUAUAUUAAACACCAAUAUUACUGUGCUGCUUUAGUGUGAC	chr3:160404745-160404825(+)	MIPF0000006	mir-15	16-2,15b	p1@SMC4	ENST00000467468.1	0.453521	1.36938	1	1	10.4779	10.0243	1041.36	1426.04
hsa-miR-17-3p	3p	MIMAT0000071	ACUGCAGUGAAGGCACUUGUAG	CUGCAG	22	Yes	Star_miRNA	canonical_conserved_miRNA	hsa-mir-17	MI0000071	GUCAGAAUAAUGUCAAAGUGCUUACAGUGCAGGUAGUGAUAUGUGCAUCUACUGCAGUGAAGGCACUUGUAGCAUUAUGGUGAC	chr13:91350605-91350688(+)	MIPF0000001	mir-17	17,18a,19a,19b-1,20a,92a-1	p1@MIR17HG	NR_027349	1.71565	3.28444	1	1	2.13942	0.423774	1.2684	4.33282
hsa-miR-17-5p	5p	MIMAT0000070	CAAAGUGCUUACAGUGCAGGUAG	AAAGUG	23	Yes	Mature_miRNA	canonical_conserved_miRNA	hsa-mir-17	MI0000071	GUCAGAAUAAUGUCAAAGUGCUUACAGUGCAGGUAGUGAUAUGUGCAUCUACUGCAGUGAAGGCACUUGUAGCAUUAUGGUGAC	chr13:91350605-91350688(+)	MIPF0000001	mir-17	17,18a,19a,19b-1,20a,92a-1	p1@MIR17HG	NR_027349	0.143656	1.1047	1	1	9.28289	9.13924	563.804	622.843
hsa-miR-181a-2-3p	3p	MIMAT0004558	ACCACUGACCGUUGACUGUACC	CCACUG	22	Yes	Star_miRNA	canonical_conserved_miRNA	hsa-mir-181a-2	MI0000269	AGAAGGGCUAUCAGGCCAGCCUUCAGAGGACUCCAAGGAACAUUCAACGCUGUCGGUGAGUUUGGGAUUUGAAAAAACCACUGACCGUUGACUGUACCUUGGGGUCCUUA	chr9:124692442-124692551(+)	MIPF0000007	mir-181	181a-2,181b-2	p1@MIR181A2HG	NR_038975	0.803559	1.7454	1	1	6.62417	5.82061	56.4438	98.5716
hsa-miR-181a-3p	3p	MIMAT0000270	ACCAUCGACCGUUGAUUGUACC	CCAUCG	22	Yes	Star_miRNA	canonical_conserved_miRNA	hsa-mir-181a-1	MI0000289	UGAGUUUUGAGGUUGCUUCAGUGAACAUUCAACGCUGUCGGUGAGUUUGGAAUUAAAAUCAAAACCAUCGACCGUUGAUUGUACCCUAUGGCUAACCAUCAUCUACUCCA	chr1:198859044-198859153(-)	MIPF0000007	mir-181	181b-1,181a-1	p1@LOC100131234	NR_040073	1.2665	2.40578	1	1	8.62138	7.35488	163.624	393.745
hsa-miR-181a-5p	5p	MIMAT0000256	AACAUUCAACGCUGUCGGUGAGU	ACAUUC	23	Yes	Mature_miRNA	canonical_conserved_miRNA	hsa-mir-181a-1	MI0000289	UGAGUUUUGAGGUUGCUUCAGUGAACAUUCAACGCUGUCGGUGAGUUUGGAAUUAAAAUCAAAACCAUCGACCGUUGAUUGUACCCUAUGGCUAACCAUCAUCUACUCCA	chr1:198859044-198859153(-)	MIPF0000007	mir-181	181b-1,181a-1	p1@LOC100131234	NR_040073	0.581193	1.49609	1	1	9.93559	9.3544	654.495	979.217
hsa-miR-181a-5p	5p	MIMAT0000256	AACAUUCAACGCUGUCGGUGAGU	ACAUUC	23	Yes	Mature_miRNA	canonical_conserved_miRNA	hsa-mir-181a-2	MI0000269	AGAAGGGCUAUCAGGCCAGCCUUCAGAGGACUCCAAGGAACAUUCAACGCUGUCGGUGAGUUUGGGAUUUGAAAAAACCACUGACCGUUGACUGUACCUUGGGGUCCUUA	chr9:124692442-124692551(+)	MIPF0000007	mir-181	181a-2,181b-2	p1@MIR181A2HG	NR_038975	0.581193	1.49609	1	1	9.93559	9.3544	654.495	979.217
hsa-miR-181b-2-3p	3p	MIMAT0031893	CUCACUGAUCAAUGAAUGCA	UCACUG	20	Yes	Star_miRNA	canonical_conserved_miRNA	hsa-mir-181b-2	MI0000683	CUGAUGGCUGCACUCAACAUUCAUUGCUGUCGGUGGGUUUGAGUCUGAAUCAACUCACUGAUCAAUGAAUGCAAACUGCGGACCAAACA	chr9:124693710-124693798(+)	MIPF0000007	mir-181	181a-2,181b-2	p1@MIR181A2HG	NR_038975	5.91475	60.3278	1	1	2.13942	-3.77533	0	4.33282
hsa-miR-181b-3p	3p	MIMAT0022692	CUCACUGAACAAUGAAUGCAA	UCACUG	21	Yes	Star_miRNA	canonical_conserved_miRNA	hsa-mir-181b-1	MI0000270	CCUGUGCAGAGAUUAUUUUUUAAAAGGUCACAAUCAACAUUCAUUGCUGUCGGUGGGUUGAACUGUGUGGACAAGCUCACUGAACAAUGAAUGCAACUGUGGCCCCGCUU	chr1:198858873-198858982(-)	MIPF0000007	mir-181	181b-1,181a-1	p1@LOC100131234	NR_040073	3.07603	8.43293	1	1	5.43966	2.36363	5.0736	43.3282
hsa-miR-181b-5p	5p	MIMAT0000257	AACAUUCAUUGCUGUCGGUGGGU	ACAUUC	23	Yes	Mature_miRNA	canonical_conserved_miRNA	hsa-mir-181b-1	MI0000270	CCUGUGCAGAGAUUAUUUUUUAAAAGGUCACAAUCAACAUUCAUUGCUGUCGGUGGGUUGAACUGUGUGGACAAGCUCACUGAACAAUGAAUGCAACUGUGGCCCCGCUU	chr1:198858873-198858982(-)	MIPF0000007	mir-181	181b-1,181a-1	p1@LOC100131234	NR_040073	0.00764442	1.00531	1	1	8.50576	8.49812	361.494	363.415
hsa-miR-181b-5p	5p	MIMAT0000257	AACAUUCAUUGCUGUCGGUGGGU	ACAUUC	23	Yes	Mature_miRNA	canonical_conserved_miRNA	hsa-mir-181b-2	MI0000683	CUGAUGGCUGCACUCAACAUUCAUUGCUGUCGGUGGGUUUGAGUCUGAAUCAACUCACUGAUCAAUGAAUGCAAACUGCGGACCAAACA	chr9:124693710-124693798(+)	MIPF0000007	mir-181	181a-2,181b-2	p1@MIR181A2HG	NR_038975	-0.0230459	0.984153	1	1	8.6489	8.67194	407.791	401.327
hsa-miR-181c-3p	3p	MIMAT0004559	AACCAUCGACCGUUGAGUGGAC	ACCAUC	22	Yes	Star_miRNA	canonical_conserved_miRNA	hsa-mir-181c	MI0000271	CGGAAAAUUUGCCAAGGGUUUGGGGGAACAUUCAACCUGUCGGUGAGUUUGGGCAGCUCAGGCAAACCAUCGACCGUUGAGUGGACCCUGAGGCCUGGAAUUGCCAUCCU	chr19:13874699-13874808(+)	MIPF0000007	mir-181	181c,181d	p@chr19:13976011..13976059,+	ENST00000591161.1	0.0675782	1.04796	1	1	4.87379	4.80621	27.9048	29.2465
hsa-miR-181c-5p	5p	MIMAT0000258	AACAUUCAACCUGUCGGUGAGU	ACAUUC	22	Yes	Mature_miRNA	canonical_conserved_miRNA	hsa-mir-181c	MI0000271	CGGAAAAUUUGCCAAGGGUUUGGGGGAACAUUCAACCUGUCGGUGAGUUUGGGCAGCUCAGGCAAACCAUCGACCGUUGAGUGGACCCUGAGGCCUGGAAUUGCCAUCCU	chr19:13874699-13874808(+)	MIPF0000007	mir-181	181c,181d	p@chr19:13976011..13976059,+	ENST00000591161.1	0.441632	1.35814	1	1	2.13942	1.69779	3.171	4.33282
hsa-miR-181d-5p	5p	MIMAT0002821	AACAUUCAUUGUUGUCGGUGGGU	ACAUUC	23	Yes	Mature_miRNA	canonical_conserved_miRNA	hsa-mir-181d	MI0003139	GUCCCCUCCCCUAGGCCACAGCCGAGGUCACAAUCAACAUUCAUUGUUGUCGGUGGGUUGUGAGGACUGAGGCCAGACCCACCGGGGGAUGAAUGUCACUGUGGCUGGGCCAGACACGGCUUAAGGGGAAUGGGGAC	chr19:13874875-13875011(+)	MIPF0000007	mir-181	181c,181d	p@chr19:13976011..13976059,+	ENST00000591161.1	-0.634367	0.644223	1	1	6.61623	7.25059	152.208	98.03
hsa-miR-182-5p	5p	MIMAT0000259	UUUGGCAAUGGUAGAACUCACACU	UUGGCA	24	Yes	Mature_miRNA	canonical_conserved_miRNA	hsa-mir-182	MI0000272	GAGCUGCUUGCCUCCCCCCGUUUUUGGCAAUGGUAGAACUCACACUGGUGAGGUAACAGGAUCCGGUGGUUCUAGACUUGCCAACUAUGGGGCGAGGACUCAGCCGGCAC	chr7:129770383-129770492(-)	MIPF0000116	mir-182	96,182,183	p@chr7:129420052..129420074,-	curation	0.219045	1.16396	1	1	4.61148	4.39243	20.9286	24.3721
hsa-miR-1827	5p	MIMAT0006767	UGAGGCAGUAGAUUGAAU	GAGGCA	18	NO	-	non-canonical_miRNA	hsa-mir-1827	MI0008195	UCAGCAGCACAGCCUUCAGCCUAAAGCAAUGAGAAGCCUCUGAAAGGCUGAGGCAGUAGAUUGAAU	chr12:100189884-100189949(+)	MIPF0000646	mir-1827	1827	Unknown	Unknown	-0.220819	0.858078	1	1	1.16314	1.38396	2.5368	2.16641
hsa-miR-183-5p	5p	MIMAT0000261	UAUGGCACUGGUAGAAUUCACU	AUGGCA	22	Yes	Mature_miRNA	canonical_conserved_miRNA	hsa-mir-183	MI0000273	CCGCAGAGUGUGACUCCUGUUCUGUGUAUGGCACUGGUAGAAUUCACUGUGAACAGUCUCAGUCAGUGAAUUACCGAAGGGCCAUAAACAGAGCAGAGACAGAUCCACGA	chr7:129774905-129775014(-)	MIPF0000066	mir-183	96,182,183	p@chr7:129420052..129420074,-	curation	0.280181	1.21435	1	1	4.33001	4.04983	16.4892	20.0393
hsa-miR-184	5p	MIMAT0000454	UGGACGGAGAACUGAUAAGGGU	GGACGG	22	NO	Mature_miRNA	canonical_conserved_miRNA	hsa-mir-184	MI0000481	CCAGUCACGUCCCCUUAUCACUUUUCCAGCCCAGCUUUGUGACUGUAAGUGUUGGACGGAGAACUGAUAAGGGUAGGUGAUUGA	chr15:79209788-79209871(+)	MIPF0000059	mir-184	184	p1@MIR184	curation	-0.0973815	0.934728	1	1	7.60369	7.70107	208.018	194.435
hsa-miR-1843	5p	MIMAT0039764	UAUGGAGGUCUCUGUCUGGC	AUGGAG	20	NO	-	non-canonical_miRNA	hsa-mir-1843	MI0032314	GCAGCGAUCCUACAUAAAUAUAUGGAGGUCUCUGUCUGGCUUAGGACAGCUGGCUAAGUCUGAUCGUUCCCCUCCGUACAGCCUUUAAAACUGCCACUCUAAAUACUUGG	chr1:175968370-175968479(-)	-	-	1843	Unknown	Unknown	-0.774866	0.584443	1	1	3.03511	3.80997	13.9524	8.12403
hsa-miR-185-3p	3p	MIMAT0004611	AGGGGCUGGCUUUCCUCUGGUC	GGGGCU	22	Yes	Star_miRNA	canonical_conserved_miRNA	hsa-mir-185	MI0000482	AGGGGGCGAGGGAUUGGAGAGAAAGGCAGUUCCUGAUGGUCCCCUCCCCAGGGGCUGGCUUUCCUCUGGUCCUUCCCUCCCA	chr22:20033139-20033220(+)	MIPF0000202	mir-185	185	p1@C22orf25	NM_152906	-1.18958	0.43843	1	1	3.58355	4.77313	27.2706	11.9152
hsa-miR-185-5p	5p	MIMAT0000455	UGGAGAGAAAGGCAGUUCCUGA	GGAGAG	22	Yes	Mature_miRNA	canonical_conserved_miRNA	hsa-mir-185	MI0000482	AGGGGGCGAGGGAUUGGAGAGAAAGGCAGUUCCUGAUGGUCCCCUCCCCAGGGGCUGGCUUUCCUCUGGUCCUUCCCUCCCA	chr22:20033139-20033220(+)	MIPF0000202	mir-185	185	p1@C22orf25	NM_152906	0.239131	1.18028	1	1	9.27409	9.03495	524.484	619.051
hsa-miR-186-5p	5p	MIMAT0000456	CAAAGAAUUCUCCUUUUGGGCU	AAAGAA	22	Yes	Mature_miRNA	canonical_conserved_miRNA	hsa-mir-186	MI0000483	UGCUUGUAACUUUCCAAAGAAUUCUCCUUUUGGGCUUUCUGGUUUUAUUUUAAGCCCAAAGGUGAAUUUUUUGGGAAGUUUGAGCU	chr1:71067631-71067716(-)	MIPF0000109	mir-186	186	p1@ZRANB2	ENST00000254821.6	0.311732	1.2412	1	1	9.03437	8.72264	422.377	524.271
hsa-miR-188-5p	5p	MIMAT0000457	CAUCCCUUGCAUGGUGGAGGG	AUCCCU	21	Yes	Mature_miRNA	canonical_conserved_miRNA	hsa-mir-188	MI0000484	UGCUCCCUCUCUCACAUCCCUUGCAUGGUGGAGGGUGAGCUUUCUGAAAACCCCUCCCACAUGCAGGGUUUGCAGGAUGGCGAGCC	chrX:50003503-50003588(+)	MIPF0000113	mir-188	188,362,500a,501,502,532,660,500b	p1@CLCN5	ENST00000376091.3	1.15711	2.2301	1	1	2.13942	0.982315	1.9026	4.33282
hsa-miR-18a-3p	3p	MIMAT0002891	ACUGCCCUAAGUGCUCCUUCUGG	CUGCCC	23	Yes	Star_miRNA	canonical_conserved_miRNA	hsa-mir-18a	MI0000072	UGUUCUAAGGUGCAUCUAGUGCAGAUAGUGAAGUAGAUUAGCAUCUACUGCCCUAAGUGCUCCUUCUGGCA	chr13:91350751-91350821(+)	MIPF0000001	mir-17	17,18a,19a,19b-1,20a,92a-1	p1@MIR17HG	NR_027349	-0.225152	0.855505	1	1	2.59231	2.81747	6.9762	5.95762
hsa-miR-18a-5p	5p	MIMAT0000072	UAAGGUGCAUCUAGUGCAGAUAG	AAGGUG	23	Yes	Mature_miRNA	canonical_conserved_miRNA	hsa-mir-18a	MI0000072	UGUUCUAAGGUGCAUCUAGUGCAGAUAGUGAAGUAGAUUAGCAUCUACUGCCCUAAGUGCUCCUUCUGGCA	chr13:91350751-91350821(+)	MIPF0000001	mir-17	17,18a,19a,19b-1,20a,92a-1	p1@MIR17HG	NR_027349	0.277725	1.21228	1	1	3.87738	3.59966	12.0498	14.6233
hsa-miR-18b-5p	5p	MIMAT0001412	UAAGGUGCAUCUAGUGCAGUUAG	AAGGUG	23	Yes	Mature_miRNA	canonical_conserved_miRNA	hsa-mir-18b	MI0001518	UGUGUUAAGGUGCAUCUAGUGCAGUUAGUGAAGCAGCUUAGAAUCUACUGCCCUAAAUGCCCCUUCUGGCA	chrX:134170041-134170111(-)	MIPF0000001	mir-17	19b-2,92a-2,106a,363,18b,20b	p@chrX:133308067..133308078,-	curation	0.70918	1.63488	1	1	0.209436	-0.499744	0.6342	1.0832
hsa-miR-1908-5p	5p	MIMAT0007881	CGGCGGGGACGGCGAUUGGUC	GGCGGG	21	Yes	Mature_miRNA	canonical_hsa-specific_miRNA	hsa-mir-1908	MI0008329	CGGGAAUGCCGCGGCGGGGACGGCGAUUGGUCCGUAUGUGUGGUGCCACCGGCCGCCGGCUCCGCCCCGGCCCCCGCCCC	chr11:61815161-61815240(-)	MIPF0001021	mir-1908	1908	p1@FADS1	ENST00000491310.1	-4.1991	0.0544432	1	1	-3.77533	0.423774	1.2684	0
hsa-miR-190a-3p	3p	MIMAT0026482	CUAUAUAUCAAACAUAUUCCU	UAUAUA	21	Yes	Star_miRNA	canonical_conserved_miRNA	hsa-mir-190a	MI0000486	UGCAGGCCUCUGUGUGAUAUGUUUGAUAUAUUAGGUUGUUAUUUAAUCCAACUAUAUAUCAAACAUAUUCCUACAGUGUCUUGCC	chr15:62823957-62824041(+)	MIPF0000076	mir-190	190a	p3@TLN2	ENST00000561311.1	1.66288	3.16649	1	1	1.16314	-0.499744	0.6342	2.16641
hsa-miR-190a-5p	5p	MIMAT0000458	UGAUAUGUUUGAUAUAUUAGGU	GAUAUG	22	Yes	Mature_miRNA	canonical_conserved_miRNA	hsa-mir-190a	MI0000486	UGCAGGCCUCUGUGUGAUAUGUUUGAUAUAUUAGGUUGUUAUUUAAUCCAACUAUAUAUCAAACAUAUUCCUACAGUGUCUUGCC	chr15:62823957-62824041(+)	MIPF0000076	mir-190	190a	p3@TLN2	ENST00000561311.1	-0.448859	0.732622	1	1	4.51225	4.96111	31.0758	22.7473
hsa-miR-190b-5p	5p	MIMAT0004929	UGAUAUGUUUGAUAUUGGGUUG	GAUAUG	22	Yes	Mature_miRNA	canonical_conserved_miRNA	hsa-mir-190b	MI0005545	UGCUUCUGUGUGAUAUGUUUGAUAUUGGGUUGUUUAAUUAGGAACCAACUAAAUGUCAAACAUAUUCUUACAGCAGCAG	chr1:154193665-154193743(-)	MIPF0000076	mir-190	190b	p15@TPM3	ENST00000515609.1	0.70918	1.63488	1	1	0.209436	-0.499744	0.6342	1.0832
hsa-miR-191-3p	3p	MIMAT0001618	GCUGCGCUUGGAUUUCGUCCCC	CUGCGC	22	Yes	Star_miRNA	canonical_conserved_miRNA	hsa-mir-191	MI0000465	CGGCUGGACAGCGGGCAACGGAAUCCCAAAAGCAGCUGUUGUCUCCAGAGCAUUCCAGCUGCGCUUGGAUUUCGUCCCCUGCUCUCCUGCCU	chr3:49020618-49020709(-)	MIPF0000194	mir-191	191,425	p2@DALRD3	ENST00000313778.5	2.23208	4.6981	1	1	1.73233	-0.499744	0.6342	3.24961
hsa-miR-191-5p	5p	MIMAT0000440	CAACGGAAUCCCAAAAGCAGCUG	AACGGA	23	Yes	Mature_miRNA	canonical_conserved_miRNA	hsa-mir-191	MI0000465	CGGCUGGACAGCGGGCAACGGAAUCCCAAAAGCAGCUGUUGUCUCCAGAGCAUUCCAGCUGCGCUUGGAUUUCGUCCCCUGCUCUCCUGCCU	chr3:49020618-49020709(-)	MIPF0000194	mir-191	191,425	p2@DALRD3	ENST00000313778.5	0.0943227	1.06756	1	1	10.886	10.7917	1772.59	1892.36
hsa-miR-1910-5p	5p	MIMAT0007884	CCAGUCCUGUGCCUGCCGCCU	CAGUCC	21	Yes	Star_miRNA	canonical_hsa-specific_miRNA	hsa-mir-1910	MI0008331	UGUCCCUUCAGCCAGUCCUGUGCCUGCCGCCUUUGUGCUGUCCUUGGAGGGAGGCAGAAGCAGGAUGACAAUGAGGGCAA	chr16:85741621-85741700(-)	MIPF0000987	mir-1910	1910	p1@C16orf74	ENST00000284245.4	3.98477	15.8319	1	1	0.209436	-3.77533	0	1.0832
hsa-miR-1914-5p	5p	MIMAT0007889	CCCUGUGCCCGGCCCACUUCUG	CCUGUG	22	Yes	Mature_miRNA	canonical_hsa-specific_miRNA	hsa-mir-1914	MI0008335	CGUGUGAGCCCGCCCUGUGCCCGGCCCACUUCUGCUUCCUCUUAGCGCAGGAGGGGUCCCGCACUGGGAGGGGCCCUCAC	chr20:63941465-63941544(-)	MIPF0001040	mir-1914	647,1914	p1@UCKL1	ENST00000354216.6	-1.12597	0.458192	1	1	-0.7022	0.423774	1.2684	0.541602
hsa-miR-192-5p	5p	MIMAT0000222	CUGACCUAUGAAUUGACAGCC	UGACCU	21	Yes	Mature_miRNA	canonical_conserved_miRNA	hsa-mir-192	MI0000234	GCCGAGACCGAGUGCACAGGGCUCUGACCUAUGAAUUGACAGCCAGUGCUCUCGUCUCCCCUCUGGCUGCCAAUUCCAUAGGUCACAGGUAUGUUCGCCUCAAUGCCAGC	chr11:64891137-64891246(-)	MIPF0000063	mir-192	192,194-2,6749,6750	p1@ENST00000413053,p1@uc009ypx.2	ENST00000413053.1	0.439132	1.35579	1	1	7.14947	6.71034	104.643	141.9
hsa-miR-193a-3p	3p	MIMAT0000459	AACUGGCCUACAAAGUCCCAGU	ACUGGC	22	Yes	Star_miRNA	canonical_conserved_miRNA	hsa-mir-193a	MI0000487	CGAGGAUGGGAGCUGAGGGCUGGGUCUUUGCGGGCGAGAUGAGGGUGUCGGAUCAACUGGCCUACAAAGUCCCAGUUCUCGGCCCCCG	chr17:31559996-31560083(+)	MIPF0000082	mir-193	193a	p@chr17:29886228..29886248,+	curation	0.217641	1.16283	1	1	3.03511	2.81747	6.9762	8.12403
hsa-miR-193a-5p	5p	MIMAT0004614	UGGGUCUUUGCGGGCGAGAUGA	GGGUCU	22	Yes	Mature_miRNA	canonical_conserved_miRNA	hsa-mir-193a	MI0000487	CGAGGAUGGGAGCUGAGGGCUGGGUCUUUGCGGGCGAGAUGAGGGUGUCGGAUCAACUGGCCUACAAAGUCCCAGUUCUCGGCCCCCG	chr17:31559996-31560083(+)	MIPF0000082	mir-193	193a	p@chr17:29886228..29886248,+	curation	0.34643	1.27141	1	1	6.78868	6.44225	86.8854	110.487
hsa-miR-193b-3p	3p	MIMAT0002819	AACUGGCCCUCAAAGUCCCGCU	ACUGGC	22	Yes	Mature_miRNA	canonical_conserved_miRNA	hsa-mir-193b	MI0003137	GUGGUCUCAGAAUCGGGGUUUUGAGGGCGAGAUGAGUUUAUGUUUUAUCCAACUGGCCCUCAAAGUCCCGCUUUUGGGGUCAU	chr16:14303967-14304049(+)	MIPF0000082	mir-193	365a,193b	p@chr16:14396121..14396145,+	XR_109259	-0.184898	0.879711	1	1	7.79877	7.98367	253.046	222.599
hsa-miR-193b-5p	5p	MIMAT0004767	CGGGGUUUUGAGGGCGAGAUGA	GGGGUU	22	Yes	Mature_miRNA	canonical_conserved_miRNA	hsa-mir-193b	MI0003137	GUGGUCUCAGAAUCGGGGUUUUGAGGGCGAGAUGAGUUUAUGUUUUAUCCAACUGGCCCUCAAAGUCCCGCUUUUGGGGUCAU	chr16:14303967-14304049(+)	MIPF0000082	mir-193	365a,193b	p@chr16:14396121..14396145,+	XR_109259	2.40525	5.29726	1	1	4.57915	2.17391	4.4394	23.8305
hsa-miR-194-5p	5p	MIMAT0000460	UGUAACAGCAACUCCAUGUGGA	GUAACA	22	Yes	Mature_miRNA	canonical_conserved_miRNA	hsa-mir-194-1	MI0000488	AUGGUGUUAUCAAGUGUAACAGCAACUCCAUGUGGACUGUGUACCAAUUUCCAGUGGAGAUGCUGUUACUUUUGAUGGUUACCAA	chr1:220118157-220118241(-)	MIPF0000055	mir-194	215,194-1	p@chr1:220292448..220292466,-	curation	1.37119	2.58684	1	1	5.47523	4.10404	17.1234	44.4114
hsa-miR-194-5p	5p	MIMAT0000460	UGUAACAGCAACUCCAUGUGGA	GUAACA	22	Yes	Mature_miRNA	canonical_conserved_miRNA	hsa-mir-194-2	MI0000732	UGGUUCCCGCCCCCUGUAACAGCAACUCCAUGUGGAAGUGCCCACUGGUUCCAGUGGGGCUGCUGUUAUCUGGGGCGAGGGCCAG	chr11:64891355-64891439(-)	MIPF0000055	mir-194	192,194-2,6749,6750	p1@ENST00000413053,p1@uc009ypx.2	ENST00000413053.1	1.20738	2.30918	1	1	5.50994	4.30256	19.6602	45.4946
hsa-miR-195-3p	3p	MIMAT0004615	CCAAUAUUGGCUGUGCUGCUCC	CAAUAU	22	Yes	Star_miRNA	canonical_conserved_miRNA	hsa-mir-195	MI0000489	AGCUUCCCUGGCUCUAGCAGCACAGAAAUAUUGGCACAGGGAAGCGAGUCUGCCAAUAUUGGCUGUGCUGCUCCAGGCAGGGUGGUG	chr17:7017615-7017701(-)	MIPF0000006	mir-15	195,497	p1@MIR497HG	ENST00000572453.1	-0.438315	0.737996	1	1	4.9516	5.38992	41.8572	30.8713
hsa-miR-195-5p	5p	MIMAT0000461	UAGCAGCACAGAAAUAUUGGC	AGCAGC	21	Yes	Mature_miRNA	canonical_conserved_miRNA	hsa-mir-195	MI0000489	AGCUUCCCUGGCUCUAGCAGCACAGAAAUAUUGGCACAGGGAAGCGAGUCUGCCAAUAUUGGCUGUGCUGCUCCAGGCAGGGUGGUG	chr17:7017615-7017701(-)	MIPF0000006	mir-15	195,497	p1@MIR497HG	ENST00000572453.1	0.116574	1.08416	1	1	7.3058	7.18922	145.866	158.148
hsa-miR-196a-5p	5p	MIMAT0000226	UAGGUAGUUUCAUGUUGUUGGG	AGGUAG	22	Yes	Mature_miRNA	canonical_conserved_miRNA	hsa-mir-196a-1	MI0000238	GUGAAUUAGGUAGUUUCAUGUUGUUGGGCCUGGGUUUCUGAACACAACAACAUUAAACCACCCGAUUCAC	chr17:48632490-48632559(-)	MIPF0000031	mir-196	196a-1	p1@ENST00000433510	curation	-0.152728	0.899548	1	1	3.44693	3.59966	12.0498	10.832
hsa-miR-196a-5p	5p	MIMAT0000226	UAGGUAGUUUCAUGUUGUUGGG	AGGUAG	22	Yes	Mature_miRNA	canonical_conserved_miRNA	hsa-mir-196a-2	MI0000279	UGCUCGCUCAGCUGAUCUGUGGCUUAGGUAGUUUCAUGUUGUUGGGAUUGAGUUUUGAACUCGGCAACAAGAAACUGCCUGAGUUACAUCAGUCGGUUUUCGUCGAGGGC	chr12:53991738-53991847(+)	MIPF0000031	mir-196	196a-2	p3@HOXC10	ENST00000513209.1	-0.331551	0.794682	1	1	2.83063	3.16218	8.8788	7.04083
hsa-miR-196b-5p	5p	MIMAT0001080	UAGGUAGUUUCCUGUUGUUGGG	AGGUAG	22	Yes	Mature_miRNA	canonical_conserved_miRNA	hsa-mir-196b	MI0001150	ACUGGUCGGUGAUUUAGGUAGUUUCCUGUUGUUGGGAUCCACCUUUCUCUCGACAGCACGACACUGCCUUCAUUACUUCAGUUG	chr7:27169480-27169563(-)	MIPF0000031	mir-196	196b	p1@ENST00000470747	ENST00000470747.4	0.14276	1.10402	1	1	8.14082	7.99806	255.583	282.175
hsa-miR-197-3p	3p	MIMAT0000227	UUCACCACCUUCUCCACCCAGC	UCACCA	22	Yes	Mature_miRNA	canonical_conserved_miRNA	hsa-mir-197	MI0000239	GGCUGUGCCGGGUAGAGAGGGCAGUGGGAGGUAAGAGCUCUUCACCCUUCACCACCUUCUCCACCCAGCAUGGCC	chr1:109598893-109598967(+)	MIPF0000123	mir-197	197	p@chr1:110140096..110140101,+	curation	-0.0137201	0.990535	1	1	7.75604	7.76976	218.165	216.099
hsa-miR-197-5p	5p	MIMAT0022691	CGGGUAGAGAGGGCAGUGGGAGG	GGGUAG	23	Yes	Star_miRNA	canonical_conserved_miRNA	hsa-mir-197	MI0000239	GGCUGUGCCGGGUAGAGAGGGCAGUGGGAGGUAAGAGCUCUUCACCCUUCACCACCUUCUCCACCCAGCAUGGCC	chr1:109598893-109598967(+)	MIPF0000123	mir-197	197	p@chr1:110140096..110140101,+	curation	-1.12597	0.458192	1	1	-0.7022	0.423774	1.2684	0.541602
hsa-miR-1972	5p	MIMAT0009447	UCAGGCCAGGCACAGUGGCUCA	CAGGCC	22	NO	-	non-canonical_miRNA	hsa-mir-1972-1	MI0009982	UAUAGGCAUGUGCCACCACACCUGGCUUAAAUGUGUCAUUUAAAAAUUCAGGCCAGGCACAGUGGCUCAUGCCUGUA	chr16:15010321-15010397(-)	MIPF0001025	mir-1972	1972-1	Unknown	Unknown	-1.12597	0.458192	1	1	-0.7022	0.423774	1.2684	0.541602
hsa-miR-1972	5p	MIMAT0009447	UCAGGCCAGGCACAGUGGCUCA	CAGGCC	22	NO	-	non-canonical_miRNA	hsa-mir-1972-2	MI0015977	UAUAGGCAUGUGCCACCACACCUGGCUUAAAUGUGUCAUUUAAAAAUUCAGGCCAGGCACAGUGGCUCAUGCCUGUA	chr16:70030346-70030422(+)	MIPF0001025	mir-1972	1972-2	Unknown	Unknown	-1.12597	0.458192	1	1	-0.7022	0.423774	1.2684	0.541602
hsa-miR-199a-3p	3p	MIMAT0000232	ACAGUAGUCUGCACAUUGGUUA	CAGUAG	22	Yes	Mature_miRNA	canonical_conserved_miRNA	hsa-mir-199a-1	MI0000242	GCCAACCCAGUGUUCAGACUACCUGUUCAGGAGGCUCUCAAUGUGUACAGUAGUCUGCACAUUGGUUAGGC	chr19:10817426-10817496(-)	MIPF0000040	mir-199	199a-1	p1@MIR199A1	curation	0.32069	1.24893	1	1	16.0648	15.7442	54886.2	68549
hsa-miR-199a-3p	3p	MIMAT0000232	ACAGUAGUCUGCACAUUGGUUA	CAGUAG	22	Yes	Mature_miRNA	canonical_conserved_miRNA	hsa-mir-199a-2	MI0000281	AGGAAGCUUCUGGAGAUCCUGCUCCGUCGCCCCAGUGUUCAGACUACCUGUUCAGGACAAUGCCGUUGUACAGUAGUCUGCACAUUGGUUAGACUGGGCAAGGGAGAGCA	chr1:172144535-172144644(-)	MIPF0000040	mir-199	199a-2,214,3120	p1@DNM3OS	NR_038397	0.320436	1.24871	1	1	16.0669	15.7464	54973.1	68645.4
hsa-miR-199a-5p	5p	MIMAT0000231	CCCAGUGUUCAGACUACCUGUUC	CCAGUG	23	Yes	Star_miRNA	canonical_conserved_miRNA	hsa-mir-199a-1	MI0000242	GCCAACCCAGUGUUCAGACUACCUGUUCAGGAGGCUCUCAAUGUGUACAGUAGUCUGCACAUUGGUUAGGC	chr19:10817426-10817496(-)	MIPF0000040	mir-199	199a-1	p1@MIR199A1	curation	-0.346309	0.786594	1	1	12.4561	12.8025	7143.63	5619.12
hsa-miR-199a-5p	5p	MIMAT0000231	CCCAGUGUUCAGACUACCUGUUC	CCAGUG	23	Yes	Star_miRNA	canonical_conserved_miRNA	hsa-mir-199a-2	MI0000281	AGGAAGCUUCUGGAGAUCCUGCUCCGUCGCCCCAGUGUUCAGACUACCUGUUCAGGACAAUGCCGUUGUACAGUAGUCUGCACAUUGGUUAGACUGGGCAAGGGAGAGCA	chr1:172144535-172144644(-)	MIPF0000040	mir-199	199a-2,214,3120	p1@DNM3OS	NR_038397	-0.346031	0.786746	1	1	12.4564	12.8025	7143.63	5620.21
hsa-miR-199b-3p	3p	MIMAT0004563	ACAGUAGUCUGCACAUUGGUUA	CAGUAG	22	Yes	Mature_miRNA	canonical_conserved_miRNA	hsa-mir-199b	MI0000282	CCAGAGGACACCUCCACUCCGUCUACCCAGUGUUUAGACUAUCUGUUCAGGACUCCCAAAUUGUACAGUAGUCUGCACAUUGGUUAGGCUGGGCUGGGUUAGACCCUCGG	chr9:128244721-128244830(-)	MIPF0000040	mir-199	199b,3154	p1@MIR3154	curation	0.320674	1.24891	1	1	16.0648	15.7442	54886.9	68549
hsa-miR-199b-5p	5p	MIMAT0000263	CCCAGUGUUUAGACUAUCUGUUC	CCAGUG	23	Yes	Star_miRNA	canonical_conserved_miRNA	hsa-mir-199b	MI0000282	CCAGAGGACACCUCCACUCCGUCUACCCAGUGUUUAGACUAUCUGUUCAGGACUCCCAAAUUGUACAGUAGUCUGCACAUUGGUUAGGCUGGGCUGGGUUAGACCCUCGG	chr9:128244721-128244830(-)	MIPF0000040	mir-199	199b,3154	p1@MIR3154	curation	-0.270908	0.828798	1	1	12.883	13.1539	9114.09	7553.73
hsa-miR-19a-3p	3p	MIMAT0000073	UGUGCAAAUCUAUGCAAAACUGA	GUGCAA	23	Yes	Mature_miRNA	canonical_conserved_miRNA	hsa-mir-19a	MI0000073	GCAGUCCUCUGUUAGUUUUGCAUAGUUGCACUACAAGAAGAAUGUAGUUGUGCAAAUCUAUGCAAAACUGAUGGUGGCCUGC	chr13:91350891-91350972(+)	MIPF0000011	mir-19	17,18a,19a,19b-1,20a,92a-1	p1@MIR17HG	NR_027349	0.055814	1.03945	1	1	3.92959	3.87378	14.5866	15.1649
hsa-miR-19b-3p	3p	MIMAT0000074	UGUGCAAAUCCAUGCAAAACUGA	GUGCAA	23	Yes	Mature_miRNA	canonical_conserved_miRNA	hsa-mir-19b-1	MI0000074	CACUGUUCUAUGGUUAGUUUUGCAGGUUUGCAUCCAGCUGUGUGAUAUUCUGCUGUGCAAAUCCAUGCAAAACUGACUGUGGUAGUG	chr13:91351192-91351278(+)	MIPF0000011	mir-19	17,18a,19a,19b-1,20a,92a-1	p1@MIR17HG	NR_027349	0.734114	1.66338	1	1	5.4032	4.66909	25.368	42.245
hsa-miR-19b-3p	3p	MIMAT0000074	UGUGCAAAUCCAUGCAAAACUGA	GUGCAA	23	Yes	Mature_miRNA	canonical_conserved_miRNA	hsa-mir-19b-2	MI0000075	ACAUUGCUACUUACAAUUAGUUUUGCAGGUUUGCAUUUCAGCGUAUAUAUGUAUAUGUGGCUGUGCAAAUCCAUGCAAAACUGAUUGUGAUAAUGU	chrX:134169671-134169766(-)	MIPF0000011	mir-19	19b-2,92a-2,106a,363,18b,20b	p@chrX:133308067..133308078,-	curation	0.696705	1.6208	1	1	5.36579	4.66909	25.368	41.1618
hsa-miR-200a-3p	3p	MIMAT0000682	UAACACUGUCUGGUAACGAUGU	AACACU	22	Yes	Mature_miRNA	canonical_conserved_miRNA	hsa-mir-200a	MI0000737	CCGGGCCCCUGUGAGCAUCUUACCGGACAGUGCUGGAUUUCCCAGCUUGACUCUAACACUGUCUGGUAACGAUGUUCAAAGGUGACCCGC	chr1:1167863-1167952(+)	MIPF0000019	mir-8	200b,200a,429	p@chr1:1098252..1098265,+	curation	1.18389	2.27189	1	1	5.28793	4.10404	17.1234	38.9954
hsa-miR-200a-5p	5p	MIMAT0001620	CAUCUUACCGGACAGUGCUGGA	AUCUUA	22	Yes	Star_miRNA	canonical_conserved_miRNA	hsa-mir-200a	MI0000737	CCGGGCCCCUGUGAGCAUCUUACCGGACAGUGCUGGAUUUCCCAGCUUGACUCUAACACUGUCUGGUAACGAUGUUCAAAGGUGACCCGC	chr1:1167863-1167952(+)	MIPF0000019	mir-8	200b,200a,429	p@chr1:1098252..1098265,+	curation	4.93847	30.6639	1	1	1.16314	-3.77533	0	2.16641
hsa-miR-200b-3p	3p	MIMAT0000318	UAAUACUGCCUGGUAAUGAUGA	AAUACU	22	Yes	Mature_miRNA	canonical_conserved_miRNA	hsa-mir-200b	MI0000342	CCAGCUCGGGCAGCCGUGGCCAUCUUACUGGGCAGCAUUGGAUGGAGUCAGGUCUCUAAUACUGCCUGGUAAUGAUGACGGCGGAGCCCUGCACG	chr1:1167104-1167198(+)	MIPF0000019	mir-8	200b,200a,429	p@chr1:1098252..1098265,+	curation	0.544575	1.45859	1	1	5.67196	5.12739	34.881	50.9106
hsa-miR-200b-5p	5p	MIMAT0004571	CAUCUUACUGGGCAGCAUUGGA	AUCUUA	22	Yes	Star_miRNA	canonical_conserved_miRNA	hsa-mir-200b	MI0000342	CCAGCUCGGGCAGCCGUGGCCAUCUUACUGGGCAGCAUUGGAUGGAGUCAGGUCUCUAAUACUGCCUGGUAAUGAUGACGGCGGAGCCCUGCACG	chr1:1167104-1167198(+)	MIPF0000019	mir-8	200b,200a,429	p@chr1:1098252..1098265,+	curation	1.26344	2.40068	1	1	0.763699	-0.499744	0.6342	1.62481
hsa-miR-200c-3p	3p	MIMAT0000617	UAAUACUGCCGGGUAAUGAUGGA	AAUACU	23	Yes	Mature_miRNA	canonical_conserved_miRNA	hsa-mir-200c	MI0000650	CCCUCGUCUUACCCAGCAGUGUUUGGGUGCGGUUGGGAGUCUCUAAUACUGCCGGGUAAUGAUGGAGG	chr12:6963699-6963766(+)	MIPF0000019	mir-8	141,200c	p1@ENST00000537269	ENST00000607161.1	1.21184	2.31634	1	1	4.73398	3.52214	11.4156	26.5385
hsa-miR-203a-3p	3p	MIMAT0000264	GUGAAAUGUUUAGGACCACUAG	UGAAAU	22	Yes	Mature_miRNA	canonical_conserved_miRNA	hsa-mir-203a	MI0000283	GUGUUGGGGACUCGCGCGCUGGGUCCAGUGGUUCUUAACAGUUCAACAGUUCUGUAGCGCAAUUGUGAAAUGUUUAGGACCACUAGACCCGGCGGGCGCGGCGACAGCGA	chr14:104117405-104117514(+)	MIPF0000108	mir-203	203a,203b	p1@MIR203	curation	1.57342	2.9761	1	1	7.31073	5.7373	53.2728	158.689
hsa-miR-204-5p	5p	MIMAT0000265	UUCCCUUUGUCAUCCUAUGCCU	UCCCUU	22	Yes	Mature_miRNA	canonical_conserved_miRNA	hsa-mir-204	MI0000284	GGCUACAGUCUUUCUUCAUGUGACUCGUGGACUUCCCUUUGUCAUCCUAUGCCUGAGAAUAUAUGAAGGAGGCUGGGAAGGCAAAGGGACGUUCAAUUGUCAUCACUGGC	chr9:70809975-70810084(-)	MIPF0000042	mir-204	204	p1@TRPM3	ENST00000377101.1	-0.224592	0.855837	1	1	2.30669	2.53128	5.7078	4.87442
hsa-miR-205-5p	5p	MIMAT0000266	UCCUUCAUUCCACCGGAGUCUG	CCUUCA	22	Yes	Mature_miRNA	canonical_conserved_miRNA	hsa-mir-205	MI0000285	AAAGAUCCUCAGACAAUCCAUGUGCUUCUCUUGUCCUUCAUUCCACCGGAGUCUGUCUCAUACCCAACCAGAUUUCAGUGGAGUGAAGUUCAGGAGGCAUGGAGCUGACA	chr1:209432133-209432242(+)	MIPF0000058	mir-205	205	p1@MIR205HG	ENST00000429156.1	0.770577	1.70595	1	1	5.43966	4.66909	25.368	43.3282
hsa-miR-206	5p	MIMAT0000462	UGGAAUGUAAGGAAGUGUGUGG	GGAAUG	22	NO	Mature_miRNA	canonical_conserved_miRNA	hsa-mir-206	MI0000490	UGCUUCCCGAGGCCACAUGCUUCUUUAUAUCCCCAUAUGGAUUACUUUGCUAUGGAAUGUAAGGAAGUGUGUGGUUUCGGCAAGUG	chr6:52144349-52144434(+)	MIPF0000038	mir-1	206,133b	p@chr6:52001069..52001073,+	curation	4.52841	23.0774	1	1	4.02867	-0.499744	0.6342	16.2481
hsa-miR-20a-3p	3p	MIMAT0004493	ACUGCAUUAUGAGCACUUAAAG	CUGCAU	22	Yes	Star_miRNA	canonical_conserved_miRNA	hsa-mir-20a	MI0000076	GUAGCACUAAAGUGCUUAUAGUGCAGGUAGUGUUUAGUUAUCUACUGCAUUAUGAGCACUUAAAGUACUGC	chr13:91351065-91351135(+)	MIPF0000001	mir-17	17,18a,19a,19b-1,20a,92a-1	p1@MIR17HG	NR_027349	-1.74596	0.298135	1	1	0.209436	1.9554	3.8052	1.0832
hsa-miR-20a-5p	5p	MIMAT0000075	UAAAGUGCUUAUAGUGCAGGUAG	AAAGUG	23	Yes	Mature_miRNA	canonical_conserved_miRNA	hsa-mir-20a	MI0000076	GUAGCACUAAAGUGCUUAUAGUGCAGGUAGUGUUUAGUUAUCUACUGCAUUAUGAGCACUUAAAGUACUGC	chr13:91351065-91351135(+)	MIPF0000001	mir-17	17,18a,19a,19b-1,20a,92a-1	p1@MIR17HG	NR_027349	0.653443	1.57292	1	1	10.5279	9.8745	938.616	1476.41
hsa-miR-20b-5p	5p	MIMAT0001413	CAAAGUGCUCAUAGUGCAGGUAG	AAAGUG	23	Yes	Mature_miRNA	canonical_conserved_miRNA	hsa-mir-20b	MI0001519	AGUACCAAAGUGCUCAUAGUGCAGGUAGUUUUGGCAUGACUCUACUGUAGUAUGGGCACUUCCAGUACU	chrX:134169809-134169877(-)	MIPF0000001	mir-17	19b-2,92a-2,106a,363,18b,20b	p@chrX:133308067..133308078,-	curation	-0.69828	0.616307	1	1	1.47563	2.17391	4.4394	2.70801
hsa-miR-21-3p	3p	MIMAT0004494	CAACACCAGUCGAUGGGCUGU	AACACC	21	Yes	Star_miRNA	canonical_conserved_miRNA	hsa-mir-21	MI0000077	UGUCGGGUAGCUUAUCAGACUGAUGUUGACUGUUGAAUCUCAUGGCAACACCAGUCGAUGGGCUGUCUGACA	chr17:59841266-59841337(+)	MIPF0000060	mir-21	21	p1@AK310806	ENST00000592790.1	1.59352	3.01784	1	1	10.0506	8.45705	351.347	1060.46
hsa-miR-21-5p	5p	MIMAT0000076	UAGCUUAUCAGACUGAUGUUGA	AGCUUA	22	Yes	Mature_miRNA	canonical_conserved_miRNA	hsa-mir-21	MI0000077	UGUCGGGUAGCUUAUCAGACUGAUGUUGACUGUUGAAUCUCAUGGCAACACCAGUCGAUGGGCUGUCUGACA	chr17:59841266-59841337(+)	MIPF0000060	mir-21	21	p1@AK310806	ENST00000592790.1	-0.0258238	0.98226	1	1	17.0373	17.0632	136938	134509
hsa-miR-210-3p	3p	MIMAT0000267	CUGUGCGUGUGACAGCGGCUGA	UGUGCG	22	Yes	Mature_miRNA	canonical_conserved_miRNA	hsa-mir-210	MI0000286	ACCCGGCAGUGCCUCCAGGCGCAGGGCAGCCCCUGCCCACCGCACACUGCGCUGCCCCAGACCCACUGUGCGUGUGACAGCGGCUGAUCUGUGCCUGGGCAGCGCGACCC	chr11:568089-568198(-)	MIPF0000086	mir-210	210	p1@MIR210HG	ENST00000500447.1	0.212705	1.15886	1	1	6.68618	6.47348	88.788	102.904
hsa-miR-210-5p	5p	MIMAT0026475	AGCCCCUGCCCACCGCACACUG	GCCCCU	22	Yes	Star_miRNA	canonical_conserved_miRNA	hsa-mir-210	MI0000286	ACCCGGCAGUGCCUCCAGGCGCAGGGCAGCCCCUGCCCACCGCACACUGCGCUGCCCCAGACCCACUGUGCGUGUGACAGCGGCUGAUCUGUGCCUGGGCAGCGCGACCC	chr11:568089-568198(-)	MIPF0000086	mir-210	210	p1@MIR210HG	ENST00000500447.1	0.608897	1.52509	1	1	2.30669	1.69779	3.171	4.87442
hsa-miR-2110	5p	MIMAT0010133	UUGGGGAAACGGCCGCUGAGUG	UGGGGA	22	NO	-	non-canonical_miRNA	hsa-mir-2110	MI0010629	CAGGGGUUUGGGGAAACGGCCGCUGAGUGAGGCGUCGGCUGUGUUUCUCACCGCGGUCUUUUCCUCCCACUCUUG	chr10:114174105-114174179(-)	MIPF0001399	mir-2110	2110	p1@C10orf118	ENST00000369285.3	-0.749488	0.594815	1	1	2.30669	3.05617	8.2446	4.87442
hsa-miR-2116-3p	3p	MIMAT0011161	CCUCCCAUGCCAAGAACUCCC	CUCCCA	21	Yes	Mature_miRNA	canonical_hsa-specific_miRNA	hsa-mir-2116	MI0010635	GACCUAGGCUAGGGGUUCUUAGCAUAGGAGGUCUUCCCAUGCUAAGAAGUCCUCCCAUGCCAAGAACUCCCAGACUAGGA	chr15:59171183-59171262(-)	-	-	2116	p1@MYO1E	NM_004998	-0.223067	0.856742	1	1	1.73233	1.9554	3.8052	3.24961
[truncated: 585 more rows]

## Sheet: sample3 vs sample0
#Gene biotype: miRNA #Condition pair: sample 3 vs sample0 Column A: Mature_ID, The ID of mature miRNA. Column B: Arm, The arm of miRNA. Column C: Mature_Acc, The accession number of mature miRNA from miRBase. Column D: Mature_Seq, The mature sequence of miRNA. Column E: Seed, The seed sequence of miRNA. Column F: Length, The length of mature miRNA. Column G: High_Confidence, The high confidence m…
[truncated: 806 more rows]

[truncated: 1 more sheets: sample4 vs sample0 ]
