# Supplementary material for: Construction of a HOXA11-AS-Interacted Network in Keloid Fibroblasts Using Integrated Bioinformatic Analysis and in Vitro Validation
Source: Front Genet. 2022 Mar 31;13:844198. doi: 10.3389/fgene.2022.844198 (PMC9010035; doi:10.3389/fgene.2022.844198)
Supplement: Supplementary file 13 [file Table4.XLSX]

## Sheet: up sample 1 vs sample 0
#log2FC >= 0.585 #p-value cut-off <= 1.00 #q-value cut-off <= 1.00 #Transcript biotype: processed_transcript,lincRNA,3prime_overlapping_ncrna,antisense,non_coding,sense_intronic,sense_overlapping,TEC,known_ncrna,macro_lncRNA,bidirectional_promoter_lncrna,ncRNA,lncRNA,protein_coding #Condition pair: up sample 1 vs sample 0 Column A: Track_id, The database name in transcript level. Column B: Gene_N…
Annotation						DE Statistic				FPKM
Track_id	Gene_Name	Trans_Name	Locus	Strand	Trans_Type	log2FC	Fold_Change	p_value	q_value	R-1_FPKM	K-1_FPKM	K-1	R-1
ENST00000424880.2_1	SEC61A1	SEC61A1-202	chr3:127771602-127790520	+	protein_coding	6.40481	84.7304	1	1	6.40481	0	0	83.7304
ENST00000535419.2_1	PGRMC1	PGRMC1-202	chrX:118370208-118378428	+	protein_coding	6.00374	64.1663	1	1	6.38771	0.383964	0.304922	82.732
ENST00000497289.5_1	RPN1	RPN1-207	chr3:128339002-128399918	-	protein_coding	5.99292	63.6867	1	1	6.01399	0.0210732	0.014714	63.6238
ENST00000558745.5_1	TSPAN3	TSPAN3-205	chr15:77338674-77376326	-	protein_coding	5.9616	62.319	1	1	5.97891	0.0173105	0.012071	62.0712
ENST00000502553.5_1	TARS	TARS-204	chr5:33440802-33468038	+	protein_coding	5.87847	58.8294	1	1	5.99791	0.119448	0.086319	62.9075
ENST00000506126.5_1	RPS3A	RPS3A-204	chr4:152020826-152025775	+	protein_coding	5.81958	56.4764	1	1	6.44504	0.62546	0.542703	86.1264
ENST00000521309.5_1	YWHAZ	YWHAZ-216	chr8:101932057-101964247	-	protein_coding	5.67809	51.2008	1	1	7.46999	1.79189	2.46269	176.293
ENST00000560367.6_1	ANXA2	ANXA2-230	chr15:60644582-60689537	-	protein_coding	5.59841	48.4495	1	1	5.69723	0.098817	0.070895	50.8843
ENST00000289290.7_1	PLS3	PLS3-201	chrX:114795555-114884078	+	protein_coding	5.29699	39.3146	1	1	5.6405	0.343504	0.268835	48.8837
ENST00000539319.5_1	UACA	UACA-203	chr15:70949316-71055769	-	protein_coding	5.17965	36.2435	1	1	5.17965	0	0	35.2435
ENST00000373710.5_1	SERINC2	SERINC2-202	chr1:31882412-31907524	+	protein_coding	5.17483	36.1227	1	1	5.17483	0	0	35.1227
ENST00000383801.6_1	SEC13	SEC13-203	chr3:10342645-10362768	-	protein_coding	5.04563	33.0282	1	1	5.63012	0.584496	0.499515	48.5264
ENST00000568459.5_3	PKM	PKM-220	chr15:72491970-72522063	-	protein_coding	4.93096	30.5047	1	1	6.19489	1.26393	1.40149	72.2569
ENST00000443424.5_1	FAP	FAP-203	chr2:163027228-163099966	-	protein_coding	4.91132	30.0923	1	1	4.91132	0	0	29.0923
ENST00000542031.6_1	BCAR1	BCAR1-208	chr16:75263351-75282138	-	protein_coding	4.79797	27.8184	1	1	4.798	3.46243e-05	2.4e-05	26.819
ENST00000293362.7_1	PSME3	PSME3-201	chr17:40985488-40995774	+	protein_coding	4.76507	27.1912	1	1	4.80156	0.0364963	0.02562	26.8878
ENST00000640289.1_1	GTF3A	GTF3A-209	chr13:27998875-28009734	+	protein_coding	4.69517	25.9052	1	1	4.70408	0.00890993	0.006195	25.0657
ENST00000358835.7_2	REV3L	REV3L-201	chr6:111620255-111804918	-	protein_coding	4.64899	25.0891	1	1	4.64903	4.18375e-05	2.9e-05	24.0898
ENST00000616174.1_1	NAA50	NAA50-210	chr3:113437841-113465041	-	protein_coding	4.63557	24.8568	1	1	4.63557	0	0	23.8568
ENST00000238633.6_1	NPC2	NPC2-201	chr14:74946645-74959994	-	protein_coding	4.53047	23.1105	1	1	4.53047	0	0	22.1105
ENST00000567212.5_1	UBFD1	UBFD1-207	chr16:23569042-23585708	+	protein_coding	4.49356	22.5267	1	1	4.49356	0	0	21.5267
ENST00000503794.5_1	GNPDA1	GNPDA1-204	chr5:141380243-141392538	-	protein_coding	4.47115	22.1794	1	1	4.52678	0.0556344	0.039316	22.0514
ENST00000414542.6_2	BLCAP	BLCAP-208	chr20:36145820-36156333	-	protein_coding	4.44641	21.8023	1	1	4.44641	0	0	20.8023
ENST00000542416.1_1	UBC	UBC-211	chr12:125398133-125401914	-	protein_coding	4.40076	21.1233	1	1	4.40076	0	0	20.1233
ENST00000514815.1_1	PAPSS1	PAPSS1-208	chr4:108511433-108552960	-	processed_transcript	4.3362	20.1988	1	1	4.60915	0.272949	0.208275	23.4057
ENST00000558910.2_1	TPM1	TPM1-216	chr15:63354828-63357477	+	protein_coding	4.28397	19.4807	1	1	4.5002	0.216229	0.161693	21.6305
ENST00000368809.1_1	S100A10	S100A10-201	chr1:151955394-151965054	-	protein_coding	4.26763	19.2613	1	1	4.32986	0.0622295	0.044078	19.1103
ENST00000412532.6_1	SLC1A5	SLC1A5-201	chr19:47278181-47290599	-	protein_coding	4.22112	18.6502	1	1	6.06263	1.84151	2.58385	65.8396
ENST00000577875.5_2	KPNB1	KPNB1-204	chr17:45727724-45736007	+	protein_coding	4.18237	18.156	1	1	5.36651	1.18414	1.27227	40.2554
ENST00000538576.5_1	SLC16A1	SLC16A1-207	chr1:113454474-113498685	-	protein_coding	4.15533	17.8188	1	1	4.43105	0.275719	0.210597	20.5714
ENST00000391831.5_1	AKT1S1	AKT1S1-203	chr19:50372303-50379506	-	protein_coding	4.10214	17.1738	1	1	4.47402	0.371887	0.294044	21.2236
ENST00000359032.9_1	AP2A1	AP2A1-202	chr19:50270391-50310367	+	protein_coding	4.10044	17.1537	1	1	4.10044	0	0	16.1537
ENST00000433566.8_1	XPO7	XPO7-202	chr8:21823749-21863796	+	protein_coding	4.02917	16.3268	1	1	4.04504	0.01587	0.011061	15.5074
ENST00000396033.6_1	ITGB1	ITGB1-202	chr10:33189247-33246822	-	protein_coding	4.01003	16.1117	1	1	6.57341	2.56337	4.91088	94.2341
ENST00000560829.5_1	SNX1	SNX1-211	chr15:64386322-64430205	+	protein_coding	4.00338	16.0376	1	1	4.16782	0.16444	0.120731	16.9738
ENST00000524624.5_1	EEF1D	EEF1D-207	chr8:144661906-144679585	-	protein_coding	3.99239	15.9158	1	1	3.99239	0	0	14.9158
ENST00000370558.8_1	SH3GLB1	SH3GLB1-201	chr1:87170259-87213867	+	protein_coding	3.96972	15.6677	1	1	4.26712	0.297396	0.228924	18.2544
ENST00000340480.8_1	HIPK1	HIPK1-201	chr1:114493767-114520426	+	protein_coding	3.95645	15.5243	1	1	3.95712	0.000669255	0.000464	14.5315
ENST00000557508.5_1	PSMA3	PSMA3-213	chr14:58711622-58738725	+	protein_coding	3.93254	15.2691	1	1	3.93254	0	0	14.2691
ENST00000286621.6_1	ADK	ADK-201	chr10:75910987-76468233	+	protein_coding	3.9007	14.9358	1	1	3.92306	0.0223536	0.015615	14.169
ENST00000478896.2_1	VCL	VCL-205	chr10:75757874-75865051	+	processed_transcript	3.89976	14.9261	1	1	3.89976	0	0	13.9261
ENST00000548044.5_1	NAP1L1	NAP1L1-213	chr12:76443369-76478446	-	protein_coding	3.8919	14.845	1	1	4.65582	0.763915	0.698093	24.2082
ENST00000505134.5_1	SEC24D	SEC24D-206	chr4:119643985-119687718	-	processed_transcript	3.88411	14.765	1	1	3.88411	0	0	13.765
ENST00000562684.5_1	JPT2	JPT2-206	chr16:1728278-1751491	+	protein_coding	3.87221	14.6438	1	1	4.08025	0.208038	0.155116	15.9152
ENST00000618046.4_1	SLC4A1AP	SLC4A1AP-206	chr2:27886756-27917839	+	protein_coding	3.83219	14.2431	1	1	3.84155	0.00935434	0.006505	13.3358
ENST00000511321.5_1	PAIP1	PAIP1-207	chr5:43536956-43557836	-	protein_coding	3.82836	14.2053	1	1	3.82836	0	0	13.2053
ENST00000310786.8_1	CD164	CD164-202	chr6:109687721-109703647	-	protein_coding	3.79889	13.9181	1	1	4.20612	0.407231	0.326138	17.4573
ENST00000504788.5_1	LMNB1	LMNB1-208	chr5:126112845-126172263	+	processed_transcript	3.79313	13.8626	1	1	3.79313	0	0	12.8626
ENST00000615172.4_1	POFUT2	POFUT2-214	chr21:46683894-46697325	-	protein_coding	3.75905	13.539	1	1	3.75905	0	0	12.539
ENST00000568816.5_1	BLOC1S6	BLOC1S6-218	chr15:45879789-45901908	+	protein_coding	3.74728	13.429	1	1	3.8771	0.129822	0.094159	13.6935
ENST00000481846.1_1	SLMAP	SLMAP-218	chr3:57741177-57742794	+	processed_transcript	3.73182	13.2859	1	1	3.73182	0	0	12.2859
ENST00000457876.5_1	MIR503HG	MIR503HG-205	chrX:133678456-133679768	-	lincRNA	3.68549	12.866	1	1	3.68549	0	0	11.866
ENST00000370081.6_2	COX7A2	COX7A2-201	chr6:75947391-75960039	-	protein_coding	3.65284	12.5781	1	1	3.81825	0.165414	0.121488	13.1061
ENST00000602300.5_1	HNRNPDL	HNRNPDL-206	chr4:83345782-83350594	-	protein_coding	3.6428	12.4909	1	1	3.69214	0.049338	0.03479	11.9254
ENST00000417528.5_1	P4HA2	P4HA2-209	chr5:131546073-131563487	-	protein_coding	3.61797	12.2777	1	1	4.25227	0.634301	0.552185	18.0573
ENST00000397997.6_1	FRS2	FRS2-201	chr12:69951569-69973569	+	protein_coding	3.60268	12.1483	1	1	3.61367	0.0109875	0.007645	11.2411
ENST00000505839.1_1	MAEA	MAEA-208	chr4:1303575-1333069	+	protein_coding	3.57468	11.9147	1	1	3.6627	0.0880249	0.062914	11.6643
ENST00000393218.6_1	LGMN	LGMN-202	chr14:93170189-93215024	-	protein_coding	3.54941	11.7079	1	1	3.98653	0.437115	0.353894	14.8513
ENST00000361572.10_2	RBPJ	RBPJ-206	chr4:26322185-26432629	+	protein_coding	3.53191	11.5667	1	1	4.01385	0.481937	0.396618	15.1543
ENST00000443841.6_1	FOSB	FOSB-203	chr19:45971253-45978436	+	protein_coding	3.52792	11.5348	1	1	3.89067	0.362747	0.285872	13.8323
ENST00000514888.5_1	PAICS	PAICS-208	chr4:57301907-57327527	+	protein_coding	3.52449	11.5074	1	1	4.16755	0.643067	0.561645	16.9704
ENST00000615060.4_1	EEF1A1	EEF1A1-211	chr6:74225475-74230755	-	protein_coding	3.524	11.5035	1	1	5.9672	2.4432	4.43848	61.5613
ENST00000627109.2_1	CTNNA1	CTNNA1-244	chr5:138089107-138270722	+	protein_coding	3.52372	11.5013	1	1	3.69192	0.168194	0.123651	11.9234
ENST00000375885.8_1	CSNK2B	CSNK2B-204	chr6:31633013-31637847	+	protein_coding	3.50791	11.3759	1	1	5.33424	1.82633	2.54634	39.3428
ENST00000352861.8_1	SEC61G	SEC61G-201	chr7:54819944-54826939	-	protein_coding	3.50727	11.3709	1	1	3.82985	0.322577	0.250562	13.22
ENST00000476133.5_1	S100A13	S100A13-205	chr1:153591263-153600724	-	processed_transcript	3.50381	11.3436	1	1	4.25634	0.75253	0.684745	18.1111
ENST00000372805.7_2	CAP1	CAP1-206	chr1:40506433-40537943	+	protein_coding	3.4917	11.2488	1	1	6.59826	3.10656	7.61328	95.8889
ENST00000527521.1_1	PRSS23	PRSS23-202	chr11:86502101-86519148	+	protein_coding	3.49106	11.2438	1	1	3.73107	0.240014	0.181004	12.279
ENST00000638603.1_1	SCARB2	SCARB2-211	chr4:77079947-77134744	-	protein_coding	3.4837	11.1866	1	1	3.4837	0	0	10.1866
ENST00000261182.12_1	NAP1L1	NAP1L1-201	chr12:76438682-76478738	-	protein_coding	3.48159	11.1703	1	1	4.52572	1.04413	1.06212	22.0345
ENST00000420607.6_1	ACADM	ACADM-203	chr1:76190465-76228494	+	protein_coding	3.47698	11.1346	1	1	3.50917	0.0321827	0.022558	10.3858
ENST00000431828.5_1	KANSL3	KANSL3-206	chr2:97258909-97304046	-	protein_coding	3.4642	11.0364	1	1	3.46746	0.00326113	0.002263	10.0614
ENST00000341049.6_1	CAV1	CAV1-201	chr7:116164839-116201230	+	protein_coding	3.4513	10.9382	1	1	8.1571	4.7058	25.0968	284.451
ENST00000234091.8_1	ID2	ID2-201	chr2:8818975-8824583	+	protein_coding	3.4487	10.9185	1	1	3.58218	0.133486	0.096941	10.9769
ENST00000287667.11_1	NOMO1	NOMO1-201	chr16:14927538-14990017	+	protein_coding	3.43777	10.8361	1	1	5.06132	1.62355	2.08132	32.3894
ENST00000512769.1_1	ZBTB38	ZBTB38-215	chr3:141165736-141166654	+	processed_transcript	3.42096	10.7105	1	1	3.53237	0.111412	0.080285	10.5704
ENST00000469350.5_1	PLOD2	PLOD2-205	chr3:145820547-145881440	-	protein_coding	3.42033	10.7058	1	1	3.43711	0.0167844	0.011702	9.83112
ENST00000592339.5_1	USP32	USP32-214	chr17:58256466-58334061	-	protein_coding	3.41297	10.6514	1	1	3.43408	0.021103	0.014735	9.80837
ENST00000636815.1_1	ASAH1	ASAH1-236	chr8:17914424-17941535	-	protein_coding	3.40088	10.5625	1	1	3.40088	0	0	9.56251
ENST00000356175.7_2	NF1	NF1-201	chr17:29421945-29704695	+	protein_coding	3.39411	10.5131	1	1	3.57146	0.177349	0.130804	10.8882
ENST00000602291.5_1	UBE2E3	UBE2E3-203	chr2:181845118-181927576	+	protein_coding	3.3859	10.4534	1	1	3.42164	0.0357337	0.025078	9.71556
ENST00000357008.6_1	CHD4	CHD4-201	chr12:6679249-6716551	-	protein_coding	3.3628	10.2873	1	1	4.72558	1.36278	1.57181	25.4571
ENST00000619291.4_1	ZNF800	ZNF800-208	chr7:127013982-127032748	-	protein_coding	3.36173	10.2797	1	1	3.36177	4.03949e-05	2.8e-05	9.28001
ENST00000567694.5_1	ATP6V0D1	ATP6V0D1-214	chr16:67472444-67475295	-	processed_transcript	3.34001	10.1261	1	1	3.55122	0.211213	0.157661	10.7226
ENST00000368667.6_1	FYN	FYN-203	chr6:111982485-112115089	-	protein_coding	3.3357	10.096	1	1	3.3357	0	0	9.09595
ENST00000409385.5_1	SPATS2L	SPATS2L-206	chr2:201170882-201343252	+	protein_coding	3.33195	10.0697	1	1	4.15654	0.82459	0.771032	16.8338
ENST00000519108.5_1	HDAC2	HDAC2-206	chr6:114261882-114291888	-	protein_coding	3.32987	10.0552	1	1	3.33108	0.00121568	0.000843	9.06365
ENST00000394605.2_1	CLDN12	CLDN12-203	chr7:90032781-90045268	+	protein_coding	3.32484	10.0202	1	1	4.38977	1.06493	1.09207	19.963
ENST00000261833.11_1	CIT	CIT-201	chr12:120123596-120315092	-	protein_coding	3.32474	10.0195	1	1	3.32706	0.00231367	0.001605	9.03561
ENST00000356064.3_1	ARFIP1	ARFIP1-202	chr4:153701137-153831396	+	protein_coding	3.31036	9.92015	1	1	3.73097	0.420606	0.33849	12.278
ENST00000485798.5_1	NUCB1	NUCB1-211	chr19:49403596-49426201	+	processed_transcript	3.30889	9.91005	1	1	3.52139	0.212495	0.15869	10.4827
ENST00000283415.3_1	LPCAT1	LPCAT1-201	chr5:1461538-1524092	-	protein_coding	3.29891	9.84172	1	1	4.41172	1.11281	1.16267	20.2844
ENST00000537025.6_1	KPNA2	KPNA2-202	chr17:66032076-66042958	+	protein_coding	3.29536	9.81756	1	1	4.9611	1.66574	2.17276	30.1488
ENST00000520466.5_4	LY6E	LY6E-207	chr8:144099945-144103826	+	protein_coding	3.29132	9.79009	1	1	4.22936	0.938037	0.915919	17.757
ENST00000525159.5_2	TOLLIP	TOLLIP-203	chr11:1295603-1330849	-	protein_coding	3.26894	9.63938	1	1	3.26894	0	0	8.63938
ENST00000482918.5_2	IAH1	IAH1-205	chr2:9613947-9628573	+	protein_coding	3.25842	9.56934	1	1	3.25842	0	0	8.56934
ENST00000412414.6_1	KLF7	KLF7-202	chr2:207938861-207998861	-	protein_coding	3.24966	9.5114	1	1	3.26691	0.0172535	0.012031	8.62584
ENST00000414879.5_1	PTPRF	PTPRF-205	chr1:44057121-44088513	+	protein_coding	3.24903	9.5073	1	1	3.31426	0.0652262	0.046249	8.947
ENST00000554545.1_1	CDK2	CDK2-205	chr12:56364904-56365621	+	processed_transcript	3.24444	9.47704	1	1	3.27719	0.0327568	0.022965	8.69468
ENST00000618084.1_1	LARS	LARS-216	chr5:145543878-145562188	-	protein_coding	3.23596	9.42154	1	1	3.25261	0.0166489	0.011607	8.53089
ENST00000438964.6_1	ACTN1	ACTN1-204	chr14:69341403-69445979	-	protein_coding	3.23537	9.41769	1	1	5.48757	2.2522	3.76408	43.8666
ENST00000517876.5_1	CNOT8	CNOT8-204	chr5:154237812-154256352	+	protein_coding	3.22344	9.34012	1	1	3.43979	0.216353	0.161793	9.85129
ENST00000299204.4_1	BAG5	BAG5-201	chr14:104022881-104029151	-	protein_coding	3.22266	9.33505	1	1	3.22784	0.00518294	0.003599	8.36864
ENST00000373129.7_1	STK40	STK40-202	chr1:36805225-36851485	-	protein_coding	3.21793	9.30452	1	1	3.43882	0.220885	0.165448	9.84393
ENST00000296684.9_1	NDUFS4	NDUFS4-201	chr5:52856465-52979170	+	protein_coding	3.215	9.28563	1	1	4.5613	1.3463	1.54259	22.6096
ENST00000454220.6_2	PPP2R1A	PPP2R1A-203	chr19:52693304-52719855	+	protein_coding	3.21498	9.28553	1	1	3.52238	0.307391	0.237468	10.4905
ENST00000428599.6_1	CTNND1	CTNND1-208	chr11:57529269-57586650	+	protein_coding	3.21331	9.27474	1	1	3.64743	0.434123	0.351089	11.531
ENST00000373841.5_1	NONO	NONO-202	chrX:70503483-70521018	+	protein_coding	3.2107	9.25801	1	1	3.97531	0.764605	0.698905	14.7285
ENST00000509800.5_3	EXOSC9	EXOSC9-207	chr4:122722501-122732815	+	protein_coding	3.20131	9.19792	1	1	3.20131	0	0	8.19792
ENST00000295902.11_2	PRICKLE2	PRICKLE2-201	chr3:64079547-64431083	-	protein_coding	3.19932	9.18526	1	1	3.201	0.00168264	0.001167	8.19598
ENST00000395789.5_1	C6orf48	C6orf48-209	chr6:31802709-31807538	+	protein_coding	3.19698	9.17037	1	1	4.11378	0.9168	0.887923	16.3129
ENST00000396200.3_1	PDP1	PDP1-202	chr8:94929175-94938294	+	protein_coding	3.19368	9.14941	1	1	3.32296	0.129283	0.09375	9.00717
ENST00000352159.8_1	FAS	FAS-202	chr10:90750444-90774712	+	protein_coding	3.1744	9.02796	1	1	3.48006	0.305659	0.235983	10.1584
ENST00000494517.5_4	GOLGB1	GOLGB1-208	chr3:121414325-121468513	-	protein_coding	3.14872	8.86868	1	1	3.47979	0.331069	0.257945	10.1563
ENST00000418900.6_1	HIGD1A	HIGD1A-202	chr3:42825822-42845980	-	protein_coding	3.14799	8.86422	1	1	3.44731	0.299315	0.23056	9.90795
ENST00000459913.5_1	TBL2	TBL2-213	chr7:72983990-72992599	-	processed_transcript	3.14618	8.85308	1	1	3.14618	0	0	7.85308
ENST00000588657.5_2	ILF3	ILF3-210	chr19:10781282-10799988	+	protein_coding	3.13905	8.80946	1	1	3.13905	0	0	7.80947
ENST00000451605.1_3	ERGIC3	ERGIC3-210	chr20:34143866-34145404	+	protein_coding	3.13475	8.78322	1	1	3.39038	0.255631	0.193858	9.48592
ENST00000586057.5_1	TIMP2	TIMP2-204	chr17:76849063-76870171	-	protein_coding	3.1341	8.77924	1	1	5.29626	2.16217	3.47587	38.2947
ENST00000296933.10_1	FBXW11	FBXW11-202	chr5:171288553-171433877	-	protein_coding	3.12562	8.72783	1	1	3.60677	0.481144	0.39585	11.1827
ENST00000560793.6_1	CERS2	CERS2-213	chr1:150937649-150940201	-	protein_coding	3.09745	8.55902	1	1	5.09246	1.99501	2.9862	33.1179
ENST00000528048.5_2	SDHD	SDHD-205	chr11:111957597-111966229	+	protein_coding	3.0973	8.55817	1	1	3.61826	0.520956	0.434906	11.2802
ENST00000269137.11_1	SS18	SS18-201	chr18:23597978-23670865	-	protein_coding	3.08883	8.50808	1	1	3.92627	0.837439	0.786875	14.2029
ENST00000446818.6_2	TBC1D5	TBC1D5-219	chr3:17202049-17741512	-	protein_coding	3.08859	8.50662	1	1	3.13689	0.0483046	0.034049	7.79627
ENST00000514708.5_1	MAEA	MAEA-219	chr4:1283683-1333896	+	protein_coding	3.08742	8.49973	1	1	3.08742	0	0	7.49973
ENST00000380336.5_1	CA5BP1	CA5BP1-204	chrX:15693055-15715874	+	processed_transcript	3.08108	8.46248	1	1	3.08108	0	0	7.46248
ENST00000444282.5_1	KATNA1	KATNA1-205	chr6:149922776-149969887	-	protein_coding	3.07966	8.45418	1	1	3.10611	0.0264474	0.018501	7.61059
ENST00000619960.4_1	AP000769.1	AP000769.1-201	chr11:65222729-65223789	+	processed_transcript	3.07334	8.41719	1	1	3.14659	0.073254	0.052087	7.85561
ENST00000326974.8_1	KLHDC3	KLHDC3-202	chr6:42981951-42989036	+	protein_coding	3.07209	8.40988	1	1	5.78512	2.71304	5.557	54.1436
ENST00000373418.7_1	PHC2	PHC2-202	chr1:33789227-33815486	-	protein_coding	3.05468	8.30904	1	1	4.39704	1.34236	1.53565	20.0689
ENST00000529230.5_1	CKAP5	CKAP5-210	chr11:46764598-46867780	-	protein_coding	3.05416	8.30605	1	1	5.03229	1.97813	2.93981	31.7243
ENST00000375905.8_1	ACBD5	ACBD5-204	chr10:27484146-27531059	-	protein_coding	3.03157	8.17702	1	1	3.29232	0.260747	0.198099	8.79688
ENST00000429703.6_1	R3HDM1	R3HDM1-206	chr2:136396303-136482835	+	protein_coding	3.0295	8.16527	1	1	3.05904	0.0295377	0.020685	7.33417
ENST00000371677.7_1	UBE2V1	UBE2V1-204	chr20:48697661-48732491	-	protein_coding	3.02678	8.1499	1	1	3.02678	0	0	7.1499
ENST00000610817.4_1	FLNA	FLNA-219	chrX:153576900-153603006	-	protein_coding	3.01934	8.10796	1	1	3.01934	0	0	7.10796
ENST00000399213.2_2	PI4KA	PI4KA-202	chr22:21062007-21075706	-	protein_coding	3.01565	8.08723	1	1	3.13181	0.116164	0.083849	7.76534
ENST00000371438.5_1	RUNX2	RUNX2-204	chr6:45296106-45518816	+	protein_coding	3.0112	8.06234	1	1	3.0112	0	0	7.06234
ENST00000627286.1_2	ZMYND11	ZMYND11-217	chr10:243881-300566	+	protein_coding	2.9929	7.96074	1	1	4.18458	1.19168	1.28418	17.1838
ENST00000394795.6_1	PAIP2	PAIP2-202	chr5:138678131-138705409	+	protein_coding	2.98892	7.9388	1	1	3.26352	0.274602	0.20966	8.60325
ENST00000341541.7_1	THYN1	THYN1-201	chr11:134118173-134123238	-	protein_coding	2.98352	7.90916	1	1	3.01192	0.0283952	0.019877	7.06637
ENST00000539697.5_1	BROX	BROX-208	chr1:222886663-222908538	+	protein_coding	2.97972	7.88836	1	1	3.55227	0.572541	0.487141	10.7311
ENST00000262854.10_2	HUWE1	HUWE1-202	chrX:53559059-53713674	-	protein_coding	2.96979	7.83422	1	1	5.06401	2.09422	3.26997	32.4519
ENST00000534285.5_2	RRM1	RRM1-214	chr11:4137308-4159676	+	protein_coding	2.96121	7.78779	1	1	3.40061	0.439397	0.356037	9.56053
ENST00000280612.9_1	SLC7A11	SLC7A11-201	chr4:139085251-139163503	-	protein_coding	2.95491	7.75385	1	1	4.54591	1.591	2.01258	22.3591
ENST00000409317.5_2	DYNC1I2	DYNC1I2-204	chr2:172544218-172604521	+	protein_coding	2.95275	7.74222	1	1	4.00718	1.05444	1.07691	15.0799
ENST00000621106.4_1	DHX29	DHX29-205	chr5:54552074-54603502	-	protein_coding	2.94983	7.72657	1	1	3.80426	0.854435	0.808051	12.97
ENST00000519419.5_1	PTK2	PTK2-212	chr8:141668729-141964934	-	protein_coding	2.94955	7.72511	1	1	2.97406	0.0245098	0.017134	6.85747
ENST00000375401.7_1	KDM5C	KDM5C-204	chrX:53221334-53254604	-	protein_coding	2.94389	7.69484	1	1	2.98483	0.0409359	0.028781	6.91631
ENST00000434835.2_1	MSL2	MSL2-202	chr3:135869469-135913396	-	protein_coding	2.94151	7.68215	1	1	3.10733	0.165824	0.121807	7.61789
ENST00000372108.9_1	GTF3C5	GTF3C5-204	chr9:135906391-135933888	+	protein_coding	2.94055	7.67706	1	1	3.35825	0.4177	0.335796	9.25499
ENST00000303562.8_1	FOS	FOS-201	chr14:75745477-75748933	+	protein_coding	2.93537	7.64954	1	1	5.04227	2.1069	3.30763	31.9514
ENST00000217426.6_1	AHCY	AHCY-201	chr20:32868074-32891154	-	protein_coding	2.93236	7.63357	1	1	4.19122	1.25886	1.39307	17.2676
ENST00000378798.9_1	IST1	IST1-202	chr16:71929456-71962911	+	protein_coding	2.92922	7.61699	1	1	3.7318	0.802582	0.74422	12.2857
ENST00000617961.1_2	CHAC1	CHAC1-205	chr15:41245691-41248710	+	protein_coding	2.90755	7.50344	1	1	2.93455	0.0269969	0.018889	6.64517
ENST00000613674.4_1	PPIP5K2	PPIP5K2-215	chr5:102456094-102538048	+	protein_coding	2.90469	7.48857	1	1	2.90469	0	0	6.48857
ENST00000425647.1_1	CDK5RAP2	CDK5RAP2-205	chr9:123151479-123210350	-	protein_coding	2.89838	7.45588	1	1	2.89838	0	0	6.45588
ENST00000620225.4_1	PCGF2	PCGF2-207	chr17:36890150-36904558	-	protein_coding	2.89674	7.44739	1	1	2.94782	0.0510853	0.036044	6.71582
ENST00000359544.2_1	UBAP1	UBAP1-202	chr9:34220437-34252520	+	protein_coding	2.89555	7.44128	1	1	3.92475	1.0292	1.0409	14.1869
ENST00000638617.1_1	AC004922.1	AC004922.1-201	chr7:98923502-98992276	+	protein_coding	2.894	7.43329	1	1	3.96245	1.06845	1.09718	14.5889
ENST00000567994.5_1	C16orf58	C16orf58-209	chr16:31501594-31519705	-	protein_coding	2.89367	7.43157	1	1	2.89367	0	0	6.43157
ENST00000406590.6_1	HMOX2	HMOX2-203	chr16:4524704-4560347	+	protein_coding	2.8852	7.38809	1	1	3.19425	0.309046	0.238888	8.15301
ENST00000366815.7_1	H3F3A	H3F3A-203	chr1:226250379-226259700	+	protein_coding	2.87684	7.34539	1	1	4.89367	2.01683	3.04693	28.7263
ENST00000447998.6_1	DCTN4	DCTN4-203	chr5:150088002-150138671	-	protein_coding	2.86361	7.27833	1	1	4.41898	1.55538	1.9391	20.3918
ENST00000518825.5_1	CTNNA1	CTNNA1-210	chr5:138117612-138270520	+	protein_coding	2.86253	7.27288	1	1	2.86253	0	0	6.27288
ENST00000407501.6_1	TGIF1	TGIF1-207	chr18:3449880-3458347	+	protein_coding	2.85107	7.21536	1	1	3.43693	0.58586	0.500933	9.82977
ENST00000371160.5_1	STAG2	STAG2-205	chrX:123095164-123236506	+	protein_coding	2.84897	7.20484	1	1	2.8597	0.0107369	0.00747	6.25866
ENST00000538367.5_1	TRA2A	TRA2A-211	chr7:23544403-23571660	-	protein_coding	2.82603	7.09118	1	1	2.82603	0	0	6.09118
ENST00000406369.2_2	SLC30A6	SLC30A6-204	chr2:32390938-32449168	+	protein_coding	2.82468	7.08458	1	1	2.82468	0	0	6.08458
ENST00000379775.8_1	PFKFB3	PFKFB3-203	chr10:6244894-6277495	+	protein_coding	2.81946	7.05896	1	1	3.12821	0.308752	0.238636	7.74348
ENST00000394225.6_1	NDUFC1	NDUFC1-202	chr4:140211107-140223680	-	processed_transcript	2.81831	7.05337	1	1	4.13587	1.31755	1.49243	16.58
ENST00000637250.2_1	TCF4	TCF4-286	chr18:52889566-53068148	-	processed_transcript	2.81416	7.03311	1	1	2.84123	0.0270634	0.018936	6.16629
ENST00000295736.9_1	SLC4A7	SLC4A7-201	chr3:27414214-27498245	-	protein_coding	2.81212	7.02318	1	1	2.81212	0	0	6.02318
ENST00000354958.6_4	PLEC	PLEC-204	chr8:144989321-145028088	-	protein_coding	2.80706	6.99856	1	1	4.28616	1.4791	1.78775	18.5102
ENST00000613865.4_2	RPS24	RPS24-214	chr10:79793518-79797093	+	protein_coding	2.8022	6.97505	1	1	2.8022	0	0	5.97505
ENST00000603187.5_2	ZSWIM8	ZSWIM8-214	chr10:75552280-75561550	+	protein_coding	2.79992	6.96402	1	1	3.66166	0.861743	0.817233	11.6552
ENST00000316077.13_1	MAP7D3	MAP7D3-201	chrX:135298970-135333738	-	protein_coding	2.79563	6.94335	1	1	3.13747	0.341842	0.267374	7.79983
ENST00000302262.7_1	GAA	GAA-201	chr17:78075503-78093678	+	protein_coding	2.78395	6.88737	1	1	3.42355	0.6396	0.557897	9.72981
ENST00000379749.8_2	POSTN	POSTN-204	chr13:38136722-38172898	-	protein_coding	2.77722	6.85529	1	1	3.62886	0.851645	0.804557	11.3708
ENST00000532543.1_1	EEF1D	EEF1D-244	chr8:144668899-144678924	-	protein_coding	2.77384	6.83924	1	1	3.07837	0.304533	0.235019	7.4466
ENST00000510644.5_1	FGFRL1	FGFRL1-205	chr4:1005610-1019775	+	protein_coding	2.76151	6.78107	1	1	3.5906	0.829086	0.776559	11.047
ENST00000314852.2_1	IMP3	IMP3-201	chr15:75931426-75941047	-	protein_coding	2.75463	6.7488	1	1	2.92864	0.174011	0.128191	6.61393
ENST00000458050.6_1	DEDD	DEDD-203	chr1:161090767-161102256	-	protein_coding	2.74414	6.69991	1	1	2.88284	0.138695	0.100909	6.37599
ENST00000536244.5_1	KCTD20	KCTD20-210	chr6:36410544-36458920	+	protein_coding	2.74009	6.68114	1	1	3.00883	0.268739	0.204754	7.04913
ENST00000546939.5_1	CD63	CD63-204	chr12:56119254-56121684	-	protein_coding	2.73853	6.67389	1	1	3.20539	0.466861	0.382099	8.22398
ENST00000518255.5_1	MSRA	MSRA-205	chr8:9912011-10195333	+	protein_coding	2.73708	6.66719	1	1	2.77489	0.0378081	0.026553	5.84422
ENST00000416016.2_2	EIF5A	EIF5A-204	chr17:7211690-7215774	+	protein_coding	2.73381	6.65208	1	1	6.41266	3.67886	11.807	84.193
ENST00000296873.11_1	SEPT8	SEPT8-201	chr5:132091693-132113113	-	protein_coding	2.72692	6.62042	1	1	2.96653	0.239611	0.180674	6.81655
ENST00000359632.7_1	HPS1	HPS1-203	chr10:100183365-100191039	-	protein_coding	2.72274	6.60127	1	1	2.74144	0.0186997	0.013046	5.68739
ENST00000462637.5_1	PCCB	PCCB-204	chr3:135969197-136049011	+	protein_coding	2.72137	6.595	1	1	3.12864	0.40727	0.326174	7.74612
ENST00000523619.5_1	PSD3	PSD3-218	chr8:18388221-18744544	-	protein_coding	2.71847	6.58173	1	1	2.72923	0.0107641	0.007489	5.63102
ENST00000449165.5_2	C2CD2	C2CD2-203	chr21:43305221-43321761	-	protein_coding	2.71782	6.57877	1	1	3.35345	0.635633	0.553619	9.2209
ENST00000356825.8_4	SMAD2	SMAD2-202	chr18:45359467-45457517	-	protein_coding	2.71403	6.56151	1	1	3.30076	0.586736	0.501845	8.85437
ENST00000481687.1_1	CD81	CD81-207	chr11:2415078-2418209	+	protein_coding	2.71301	6.5569	1	1	3.03421	0.3212	0.249369	7.19199
ENST00000528986.1_1	MIR100HG	MIR100HG-205	chr11:121959818-121971737	-	lincRNA	2.71244	6.55429	1	1	4.8188	2.10636	3.30603	27.2229
ENST00000447038.5_1	LMO7	LMO7-206	chr13:76378456-76419504	+	protein_coding	2.71224	6.55338	1	1	3.0024	0.290166	0.222781	7.01335
ENST00000573116.5_3	MYBBP1A	MYBBP1A-207	chr17:4442197-4458207	-	protein_coding	2.71001	6.54325	1	1	3.155	0.444992	0.361307	7.90737
ENST00000252445.7_1	ELOF1	ELOF1-201	chr19:11663858-11670051	-	protein_coding	2.70699	6.52958	1	1	4.3997	1.69271	2.23263	20.1077
ENST00000566559.5_3	RIPOR1	RIPOR1-214	chr16:67571981-67576571	+	protein_coding	2.69744	6.48649	1	1	3.71293	1.0155	1.0216	12.1131
ENST00000356836.10_1	B4GALT2	B4GALT2-202	chr1:44445549-44456840	+	protein_coding	2.69608	6.4804	1	1	4.5516	1.85552	2.61882	22.4514
ENST00000340687.10_1	SERPING1	SERPING1-202	chr11:57365156-57382319	+	protein_coding	2.69243	6.46402	1	1	2.69243	0	0	5.46402
ENST00000569715.5_1	PDXDC1	PDXDC1-216	chr16:15068980-15131544	+	protein_coding	2.6916	6.46031	1	1	3.29318	0.601579	0.517376	8.80273
ENST00000243893.10_1	UBE2C	UBE2C-201	chr20:44441297-44445596	+	protein_coding	2.6915	6.45985	1	1	3.25991	0.568408	0.482886	8.57922
ENST00000461166.5_2	TIPARP	TIPARP-202	chr3:156392634-156424539	+	protein_coding	2.69044	6.45509	1	1	4.93556	2.24512	3.74077	29.6021
ENST00000554804.1_1	YY1	YY1-205	chr14:100706096-100744479	+	protein_coding	2.68952	6.45098	1	1	2.68952	0	0	5.45098
ENST00000498304.5_1	AC092807.3	AC092807.3-202	chr1:85953982-86043933	-	lincRNA	2.68732	6.44117	1	1	2.8602	0.172873	0.127301	6.26114
ENST00000527414.5_1	DICER1	DICER1-204	chr14:95556658-95603147	-	protein_coding	2.687	6.43971	1	1	3.02159	0.334591	0.26102	7.1206
ENST00000492354.1_1	SZRD1	SZRD1-210	chr1:16693760-16724637	+	protein_coding	2.68386	6.42574	1	1	4.89016	2.2063	3.6149	28.6541
ENST00000374525.5_1	AKAP2	AKAP2-202	chr9:112810976-112934792	+	protein_coding	2.67625	6.39192	1	1	4.65954	1.98329	2.95394	24.2733
ENST00000593713.1_1	SLC1A5	SLC1A5-204	chr19:47280468-47288043	-	protein_coding	2.66617	6.34744	1	1	3.34019	0.674018	0.59551	9.1274
ENST00000336865.6_1	UNG	UNG-202	chr12:109535923-109548780	+	protein_coding	2.64912	6.27283	1	1	2.77802	0.128903	0.093462	5.8591
ENST00000635956.1_1	KRT10	KRT10-202	chr17:38974369-38975235	-	protein_coding	2.64895	6.27209	1	1	4.69794	2.04899	3.13817	24.955
ENST00000538860.1_1	ADD1	ADD1-223	chr4:2930330-2931789	+	processed_transcript	2.64321	6.24722	1	1	3.10901	0.465792	0.381075	7.62788
ENST00000430260.6_1	PTK2	PTK2-203	chr8:141669172-141728833	-	protein_coding	2.63274	6.20201	1	1	3.47641	0.843671	0.794611	10.1302
ENST00000394121.8_1	THRA	THRA-202	chr17:38218446-38249866	+	protein_coding	2.6285	6.18382	1	1	2.6285	0	0	5.18382
ENST00000618172.4_1	DDX27	DDX27-206	chr20:47835953-47860607	+	protein_coding	2.62666	6.17594	1	1	3.90814	1.28148	1.43088	14.013
ENST00000355666.5_1	TTC3	TTC3-202	chr21:38445571-38575404	+	protein_coding	2.62596	6.17295	1	1	4.35877	1.73281	2.32376	19.5174
ENST00000564845.5_2	CHD9	CHD9-213	chr16:53164833-53361363	+	protein_coding	2.62418	6.16535	1	1	3.06495	0.440764	0.357323	7.36838
ENST00000224237.9_1	VIM	VIM-201	chr10:17271277-17279592	+	protein_coding	2.62343	6.16215	1	1	8.5165	5.89306	58.4277	365.203
ENST00000257430.8_1	APC	APC-201	chr5:112073585-112181936	+	protein_coding	2.62139	6.15343	1	1	2.87724	0.255852	0.194041	6.34745
ENST00000520973.5_2	TACC1	TACC1-211	chr8:38645624-38705794	+	protein_coding	2.61916	6.14393	1	1	2.72013	0.100964	0.07249	5.5893
ENST00000398881.3_1	TOMM6	TOMM6-201	chr6:41755403-41757634	+	protein_coding	2.61322	6.11866	1	1	6.23186	3.61865	11.2835	74.1584
ENST00000434197.5_1	STARD3NL	STARD3NL-204	chr7:38217865-38269980	+	protein_coding	2.60989	6.10456	1	1	3.74269	1.1328	1.19284	12.3863
ENST00000370275.8_3	ARFGAP1	ARFGAP1-202	chr20:61904185-61921140	+	protein_coding	2.60114	6.06768	1	1	2.60114	0	0	5.06768
ENST00000428386.5_2	SLC4A7	SLC4A7-206	chr3:27414214-27498245	-	protein_coding	2.59525	6.04295	1	1	2.59525	0	0	5.04295
ENST00000394156.7_2	CDH11	CDH11-202	chr16:64977656-65155939	-	protein_coding	2.59329	6.03472	1	1	5.26473	2.67144	5.37065	37.4451
ENST00000479325.1_1	RUNX1	RUNX1-215	chr21:36193576-36202267	-	processed_transcript	2.59213	6.02989	1	1	3.26621	0.674075	0.595573	8.62113
ENST00000424772.1_1	NCEH1	NCEH1-202	chr3:172351663-172428842	-	protein_coding	2.58619	6.0051	1	1	2.61262	0.0264375	0.018494	5.11616
ENST00000409136.5_1	SSFA2	SSFA2-203	chr2:182775232-182795465	+	protein_coding	2.57263	5.94895	1	1	3.35806	0.785422	0.723597	9.25359
ENST00000289656.3_1	OBSL1	OBSL1-201	chr2:220426469-220436186	-	protein_coding	2.57231	5.9476	1	1	2.57231	0	0	4.9476
ENST00000634739.1_1	PPP1R12A	PPP1R12A-222	chr12:80169558-80182532	-	protein_coding	2.57215	5.94696	1	1	2.97147	0.399317	0.318883	6.84334
ENST00000426833.7_1	ATF2	ATF2-212	chr2:175936982-176032934	-	protein_coding	2.56917	5.93466	1	1	2.56917	0	0	4.93466
ENST00000444957.3_1	REPIN1	REPIN1-203	chr7:150065879-150071133	+	protein_coding	2.56759	5.92818	1	1	2.63548	0.067892	0.048184	5.21382
ENST00000423456.5_1	MEG3	MEG3-206	chr14:101292463-101327307	+	lincRNA	2.55893	5.89272	1	1	2.91519	0.356259	0.280102	6.54328
ENST00000451218.6_1	USP46	USP46-202	chr4:53460344-53525457	-	protein_coding	2.54774	5.84717	1	1	2.54774	0	0	4.84717
ENST00000334746.9_2	BTBD7	BTBD7-202	chr14:93703896-93799367	-	protein_coding	2.54654	5.84233	1	1	3.11872	0.572172	0.48676	7.68615
ENST00000372755.7_1	VCL	VCL-202	chr10:75757872-75881121	+	protein_coding	2.54632	5.84141	1	1	4.39109	1.84477	2.59197	19.9822
ENST00000558476.5_3	TINF2	TINF2-206	chr14:24709809-24711791	-	protein_coding	2.54308	5.82834	1	1	2.54308	0	0	4.82834
ENST00000518375.1_1	LRP12	LRP12-203	chr8:105501484-105508370	-	processed_transcript	2.5424	5.82557	1	1	3.17272	0.630318	0.547906	8.01743
ENST00000638794.1_1	SMN2	SMN2-216	chr5:69345513-69367009	+	protein_coding	2.54163	5.82246	1	1	2.58316	0.0415276	0.029203	4.99249
ENST00000611910.4_1	SYNRG	SYNRG-216	chr17:35913518-35939512	-	processed_transcript	2.53981	5.81512	1	1	3.24616	0.706348	0.631669	8.48835
ENST00000375441.7_1	CUL4A	CUL4A-203	chr13:113862507-113919386	+	protein_coding	2.53787	5.80732	1	1	4.85377	2.31589	3.97912	27.9154
ENST00000278224.13_1	CARS	CARS-201	chr11:3022159-3078648	-	protein_coding	2.53638	5.80132	1	1	2.79016	0.25378	0.192327	5.91707
ENST00000367572.3_1	PLAGL1	PLAGL1-204	chr6:144261475-144286005	-	protein_coding	2.53172	5.78259	1	1	3.16956	0.637846	0.556004	7.99773
ENST00000616972.4_1	SEPT2	SEPT2-245	chr2:242255276-242293439	+	protein_coding	2.52935	5.77313	1	1	2.52935	0	0	4.77313
ENST00000406768.1_1	PSEN1	PSEN1-205	chr14:73634537-73687109	+	protein_coding	2.52666	5.76235	1	1	3.10642	0.579763	0.494604	7.61243
ENST00000511482.1_1	PDCD6	PDCD6-208	chr5:306796-315069	+	processed_transcript	2.5265	5.76172	1	1	3.08702	0.560519	0.4748	7.49738
ENST00000413440.5_1	PRDM2	PRDM2-206	chr1:14075898-14114574	+	protein_coding	2.5218	5.74297	1	1	3.20235	0.680549	0.602749	8.20454
ENST00000221576.4_1	C19orf53	C19orf53-201	chr19:13885293-13889273	+	protein_coding	2.51383	5.71134	1	1	2.51383	0	0	4.71134
ENST00000400097.5_1	SNRPN	SNRPN-203	chr15:25101698-25223729	+	protein_coding	2.51244	5.70582	1	1	2.51244	0	0	4.70582
ENST00000423113.5_1	ITGB1	ITGB1-205	chr10:33189247-33224486	-	protein_coding	2.51109	5.70051	1	1	3.391	0.879905	0.840254	9.49038
ENST00000632434.1_1	COMMD10	COMMD10-207	chr5:115420723-115628983	+	protein_coding	2.50865	5.69086	1	1	3.09247	0.583827	0.49882	7.52958
ENST00000559948.5_1	PSMA4	PSMA4-216	chr15:78832769-78839026	+	protein_coding	2.50796	5.68813	1	1	3.32916	0.821207	0.766883	9.05027
ENST00000370713.5_1	ADGRL2	ADGRL2-203	chr1:82266082-82457880	+	protein_coding	2.5078	5.68752	1	1	2.5078	0	0	4.68752
ENST00000517371.5_1	YTHDF3	YTHDF3-201	chr8:64081213-64125003	+	protein_coding	2.5047	5.67533	1	1	2.5047	0	0	4.67533
ENST00000229794.8_3	MAPK14	MAPK14-201	chr6:35995547-36078532	+	protein_coding	2.50366	5.67123	1	1	4.20513	1.70147	2.25233	17.4447
ENST00000398938.6_1	KCNJ15	KCNJ15-208	chr21:39628870-39673412	+	protein_coding	2.49882	5.65221	1	1	2.49882	0	0	4.65221
ENST00000424842.5_3	DLG5	DLG5-202	chr10:79550549-79589200	-	protein_coding	2.49676	5.64418	1	1	2.49676	0	0	4.64418
ENST00000479017.5_2	RPL29	RPL29-204	chr3:52027645-52029846	-	protein_coding	2.49413	5.6339	1	1	4.22132	1.72718	2.31081	17.6527
ENST00000496365.5_1	FTSJ1	FTSJ1-213	chrX:48337426-48344699	+	processed_transcript	2.49362	5.63188	1	1	2.76461	0.270994	0.206639	5.79564
ENST00000376936.8_1	EXOSC10	EXOSC10-202	chr1:11126675-11159938	-	protein_coding	2.49266	5.62816	1	1	4.50605	2.01338	3.03727	21.7224
ENST00000467910.5_1	SURF4	SURF4-205	chr9:136230431-136242862	-	processed_transcript	2.49126	5.62268	1	1	2.49126	0	0	4.62268
ENST00000274289.7_1	PLK2	PLK2-201	chr5:57749809-57756087	-	protein_coding	2.49097	5.62156	1	1	3.14467	0.653698	0.573195	7.84381
ENST00000250263.7_1	ERI1	ERI1-201	chr8:8860314-8890849	+	protein_coding	2.48871	5.61274	1	1	3.13122	0.642518	0.561051	7.76177
ENST00000605781.5_1	AKR1C3	AKR1C3-211	chr10:5077546-5144402	+	processed_transcript	2.46861	5.53509	1	1	2.46861	0	0	4.53509
ENST00000264963.8_2	LMAN2L	LMAN2L-201	chr2:97371666-97405800	-	protein_coding	2.46746	5.53069	1	1	3.18018	0.712722	0.638893	8.06421
ENST00000469379.5_3	DEXI	DEXI-202	chr16:11022748-11035988	-	protein_coding	2.46746	5.53067	1	1	3.29521	0.82775	0.774915	8.81648
ENST00000216288.11_1	MARK3	MARK3-201	chr14:103852197-103970163	+	protein_coding	2.46688	5.52847	1	1	3.35342	0.886537	0.848733	9.22066
ENST00000534380.5_1	EEF1D	EEF1D-253	chr8:144662204-144679532	-	protein_coding	2.46311	5.51406	1	1	3.15331	0.690194	0.6135	7.89693
ENST00000310974.8_1	DPY19L1	DPY19L1-201	chr7:34968488-35077653	-	protein_coding	2.45629	5.48804	1	1	3.95498	1.49869	1.82586	14.5084
ENST00000275080.11_1	CD164	CD164-201	chr6:109687721-109703647	-	protein_coding	2.45145	5.46966	1	1	3.19936	0.747904	0.679351	8.18548
ENST00000409364.3_1	GTF3C3	GTF3C3-202	chr2:197644813-197664383	-	protein_coding	2.44346	5.43943	1	1	2.91817	0.474714	0.389643	6.55887
ENST00000426343.5_3	HDLBP	HDLBP-212	chr2:242202286-242212246	-	protein_coding	2.44088	5.42973	1	1	3.87117	1.43029	1.69501	13.6332
ENST00000639623.1_1	EPB41L2	EPB41L2-233	chr6:131202722-131277601	-	processed_transcript	2.4402	5.42719	1	1	2.4402	0	0	4.42719
ENST00000612915.4_1	FAM156A	FAM156A-206	chrX:52976466-53024651	-	protein_coding	2.43668	5.41393	1	1	2.43668	0	0	4.41393
ENST00000394374.6_1	MEN1	MEN1-208	chr11:64570996-64578213	-	protein_coding	2.43362	5.40248	1	1	2.43715	0.00352308	0.002445	4.41569
ENST00000614357.4_1	PDK2	PDK2-216	chr17:48173059-48188732	+	protein_coding	2.43254	5.39845	1	1	2.43254	0	0	4.39845
ENST00000399349.5_2	ITSN1	ITSN1-208	chr21:35014804-35210800	+	protein_coding	2.43103	5.39278	1	1	3.31809	0.88706	0.849403	8.97343
ENST00000360642.7_1	CLCN3	CLCN3-202	chr4:170541680-170641429	+	protein_coding	2.42623	5.37487	1	1	2.6875	0.261268	0.198532	5.44195
ENST00000393051.5_1	DLAT	DLAT-202	chr11:111896164-111935114	+	protein_coding	2.42509	5.37061	1	1	3.21545	0.790368	0.729516	8.28856
ENST00000401830.3_1	FTH1P10	FTH1P10-201	chr5:17353804-17354733	-	processed_transcript	2.42181	5.35843	1	1	2.56946	0.147649	0.107763	4.93587
ENST00000562212.5_1	SCAMP5	SCAMP5-203	chr15:75287905-75313834	+	protein_coding	2.41807	5.34456	1	1	2.42122	0.00314453	0.002182	4.35623
ENST00000261866.11_1	SPG11	SPG11-201	chr15:44854894-44955862	-	protein_coding	2.41769	5.34315	1	1	2.67371	0.256024	0.194183	5.3807
ENST00000504238.5_1	ABLIM3	ABLIM3-205	chr5:148521384-148640002	+	protein_coding	2.41681	5.3399	1	1	2.41681	0	0	4.3399
ENST00000544972.1_1	TNC	TNC-213	chr9:117791651-117827191	-	protein_coding	2.4163	5.33801	1	1	4.35102	1.93472	2.82303	19.4074
ENST00000372745.1_1	AP3M1	AP3M1-202	chr10:75882722-75910600	-	protein_coding	2.40778	5.30658	1	1	4.23985	1.83207	2.56047	17.8939
ENST00000637001.1_1	FTO	FTO-217	chr16:53737981-54013411	+	protein_coding	2.40691	5.30337	1	1	2.83952	0.43261	0.349673	6.15782
ENST00000525999.5_2	SULF1	SULF1-209	chr8:70476097-70498695	+	protein_coding	2.40602	5.3001	1	1	3.22027	0.814248	0.758381	8.3196
ENST00000375199.7_1	EMC1	EMC1-201	chr1:19543368-19578003	-	protein_coding	2.40154	5.28365	1	1	3.75458	1.35305	1.55451	12.4972
ENST00000543642.5_1	PRRG1	PRRG1-209	chrX:37208583-37316545	+	protein_coding	2.39766	5.26949	1	1	2.39766	0	0	4.26949
ENST00000484945.5_1	FAM86DP	FAM86DP-204	chr3:75470711-75484108	-	processed_transcript	2.39742	5.2686	1	1	2.56348	0.166061	0.121991	4.91132
ENST00000261842.9_1	AP4E1	AP4E1-201	chr15:51200870-51298097	+	protein_coding	2.39648	5.26516	1	1	2.59923	0.202757	0.150896	5.05965
ENST00000372230.9_1	SLC35C2	SLC35C2-204	chr20:44978167-44993034	-	protein_coding	2.39634	5.26465	1	1	2.63764	0.241302	0.182059	5.22312
ENST00000535391.5_1	EIF3J	EIF3J-203	chr15:44829381-44853645	+	protein_coding	2.38659	5.22921	1	1	3.54008	1.15348	1.22451	10.6324
ENST00000380943.6_1	ERBIN	ERBIN-204	chr5:65222384-65376344	+	protein_coding	2.38265	5.21496	1	1	4.25069	1.86803	2.65035	18.0364
ENST00000265028.7_2	DNAJB11	DNAJB11-201	chr3:186288467-186303588	+	protein_coding	2.3796	5.20393	1	1	4.80755	2.42795	4.38128	27.0038
ENST00000511370.1_3	ALB	ALB-216	chr4:74275057-74286941	+	protein_coding	2.37867	5.20056	1	1	2.37867	0	0	4.20056
ENST00000341756.10_1	MPC1	MPC1-201	chr6:166778407-166796501	-	protein_coding	2.37807	5.1984	1	1	2.47831	0.10024	0.071952	4.57244
ENST00000541231.1_1	TIMM8B	TIMM8B-204	chr11:111955541-111957522	-	protein_coding	2.37764	5.19687	1	1	4.30776	1.93012	2.81087	18.8046
ENST00000565066.5_3	ABHD2	ABHD2-205	chr15:89631657-89695083	+	protein_coding	2.37703	5.19467	1	1	2.37703	0	0	4.19467
ENST00000359709.7_1	IFI16	IFI16-203	chr1:158979800-159024938	+	protein_coding	2.37009	5.16973	1	1	2.37009	0	0	4.16973
ENST00000368892.8_1	VPS72	VPS72-202	chr1:151148780-151162689	-	protein_coding	2.36968	5.16826	1	1	3.60548	1.23581	1.35513	11.1719
ENST00000368886.9_1	IKZF5	IKZF5-201	chr10:124750322-124768333	-	protein_coding	2.36771	5.16122	1	1	2.37028	0.00256283	0.001778	4.1704
ENST00000460715.2_1	TROVE2	TROVE2-209	chr1:193028753-193054365	+	processed_transcript	2.36645	5.15669	1	1	2.83089	0.464449	0.37979	6.11515
ENST00000569616.1_1	APRT	APRT-211	chr16:88875926-88878305	-	protein_coding	2.365	5.15154	1	1	3.23933	0.874324	0.833149	8.44353
ENST00000572430.5_2	RNF167	RNF167-207	chr17:4843415-4848465	+	protein_coding	2.36425	5.14886	1	1	3.53842	1.17417	1.25663	10.6191
ENST00000401959.5_1	SNU13	SNU13-203	chr22:42069971-42084885	-	protein_coding	2.36337	5.14569	1	1	4.35362	1.99025	2.97306	19.4441
ENST00000340541.4_1	VAPA	VAPA-201	chr18:9914059-9954355	+	protein_coding	2.361	5.13725	1	1	4.52221	2.16122	3.47292	21.9785
ENST00000588922.5_1	FBXL12	FBXL12-206	chr19:9920947-9929752	-	protein_coding	2.35876	5.12928	1	1	2.68018	0.321426	0.249565	5.40936
ENST00000595904.5_2	POLD1	POLD1-205	chr19:50902109-50921204	+	protein_coding	2.3566	5.12161	1	1	2.4369	0.0803002	0.057238	4.41476
ENST00000518995.5_1	EIF3H	EIF3H-205	chr8:117668144-117768061	-	protein_coding	2.35457	5.11442	1	1	2.35457	0	0	4.11442
ENST00000470300.5_1	AHCTF1	AHCTF1-203	chr1:247002400-247062782	-	processed_transcript	2.3497	5.09717	1	1	2.69653	0.34683	0.271763	5.4824
ENST00000300305.7_1	RUNX1	RUNX1-201	chr21:36160098-36421641	-	protein_coding	2.34425	5.07797	1	1	4.18257	1.83831	2.57592	17.1584
ENST00000539416.5_1	NEK6	NEK6-212	chr9:127054699-127114717	+	protein_coding	2.34335	5.07481	1	1	4.88685	2.54349	4.82998	28.5861
ENST00000602748.5_1	CUL1	CUL1-203	chr7:148395737-148498117	+	protein_coding	2.34316	5.07413	1	1	2.98483	0.641669	0.560133	6.91631
ENST00000358704.4_1	ZBTB18	ZBTB18-201	chr1:244214585-244220778	+	protein_coding	2.34299	5.07353	1	1	2.39645	0.0534562	0.037748	4.26505
ENST00000352966.9_1	PKIA	PKIA-201	chr8:79428590-79515420	+	protein_coding	2.3426	5.07214	1	1	2.3426	0	0	4.07214
ENST00000405805.5_1	HMGB1	HMGB1-206	chr13:31032884-31191734	-	protein_coding	2.3423	5.07111	1	1	2.65366	0.311355	0.240873	5.2926
ENST00000528896.6_1	KIAA0100	KIAA0100-202	chr17:26941458-26972149	-	protein_coding	2.33164	5.03376	1	1	4.87191	2.54027	4.817	28.2814
ENST00000397909.6_1	NAV3	NAV3-201	chr12:78225069-78606787	+	protein_coding	2.33004	5.02819	1	1	2.33139	0.00134829	0.000935	4.03289
ENST00000358239.8_1	PPP1CA	PPP1CA-202	chr11:67165902-67169342	-	protein_coding	2.32884	5.024	1	1	3.5238	1.19496	1.28939	10.5019
ENST00000585043.5_1	WIPF2	WIPF2-210	chr17:38375601-38435609	+	protein_coding	2.32573	5.01318	1	1	2.55787	0.232146	0.174581	4.88839
ENST00000592811.5_1	FOSB	FOSB-212	chr19:45973134-45977855	+	protein_coding	2.32433	5.00832	1	1	3.64011	1.31579	1.48938	11.4676
ENST00000338399.8_1	CDK5RAP3	CDK5RAP3-201	chr17:46048407-46059107	+	protein_coding	2.32165	4.99903	1	1	3.10225	0.780607	0.717853	7.5876
ENST00000357058.7_1	RNF38	RNF38-204	chr9:36336401-36400920	-	protein_coding	2.31911	4.99023	1	1	3.43698	1.11788	1.17027	9.83016
ENST00000627440.2_1	SNAP23	SNAP23-223	chr15:42787851-42805407	+	protein_coding	2.31453	4.97443	1	1	2.31453	0	0	3.97443
ENST00000504108.5_1	KLHL5	KLHL5-204	chr4:39063852-39122825	+	protein_coding	2.31368	4.97151	1	1	2.81618	0.502496	0.416662	6.04295
ENST00000434821.5_1	ACVR1	ACVR1-207	chr2:158592961-158732374	-	protein_coding	2.30435	4.93945	1	1	4.21021	1.90586	2.74731	17.5097
ENST00000360595.7_1	MEF2D	MEF2D-202	chr1:156436002-156460391	-	protein_coding	2.30087	4.92755	1	1	3.06057	0.759696	0.693134	7.343
ENST00000616623.4_2	CRY2	CRY2-212	chr11:45868957-45904799	+	protein_coding	2.29999	4.92455	1	1	2.4186	0.118608	0.085687	4.34652
ENST00000264748.6_1	FGFRL1	FGFRL1-201	chr4:1006239-1020685	+	protein_coding	2.29705	4.91453	1	1	2.45	0.152943	0.111835	4.46415
ENST00000377890.6_1	SLC3A2	SLC3A2-203	chr11:62623574-62656265	+	protein_coding	2.29375	4.90329	1	1	4.09797	1.80422	2.49241	16.1243
ENST00000583211.5_1	LIMD2	LIMD2-211	chr17:61775193-61777492	-	protein_coding	2.29085	4.89344	1	1	2.29085	0	0	3.89344
ENST00000367696.6_1	RC3H1	RC3H1-203	chr1:173900352-173991435	-	protein_coding	2.2894	4.88854	1	1	3.1702	0.880798	0.841393	8.00172
ENST00000356260.9_1	SDAD1	SDAD1-201	chr4:76871069-76912113	-	protein_coding	2.2884	4.88513	1	1	4.00214	1.71374	2.2801	15.0237
ENST00000529102.1_1	GPR68	GPR68-201	chr14:91700381-91710852	-	protein_coding	2.28645	4.87854	1	1	2.46918	0.182732	0.135031	4.5373
ENST00000521291.5_2	RPL30	RPL30-209	chr8:99053949-99057742	-	protein_coding	2.28403	4.87035	1	1	6.95871	4.67468	24.54	123.389
ENST00000634852.1_1	WDR45	WDR45-236	chrX:48932479-48935238	-	processed_transcript	2.2818	4.86285	1	1	2.2818	0	0	3.86285
ENST00000565471.6_2	CLN6	CLN6-206	chr15:68499968-68522010	-	protein_coding	2.27554	4.8418	1	1	2.27554	0	0	3.8418
ENST00000526475.1_1	MICAL2	MICAL2-213	chr11:12247754-12265581	+	processed_transcript	2.27449	4.83825	1	1	2.27449	0	0	3.83825
ENST00000300737.8_1	STIM1	STIM1-201	chr11:3876932-4114439	+	protein_coding	2.2707	4.82558	1	1	2.81279	0.54209	0.45608	6.02643
ENST00000519746.5_1	TBC1D9B	TBC1D9B-208	chr5:179289066-179298805	-	protein_coding	2.26926	4.82076	1	1	2.80716	0.537895	0.451853	5.99904
ENST00000409226.5_1	BZW1	BZW1-202	chr2:201676908-201687961	+	protein_coding	2.26912	4.82029	1	1	2.42502	0.155903	0.114119	4.37038
ENST00000399380.7_1	CDH2	CDH2-202	chr18:25531045-25616549	-	protein_coding	2.26634	4.81101	1	1	4.41653	2.15019	3.43887	20.3554
ENST00000226004.7_1	DUSP3	DUSP3-201	chr17:41843489-41856356	-	protein_coding	2.26583	4.80932	1	1	4.07405	1.80822	2.50209	15.8427
ENST00000641947.1_1	PHGDH	PHGDH-232	chr1:120254507-120286717	+	protein_coding	2.26581	4.80925	1	1	2.6619	0.396089	0.315936	5.32867
ENST00000278174.9_1	BTBD10	BTBD10-201	chr11:13409548-13484827	-	protein_coding	2.26399	4.80319	1	1	2.46511	0.201121	0.149591	4.5217
ENST00000403681.6_2	HMGA2	HMGA2-204	chr12:66217911-66360075	+	protein_coding	2.25197	4.76332	1	1	6.03996	3.788	12.8134	64.7976
ENST00000347615.6_1	SMG7	SMG7-201	chr1:183441637-183523321	+	protein_coding	2.24647	4.7452	1	1	3.58513	1.33866	1.52916	11.0014
ENST00000326004.4_1	HMGB1	HMGB1-201	chr13:31035633-31040075	-	protein_coding	2.24612	4.74406	1	1	3.42878	1.18265	1.26994	9.76873
ENST00000425103.5_1	KIAA0232	KIAA0232-202	chr4:6784459-6885897	+	protein_coding	2.24569	4.74263	1	1	3.07795	0.832264	0.780477	7.44414
ENST00000521086.6_1	TCEA1	TCEA1-207	chr8:54879120-54934825	-	processed_transcript	2.24188	4.73013	1	1	3.71668	1.4748	1.77946	12.1472
ENST00000409480.5_2	GIGYF2	GIGYF2-204	chr2:233562020-233723318	+	protein_coding	2.23557	4.70948	1	1	3.37724	1.14167	1.20636	9.39081
ENST00000311117.7_1	KMT2E	KMT2E-202	chr7:104654626-104754532	+	protein_coding	2.23273	4.70024	1	1	3.76868	1.53595	1.89979	12.6297
ENST00000513628.5_1	HSD17B4	HSD17B4-220	chr5:118812237-118877869	+	protein_coding	2.2286	4.6868	1	1	2.2286	0	0	3.68681
ENST00000614355.4_3	TJP1	TJP1-212	chr15:29992364-30114706	-	protein_coding	2.22767	4.68376	1	1	4.41982	2.19216	3.56988	20.4042
ENST00000540131.5_1	NUMBL	NUMBL-202	chr19:41173246-41196027	-	protein_coding	2.22059	4.66085	1	1	2.52432	0.303723	0.234326	4.75301
ENST00000461601.5_1	TTC7A	TTC7A-207	chr2:47168414-47277164	+	processed_transcript	2.22018	4.65951	1	1	2.22018	0	0	3.65951
ENST00000535032.6_1	C17orf80	C17orf80-205	chr17:71229359-71243666	+	protein_coding	2.21469	4.64182	1	1	2.24255	0.0278618	0.0195	3.73234
ENST00000275575.11_1	PHTF2	PHTF2-202	chr7:77428218-77586542	+	protein_coding	2.21207	4.6334	1	1	3.10723	0.895163	0.85982	7.61729
ENST00000467961.5_1	HTRA2	HTRA2-206	chr2:74756902-74760374	+	processed_transcript	2.21138	4.63118	1	1	3.61076	1.39938	1.63788	11.2165
ENST00000560262.5_1	NEO1	NEO1-207	chr15:73344951-73595059	+	protein_coding	2.20738	4.61837	1	1	3.40175	1.19437	1.28844	9.56887
ENST00000354952.6_1	PLSCR4	PLSCR4-201	chr3:145910126-145968966	-	protein_coding	2.20541	4.61204	1	1	3.01157	0.80616	0.748551	7.06439
ENST00000309052.8_1	LCLAT1	LCLAT1-201	chr2:30670123-30867091	+	protein_coding	2.2029	4.60403	1	1	2.2029	0	0	3.60403
ENST00000493946.1_1	GSTO1	GSTO1-206	chr10:106013922-106025948	+	processed_transcript	2.19749	4.5868	1	1	2.2692	0.0717105	0.050962	3.82055
ENST00000515646.1_1	TADA2B	TADA2B-205	chr4:7054551-7058368	+	protein_coding	2.1971	4.58558	1	1	2.41918	0.222076	0.166411	4.34867
ENST00000307738.5_1	ETFDH	ETFDH-201	chr4:159593491-159629751	+	protein_coding	2.19623	4.58282	1	1	2.19623	0	0	3.58282
ENST00000558483.5_1	GMPR2	GMPR2-209	chr14:24705302-24708252	+	protein_coding	2.19118	4.56679	1	1	2.59291	0.401728	0.321089	5.03314
ENST00000435765.5_1	PSMC2	PSMC2-203	chr7:102985361-103009842	+	protein_coding	2.18973	4.56222	1	1	4.02843	1.8387	2.57686	15.3184
ENST00000529807.5_1	INTS4	INTS4-206	chr11:77635488-77705712	-	protein_coding	2.18697	4.55348	1	1	3.32444	1.13747	1.19994	9.0174
ENST00000528780.5_1	IFITM1	IFITM1-204	chr11:313506-315272	+	protein_coding	2.18365	4.54301	1	1	3.94519	1.76154	2.3906	14.4035
ENST00000541713.5_1	PTPN1	PTPN1-202	chr20:49126858-49201297	+	protein_coding	2.17772	4.52438	1	1	2.67034	0.492621	0.406999	5.3658
ENST00000587502.2_1	LSM7	LSM7-204	chr19:2321519-2328585	-	protein_coding	2.17748	4.52363	1	1	3.69597	1.51849	1.8649	11.9597
ENST00000398598.7_2	MX1	MX1-202	chr21:42798094-42831141	+	protein_coding	2.1774	4.52339	1	1	2.92376	0.746353	0.677547	6.5882
ENST00000325486.9_1	CEP57	CEP57-201	chr11:95523625-95565855	+	protein_coding	2.17691	4.52185	1	1	2.50071	0.323798	0.251621	4.65965
ENST00000273963.9_1	KLHL8	KLHL8-201	chr4:88081255-88141760	-	protein_coding	2.17557	4.51763	1	1	2.29706	0.12149	0.087858	3.91454
ENST00000634597.1_1	SPATA20	SPATA20-227	chr17:48625410-48633213	+	protein_coding	2.17133	4.5044	1	1	3.01525	0.84392	0.79492	7.08503
ENST00000555030.5_1	C14orf2	C14orf2-210	chr14:104378637-104387857	-	protein_coding	2.16901	4.49714	1	1	2.77834	0.609332	0.525553	5.86062
ENST00000395468.8_1	MAPK1IP1L	MAPK1IP1L-201	chr14:55518349-55536910	+	protein_coding	2.16706	4.49108	1	1	4.61221	2.44515	4.44583	23.4577
ENST00000259751.5_3	TJAP1	TJAP1-201	chr6:43445311-43474291	+	protein_coding	2.16451	4.48315	1	1	2.66458	0.500064	0.414276	5.34041
ENST00000433843.1_1	SNHG5	SNHG5-208	chr6:86387047-86387917	-	lincRNA	2.16314	4.47887	1	1	3.15849	0.995358	0.993575	7.92896
ENST00000371081.5_2	GNAS	GNAS-209	chr20:57466771-57475465	+	protein_coding	2.1618	4.47473	1	1	2.18623	0.0244317	0.017079	3.55115
ENST00000370096.7_1	COL11A1	COL11A1-203	chr1:103342023-103574047	-	protein_coding	2.1602	4.46977	1	1	2.88992	0.729715	0.658312	6.41228
ENST00000622186.4_1	SLC6A6	SLC6A6-210	chr3:14444076-14530855	+	protein_coding	2.15684	4.45937	1	1	3.82078	1.66394	2.1688	13.1309
ENST00000539846.5_1	TEAD2	TEAD2-203	chr19:49844339-49865698	-	protein_coding	2.15683	4.45934	1	1	2.5934	0.436572	0.353385	5.0352
ENST00000535011.6_1	CALU	CALU-205	chr7:128379346-128411531	+	protein_coding	2.15242	4.44572	1	1	3.48792	1.3355	1.52364	10.2194
ENST00000396154.6_1	ZNF586	ZNF586-203	chr19:58281038-58291945	+	protein_coding	2.15213	4.44484	1	1	2.29269	0.140563	0.102335	3.8997
ENST00000378513.7_1	RER1	RER1-203	chr1:2323214-2336881	+	protein_coding	2.14981	4.43769	1	1	3.02864	0.878827	0.83888	7.16038
ENST00000599537.5_1	NOSIP	NOSIP-212	chr19:50059806-50093519	-	protein_coding	2.14298	4.41673	1	1	2.14298	0	0	3.41673
ENST00000331320.11_2	MTA1	MTA1-201	chr14:105886159-105937066	+	protein_coding	2.14032	4.40859	1	1	2.84933	0.709013	0.634685	6.20665
ENST00000357702.9_2	SAP130	SAP130-203	chr2:128698791-128784869	-	protein_coding	2.13936	4.40567	1	1	3.03328	0.893919	0.858217	7.1867
ENST00000324210.9_1	MBNL1	MBNL1-204	chr3:151986752-152183552	+	protein_coding	2.13363	4.38819	1	1	3.49614	1.36251	1.57132	10.2834
ENST00000514682.5_1	RPS3A	RPS3A-212	chr4:152020781-152025789	+	protein_coding	2.13263	4.38518	1	1	2.13263	0	0	3.38517
ENST00000545167.5_1	PHB2	PHB2-211	chr12:7076874-7079830	-	protein_coding	2.13139	4.38139	1	1	2.13139	0	0	3.38139
ENST00000511593.6_1	ZNF331	ZNF331-216	chr19:54025110-54081335	+	protein_coding	2.13136	4.38131	1	1	2.13136	0	0	3.38131
ENST00000403059.8_1	PVR	PVR-203	chr19:45147210-45166850	+	protein_coding	2.13069	4.37927	1	1	3.27593	1.14524	1.21183	8.68619
ENST00000472947.5_2	NMD3	NMD3-206	chr3:160939096-160971320	+	protein_coding	2.1289	4.37385	1	1	2.34409	0.215188	0.160855	4.07741
ENST00000634374.1_1	EFEMP1	EFEMP1-213	chr2:56094042-56144915	-	protein_coding	2.12774	4.37033	1	1	2.38047	0.252722	0.191453	4.20705
ENST00000613878.4_1	ZNF608	ZNF608-210	chr5:123972610-124080805	-	protein_coding	2.12289	4.35566	1	1	2.12289	0	0	3.35566
ENST00000574322.5_1	CTDNEP1	CTDNEP1-210	chr17:7146910-7154994	-	protein_coding	2.12278	4.35531	1	1	4.02244	1.89966	2.73125	15.2508
ENST00000337815.8_1	ZNF664	ZNF664-201	chr12:124457842-124499969	+	protein_coding	2.1219	4.35267	1	1	4.37701	2.25511	3.7737	19.7783
ENST00000293422.9_1	MYL6	MYL6-201	chr12:56552140-56555358	+	protein_coding	2.12075	4.34921	1	1	2.74125	0.620494	0.537402	5.68649
ENST00000341222.10_1	CFLAR	CFLAR-203	chr2:201980890-202006321	+	protein_coding	2.11767	4.33992	1	1	2.29422	0.176553	0.13018	3.90489
ENST00000397425.5_1	NFS1	NFS1-204	chr20:34256905-34287271	-	protein_coding	2.11765	4.33986	1	1	2.16463	0.0469799	0.0331	3.48351
ENST00000441492.1_1	MIR503HG	MIR503HG-203	chrX:133678456-133680653	-	lincRNA	2.11452	4.33045	1	1	4.10485	1.99033	2.97328	16.2061
ENST00000397298.7_1	MRPL23	MRPL23-205	chr11:1968508-1977839	+	protein_coding	2.11243	4.3242	1	1	2.96607	0.853639	0.807053	6.81407
ENST00000552491.5_1	LIMA1	LIMA1-212	chr12:50569571-50594630	-	protein_coding	2.11137	4.321	1	1	2.48556	0.374189	0.296111	4.6005
ENST00000415827.6_2	EZH1	EZH1-201	chr17:40852293-40897060	-	protein_coding	2.11123	4.32059	1	1	2.33341	0.222181	0.166496	4.03995
ENST00000555347.1_1	FOS	FOS-206	chr14:75746896-75748290	+	protein_coding	2.11016	4.31738	1	1	6.00967	3.89951	13.9235	63.4304
ENST00000500704.6_1	USP45	USP45-208	chr6:99880255-99963301	-	protein_coding	2.10883	4.31342	1	1	2.12056	0.0117318	0.008165	3.34863
ENST00000475809.1_1	ANKRD10	ANKRD10-207	chr13:111545375-111553086	-	processed_transcript	2.10741	4.30918	1	1	2.90079	0.793377	0.733126	6.46836
ENST00000502001.2_1	MIR4458HG	MIR4458HG-201	chr5:8457606-8460776	+	lincRNA	2.10738	4.30908	1	1	2.15661	0.0492237	0.034708	3.45864
ENST00000360060.7_1	PLOD2	PLOD2-202	chr3:145787231-145878954	-	protein_coding	2.10587	4.30458	1	1	4.9389	2.83303	6.12571	29.6732
ENST00000465349.5_1	LYST	LYST-205	chr1:235954873-236046940	-	processed_transcript	2.10565	4.30392	1	1	2.67214	0.566484	0.48091	5.37372
ENST00000313833.4_1	FBXO34	FBXO34-201	chr14:55738021-55820327	+	protein_coding	2.10135	4.2911	1	1	3.06797	0.966625	0.954264	7.38594
ENST00000444997.1_2	PDCD4	PDCD4-203	chr10:112631713-112647602	+	protein_coding	2.10029	4.28795	1	1	3.14637	1.04608	1.06491	7.85423
ENST00000443023.5_1	SATB2	SATB2-205	chr2:200134231-200323468	-	protein_coding	2.0983	4.28204	1	1	2.85615	0.757852	0.690971	6.24081
ENST00000307365.3_1	DDIT4	DDIT4-201	chr10:74033678-74035794	+	protein_coding	2.09447	4.27068	1	1	5.02034	2.92587	6.59933	31.4543
ENST00000336128.11_1	ZNF548	ZNF548-201	chr19:57901265-57911531	+	protein_coding	2.08922	4.25517	1	1	2.46834	0.379126	0.300554	4.53407
ENST00000507875.5_1	CLCN3	CLCN3-206	chr4:170581213-170634338	+	protein_coding	2.08915	4.25497	1	1	2.40124	0.312091	0.241506	4.28257
ENST00000636560.1_1	AC006453.2	AC006453.2-204	chr2:91824710-91847993	-	lincRNA	2.08824	4.2523	1	1	2.08824	0	0	3.2523
ENST00000435970.5_2	REV3L	REV3L-207	chr6:111620255-111804918	-	protein_coding	2.0875	4.25012	1	1	2.0875	0	0	3.25012
ENST00000412359.7_1	BUB1B	BUB1B-202	chr15:40453268-40513239	+	protein_coding	2.08559	4.2445	1	1	2.52179	0.436193	0.353029	4.74293
ENST00000606142.5_1	LAP3	LAP3-210	chr4:17579118-17609557	+	protein_coding	2.08375	4.23907	1	1	4.57772	2.49398	4.63329	22.8799
ENST00000381897.5_1	RFC1	RFC1-202	chr4:39289076-39367995	-	protein_coding	2.08321	4.23748	1	1	3.34097	1.25776	1.39124	9.13286
ENST00000452138.3_1	FBXO7	FBXO7-206	chr22:32871224-32894595	+	protein_coding	2.08317	4.23738	1	1	4.17069	2.08752	3.25016	17.0096
ENST00000610881.4_3	SPCS2	SPCS2-209	chr11:74660292-74690076	+	protein_coding	2.08306	4.23704	1	1	2.74086	0.657806	0.577681	5.68469
ENST00000508685.1_1	SH3RF1	SH3RF1-203	chr4:170037420-170190244	-	processed_transcript	2.07438	4.21163	1	1	3.27375	1.19937	1.29639	8.67154
ENST00000600356.1_1	SLC35E1	SLC35E1-210	chr19:16664200-16675066	-	processed_transcript	2.07387	4.21015	1	1	2.29754	0.223665	0.167696	3.91618
ENST00000537981.5_2	RTN3	RTN3-208	chr11:63448972-63527357	+	protein_coding	2.07007	4.19907	1	1	4.00455	1.93448	2.8224	15.0505
ENST00000637317.1_1	DNM1	DNM1-226	chr9:130988417-130994913	+	processed_transcript	2.06722	4.19079	1	1	2.06722	0	0	3.19079
ENST00000249064.8_1	CCDC117	CCDC117-201	chr22:29168662-29185283	+	protein_coding	2.06555	4.18594	1	1	3.46437	1.39882	1.63686	10.0377
ENST00000502596.5_3	PPA2	PPA2-208	chr4:106359134-106394866	-	protein_coding	2.06449	4.18286	1	1	2.06449	0	0	3.18286
ENST00000553375.1_1	ZFP36L1	ZFP36L1-203	chr14:69256906-69262931	-	protein_coding	2.06271	4.17772	1	1	2.06271	0	0	3.17772
ENST00000542156.5_1	MTMR1	MTMR1-214	chrX:149861869-149903971	+	protein_coding	2.06181	4.17509	1	1	2.20543	0.143623	0.104676	3.61213
ENST00000633795.1_3	DST	DST-235	chr6:56535456-56557947	-	protein_coding	2.06134	4.17373	1	1	2.06158	0.00024091	0.000167	3.17443
ENST00000503427.5_1	HMGXB3	HMGXB3-202	chr5:149379884-149432386	+	protein_coding	2.06129	4.1736	1	1	3.7053	1.644	2.12532	12.0438
ENST00000456095.6_2	PUF60	PUF60-204	chr8:144898547-144911473	-	protein_coding	2.06111	4.17307	1	1	2.63534	0.574227	0.488879	5.2132
ENST00000558964.5_1	NEO1	NEO1-206	chr15:73344951-73595059	+	protein_coding	2.05782	4.16356	1	1	2.05782	0	0	3.16356
ENST00000435848.1_1	FIS1	FIS1-202	chr7:100882942-100895414	-	protein_coding	2.05568	4.15739	1	1	4.14269	2.08701	3.24867	16.6634
ENST00000310614.11_1	MRPL48	MRPL48-201	chr11:73498361-73575656	+	protein_coding	2.05549	4.15685	1	1	2.06959	0.0140967	0.009819	3.19767
ENST00000520491.5_2	CLU	CLU-206	chr8:27463881-27468735	-	protein_coding	2.05538	4.15652	1	1	2.05538	0	0	3.15652
ENST00000263025.8_2	MAPK3	MAPK3-201	chr16:30125426-30134615	-	protein_coding	2.05431	4.15345	1	1	2.11587	0.0615564	0.043591	3.33451
ENST00000409766.7_1	USP39	USP39-204	chr2:85843317-85876400	+	protein_coding	2.05383	4.15208	1	1	2.05383	0	0	3.15208
ENST00000396709.5_1	ZDHHC4	ZDHHC4-204	chr7:6617099-6628550	+	protein_coding	2.05158	4.1456	1	1	2.64968	0.598101	0.513723	5.27528
ENST00000294678.6_2	ODF2L	ODF2L-201	chr1:86815777-86861963	-	protein_coding	2.04878	4.13757	1	1	2.12362	0.074837	0.053242	3.35786
ENST00000398169.7_1	CCNB1IP1	CCNB1IP1-205	chr14:20779529-20797539	-	protein_coding	2.04875	4.13748	1	1	2.04875	0	0	3.13748
ENST00000531493.5_1	FOSL1	FOSL1-203	chr11:65659945-65667890	-	protein_coding	2.04699	4.13244	1	1	4.16443	2.11744	3.33922	16.9316
ENST00000598840.5_1	SAE1	SAE1-209	chr19:47634095-47713448	+	protein_coding	2.04623	4.13026	1	1	2.04623	0	0	3.13026
ENST00000503118.2_2	LRRC59	LRRC59-202	chr17:48452420-48462495	-	protein_coding	2.04428	4.12467	1	1	2.54214	0.497858	0.412115	4.82451
ENST00000470215.1_1	PHTF2	PHTF2-211	chr7:77569516-77584211	+	processed_transcript	2.04209	4.11842	1	1	2.39577	0.35368	0.277816	4.26258
ENST00000339872.8_1	HMGB1	HMGB1-202	chr13:31033987-31038447	-	protein_coding	2.04151	4.11676	1	1	5.273	3.23149	8.39236	37.666
ENST00000404569.5_3	MIEF1	MIEF1-203	chr22:39898382-39912183	+	protein_coding	2.03916	4.11005	1	1	3.36702	1.32786	1.5103	9.31746
ENST00000531110.5_1	CD44	CD44-231	chr11:35208390-35231608	+	protein_coding	2.03768	4.10586	1	1	3.24138	1.2037	1.3033	8.45702
ENST00000482419.1_1	FAM208B	FAM208B-208	chr10:5741411-5751626	+	processed_transcript	2.03741	4.10507	1	1	2.46468	0.427271	0.344688	4.52004
ENST00000424225.1_1	TOP2B	TOP2B-203	chr3:25656964-25706398	-	protein_coding	2.03732	4.10481	1	1	3.47356	1.43624	1.70615	10.1082
ENST00000297533.8_1	TMUB1	TMUB1-201	chr7:150778167-150780633	-	protein_coding	2.03704	4.10403	1	1	3.69722	1.66018	2.16056	11.971
ENST00000440161.5_1	TADA3	TADA3-204	chr3:9821940-9834695	-	protein_coding	2.03548	4.09958	1	1	2.07265	0.0371699	0.026099	3.20658
ENST00000393565.5_1	DBN1	DBN1-203	chr5:176883937-176900638	-	protein_coding	2.03523	4.09889	1	1	5.27182	3.23659	8.42565	37.6347
ENST00000355725.8_1	THOC2	THOC2-202	chrX:122744049-122866906	-	protein_coding	2.035	4.09824	1	1	2.3223	0.287291	0.220347	4.00128
ENST00000531931.1_1	EEF1D	EEF1D-241	chr8:144668910-144679583	-	protein_coding	2.03479	4.09762	1	1	2.29767	0.262885	0.199876	3.91664
ENST00000337478.2_1	ITPRIP	ITPRIP-202	chr10:106071889-106098162	-	protein_coding	2.03132	4.08779	1	1	3.30723	1.27591	1.42152	8.89866
ENST00000357355.7_1	ADGRE5	ADGRE5-202	chr19:14492247-14519537	+	protein_coding	2.03032	4.08497	1	1	2.67917	0.648848	0.567916	5.40488
ENST00000471891.5_1	KRTCAP2	KRTCAP2-204	chr1:155141885-155145727	-	processed_transcript	2.0303	4.0849	1	1	4.30405	2.27375	3.83578	18.7537
ENST00000261861.9_1	CORO2B	CORO2B-201	chr15:68871308-69020145	+	protein_coding	2.02972	4.08326	1	1	2.28546	0.255734	0.193943	3.87518
ENST00000521727.5_1	STAU2	STAU2-215	chr8:74462021-74659932	-	protein_coding	2.02934	4.08219	1	1	2.03561	0.00626499	0.004352	3.09996
ENST00000380828.6_2	RABGEF1	RABGEF1-202	chr7:66220869-66276446	+	protein_coding	2.02875	4.08051	1	1	2.86967	0.840918	0.79119	6.30896
ENST00000416810.6_2	CCDC32	CCDC32-202	chr15:40845303-40857256	-	protein_coding	2.02649	4.07412	1	1	2.50664	0.480148	0.394887	4.68294
ENST00000556045.5_1	DICER1	DICER1-214	chr14:95556805-95572418	-	protein_coding	2.02625	4.07345	1	1	2.15385	0.1276	0.092475	3.45015
ENST00000637633.1_1	AGPS	AGPS-204	chr2:178284997-178424027	+	protein_coding	2.02527	4.07067	1	1	2.02527	0	0	3.07067
ENST00000407246.6_1	SCP2	SCP2-204	chr1:53392958-53516932	+	protein_coding	2.0191	4.0533	1	1	2.72486	0.705769	0.631014	5.61098
ENST00000555431.5_1	ATP6V1D	ATP6V1D-209	chr14:67804968-67826504	-	protein_coding	2.01561	4.04351	1	1	3.67435	1.65875	2.15742	11.7671
ENST00000480592.5_1	DDX3X	DDX3X-205	chrX:41193427-41197762	+	processed_transcript	2.01535	4.04279	1	1	4.4431	2.42774	4.38051	20.7523
ENST00000447944.6_1	PNPT1	PNPT1-205	chr2:55861400-55921045	-	protein_coding	2.01267	4.03529	1	1	3.30859	1.29592	1.45534	8.908
ENST00000517660.1_1	PDGFRB	PDGFRB-203	chr5:149516867-149535423	-	processed_transcript	2.011	4.0306	1	1	3.01708	1.00608	1.00845	7.09525
ENST00000502297.5_1	KIF13A	KIF13A-206	chr6:17759485-17794928	-	protein_coding	2.01064	4.02962	1	1	3.08985	1.0792	1.11287	7.51406
ENST00000276431.8_1	TNFRSF10B	TNFRSF10B-201	chr8:22877646-22926692	-	protein_coding	2.00437	4.01214	1	1	4.88486	2.88049	6.36398	28.5453
ENST00000489960.5_2	TPRA1	TPRA1-209	chr3:127291989-127309931	-	protein_coding	2.0041	4.01138	1	1	2.0041	0	0	3.01138
ENST00000381199.7_1	MIER3	MIER3-202	chr5:56215431-56247940	-	protein_coding	2.00372	4.01032	1	1	2.75821	0.754497	0.687043	5.76557
ENST00000617590.1_1	STK3	STK3-218	chr8:99466859-99837899	-	protein_coding	2.00011	4.00029	1	1	2.00011	0	0	3.00029
ENST00000481752.5_2	NCK1	NCK1-207	chr3:136581050-136667968	+	protein_coding	1.99371	3.98259	1	1	2.45159	0.457889	0.373531	4.4702
ENST00000392054.7_1	PID1	PID1-202	chr2:229888690-230135981	-	protein_coding	1.99195	3.97773	1	1	2.2817	0.289751	0.222429	3.8625
ENST00000395532.8_2	SH2B1	SH2B1-204	chr16:28875296-28884928	+	protein_coding	1.99135	3.97608	1	1	1.99135	0	0	2.97608
ENST00000451591.6_1	ABI2	ABI2-221	chr2:204245031-204267457	+	protein_coding	1.99097	3.97504	1	1	3.8094	1.81844	2.52698	13.0199
ENST00000614750.1_1	ARL8A	ARL8A-204	chr1:202102532-202113871	-	protein_coding	1.99045	3.97361	1	1	2.31544	0.324994	0.252659	3.97758
ENST00000486484.5_1	MBOAT2	MBOAT2-209	chr2:9000825-9143787	-	processed_transcript	1.98048	3.94623	1	1	1.98048	0	0	2.94623
ENST00000460932.1_1	POFUT2	POFUT2-205	chr21:46685315-46690009	-	processed_transcript	1.97401	3.92858	1	1	3.08927	1.11527	1.16635	7.51068
ENST00000455270.5_1	RPL39L	RPL39L-203	chr3:186838736-186857272	-	protein_coding	1.9738	3.928	1	1	2.22437	0.250577	0.189683	3.67308
ENST00000298838.10_3	PACSIN3	PACSIN3-201	chr11:47199076-47207958	-	protein_coding	1.9714	3.92148	1	1	2.01038	0.0389825	0.027389	3.02888
ENST00000381683.10_1	EIF3L	EIF3L-201	chr22:38245424-38284486	+	protein_coding	1.97083	3.91993	1	1	1.97083	0	0	2.91993
ENST00000344836.8_1	USP7	USP7-201	chr16:8985951-9057341	-	protein_coding	1.96803	3.91232	1	1	3.50603	1.538	1.90393	10.3611
ENST00000538643.5_1	MED25	MED25-202	chr19:50321599-50340219	+	protein_coding	1.96543	3.9053	1	1	1.96543	0	0	2.9053
ENST00000369318.7_1	CASP7	CASP7-203	chr10:115439636-115490662	+	protein_coding	1.96334	3.89964	1	1	2.72017	0.75683	0.689774	5.58951
ENST00000637056.1_1	ZBTB38	ZBTB38-222	chr3:141111561-141167029	+	protein_coding	1.96151	3.8947	1	1	2.42686	0.465345	0.380647	4.3772
ENST00000375530.8_1	EHMT2	EHMT2-202	chr6:31847536-31865454	-	protein_coding	1.96067	3.89242	1	1	2.04337	0.0827053	0.059002	3.12208
ENST00000263367.7_2	HNRNPUL1	HNRNPUL1-201	chr19:41771027-41812924	+	protein_coding	1.96061	3.89226	1	1	4.06805	2.10744	3.30927	15.7728
ENST00000418021.1_1	THOC5	THOC5-206	chr22:29939492-29951205	-	protein_coding	1.96037	3.89162	1	1	2.28932	0.328951	0.2561	3.88826
ENST00000368488.9_2	CEP85L	CEP85L-202	chr6:118781944-119031238	-	protein_coding	1.9588	3.88738	1	1	1.9599	0.00110036	0.000763	2.89035
ENST00000311380.8_1	ARHGAP12	ARHGAP12-201	chr10:32094365-32197802	-	protein_coding	1.9565	3.8812	1	1	2.95431	0.997804	0.996958	6.75059
ENST00000636930.1_1	ARID1B	ARID1B-220	chr6:157099064-157530401	+	protein_coding	1.95631	3.88068	1	1	2.32904	0.372734	0.294804	4.02471
ENST00000295121.10_1	WDR92	WDR92-201	chr2:68356935-68384692	-	protein_coding	1.95564	3.87888	1	1	2.07762	0.121977	0.088225	3.2211
ENST00000394294.7_1	FBXL20	FBXL20-202	chr17:37416840-37557876	-	protein_coding	1.95458	3.87603	1	1	2.18903	0.234447	0.176456	3.55998
ENST00000529048.5_1	TSTA3	TSTA3-209	chr8:144695699-144699644	-	protein_coding	1.95149	3.86775	1	1	1.95149	0	0	2.86775
ENST00000220931.10_1	NCALD	NCALD-201	chr8:102698955-102803189	-	protein_coding	1.95017	3.86419	1	1	1.95017	0	0	2.86419
ENST00000481210.5_1	SEC61A1	SEC61A1-204	chr3:127771269-127779054	+	protein_coding	1.94982	3.86326	1	1	3.07329	1.12347	1.1787	7.41688
ENST00000225573.5_2	PNPO	PNPO-201	chr17:46018933-46025638	+	protein_coding	1.94603	3.85313	1	1	2.0691	0.12307	0.08905	3.19625
ENST00000589334.5_1	TMEM101	TMEM101-205	chr17:42088556-42100519	-	protein_coding	1.94537	3.85136	1	1	2.66268	0.71731	0.644114	5.33208
ENST00000598725.5_1	SUPT5H	SUPT5H-213	chr19:39936324-39967310	+	protein_coding	1.94373	3.84698	1	1	4.70573	2.76201	5.78339	25.0956
ENST00000446863.5_2	TBC1D5	TBC1D5-220	chr3:17447948-17784067	-	protein_coding	1.94352	3.84643	1	1	2.75202	0.808499	0.751388	5.73659
ENST00000618335.4_2	CARHSP1	CARHSP1-219	chr16:8946800-8962576	-	protein_coding	1.94293	3.84485	1	1	2.71695	0.77402	0.710028	5.57479
ENST00000414769.1_1	MIR503HG	MIR503HG-201	chrX:133677473-133680660	-	lincRNA	1.94107	3.83989	1	1	3.23505	1.29398	1.45204	8.41557
ENST00000498086.5_3	ATP11B	ATP11B-210	chr3:182554905-182636129	+	protein_coding	1.94044	3.83823	1	1	2.86993	0.92949	0.904602	6.3103
ENST00000538625.1_1	C2CD3	C2CD3-212	chr11:73744875-73753247	-	processed_transcript	1.94023	3.83766	1	1	1.95518	0.0149565	0.010421	2.87766
ENST00000397712.6_1	SEPT10	SEPT10-202	chr2:110300559-110371783	-	protein_coding	1.93973	3.83633	1	1	2.8812	0.941474	0.920489	6.36764
ENST00000595796.5_2	SLC38A5	SLC38A5-210	chrX:48316920-48328565	-	protein_coding	1.93634	3.82733	1	1	2.00024	0.0639019	0.045289	3.00067
ENST00000491281.1_1	NFKBIZ	NFKBIZ-209	chr3:101569107-101572059	+	protein_coding	1.93619	3.82693	1	1	2.53783	0.601644	0.517445	4.80715
ENST00000414376.5_2	ARPC1B	ARPC1B-202	chr7:98971882-98985798	+	protein_coding	1.93267	3.81762	1	1	2.24357	0.310894	0.240476	3.73567
ENST00000376918.7_3	EMC10	EMC10-202	chr19:50979756-50986608	+	protein_coding	1.93184	3.81542	1	1	2.42457	0.492729	0.407104	4.36869
ENST00000530743.1_1	UPRT	UPRT-207	chrX:74494563-74524407	+	protein_coding	1.9314	3.81425	1	1	2.09082	0.15942	0.116838	3.2599
ENST00000340368.8_1	INSIG1	INSIG1-201	chr7:155089486-155101945	+	protein_coding	1.9305	3.81187	1	1	6.8783	4.9478	29.8628	116.645
ENST00000549989.1_1	DYNLL1	DYNLL1-207	chr12:120933916-120936153	+	protein_coding	1.93029	3.81132	1	1	4.9685	3.03821	7.2147	30.3089
ENST00000502295.1_1	CXXC5	CXXC5-202	chr5:139026884-139060314	+	protein_coding	1.92936	3.80887	1	1	1.92936	0	0	2.80887
ENST00000422803.2_1	AFTPH	AFTPH-205	chr2:64796307-64820136	+	protein_coding	1.9285	3.8066	1	1	2.24013	0.311631	0.24111	3.72441
ENST00000515629.5_1	SLC38A9	SLC38A9-223	chr5:54921686-54988881	-	protein_coding	1.92758	3.80415	1	1	1.92758	0	0	2.80415
ENST00000463972.1_1	SLC39A7	SLC39A7-204	chr6:33170032-33172216	+	processed_transcript	1.92644	3.80115	1	1	4.83769	2.91126	6.52273	27.595
ENST00000216190.12_1	EIF3D	EIF3D-201	chr22:36906897-36925483	-	protein_coding	1.92346	3.79331	1	1	4.75748	2.83403	6.13061	26.0486
ENST00000359003.6_3	NCOA6	NCOA6-201	chr20:33302578-33413452	-	protein_coding	1.92343	3.79324	1	1	2.36021	0.436777	0.353577	4.13445
ENST00000396680.2_1	ATF4	ATF4-202	chr22:39916569-39918690	+	protein_coding	1.92305	3.79224	1	1	5.69383	3.77078	12.6496	50.7624
ENST00000296932.12_3	ADGRG6	ADGRG6-202	chr6:142623066-142767385	+	protein_coding	1.92292	3.79189	1	1	1.99026	0.0673427	0.047785	2.97309
ENST00000402738.5_1	HERC3	HERC3-202	chr4:89513574-89629693	+	protein_coding	1.92079	3.78631	1	1	2.70326	0.782468	0.720071	5.51273
ENST00000483727.5_1	ITCH	ITCH-205	chr20:33033166-33068981	+	processed_transcript	1.92047	3.78546	1	1	3.73385	1.81338	2.51464	12.3045
ENST00000572844.1_2	POLR2A	POLR2A-201	chr17:7387939-7403077	+	protein_coding	1.91913	3.78194	1	1	2.74682	0.827694	0.774846	5.71237
ENST00000491737.5_1	THOC2	THOC2-216	chrX:122744772-122831537	-	protein_coding	1.91881	3.78111	1	1	1.91881	0	0	2.78111
ENST00000445329.5_1	TRIM6	TRIM6-205	chr11:5617976-5634182	+	protein_coding	1.91825	3.77965	1	1	2.17922	0.260969	0.198283	3.52909
ENST00000378823.7_1	RAD50	RAD50-201	chr5:131892630-131982036	+	protein_coding	1.91744	3.77751	1	1	3.1958	1.27836	1.42564	8.16287
ENST00000395577.2_1	CDKN3	CDKN3-203	chr14:54875282-54886932	+	protein_coding	1.91613	3.77409	1	1	1.92448	0.00834776	0.005803	2.79599
ENST00000216807.11_1	BRMS1L	BRMS1L-201	chr14:36295524-36341169	+	protein_coding	1.91431	3.76934	1	1	2.74627	0.831959	0.780101	5.70981
ENST00000375893.6_1	GPANK1	GPANK1-201	chr6:31629853-31633407	-	protein_coding	1.91417	3.76898	1	1	1.98812	0.0739422	0.052589	2.96719
ENST00000223215.8_1	MEST	MEST-201	chr7:130131934-130146133	+	protein_coding	1.91202	3.76336	1	1	2.36822	0.4562	0.371923	4.16304
ENST00000610806.4_1	PRMT1	PRMT1-221	chr19:50180409-50191707	+	protein_coding	1.90869	3.75469	1	1	2.49558	0.586889	0.502004	4.63956
ENST00000542996.6_1	CALU	CALU-206	chr7:128379346-128411531	+	protein_coding	1.90752	3.75164	1	1	3.67175	1.76422	2.39691	11.744
ENST00000520223.1_1	GPAT4	GPAT4-205	chr8:41435934-41456745	+	protein_coding	1.90665	3.74936	1	1	3.39343	1.48678	1.80263	9.50807
ENST00000554212.5_1	FOS	FOS-203	chr14:75745531-75747310	+	protein_coding	1.90642	3.74878	1	1	3.91005	2.00363	3.01006	14.0329
ENST00000438761.5_1	SPATS2L	SPATS2L-213	chr2:201257800-201332101	+	protein_coding	1.90637	3.74866	1	1	2.1756	0.269229	0.205164	3.51775
ENST00000372806.7_1	STK4	STK4-202	chr20:43595115-43708600	+	protein_coding	1.9059	3.74743	1	1	3.23244	1.32654	1.50801	8.39858
ENST00000562133.5_1	NDUFAB1	NDUFAB1-203	chr16:23592335-23607598	-	protein_coding	1.90518	3.74555	1	1	2.33772	0.432545	0.349612	4.05504
ENST00000540486.5_1	TRAPPC1	TRAPPC1-202	chr17:7833663-7835317	-	protein_coding	1.9051	3.74535	1	1	3.72413	1.81903	2.52843	12.2152
ENST00000261879.9_1	APH1B	APH1B-201	chr15:63569753-63601325	+	protein_coding	1.90392	3.74228	1	1	3.62373	1.71981	2.29394	11.3268
ENST00000448838.7_1	PDHX	PDHX-203	chr11:34937677-35017669	+	protein_coding	1.90373	3.7418	1	1	2.8533	0.949566	0.931291	6.2265
ENST00000409155.7_1	ALAD	ALAD-201	chr9:116148597-116163613	-	protein_coding	1.90195	3.73719	1	1	3.05691	1.15496	1.22678	7.32189
ENST00000436342.6_1	EYA3	EYA3-204	chr1:28296858-28415148	-	protein_coding	1.90172	3.73658	1	1	1.90172	0	0	2.73658
ENST00000537830.6_1	SLC12A4	SLC12A4-203	chr16:67978496-67997968	-	protein_coding	1.89978	3.73156	1	1	1.97465	0.0748726	0.053268	2.93034
ENST00000579512.2_1	HIST2H4B	HIST2H4B-201	chr1:149831643-149832776	-	protein_coding	1.89959	3.73108	1	1	1.95126	0.0516714	0.036465	2.86713
ENST00000349556.4_1	FGFR1OP	FGFR1OP-201	chr6:167412896-167453805	+	protein_coding	1.89865	3.72864	1	1	2.61982	0.721173	0.648522	5.14675
ENST00000531842.1_1	USF1	USF1-210	chr1:161009999-161013132	-	protein_coding	1.89858	3.72846	1	1	1.89858	0	0	2.72846
ENST00000397274.6_2	MYO9B	MYO9B-201	chr19:17212466-17324103	+	protein_coding	1.89724	3.72499	1	1	4.10828	2.21104	3.63009	16.2471
ENST00000417268.3_1	SCAF8	SCAF8-203	chr6:155054512-155155378	+	protein_coding	1.89483	3.71878	1	1	1.89483	0	0	2.71878
ENST00000448718.5_1	GAS5	GAS5-218	chr1:173833039-173836181	-	lincRNA	1.89296	3.71395	1	1	2.05874	0.16579	0.12178	3.16624
ENST00000251143.9_1	C16orf62	C16orf62-201	chr16:19566737-19712485	+	protein_coding	1.89112	3.70924	1	1	2.51888	0.627751	0.545154	4.73135
ENST00000376377.2_1	IER3	IER3-202	chr6:30710976-30712325	-	protein_coding	1.8901	3.7066	1	1	4.48591	2.59581	5.04528	21.4074
ENST00000419169.5_2	SMG7	SMG7-204	chr1:183441637-183515264	+	protein_coding	1.88833	3.70206	1	1	3.03372	1.1454	1.21207	7.18921
ENST00000394586.6_1	FUT8	FUT8-204	chr14:65877840-66209860	+	protein_coding	1.88693	3.69846	1	1	3.56701	1.68009	2.20447	10.8516
ENST00000425934.5_2	CEP250	CEP250-207	chr20:34050090-34065888	+	protein_coding	1.88681	3.69818	1	1	1.88681	0	0	2.69818
ENST00000616577.4_1	TPT1	TPT1-214	chr13:45907606-45915419	-	protein_coding	1.88282	3.68794	1	1	4.29398	2.41117	4.31905	18.6164
ENST00000373053.7_2	MCU	MCU-202	chr10:74451889-74647452	+	protein_coding	1.88012	3.68106	1	1	2.98902	1.1089	1.15681	6.93933
ENST00000476666.5_1	INTS6	INTS6-208	chr13:51928213-51943267	-	processed_transcript	1.87906	3.67836	1	1	2.31781	0.438743	0.355423	3.98573
ENST00000354353.9_3	KCNMA1	KCNMA1-203	chr10:78644636-79163783	-	protein_coding	1.87874	3.67755	1	1	1.90519	0.0264417	0.018497	2.74557
ENST00000312655.8_1	YPEL2	YPEL2-201	chr17:57409063-57479090	+	protein_coding	1.87677	3.67252	1	1	2.16422	0.287445	0.220477	3.48223
ENST00000610153.1_1	RNF146	RNF146-213	chr6:127588028-127609507	+	protein_coding	1.87579	3.67002	1	1	3.36619	1.4904	1.80967	9.31154
ENST00000283269.13_3	CADPS	CADPS-201	chr3:62384647-62860916	-	protein_coding	1.87422	3.66604	1	1	1.88997	0.0157487	0.010976	2.70628
ENST00000602465.5_2	RUFY2	RUFY2-213	chr10:70103584-70167047	-	protein_coding	1.87244	3.66152	1	1	3.19515	1.32271	1.50135	8.15875
ENST00000415447.5_1	AP1B1	AP1B1-205	chr22:29724810-29819168	-	protein_coding	1.87137	3.65879	1	1	2.85001	0.978643	0.970611	6.21006
ENST00000372072.7_1	TMEM164	TMEM164-203	chrX:109245863-109421012	+	protein_coding	1.86686	3.64739	1	1	2.02337	0.156507	0.114585	3.06532
ENST00000614616.4_1	CHD1	CHD1-212	chr5:98189689-98264661	-	protein_coding	1.86478	3.64211	1	1	3.33072	1.46594	1.76244	9.06113
ENST00000615206.4_1	RNF41	RNF41-212	chr12:56596288-56615485	-	protein_coding	1.86471	3.64194	1	1	1.86878	0.00406699	0.002823	2.65222
ENST00000528746.5_1	PRDM10	PRDM10-207	chr11:129769612-129872730	-	protein_coding	1.86425	3.6408	1	1	1.86425	0	0	2.6408
ENST00000479257.5_1	CALU	CALU-203	chr7:128379458-128409990	+	protein_coding	1.86216	3.63552	1	1	5.84762	3.98546	14.8396	56.5851
ENST00000465677.1_1	DNAJA1	DNAJA1-202	chr9:33034258-33037330	+	processed_transcript	1.86111	3.63288	1	1	2.8112	0.950085	0.931986	6.01868
ENST00000394649.8_1	MYO1D	MYO1D-202	chr17:30819627-31190061	-	protein_coding	1.86035	3.63097	1	1	1.90934	0.048988	0.034539	2.75638
ENST00000470481.2_1	ANAPC16	ANAPC16-202	chr10:73982891-73993587	+	processed_transcript	1.86006	3.63022	1	1	2.93304	1.07299	1.10379	6.6372
ENST00000322569.8_1	MMP19	MMP19-201	chr12:56230210-56236706	-	protein_coding	1.8593	3.62831	1	1	2.9253	1.066	1.09362	6.59629
ENST00000467606.5_1	ITGB1BP1	ITGB1BP1-211	chr2:9552398-9563216	-	protein_coding	1.85914	3.62791	1	1	2.64615	0.787011	0.725496	5.25994
ENST00000380989.6_1	PITRM1	PITRM1-202	chr10:3179922-3215033	-	protein_coding	1.85814	3.6254	1	1	2.42128	0.563143	0.477484	4.35647
ENST00000566742.5_1	JPT2	JPT2-209	chr16:1728291-1750226	+	protein_coding	1.85655	3.62141	1	1	2.59155	0.735	0.664397	5.02747
ENST00000226319.10_1	JADE1	JADE1-201	chr4:129730778-129796379	+	protein_coding	1.85642	3.62107	1	1	1.86364	0.00722278	0.005019	2.63924
ENST00000527014.1_3	EXT2	EXT2-205	chr11:44117229-44129599	+	protein_coding	1.85611	3.62031	1	1	3.01588	1.15976	1.23421	7.08854
ENST00000351773.7_1	ZNF37A	ZNF37A-201	chr10:38383264-38412276	+	protein_coding	1.85556	3.61893	1	1	1.89662	0.0410579	0.028868	2.7234
ENST00000265631.9_1	SLC25A13	SLC25A13-201	chr7:95749532-95951405	-	protein_coding	1.85429	3.61573	1	1	3.3449	1.49061	1.81008	9.16049
ENST00000547838.2_1	FAM109A	FAM109A-203	chr12:111798484-111801553	-	protein_coding	1.85298	3.61246	1	1	1.87049	0.0175101	0.012211	2.65657
ENST00000452673.6_1	CANX	CANX-202	chr5:179125907-179157926	+	protein_coding	1.8525	3.61125	1	1	6.93439	5.08189	32.869	121.309
ENST00000566074.5_1	HACD3	HACD3-207	chr15:65823092-65869293	+	protein_coding	1.84967	3.60418	1	1	1.87417	0.0245027	0.017129	2.66591
ENST00000620138.4_1	NAP1L4	NAP1L4-222	chr11:2965661-3013607	-	protein_coding	1.84947	3.60368	1	1	2.06107	0.211602	0.157973	3.17297
ENST00000559818.5_1	ANXA2	ANXA2-226	chr15:60643932-60690941	-	protein_coding	1.84872	3.60181	1	1	3.18834	1.33962	1.53085	8.11562
ENST00000423180.2_2	PNPLA3	PNPLA3-203	chr22:44319683-44342941	+	protein_coding	1.84504	3.59264	1	1	1.84504	0	0	2.59264
ENST00000379251.7_1	SAT1	SAT1-201	chrX:23801290-23802330	+	protein_coding	1.84376	3.58944	1	1	2.6163	0.772537	0.708271	5.13174
ENST00000554806.5_2	DLST	DLST-205	chr14:75348659-75365189	+	protein_coding	1.84279	3.58704	1	1	1.84279	0	0	2.58704
ENST00000470953.1_1	VARS	VARS-222	chr6:31745295-31745959	-	processed_transcript	1.84192	3.58487	1	1	2.53153	0.689613	0.612851	4.78186
ENST00000376667.7_1	MAD2L2	MAD2L2-204	chr1:11734805-11751666	-	protein_coding	1.84168	3.58427	1	1	1.84168	0	0	2.58427
ENST00000513119.5_2	CALCOCO2	CALCOCO2-221	chr17:46908397-46933536	+	protein_coding	1.84153	3.5839	1	1	1.84153	0	0	2.5839
ENST00000394308.7_1	ASNS	ASNS-202	chr7:97481443-97501783	-	protein_coding	1.84144	3.58367	1	1	3.58921	1.74777	2.35839	11.0354
ENST00000592043.5_1	PGS1	PGS1-215	chr17:76374751-76399760	+	protein_coding	1.84056	3.58149	1	1	1.87347	0.0329063	0.023071	2.66412
ENST00000490574.5_1	TFG	TFG-208	chr3:100428222-100467771	+	protein_coding	1.83866	3.57677	1	1	4.8176	2.97895	6.8841	27.1996
ENST00000398129.5_1	ADD1	ADD1-206	chr4:2877623-2931803	+	protein_coding	1.83799	3.57512	1	1	2.28757	0.449584	0.365646	3.88235
ENST00000615032.4_1	RAVER1	RAVER1-207	chr19:10428150-10444314	-	protein_coding	1.83598	3.57013	1	1	2.76411	0.928135	0.902815	5.79331
ENST00000266481.10_1	DNM1L	DNM1L-201	chr12:32832237-32897284	+	protein_coding	1.83529	3.56843	1	1	2.65206	0.816775	0.761464	5.28566
ENST00000373498.5_1	MAPKAP1	MAPKAP1-204	chr9:128199673-128434922	-	protein_coding	1.83306	3.56292	1	1	3.84632	2.01326	3.03694	13.3833
ENST00000216877.10_1	PTPRA	PTPRA-201	chr20:2854135-3019722	+	protein_coding	1.83118	3.55829	1	1	2.48498	0.653794	0.5733	4.59825
ENST00000559193.5_3	SPG11	SPG11-215	chr15:44914674-44955856	-	protein_coding	1.82904	3.553	1	1	2.66522	0.836184	0.785322	5.34325
ENST00000445108.5_1	ARID4A	ARID4A-208	chr14:58765306-58796887	+	protein_coding	1.82866	3.55208	1	1	1.82866	0	0	2.55208
ENST00000389194.6_1	LTN1	LTN1-202	chr21:30300466-30365270	-	protein_coding	1.82811	3.55071	1	1	2.961	1.13289	1.19297	6.78661
ENST00000373547.8_1	PPP6C	PPP6C-201	chr9:127908852-127952097	-	protein_coding	1.82747	3.54913	1	1	3.63968	1.81221	2.5118	11.4639
ENST00000448392.5_1	TMEM87A	TMEM87A-203	chr15:42502650-42565782	-	protein_coding	1.82726	3.54863	1	1	2.2085	0.381236	0.302457	3.62194
ENST00000397980.3_1	PHACTR2	PHACTR2-204	chr6:143999205-144076636	+	protein_coding	1.82711	3.54826	1	1	2.44635	0.619233	0.536058	4.45034
ENST00000471319.1_1	RGL2	RGL2-240	chr6:33259883-33261707	-	processed_transcript	1.82699	3.54796	1	1	2.01327	0.18628	0.137826	3.03696
ENST00000566157.5_1	OGFOD1	OGFOD1-207	chr16:56485402-56513012	+	protein_coding	1.82625	3.54614	1	1	3.55715	1.7309	2.31935	10.7709
ENST00000343505.9_3	NHSL1	NHSL1-202	chr6:138743708-138820631	-	protein_coding	1.82122	3.53379	1	1	2.13162	0.310404	0.240055	3.38209
ENST00000499676.5_1	TFDP2	TFDP2-224	chr3:141663277-141719195	-	protein_coding	1.8161	3.52127	1	1	1.8161	0	0	2.52127
ENST00000587833.5_1	DAZAP1	DAZAP1-206	chr19:1415739-1421231	+	processed_transcript	1.81276	3.51313	1	1	2.80566	0.992902	0.990184	5.99177
ENST00000262544.6_1	SEC23B	SEC23B-201	chr20:18488199-18541766	+	protein_coding	1.81263	3.51283	1	1	1.81263	0	0	2.51283
ENST00000490163.5_1	UBXN4	UBXN4-208	chr2:136511722-136542625	+	processed_transcript	1.81093	3.50868	1	1	2.91511	1.10419	1.14977	6.54288
ENST00000538492.5_1	RAB40C	RAB40C-204	chr16:640077-679271	+	protein_coding	1.81002	3.50646	1	1	2.56306	0.753047	0.685349	4.90961
ENST00000340296.8_1	DYNC1I2	DYNC1I2-201	chr2:172543919-172604921	+	protein_coding	1.80845	3.50266	1	1	2.27394	0.465491	0.380787	3.83643
ENST00000377526.3_1	AUP1	AUP1-201	chr2:74753775-74757066	-	protein_coding	1.80842	3.50257	1	1	2.68116	0.872747	0.831146	5.41372
ENST00000535233.2	C1R	C1R-004	chr12:7241206-7245068	-	protein_coding	1.80526	3.49492	1	1	1.80526	0	0	2.49492
ENST00000245787.8_1	INSIG2	INSIG2-201	chr2:118846050-118867604	+	protein_coding	1.80436	3.49273	1	1	3.13054	1.32618	1.50738	7.75762
ENST00000527879.2_2	EID3	EID3-201	chr12:104697517-104698983	+	protein_coding	1.80178	3.4865	1	1	4.46362	2.66184	5.32841	21.064
ENST00000276079.12_1	NONO	NONO-201	chrX:70503433-70521018	+	protein_coding	1.80124	3.48518	1	1	4.60409	2.80285	5.97819	23.3203
ENST00000379378.7_1	E2F4	E2F4-201	chr16:67226072-67232821	+	protein_coding	1.7986	3.47883	1	1	3.52346	1.72486	2.30549	10.4992
ENST00000600923.5_1	PGLS	PGLS-206	chr19:17622479-17628644	+	protein_coding	1.79804	3.47748	1	1	1.93935	0.14131	0.102906	2.83533
ENST00000404121.6_1	NCOR2	NCOR2-202	chr12:124808962-124907100	-	protein_coding	1.79797	3.47731	1	1	2.43039	0.632416	0.550159	4.39038
ENST00000394013.6_1	RNF41	RNF41-202	chr12:56599234-56615693	-	protein_coding	1.79713	3.47529	1	1	2.95247	1.15533	1.22736	6.74073
ENST00000438956.5_1	ETV1	ETV1-213	chr7:13946126-14026077	-	protein_coding	1.79701	3.475	1	1	1.79701	0	0	2.475
ENST00000457358.6_1	GNAI1	GNAI1-205	chr7:79765071-79847177	+	protein_coding	1.79545	3.47124	1	1	3.59958	1.80412	2.49217	11.1222
ENST00000360009.6_1	DHDDS	DHDDS-202	chr1:26758846-26797785	+	protein_coding	1.79424	3.46833	1	1	3.1135	1.31926	1.49538	7.6548
ENST00000361568.6_1	PPT2	PPT2-245	chr6:32121300-32131455	+	protein_coding	1.79377	3.46721	1	1	2.62503	0.831253	0.77923	5.16896
ENST00000233616.8_1	MOGS	MOGS-201	chr2:74688184-74692537	-	protein_coding	1.79263	3.46446	1	1	3.25979	1.46716	1.76477	8.57845
ENST00000435234.5_1	DYNC1I2	DYNC1I2-214	chr2:172544391-172583423	+	protein_coding	1.78871	3.45507	1	1	3.8355	2.04678	3.13184	13.2758
ENST00000417449.6_1	ALKBH8	ALKBH8-204	chr11:107375384-107436468	-	protein_coding	1.78673	3.45032	1	1	2.02654	0.239813	0.18084	3.07427
ENST00000437406.1_3	RNPEPL1	RNPEPL1-202	chr2:241514919-241518141	+	protein_coding	1.78467	3.4454	1	1	2.82936	1.04469	1.06292	6.10759
ENST00000372310.7_2	SLC6A9	SLC6A9-205	chr1:44462155-44497058	-	protein_coding	1.78418	3.44423	1	1	2.59999	0.815811	0.760288	5.06284
ENST00000586851.5_1	CAPNS1	CAPNS1-202	chr19:36632081-36640768	+	protein_coding	1.78127	3.43729	1	1	4.45479	2.67351	5.37981	20.9293
ENST00000325686.6_1	LACC1	LACC1-201	chr13:44453969-44468068	+	protein_coding	1.78088	3.43636	1	1	2.14247	0.361593	0.284844	3.41518
ENST00000320203.8_3	RBPMS	RBPMS-202	chr8:30242027-30429773	+	protein_coding	1.78017	3.43468	1	1	2.00397	0.223793	0.1678	3.01102
ENST00000361871.7_3	MSRB1	MSRB1-201	chr16:1988211-1993327	-	protein_coding	1.77964	3.4334	1	1	1.8732	0.0935615	0.067001	2.66344
ENST00000544916.5_1	PHC1	PHC1-214	chr12:9067337-9092531	+	protein_coding	1.77959	3.43328	1	1	2.20004	0.420457	0.338351	3.59493
ENST00000508476.5_3	UBE2D3	UBE2D3-225	chr4:103722611-103746716	-	protein_coding	1.7792	3.43235	1	1	2.79222	1.01303	1.01814	5.92696
ENST00000612242.4_2	RSBN1	RSBN1-204	chr1:114304455-114355070	-	protein_coding	1.77719	3.42758	1	1	2.38079	0.603596	0.519499	4.20821
ENST00000461960.5_1	UBE2V1	UBE2V1-209	chr20:48712327-48729662	-	processed_transcript	1.77169	3.41454	1	1	2.31023	0.538542	0.452504	3.95964
ENST00000287701.14_1	HMBOX1	HMBOX1-201	chr8:28747911-28910251	+	protein_coding	1.77075	3.41231	1	1	2.44053	0.669784	0.590835	4.42842
ENST00000518038.1_1	VPS37A	VPS37A-203	chr8:17104447-17125881	+	protein_coding	1.76496	3.39865	1	1	1.91896	0.153999	0.112649	2.7815
ENST00000440528.3_1	AC121247.1	AC121247.1-202	chr3:49297518-49298744	+	lincRNA	1.76407	3.39656	1	1	1.76407	0	0	2.39656
ENST00000510069.5_1	ATP13A2	ATP13A2-213	chr1:17326506-17332209	-	protein_coding	1.76369	3.39565	1	1	2.55476	0.791071	0.730359	4.87569
ENST00000548065.5_1	PRKAG1	PRKAG1-206	chr12:49396064-49412980	-	protein_coding	1.75737	3.38082	1	1	2.80193	1.04455	1.06273	5.97372
ENST00000548025.5_1	MARF1	MARF1-205	chr16:15690028-15736965	-	protein_coding	1.75713	3.38025	1	1	1.75713	0	0	2.38025
ENST00000367067.8_1	CD55	CD55-205	chr1:207495078-207533112	+	protein_coding	1.75626	3.37822	1	1	3.2454	1.48914	1.80722	8.4834
ENST00000314191.6_3	PRKDC	PRKDC-201	chr8:48685669-48872743	-	protein_coding	1.75479	3.37478	1	1	5.7089	3.9541	14.499	51.3057
ENST00000534600.5_1	API5	API5-210	chr11:43333646-43357780	+	protein_coding	1.75448	3.37406	1	1	4.75211	2.99763	6.98687	25.9481
ENST00000470120.5_1	YPEL5	YPEL5-206	chr2:30370818-30381832	+	processed_transcript	1.75373	3.3723	1	1	2.33177	0.578032	0.492812	4.03421
ENST00000376588.3_1	PSAT1	PSAT1-202	chr9:80912059-80945009	+	protein_coding	1.75219	3.36869	1	1	5.27117	3.51899	10.4636	37.6173
ENST00000342790.8_1	ZDHHC3	ZDHHC3-203	chr3:44968105-45017658	-	protein_coding	1.7512	3.36639	1	1	1.95076	0.199559	0.148347	2.86578
ENST00000359370.10_1	FGF1	FGF1-202	chr5:141971743-142000907	-	protein_coding	1.75036	3.36442	1	1	2.22977	0.479412	0.394175	3.69059
ENST00000258301.5_1	STX6	STX6-201	chr1:180941861-180992047	-	protein_coding	1.74778	3.35842	1	1	3.53323	1.78544	2.44725	10.5773
ENST00000638575.1_2	KCNMA1	KCNMA1-240	chr10:78647024-79397400	-	protein_coding	1.7475	3.35777	1	1	1.7475	0	0	2.35777
ENST00000473525.1_1	NONO	NONO-211	chrX:70516711-70520166	+	processed_transcript	1.74582	3.35385	1	1	3.89138	2.14556	3.42464	13.8396
ENST00000262844.9_1	AMMECR1	AMMECR1-201	chrX:109437414-109561467	-	protein_coding	1.74555	3.35323	1	1	4.15309	2.40754	4.30569	16.7912
ENST00000519767.5_2	VEGFA	VEGFA-220	chr6:43738530-43752299	+	protein_coding	1.74531	3.35268	1	1	1.74531	0	0	2.35268
ENST00000556564.5_1	PTPN21	PTPN21-208	chr14:88932125-89021077	-	protein_coding	1.7449	3.35171	1	1	3.3276	1.5827	1.99531	9.03939
ENST00000227135.6_1	SPA17	SPA17-201	chr11:124543694-124564557	+	protein_coding	1.74488	3.35168	1	1	2.13199	0.387111	0.307772	3.38323
ENST00000625836.2_1	VOPP1	VOPP1-217	chr7:55539661-55606353	-	protein_coding	1.7447	3.35125	1	1	3.33034	1.58564	2.00141	9.05846
ENST00000528499.5_1	APLP2	APLP2-210	chr11:129939789-130013701	+	protein_coding	1.74431	3.35034	1	1	4.40017	2.65586	5.30223	20.1146
ENST00000613258.4_2	NUP153	NUP153-203	chr6:17615266-17707065	-	protein_coding	1.74387	3.34932	1	1	1.74387	0	0	2.34932
ENST00000361156.7_1	DZIP1	DZIP1-202	chr13:96230457-96295517	-	protein_coding	1.74348	3.34843	1	1	1.74348	0	0	2.34843
ENST00000637953.1_1	STXBP1	STXBP1-221	chr9:130374501-130455014	+	protein_coding	1.73996	3.34025	1	1	1.9999	0.259941	0.19743	2.99971
ENST00000507118.5_3	SMAD5	SMAD5-202	chr5:135468536-135489833	+	protein_coding	1.73829	3.33639	1	1	2.89651	1.15822	1.23182	6.44622
ENST00000596459.5_1	ELAVL1	ELAVL1-205	chr19:8028043-8067087	-	protein_coding	1.73591	3.33089	1	1	2.19503	0.459117	0.3747	3.57898
ENST00000611969.4_1	LINC00116	LINC00116-203	chr2:110969107-110970139	-	protein_coding	1.73534	3.32959	1	1	3.50958	1.77424	2.42057	10.3891
ENST00000358007.7_1	DDX47	DDX47-202	chr12:12966280-12982915	+	protein_coding	1.73456	3.32778	1	1	2.78604	1.05149	1.07266	5.89736
ENST00000228289.9_1	ZNF268	ZNF268-201	chr12:133758060-133781609	+	protein_coding	1.73437	3.32735	1	1	1.87542	0.14105	0.102707	2.66909
ENST00000295959.9_1	RPP14	RPP14-201	chr3:58292002-58305805	+	protein_coding	1.73354	3.32542	1	1	2.11859	0.385051	0.305906	3.34269
ENST00000361786.6_1	CIPC	CIPC-201	chr14:77564440-77583630	+	protein_coding	1.73285	3.32383	1	1	2.09431	0.361458	0.284724	3.27021
ENST00000517392.5_2	CEP57L1	CEP57L1-205	chr6:109416356-109485135	+	protein_coding	1.73105	3.31969	1	1	2.05538	0.324329	0.252082	3.15653
ENST00000461038.5_1	ZCCHC7	ZCCHC7-203	chr9:37120633-37358146	+	processed_transcript	1.73103	3.31964	1	1	2.23965	0.508618	0.422687	3.72281
ENST00000334370.8_1	MEGF8	MEGF8-202	chr19:42829761-42882921	+	protein_coding	1.73025	3.31785	1	1	1.73042	0.000173113	0.00012	2.31825
ENST00000436233.8_1	SEC14L1	SEC14L1-204	chr17:75137061-75212988	+	protein_coding	1.72802	3.31274	1	1	2.67195	0.943929	0.92376	5.37291
ENST00000315927.8_1	YOD1	YOD1-201	chr1:207217194-207224422	-	protein_coding	1.72784	3.31232	1	1	3.54527	1.81742	2.52451	10.6743
ENST00000416035.1_3	RBBP7	RBBP7-205	chrX:16870169-16881144	-	protein_coding	1.72633	3.30884	1	1	3.00028	1.27395	1.41823	7.00156
ENST00000345990.8_2	CSNK1G3	CSNK1G3-201	chr5:122847793-122952734	+	protein_coding	1.72558	3.30712	1	1	2.67712	0.951548	0.933946	5.3958
ENST00000562373.1_1	NR4A1	NR4A1-219	chr12:52445243-52448666	+	protein_coding	1.72448	3.30461	1	1	2.12644	0.401959	0.321301	3.36639
ENST00000427805.6_1	RPL36A	RPL36A-203	chrX:100645812-100651105	+	protein_coding	1.72401	3.30354	1	1	3.31496	1.59095	2.01247	8.9518
ENST00000578921.5_1	RAB31	RAB31-207	chr18:9708162-9862548	+	protein_coding	1.72399	3.30349	1	1	5.08219	3.3582	9.25457	32.8759
ENST00000415130.6_2	CDC25C	CDC25C-203	chr5:137621262-137667483	-	protein_coding	1.72383	3.30312	1	1	2.03583	0.311997	0.241425	3.10058
ENST00000373191.8_1	AGO3	AGO3-203	chr1:36396679-36538101	+	protein_coding	1.72046	3.29542	1	1	2.41904	0.698573	0.622899	4.34814
ENST00000380822.8_1	AK6	AK6-202	chr5:68646811-68665369	-	protein_coding	1.71966	3.29359	1	1	3.39295	1.67328	2.18939	9.50457
ENST00000560031.5_1	GALK2	GALK2-216	chr15:49462213-49620715	+	protein_coding	1.71959	3.29344	1	1	2.49695	0.777355	0.713986	4.6449
ENST00000440482.2_1	ZFAND3	ZFAND3-204	chr6:38056107-38120620	+	processed_transcript	1.71411	3.28095	1	1	2.03244	0.318325	0.246882	3.09095
ENST00000496003.5_1	STX16	STX16-219	chr20:57226802-57248767	+	processed_transcript	1.71289	3.27817	1	1	2.28146	0.568572	0.483055	3.8617
ENST00000519656.1_2	EFR3A	EFR3A-202	chr8:132952148-133025889	+	protein_coding	1.71173	3.27554	1	1	1.71173	0	0	2.27554
ENST00000498280.1_1	RBM39	RBM39-242	chr20:34322689-34324563	-	processed_transcript	1.71146	3.27492	1	1	1.71146	0	0	2.27492
ENST00000638119.1_1	KIF1BP	KIF1BP-214	chr10:70748506-70776685	+	protein_coding	1.71123	3.27439	1	1	1.80257	0.0913383	0.065358	2.4884
ENST00000440086.5_1	PRMT2	PRMT2-207	chr21:48055593-48085036	+	protein_coding	1.71042	3.27255	1	1	1.72921	0.0187979	0.013115	2.31547
ENST00000371157.7_1	STAG2	STAG2-204	chrX:123095568-123236506	+	protein_coding	1.70903	3.26941	1	1	4.2573	2.54826	4.8493	18.1238
ENST00000614549.4_1	SMAP2	SMAP2-206	chr1:40859017-40888996	+	protein_coding	1.70886	3.26901	1	1	1.75408	0.0452235	0.031843	2.37311
ENST00000524238.3_2	HMBOX1	HMBOX1-211	chr8:28821380-28909066	+	protein_coding	1.7083	3.26775	1	1	1.7083	0	0	2.26775
ENST00000550811.1_1	TUBA1A	TUBA1A-208	chr12:49580436-49581241	-	protein_coding	1.70811	3.26732	1	1	3.66871	1.9606	2.89223	11.7172
ENST00000464579.1_1	ANKRD10	ANKRD10-205	chr13:111555822-111558442	-	processed_transcript	1.70734	3.26557	1	1	3.4652	1.75786	2.38197	10.0441
ENST00000415850.6_1	ACVR1B	ACVR1B-202	chr12:52345528-52381130	+	protein_coding	1.70569	3.26184	1	1	2.33222	0.626539	0.543857	4.03581
ENST00000239938.4_1	EGR1	EGR1-201	chr5:137801179-137805004	+	protein_coding	1.70522	3.26078	1	1	6.92888	5.22366	36.3662	120.843
ENST00000616787.4_3	SELENOF	SELENOF-208	chr1:87328130-87380107	-	protein_coding	1.70502	3.26034	1	1	2.88074	1.17571	1.25905	6.36526
ENST00000411419.6_1	CTBP2	CTBP2-205	chr10:126677794-126849595	-	protein_coding	1.70495	3.26018	1	1	3.18822	1.48327	1.79581	8.11483
ENST00000342694.6_1	NPR2	NPR2-201	chr9:35792151-35809729	+	protein_coding	1.703	3.25576	1	1	3.36155	1.65855	2.157	9.27843
ENST00000542088.2_1	DUS1L	DUS1L-204	chr17:80015790-80018651	-	protein_coding	1.70284	3.25541	1	1	3.39379	1.69095	2.2287	9.51073
ENST00000451391.5_1	IDH1	IDH1-206	chr2:209113321-209130798	-	protein_coding	1.70269	3.25508	1	1	1.70269	0	0	2.25508
ENST00000389675.6_2	MRPL28	MRPL28-202	chr16:417613-420509	-	protein_coding	1.70262	3.25491	1	1	3.86753	2.16491	3.48439	13.5963
ENST00000445415.1_1	MIR503HG	MIR503HG-204	chrX:133677797-133678910	-	lincRNA	1.70243	3.25448	1	1	3.18034	1.47791	1.78545	8.0652
ENST00000498737.6_1	NDUFA6	NDUFA6-202	chr22:42481529-42486959	-	protein_coding	1.70115	3.25159	1	1	1.77652	0.0753765	0.053636	2.42599
ENST00000427699.5_1	ABCC3	ABCC3-202	chr17:48712218-48745284	+	protein_coding	1.70072	3.25064	1	1	2.67572	0.974993	0.965632	5.38956
ENST00000373836.4_1	PHACTR4	PHACTR4-201	chr1:28764682-28823815	+	protein_coding	1.70022	3.2495	1	1	3.28491	1.58469	1.99944	8.74667
ENST00000352480.9_1	ASS1	ASS1-201	chr9:133320316-133376661	+	protein_coding	1.69957	3.24803	1	1	3.51355	1.81398	2.51611	10.4204
ENST00000300619.11_1	ZNF91	ZNF91-201	chr19:23540498-23578362	-	protein_coding	1.69948	3.24783	1	1	2.80122	1.10175	1.14615	5.97032
ENST00000620786.4_2	CLIP1	CLIP1-219	chr12:122755981-122907116	-	protein_coding	1.69921	3.24724	1	1	2.48288	0.78367	0.721504	4.59014
ENST00000349431.10_1	UBE2J2	UBE2J2-202	chr1:1189850-1209265	-	protein_coding	1.69895	3.24665	1	1	2.94006	1.24111	1.36381	6.67446
ENST00000494559.5_1	PDZRN3	PDZRN3-211	chr3:73431584-73450116	-	protein_coding	1.69893	3.2466	1	1	1.69893	0	0	2.2466
ENST00000541662.5_1	RASA4B	RASA4B-207	chr7:102123586-102158224	-	protein_coding	1.69557	3.23905	1	1	2.30507	0.609496	0.525726	3.9419
ENST00000611185.4_2	RNF145	RNF145-212	chr5:158584421-158636606	-	protein_coding	1.69516	3.23814	1	1	3.8871	2.19193	3.56917	13.7956
ENST00000498408.1_1	HBP1	HBP1-214	chr7:106820363-106837567	+	protein_coding	1.69355	3.23451	1	1	3.79325	2.0997	3.28621	12.8638
ENST00000441698.6_1	MSRA	MSRA-203	chr8:9911880-10285875	+	protein_coding	1.69328	3.23392	1	1	1.8169	0.123612	0.089459	2.52322
ENST00000552388.1_1	CDK4	CDK4-212	chr12:58144717-58146105	-	protein_coding	1.69294	3.23315	1	1	2.21711	0.524173	0.438109	3.64963
ENST00000602593.5_1	UBE2W	UBE2W-207	chr8:74704595-74791060	-	protein_coding	1.69288	3.23302	1	1	1.69288	0	0	2.23302
ENST00000372410.7_1	GPR107	GPR107-203	chr9:132815985-132902448	+	protein_coding	1.69261	3.23241	1	1	2.27816	0.585553	0.500614	3.8506
ENST00000593274.1_1	C19orf53	C19orf53-206	chr19:13885638-13889276	+	protein_coding	1.69145	3.22981	1	1	2.00611	0.314663	0.243721	3.01698
ENST00000613569.4_1	TOX4	TOX4-212	chr14:21944914-21967319	+	protein_coding	1.69139	3.22967	1	1	1.69711	0.00571903	0.003972	2.2425
ENST00000320188.9_2	SWI5	SWI5-201	chr9:131038425-131051267	+	protein_coding	1.69086	3.22848	1	1	1.75948	0.0686227	0.048715	2.38576
ENST00000418600.6_1	SYNGAP1	SYNGAP1-202	chr6:33388042-33421466	+	protein_coding	1.68809	3.2223	1	1	2.02798	0.339888	0.265658	3.07833
ENST00000374586.7_1	TMEM245	TMEM245-201	chr9:111777432-111882225	-	protein_coding	1.68627	3.21823	1	1	4.68272	2.99645	6.98034	24.6825
ENST00000452319.5_2	GLI2	GLI2-210	chr2:121549985-121750229	+	protein_coding	1.68615	3.21796	1	1	1.69067	0.00451865	0.003137	2.22806
ENST00000458464.3_1	ARMC1	ARMC1-202	chr8:66514694-66546452	-	protein_coding	1.68538	3.21625	1	1	1.68538	0	0	2.21625
ENST00000341356.9_1	CORO1B	CORO1B-201	chr11:67205547-67210983	-	protein_coding	1.68437	3.214	1	1	2.28052	0.596153	0.51168	3.85853
ENST00000508522.5_1	HARS2	HARS2-206	chr5:140071194-140078213	+	protein_coding	1.68314	3.21125	1	1	1.974	0.290868	0.223376	2.92857
ENST00000439096.2_1	BBC3	BBC3-203	chr19:47724084-47734451	-	protein_coding	1.68283	3.21058	1	1	2.6648	0.981967	0.975156	5.34139
ENST00000568517.1_1	COX5A	COX5A-205	chr15:75212653-75230117	-	protein_coding	1.68234	3.20947	1	1	1.68234	0	0	2.20947
ENST00000454678.6_1	TRIM26	TRIM26-268	chr6:30152232-30181143	-	protein_coding	1.67968	3.20357	1	1	2.69875	1.01907	1.02662	5.49241
ENST00000414851.6_1	DAB1	DAB1-206	chr1:57460455-57756840	-	protein_coding	1.6793	3.20273	1	1	1.6793	0	0	2.20273
ENST00000297579.9_1	DCAF13	DCAF13-201	chr8:104426942-104455681	+	protein_coding	1.6765	3.19652	1	1	2.28128	0.604779	0.520746	3.8611
ENST00000320431.7_1	AMIGO3	AMIGO3-201	chr3:49754267-49757128	-	protein_coding	1.67343	3.18972	1	1	1.74921	0.0757832	0.053933	2.36175
ENST00000283534.4_2	TMEM251	TMEM251-201	chr14:93651296-93653431	+	protein_coding	1.6733	3.18942	1	1	2.25501	0.581716	0.496628	3.77338
ENST00000404802.7_1	MPST	MPST-205	chr22:37415737-37425835	+	protein_coding	1.67308	3.18894	1	1	1.67308	0	0	2.18894
ENST00000502670.1_1	PRELID1	PRELID1-202	chr5:176730856-176731851	+	processed_transcript	1.67191	3.18636	1	1	1.92763	0.255719	0.193931	2.8043
ENST00000357115.7_2	LRBA	LRBA-201	chr4:151185811-151936649	-	protein_coding	1.67191	3.18636	1	1	1.83835	0.16644	0.122286	2.576
ENST00000306764.11_3	RCAN2	RCAN2-201	chr6:46188475-46459709	-	protein_coding	1.67027	3.18275	1	1	1.67027	0	0	2.18275
ENST00000307407.7_1	CXCL8	CXCL8-201	chr4:74606223-74609433	+	protein_coding	1.66928	3.18056	1	1	3.2062	1.53692	1.90175	8.22917
ENST00000540022.5_1	TNFRSF1A	TNFRSF1A-213	chr12:6438403-6451193	-	protein_coding	1.66636	3.17412	1	1	4.75491	3.08856	7.50644	26.0004
ENST00000398838.8_3	YPEL3	YPEL3-201	chr16:30103670-30107565	-	protein_coding	1.66629	3.17398	1	1	3.35468	1.68839	2.22297	9.22963
ENST00000530044.5_2	DENND5A	DENND5A-210	chr11:9161006-9286634	-	protein_coding	1.66595	3.17323	1	1	4.15927	2.49332	4.63073	16.8676
ENST00000556100.2_1	BCL2L2-PABPN1	BCL2L2-PABPN1-202	chr14:23776059-23789025	+	processed_transcript	1.66587	3.17305	1	1	2.61785	0.951974	0.934518	5.13833
ENST00000542957.1_1	KLF6	KLF6-207	chr10:3818189-3827473	-	protein_coding	1.66522	3.17163	1	1	3.02996	1.36474	1.57529	7.16787
ENST00000420616.6_1	PEX5	PEX5-205	chr12:7342311-7362858	+	protein_coding	1.66337	3.16755	1	1	2.03538	0.372009	0.294154	3.0993
ENST00000367718.5_1	TNFSF4	TNFSF4-202	chr1:173152873-173174697	-	protein_coding	1.6628	3.16629	1	1	1.7101	0.047308	0.033335	2.27184
ENST00000394947.7_1	SIN3A	SIN3A-202	chr15:75661720-75744045	-	protein_coding	1.66235	3.16532	1	1	3.35282	1.69047	2.22762	9.21644
ENST00000591897.5_1	UBALD1	UBALD1-209	chr16:4658884-4665028	-	protein_coding	1.66225	3.16509	1	1	1.72111	0.0588581	0.041641	2.29689
ENST00000302754.5_1	JUNB	JUNB-201	chr19:12902310-12904129	+	protein_coding	1.6607	3.16169	1	1	6.36986	4.70916	25.1577	81.7026
ENST00000368194.7_1	ARHGEF11	ARHGEF11-202	chr1:156904632-157015162	-	protein_coding	1.66031	3.16085	1	1	3.06928	1.40897	1.65547	7.39354
ENST00000616566.4_1	PGM3	PGM3-215	chr6:83874592-83903012	-	protein_coding	1.66016	3.16051	1	1	1.96962	0.309467	0.23925	2.91666
ENST00000469196.1_1	LINC02029	LINC02029-201	chr3:156799630-156806336	+	lincRNA	1.65976	3.15964	1	1	1.91575	0.255988	0.194153	2.7731
ENST00000420279.5_1	APCDD1L-AS1	APCDD1L-AS1-201	chr20:57090555-57122878	+	lincRNA	1.65963	3.15936	1	1	2.17421	0.51458	0.428578	3.5134
ENST00000519365.1_1	UBR5	UBR5-205	chr8:103311095-103317485	-	protein_coding	1.65697	3.15353	1	1	1.93659	0.279619	0.213874	2.82799
ENST00000370489.4_1	ENTPD7	ENTPD7-201	chr10:101419263-101465997	+	protein_coding	1.65501	3.14925	1	1	5.24977	3.59476	11.0818	37.0486
ENST00000332175.12_1	PTPRM	PTPRM-201	chr18:7566780-8406859	+	protein_coding	1.65356	3.14609	1	1	3.69672	2.04317	3.12149	11.9666
ENST00000602094.5_2	KXD1	KXD1-217	chr19:18669922-18680188	+	protein_coding	1.65248	3.14374	1	1	2.02873	0.376244	0.297958	3.08045
ENST00000513702.5_1	TMEM33	TMEM33-208	chr4:41937146-41956412	+	protein_coding	1.65226	3.14326	1	1	2.7413	1.08903	1.12731	5.68671
ENST00000343827.7_2	TCF12	TCF12-203	chr15:57511664-57580704	+	protein_coding	1.65216	3.14305	1	1	2.00336	0.351196	0.275618	3.00933
ENST00000546373.5_1	CPM	CPM-202	chr12:69249537-69357049	-	protein_coding	1.65181	3.14228	1	1	1.65181	0	0	2.14228
ENST00000610822.1_1	DDX50	DDX50-206	chr10:70661045-70706603	+	protein_coding	1.65129	3.14113	1	1	2.00516	0.353874	0.277988	3.01433
ENST00000527605.5_2	PAMR1	PAMR1-201	chr11:35453973-35547283	-	protein_coding	1.65116	3.14087	1	1	1.65116	0	0	2.14087
ENST00000438782.5_2	CCDC36	CCDC36-203	chr3:49236320-49295537	+	protein_coding	1.6508	3.14008	1	1	2.3777	0.726895	0.655073	4.19706
ENST00000529177.5_1	STX3	STX3-203	chr11:59522925-59568958	+	protein_coding	1.65026	3.13889	1	1	2.84806	1.1978	1.29389	6.20029
ENST00000392219.6_1	FXYD5	FXYD5-204	chr19:35645646-35660786	+	protein_coding	1.6494	3.13703	1	1	3.73955	2.09015	3.25792	12.3572
ENST00000438358.1_1	THOC2	THOC2-207	chrX:122755370-122760487	-	protein_coding	1.6488	3.13572	1	1	2.7795	1.1307	1.18965	5.86613
ENST00000552546.5_1	TMEM106C	TMEM106C-219	chr12:48357390-48362159	+	protein_coding	1.64715	3.13214	1	1	2.54522	0.898067	0.863567	4.83696
ENST00000527132.1_1	DKK3	DKK3-206	chr11:11984653-12030177	-	processed_transcript	1.64645	3.13063	1	1	3.68917	2.04271	3.1202	11.8988
ENST00000555242.1_1	FOS	FOS-205	chr14:75745680-75747492	+	protein_coding	1.64639	3.13048	1	1	4.23244	2.58606	5.00456	17.7972
ENST00000358303.8_1	ZC3HC1	ZC3HC1-202	chr7:129658126-129691291	-	protein_coding	1.64622	3.13012	1	1	1.72158	0.075356	0.053621	2.29796
ENST00000315150.9_1	RAB43	RAB43-201	chr3:128806412-128840633	-	protein_coding	1.64587	3.12936	1	1	1.76898	0.123117	0.089085	2.40814
ENST00000491735.1_1	IDI1	IDI1-205	chr10:1086843-1095043	-	processed_transcript	1.64521	3.12792	1	1	3.04275	1.39755	1.63453	7.24061
ENST00000544442.5_1	ANAPC5	ANAPC5-220	chr12:121773336-121790188	-	protein_coding	1.64517	3.12784	1	1	2.71287	1.0677	1.09609	5.55623
ENST00000376672.5_1	MAD2L2	MAD2L2-206	chr1:11734582-11751534	-	protein_coding	1.64474	3.12691	1	1	1.64474	0	0	2.12691
ENST00000380310.6_1	FBXL19	FBXL19-202	chr16:30935896-30960104	+	protein_coding	1.64322	3.12361	1	1	1.67422	0.0310055	0.021724	2.19147
ENST00000556043.5_1	PRMT5	PRMT5-221	chr14:23393708-23395665	-	protein_coding	1.6427	3.1225	1	1	1.82729	0.184586	0.136491	2.54869
ENST00000554280.5_1	KLC1	KLC1-217	chr14:104095578-104167881	+	protein_coding	1.6408	3.11839	1	1	2.92998	1.28918	1.44389	6.62101
ENST00000381024.4_1	ATAD2B	ATAD2B-203	chr2:23971541-24042725	-	protein_coding	1.64022	3.11714	1	1	1.64022	0	0	2.11714
ENST00000389063.2_1	DCP2	DCP2-201	chr5:112312433-112356667	+	protein_coding	1.63623	3.10853	1	1	2.60398	0.967743	0.955779	5.0796
ENST00000530221.1_1	STX3	STX3-204	chr11:59560952-59567420	+	protein_coding	1.63071	3.09666	1	1	2.04363	0.412919	0.331377	3.12282
ENST00000486613.6_1	NONO	NONO-213	chrX:70503544-70513980	+	processed_transcript	1.6306	3.09642	1	1	2.55813	0.927529	0.902015	4.88944
ENST00000356404.7_1	PITPNM1	PITPNM1-201	chr11:67259240-67272843	-	protein_coding	1.62839	3.09167	1	1	2.28206	0.653675	0.57317	3.86372
ENST00000567958.5_1	PSMD7	PSMD7-204	chr16:74330719-74339411	+	protein_coding	1.62518	3.0848	1	1	1.62518	0	0	2.0848
ENST00000593226.5_1	PPP1R13L	PPP1R13L-209	chr19:45900130-45909585	-	protein_coding	1.62483	3.08406	1	1	3.26423	1.6394	2.11536	8.60798
ENST00000373603.5_1	NEK6	NEK6-204	chr9:127019885-127115586	+	protein_coding	1.62452	3.0834	1	1	1.64099	0.0164649	0.011478	2.11879
ENST00000522941.5_2	FAM49B	FAM49B-224	chr8:130853749-130951992	-	protein_coding	1.62278	3.07968	1	1	2.40816	0.785376	0.723542	4.30795
ENST00000334274.8_2	TCP11L1	TCP11L1-201	chr11:33060963-33095109	+	protein_coding	1.62164	3.07724	1	1	3.4999	1.87826	2.67632	10.3129
ENST00000612570.4_1	NDFIP2	NDFIP2-205	chr13:80055259-80130205	+	protein_coding	1.61861	3.07078	1	1	1.62357	0.00496298	0.003446	2.08136
ENST00000374098.2	TIMM23B	TIMM23B-001	chr10:51371417-51387763	+	protein_coding	1.61811	3.06973	1	1	2.87206	1.25395	1.38493	6.32109
ENST00000369496.8_1	ATP1A1	ATP1A1-203	chr1:116925992-116947394	+	protein_coding	1.6163	3.06589	1	1	2.27385	0.657543	0.577394	3.83611
ENST00000471105.5_1	RNPEP	RNPEP-206	chr1:201952083-201975275	+	processed_transcript	1.6151	3.06332	1	1	3.12312	1.50802	1.8442	7.7127
ENST00000551617.1_1	ACTR6	ACTR6-209	chr12:100594629-100618135	+	protein_coding	1.6148	3.0627	1	1	1.6148	0	0	2.0627
ENST00000509430.5_1	GFM2	GFM2-207	chr5:74017083-74062930	-	protein_coding	1.61407	3.06114	1	1	1.6208	0.00673319	0.004678	2.07546
ENST00000538170.6_1	MAPRE2	MAPRE2-204	chr18:32621368-32723434	+	protein_coding	1.6122	3.05718	1	1	1.6122	0	0	2.05718
ENST00000250896.7_1	MKNK2	MKNK2-201	chr19:2037481-2051243	-	protein_coding	1.61144	3.05557	1	1	3.34132	1.72987	2.31699	9.13529
ENST00000428136.1_1	LRCH3	LRCH3-204	chr3:197593086-197610247	+	protein_coding	1.61078	3.05416	1	1	1.68536	0.0745849	0.053058	2.21621
ENST00000636891.1_1	CPT2	CPT2-208	chr1:53662472-53679842	+	protein_coding	1.61025	3.05306	1	1	1.61025	0	0	2.05306
ENST00000456257.1_1	ERCC3	ERCC3-204	chr2:128046249-128047851	-	protein_coding	1.6083	3.04893	1	1	1.6083	0	0	2.04893
ENST00000433298.5_2	LRCH3	LRCH3-205	chr3:197574872-197610869	+	protein_coding	1.60825	3.04882	1	1	2.05327	0.445021	0.361334	3.15047
ENST00000531147.1_1	FAM111A	FAM111A-207	chr11:58915718-58922509	+	protein_coding	1.60698	3.04614	1	1	2.20408	0.597096	0.512669	3.60781
ENST00000397525.5_2	EIF4ENIF1	EIF4ENIF1-206	chr22:31835353-31885573	-	protein_coding	1.60673	3.0456	1	1	1.62016	0.0134337	0.009355	2.07409
ENST00000261353.8_1	YPEL5	YPEL5-201	chr2:30369827-30383399	+	protein_coding	1.60525	3.04249	1	1	4.51915	2.9139	6.53653	21.9298
ENST00000341690.10_1	TAF1C	TAF1C-201	chr16:84211458-84220655	-	protein_coding	1.60487	3.04169	1	1	1.60562	0.000744239	0.000516	2.04326
ENST00000332160.4_1	METTL7A	METTL7A-201	chr12:51318534-51326300	+	protein_coding	1.60434	3.04057	1	1	2.23978	0.635439	0.55341	3.72326
ENST00000407597.6_1	TBL1X	TBL1X-203	chrX:9431335-9687780	+	protein_coding	1.60427	3.04042	1	1	1.60427	0	0	2.04042
ENST00000383083.6_1	PLSCR4	PLSCR4-202	chr3:145910126-145968966	-	protein_coding	1.60407	3.04	1	1	1.6192	0.0151221	0.010537	2.07204
ENST00000347088.9_1	YY1AP1	YY1AP1-203	chr1:155629237-155658489	-	protein_coding	1.60213	3.0359	1	1	1.85198	0.249849	0.189083	2.60994
ENST00000377902.5_1	GNE	GNE-201	chr9:36217187-36258496	-	protein_coding	1.60024	3.03193	1	1	3.16799	1.56775	1.96443	7.98794
ENST00000340578.10_1	RANBP3	RANBP3-202	chr19:5916150-5978151	-	protein_coding	1.59952	3.03042	1	1	1.95052	0.351	0.275444	2.86513
ENST00000438819.1_2	CLIP4	CLIP4-206	chr2:29353537-29358484	+	protein_coding	1.59816	3.02757	1	1	1.59816	0	0	2.02757
ENST00000418234.6_1	PPP1R13L	PPP1R13L-202	chr19:45882896-45909607	-	protein_coding	1.5947	3.02032	1	1	2.48271	0.888006	0.850617	4.58946
ENST00000482141.5_1	NRM	NRM-208	chr6:30655824-30658744	-	processed_transcript	1.59459	3.02008	1	1	2.12276	0.528167	0.442096	3.35525
ENST00000575830.2_1	CDC27	CDC27-218	chr17:45221249-45234081	-	processed_transcript	1.59355	3.01791	1	1	2.53885	0.945298	0.925586	4.81125
ENST00000398812.6_1	GRB10	GRB10-204	chr7:50657760-50800050	-	protein_coding	1.59241	3.01552	1	1	1.80594	0.213538	0.159528	2.49658
ENST00000546623.5_1	RPL18	RPL18-202	chr19:49118590-49121054	-	protein_coding	1.59226	3.01521	1	1	2.60109	1.00883	1.01228	5.06744
ENST00000467615.5_1	ACTL6A	ACTL6A-206	chr3:179292798-179298796	+	processed_transcript	1.5912	3.01299	1	1	1.59343	0.00223733	0.001552	2.01767
ENST00000272227.7_1	PDIA6	PDIA6-201	chr2:10923517-10952970	-	protein_coding	1.59096	3.01251	1	1	7.2317	5.64074	48.8921	149.3
ENST00000372397.6_1	TSC22D3	TSC22D3-206	chrX:106956451-106960365	-	protein_coding	1.59093	3.01244	1	1	2.8995	1.30857	1.47695	6.46168
ENST00000305481.10_1	USP47	USP47-201	chr11:11971990-11980701	+	processed_transcript	1.58959	3.00964	1	1	1.67802	0.0884306	0.063213	2.19989
ENST00000530361.5_1	PRMT1	PRMT1-216	chr19:50188562-50191676	+	processed_transcript	1.58877	3.00793	1	1	1.58877	0	0	2.00793
ENST00000626416.2_1	STXBP1	STXBP1-208	chr9:130423738-130455215	+	processed_transcript	1.58366	2.9973	1	1	1.7644	0.180733	0.13346	2.39732
ENST00000267512.9_1	RAB15	RAB15-201	chr14:65412532-65438875	-	protein_coding	1.58235	2.99458	1	1	1.65157	0.0692182	0.049148	2.14176
ENST00000394853.8_1	PPP3CA	PPP3CA-202	chr4:101945485-102268484	-	protein_coding	1.58204	2.99393	1	1	4.86749	3.28545	8.75035	28.1918
ENST00000404158.5_1	GATAD2A	GATAD2A-203	chr19:19538336-19619736	+	protein_coding	1.58149	2.99278	1	1	2.51614	0.93465	0.911427	4.72049
ENST00000485846.5_1	HBP1	HBP1-212	chr7:106810218-106842080	+	protein_coding	1.58055	2.99083	1	1	1.74087	0.160326	0.11754	2.34237
ENST00000392872.7_1	TDG	TDG-202	chr12:104359582-104382652	+	protein_coding	1.57875	2.9871	1	1	3.78743	2.20868	3.62252	12.8079
ENST00000496567.5_1	C9orf3	C9orf3-222	chr9:97767295-97784559	+	processed_transcript	1.57733	2.98417	1	1	2.71447	1.13714	1.19945	5.56353
ENST00000618257.1_1	MAN2C1	MAN2C1-244	chr15:75648135-75652021	-	protein_coding	1.5769	2.98328	1	1	1.60991	0.033012	0.023146	2.05233
ENST00000578918.1_2	ZNF207	ZNF207-208	chr17:30677927-30685653	+	protein_coding	1.57684	2.98316	1	1	1.57684	0	0	1.98316
ENST00000406949.5_2	PCNX4	PCNX4-204	chr14:60558645-60635851	+	protein_coding	1.57646	2.98238	1	1	1.58291	0.00644166	0.004475	1.99573
ENST00000359995.9_1	SRSF2	SRSF2-202	chr17:74730201-74733456	-	protein_coding	1.57634	2.98213	1	1	3.21851	1.64216	2.12134	8.30823
ENST00000507029.5_1	WDR41	WDR41-208	chr5:76728718-76788141	-	protein_coding	1.5752	2.97976	1	1	1.9187	0.343508	0.268838	2.78083
ENST00000458455.1_2	RPL11	RPL11-203	chr1:24019099-24022618	+	protein_coding	1.57183	2.97282	1	1	4.66251	3.09068	7.51897	24.3253
ENST00000302174.8_1	NUDT9	NUDT9-201	chr4:88343734-88379497	+	protein_coding	1.5701	2.96925	1	1	3.67064	2.10054	3.28869	11.7342
ENST00000492252.5_2	CD81	CD81-208	chr11:2407316-2417944	+	protein_coding	1.56881	2.96661	1	1	2.07356	0.504747	0.418875	3.20925
ENST00000627550.2_1	FARP2	FARP2-223	chr2:242295704-242405193	+	protein_coding	1.56851	2.96598	1	1	1.56851	0	0	1.96598
ENST00000586738.5_1	METTL23	METTL23-203	chr17:74722925-74729948	+	protein_coding	1.56832	2.96558	1	1	1.56832	0	0	1.96558
ENST00000537665.2_1	ELP3	ELP3-219	chr8:27950584-28048667	+	protein_coding	1.56544	2.95969	1	1	2.3128	0.747356	0.678713	3.96847
ENST00000556324.2_1	FOS	FOS-209	chr14:75745531-75746234	+	processed_transcript	1.56475	2.95826	1	1	5.29673	3.73198	12.2874	38.3074
ENST00000534803.1_1	PAMR1	PAMR1-204	chr11:35473436-35547145	-	processed_transcript	1.56445	2.95764	1	1	2.68201	1.11756	1.1698	5.41748
ENST00000487215.1_1	SMPDL3A	SMPDL3A-202	chr6:123110437-123118490	+	processed_transcript	1.56193	2.95248	1	1	2.19601	0.634087	0.551955	3.58211
ENST00000381246.6_1	WDR76	WDR76-202	chr15:44119178-44159216	+	protein_coding	1.56038	2.94931	1	1	2.11289	0.552509	0.466634	3.32556
ENST00000539354.5_1	ZNF84	ZNF84-208	chr12:133613976-133636192	+	protein_coding	1.5571	2.94262	1	1	1.63039	0.073291	0.052114	2.09597
ENST00000476510.5_1	GTPBP2	GTPBP2-208	chr6:43588227-43594754	-	processed_transcript	1.55628	2.94094	1	1	1.97647	0.420191	0.338105	2.93529
ENST00000556511.2_1	WDR20	WDR20-210	chr14:102606261-102676807	+	protein_coding	1.55616	2.94069	1	1	2.93434	1.37818	1.5994	6.64405
ENST00000360472.8_1	PEA15	PEA15-201	chr1:160175127-160185166	+	protein_coding	1.55478	2.93788	1	1	6.07129	4.51652	21.888	66.2421
ENST00000320985.14_1	ZEB1	ZEB1-201	chr10:31608054-31818130	+	protein_coding	1.55414	2.93658	1	1	3.13564	1.58151	1.99283	7.78866
ENST00000443519.1_2	BMI1	BMI1-204	chr10:22615448-22618327	+	protein_coding	1.55381	2.93591	1	1	1.7745	0.220693	0.165293	2.42119
ENST00000464132.1_1	MCL1	MCL1-203	chr1:150549403-150551253	-	processed_transcript	1.55378	2.93585	1	1	5.23064	3.67686	11.7893	36.5473
ENST00000621813.4_1	TRA2A	TRA2A-212	chr7:23544403-23571660	-	protein_coding	1.55329	2.93486	1	1	1.55329	0	0	1.93487
ENST00000583264.1_1	TMEM11	TMEM11-203	chr17:21101569-21117476	-	processed_transcript	1.55234	2.93292	1	1	2.38963	0.837288	0.786688	4.24021
ENST00000380994.5_1	PITRM1	PITRM1-203	chr10:3179926-3200279	-	protein_coding	1.54915	2.92645	1	1	2.1412	0.592051	0.507388	3.4113
ENST00000617130.4_3	PIK3R2	PIK3R2-207	chr19:18266690-18280104	+	protein_coding	1.54745	2.923	1	1	3.74408	2.19663	3.58408	12.3993
ENST00000572925.1_2	SGSM2	SGSM2-206	chr17:2282462-2284104	+	protein_coding	1.54621	2.92049	1	1	1.54621	0	0	1.92049
ENST00000431952.1_1	SP100	SP100-209	chr2:231368977-231408805	+	protein_coding	1.54488	2.91779	1	1	3.21763	1.67275	2.18823	8.30259
ENST00000490044.5_1	NONO	NONO-214	chrX:70511845-70521018	+	processed_transcript	1.54476	2.91755	1	1	2.39233	0.847574	0.799472	4.25006
ENST00000319212.8_1	DIS3L	DIS3L-202	chr15:66585885-66626082	+	protein_coding	1.54419	2.91641	1	1	2.16839	0.624202	0.541358	3.49523
ENST00000477892.5_1	FAM162A	FAM162A-203	chr3:122103029-122131181	+	protein_coding	1.53859	2.90511	1	1	2.14405	0.605457	0.521461	3.42001
ENST00000371103.8_2	LCOR	LCOR-204	chr10:98592039-98724198	+	protein_coding	1.5382	2.90431	1	1	3.20767	1.66947	2.18099	8.23858
ENST00000417172.5_2	CALD1	CALD1-204	chr7:134429003-134653153	+	protein_coding	1.537	2.9019	1	1	2.2662	0.729203	0.657723	3.81055
ENST00000359467.7_1	ZNF33B	ZNF33B-201	chr10:43084555-43133992	-	protein_coding	1.53636	2.90061	1	1	2.07509	0.538738	0.452701	3.21372
ENST00000480385.1_1	CLASP2	CLASP2-214	chr3:33580415-33602368	-	protein_coding	1.53557	2.89903	1	1	2.62607	1.0905	1.12948	5.17343
ENST00000289153.6_1	PIK3CB	PIK3CB-201	chr3:138371541-138478201	-	protein_coding	1.53412	2.89612	1	1	1.96099	0.426867	0.344311	2.89329
ENST00000402521.7_1	EFTUD2	EFTUD2-201	chr17:42928488-42976813	-	protein_coding	1.53337	2.89461	1	1	3.97406	2.44069	4.42902	14.7149
ENST00000405912.7_2	FEZ2	FEZ2-204	chr2:36779437-36825285	-	protein_coding	1.53291	2.8937	1	1	3.46356	1.93065	2.81226	10.0315
ENST00000476756.1_1	INSIG1	INSIG1-206	chr7:155090271-155100670	+	protein_coding	1.53241	2.89269	1	1	4.28763	2.75522	5.75156	18.5302
ENST00000299167.12_1	PHKB	PHKB-201	chr16:47495237-47735434	+	protein_coding	1.53039	2.88863	1	1	3.16656	1.63617	2.10841	7.97904
ENST00000456357.6_1	BRI3	BRI3-202	chr7:97881691-97920836	+	processed_transcript	1.53002	2.88789	1	1	2.20957	0.679554	0.601644	3.62538
ENST00000409663.7_1	TMEM131L	TMEM131L-202	chr4:154387498-154557863	+	protein_coding	1.52674	2.88134	1	1	1.68273	0.155989	0.114185	2.21035
ENST00000325509.4_1	MSC	MSC-201	chr8:72753784-72756703	-	protein_coding	1.5266	2.88107	1	1	3.65243	2.12583	3.36455	11.5746
ENST00000394434.6_1	LARS	LARS-202	chr5:145492601-145562223	-	protein_coding	1.52623	2.88032	1	1	3.8652	2.33897	4.05943	13.5728
ENST00000266775.13_1	TDG	TDG-201	chr12:104359623-104380970	+	protein_coding	1.52346	2.8748	1	1	1.81934	0.295881	0.227634	2.5292
ENST00000524009.5_2	PLAT	PLAT-211	chr8:42033418-42065083	-	protein_coding	1.52319	2.87426	1	1	1.52319	0	0	1.87426
ENST00000484408.5_1	CALM2	CALM2-207	chr2:47388862-47403592	-	processed_transcript	1.52296	2.8738	1	1	2.29585	0.772891	0.70869	3.91043
ENST00000193403.10_4	ACTN1	ACTN1-201	chr14:69340860-69446157	-	protein_coding	1.52278	2.87345	1	1	5.87133	4.34855	19.3725	57.5393
ENST00000381843.6_1	NUP155	NUP155-202	chr5:37291941-37370887	-	protein_coding	1.52265	2.87318	1	1	1.81275	0.290098	0.222723	2.51311
ENST00000593503.5_1	FBL	FBL-202	chr19:40325100-40328731	-	processed_transcript	1.52129	2.87048	1	1	3.86456	2.34327	4.07453	13.5663
ENST00000626677.1_2	LINC00969	LINC00969-275	chr3:195416296-195423425	+	lincRNA	1.5211	2.87009	1	1	1.55855	0.0374497	0.026298	1.94557
ENST00000447578.6_1	VPS29	VPS29-202	chr12:110929430-110939883	-	protein_coding	1.52062	2.86915	1	1	1.52062	0	0	1.86915
ENST00000312777.9_1	TCHP	TCHP-201	chr12:110338323-110355868	+	protein_coding	1.52055	2.86901	1	1	1.85899	0.338436	0.264385	2.62753
ENST00000614176.4_1	FOXP1	FOXP1-220	chr3:71003866-71114074	-	protein_coding	1.52049	2.86888	1	1	3.61515	2.09467	3.27128	11.2538
ENST00000584114.1_1	WSB1	WSB1-216	chr17:25621372-25636281	+	protein_coding	1.51996	2.86783	1	1	1.84082	0.320864	0.249078	2.58214
ENST00000544914.5_1	HKR1	HKR1-204	chr19:37808813-37855348	+	protein_coding	1.51953	2.86699	1	1	1.51953	0	0	1.86699
ENST00000357337.10_1	MYCBP2	MYCBP2-201	chr13:77618793-77901179	-	protein_coding	1.51949	2.86689	1	1	3.86776	2.34827	4.09215	13.5986
ENST00000618773.4_1	UCHL3	UCHL3-206	chr13:76123616-76180156	+	protein_coding	1.5172	2.86235	1	1	1.5172	0	0	1.86235
ENST00000298317.8_1	RPUSD4	RPUSD4-201	chr11:126071989-126081587	-	protein_coding	1.51709	2.86213	1	1	2.11223	0.595141	0.51062	3.32359
ENST00000370651.5_1	PTP4A1	PTP4A1-201	chr6:64281917-64293492	+	protein_coding	1.51637	2.8607	1	1	5.42801	3.91164	14.0494	42.0519
ENST00000583212.1_1	DDX5	DDX5-223	chr17:62500196-62501399	-	protein_coding	1.51592	2.85981	1	1	3.13627	1.62035	2.0745	7.79249
ENST00000303296.8_1	HIPK3	HIPK3-201	chr11:33279133-33378569	+	protein_coding	1.51537	2.85873	1	1	2.66641	1.15104	1.22074	5.34848
ENST00000446331.6_1	FDFT1	FDFT1-203	chr8:11660152-11696719	+	processed_transcript	1.51463	2.85725	1	1	1.64976	0.135132	0.098193	2.13781
ENST00000311275.11_1	ZMYND8	ZMYND8-202	chr20:45837859-45984401	-	protein_coding	1.51448	2.85696	1	1	1.51448	0	0	1.85696
ENST00000551742.5_1	MARF1	MARF1-211	chr16:15690028-15736965	-	protein_coding	1.51427	2.85653	1	1	2.61527	1.101	1.14504	5.12737
ENST00000597629.1_1	ZFP36	ZFP36-203	chr19:39897453-39900052	+	protein_coding	1.51381	2.85564	1	1	5.60863	4.09482	16.0869	47.7941
ENST00000527776.5_1	ARFGAP2	ARFGAP2-213	chr11:47187819-47193108	-	protein_coding	1.51296	2.85394	1	1	1.82658	0.313627	0.242828	2.54696
ENST00000406263.5_1	CDK14	CDK14-203	chr7:90338845-90839900	+	protein_coding	1.51268	2.8534	1	1	1.77925	0.266569	0.202944	2.43248
ENST00000356063.9_1	PHLDB1	PHLDB1-201	chr11:118478358-118528735	+	protein_coding	1.51226	2.85257	1	1	3.63101	2.11875	3.34317	11.3892
ENST00000340692.9_2	MOCS1	MOCS1-201	chr6:39873301-39902160	-	protein_coding	1.51202	2.85209	1	1	1.51202	0	0	1.85209
ENST00000571064.5_1	UBFD1	UBFD1-210	chr16:23569058-23575411	+	processed_transcript	1.51178	2.85162	1	1	2.04258	0.530797	0.444727	3.11981
ENST00000424279.5_1	TBL1X	TBL1X-206	chrX:9431335-9687780	+	protein_coding	1.50793	2.84401	1	1	1.5988	0.0908683	0.065011	2.02891
ENST00000333651.10_1	HMG20B	HMG20B-202	chr19:3572936-3579086	+	protein_coding	1.50596	2.84014	1	1	3.87311	2.36715	4.15922	13.6529
ENST00000366957.9_1	SMYD2	SMYD2-201	chr1:214454576-214510474	+	protein_coding	1.50411	2.83649	1	1	3.27006	1.76595	2.40098	8.64686
ENST00000393640.8_1	ST3GAL2	ST3GAL2-202	chr16:70409881-70434541	-	protein_coding	1.50356	2.83542	1	1	2.44699	0.943428	0.923092	4.45277
ENST00000447696.5_1	MRPL28	MRPL28-205	chr16:418335-420502	-	protein_coding	1.50302	2.83436	1	1	3.17546	1.67244	2.18753	8.03458
ENST00000436624.6_1	ZNF502	ZNF502-203	chr3:44754138-44764469	+	protein_coding	1.50178	2.83193	1	1	1.61495	0.113163	0.081597	2.063
ENST00000398491.6_1	PRPS2	PRPS2-203	chrX:12809525-12841205	+	protein_coding	1.49724	2.82301	1	1	2.09141	0.594177	0.509611	3.26165
ENST00000491710.5_3	HIVEP1	HIVEP1-207	chr6:12008995-12120390	+	protein_coding	1.49613	2.82085	1	1	1.65864	0.162509	0.119232	2.15719
ENST00000508530.5_1	DYNC1I2	DYNC1I2-225	chr2:172544011-172604921	+	protein_coding	1.49589	2.82039	1	1	2.46705	0.97116	0.960416	4.52913
ENST00000587761.1_1	SEH1L	SEH1L-204	chr18:12948047-12978859	+	protein_coding	1.49449	2.81765	1	1	2.215	0.720513	0.647768	3.64283
ENST00000360458.5_1	MORF4L2	MORF4L2-201	chrX:102930424-102942992	-	protein_coding	1.49439	2.81745	1	1	2.53196	1.03757	1.05277	4.78358
ENST00000274065.8_1	RPS3A	RPS3A-201	chr4:152020725-152025804	+	protein_coding	1.49409	2.81687	1	1	6.85192	5.35783	40.0079	114.514
ENST00000507079.5_2	NFKB1	NFKB1-206	chr4:103422629-103498196	+	protein_coding	1.49328	2.81529	1	1	1.81167	0.318384	0.246933	2.51048
ENST00000530463.5_1	ZNF143	ZNF143-213	chr11:9482523-9549160	+	protein_coding	1.49246	2.81369	1	1	2.11148	0.619014	0.535825	3.32133
ENST00000588537.1_1	ZNF581	ZNF581-204	chr19:56155176-56156987	+	protein_coding	1.49231	2.81339	1	1	2.26019	0.767882	0.702768	3.79054
ENST00000627515.2_1	ACAA1	ACAA1-220	chr3:38164202-38178733	-	protein_coding	1.4918	2.81239	1	1	1.50002	0.00822153	0.005715	1.82846
ENST00000519262.5_1	FAM110B	FAM110B-203	chr8:58907068-59058558	+	processed_transcript	1.49156	2.81192	1	1	1.65165	0.160095	0.117361	2.14193
ENST00000228843.13_1	RAD51AP1	RAD51AP1-201	chr12:4648056-4669213	+	protein_coding	1.49137	2.81156	1	1	2.62069	1.12932	1.18756	5.15045
ENST00000604814.5_1	TUBE1	TUBE1-209	chr6:112392468-112406897	-	processed_transcript	1.49127	2.81135	1	1	2.09362	0.602353	0.518191	3.26817
ENST00000539041.5_1	SMPDL3A	SMPDL3A-203	chr6:123110194-123130862	+	protein_coding	1.49109	2.81101	1	1	2.67709	1.186	1.27522	5.39566
ENST00000407721.6_1	DHCR7	DHCR7-202	chr11:71145460-71159439	-	protein_coding	1.49014	2.80916	1	1	2.9043	1.41416	1.66505	6.48656
ENST00000485617.6_1	UHRF2	UHRF2-212	chr9:6486871-6507054	+	processed_transcript	1.4901	2.80908	1	1	2.76039	1.27029	1.4121	5.77579
ENST00000442293.5_1	MIR4435-2HG	MIR4435-2HG-210	chr2:112186900-112237838	-	lincRNA	1.48989	2.80867	1	1	2.97066	1.48077	1.79097	6.83893
ENST00000518296.5_2	SARAF	SARAF-204	chr8:29923228-29927465	-	protein_coding	1.4887	2.80636	1	1	2.11024	0.62154	0.538517	3.31763
ENST00000507873.7_3	FRYL	FRYL-211	chr4:48499558-48559720	-	protein_coding	1.48865	2.80626	1	1	1.63188	0.143234	0.104378	2.09917
ENST00000239690.8_1	NUDCD1	NUDCD1-201	chr8:110253148-110346614	-	protein_coding	1.48755	2.80413	1	1	3.74528	2.25772	3.78237	12.4104
ENST00000396852.8_1	ZSCAN32	ZSCAN32-203	chr16:3432085-3451065	-	protein_coding	1.4869	2.80285	1	1	1.6172	0.130308	0.094527	2.0678
ENST00000428193.6_1	RPL28	RPL28-203	chr19:55897300-55898978	+	protein_coding	1.48677	2.80261	1	1	2.40497	0.918201	0.889757	4.29626
ENST00000400798.6_1	KAZN	KAZN-205	chr1:15256296-15394651	+	protein_coding	1.48623	2.80155	1	1	1.55297	0.0667423	0.047349	1.9342
ENST00000490530.1_1	MTM1	MTM1-205	chrX:149737089-149814344	+	processed_transcript	1.48615	2.80141	1	1	1.48615	0	0	1.80141
ENST00000370747.8_1	IFI44	IFI44-201	chr1:79115516-79129763	+	protein_coding	1.485	2.79917	1	1	2.95137	1.46637	1.76325	6.73481
ENST00000302274.7_1	ELOVL6	ELOVL6-201	chr4:110970543-111119832	-	protein_coding	1.48479	2.79876	1	1	2.91271	1.42792	1.69059	6.53033
ENST00000409643.5_1	PSMD1	PSMD1-203	chr2:231921608-232035426	+	protein_coding	1.48476	2.7987	1	1	4.58102	3.09627	7.55203	22.9346
ENST00000265148.7_2	CENPE	CENPE-201	chr4:104026963-104119566	-	protein_coding	1.4842	2.79763	1	1	1.58024	0.0960311	0.068829	1.99019
ENST00000263383.7_1	ILVBL	ILVBL-201	chr19:15225798-15236596	-	protein_coding	1.48319	2.79565	1	1	2.56344	1.08025	1.1144	4.91114
ENST00000612750.4_1	DCAF13	DCAF13-208	chr8:104427617-104455681	+	protein_coding	1.48317	2.79562	1	1	1.48322	5.19361e-05	3.6e-05	1.79572
ENST00000409757.8_1	TBC1D14	TBC1D14-201	chr4:6911572-7034838	+	protein_coding	1.48292	2.79513	1	1	1.49276	0.00983874	0.006843	1.81426
ENST00000404530.5_2	MEMO1	MEMO1-203	chr2:32092892-32236043	-	protein_coding	1.48245	2.79423	1	1	2.29394	0.811493	0.755027	3.90395
ENST00000470565.5_1	UBE2V1	UBE2V1-213	chr20:48711452-48729702	-	processed_transcript	1.48182	2.79301	1	1	1.64168	0.159863	0.117181	2.1203
ENST00000440230.5_1	LRRFIP2	LRRFIP2-209	chr3:37095241-37217799	-	protein_coding	1.47964	2.7888	1	1	2.85326	1.37362	1.5912	6.22632
ENST00000334976.10_3	EMC10	EMC10-201	chr19:50979756-50994127	+	protein_coding	1.47925	2.78804	1	1	2.72279	1.24354	1.36779	5.60148
ENST00000398165.7_1	CBS	CBS-204	chr21:44473301-44496055	-	protein_coding	1.47759	2.78484	1	1	2.31093	0.833342	0.781808	3.96204
ENST00000398761.8_1	MICU1	MICU1-202	chr10:74127085-74385949	-	protein_coding	1.47695	2.78359	1	1	1.76336	0.286418	0.219608	2.39489
ENST00000406072.5_1	HDAC9	HDAC9-203	chr7:18535790-18708466	+	protein_coding	1.47673	2.78318	1	1	1.6612	0.184471	0.1364	2.1628
ENST00000247207.6_1	HSPA2	HSPA2-201	chr14:65007186-65009952	+	protein_coding	1.47623	2.78221	1	1	2.22278	0.746548	0.677774	3.66792
ENST00000396063.5_1	GTF2A2	GTF2A2-204	chr15:59931068-59949713	-	protein_coding	1.47572	2.78123	1	1	2.16227	0.686551	0.609431	3.4762
ENST00000393287.9_1	ATXN3	ATXN3-203	chr14:92524896-92572965	-	protein_coding	1.47511	2.78006	1	1	1.47511	0	0	1.78006
ENST00000429383.8_2	TBC1D5	TBC1D5-209	chr3:17201864-17783990	-	protein_coding	1.47367	2.77727	1	1	1.78383	0.310161	0.239846	2.44339
ENST00000374719.7_1	EDA2R	EDA2R-202	chrX:65815479-65858883	-	protein_coding	1.47349	2.77693	1	1	2.84831	1.37482	1.59335	6.20156
ENST00000395728.7_1	EHMT2	EHMT2-204	chr6:31847536-31864979	-	protein_coding	1.47255	2.77511	1	1	1.52411	0.0515614	0.036386	1.87609
ENST00000443327.5_3	UCHL5	UCHL5-211	chr1:192987752-192998439	-	protein_coding	1.47037	2.77092	1	1	1.47037	0	0	1.77092
ENST00000456325.5_1	UBAP2L	UBAP2L-211	chr1:154193804-154209612	+	protein_coding	1.46969	2.76962	1	1	3.74513	2.27545	3.84148	12.409
ENST00000351691.9_1	TRAF3	TRAF3-202	chr14:103296691-103372592	+	protein_coding	1.46916	2.76861	1	1	1.9068	0.437636	0.354383	2.74975
ENST00000576940.1_1	NPLOC4	NPLOC4-220	chr17:79531239-79534521	-	processed_transcript	1.46704	2.76454	1	1	1.59046	0.123417	0.089312	2.01145
ENST00000531224.5_1	BCLAF1	BCLAF1-214	chr6:136578001-136610989	-	protein_coding	1.46574	2.76205	1	1	1.72673	0.260989	0.1983	2.30977
ENST00000429360.5_1	MPST	MPST-206	chr22:37415809-37425863	+	protein_coding	1.46548	2.76155	1	1	3.50734	2.04186	3.11776	10.3714
ENST00000410024.5_1	COPS7B	COPS7B-207	chr2:232646381-232672434	+	protein_coding	1.46514	2.76091	1	1	1.48849	0.0233505	0.016317	1.80595
ENST00000368357.7_1	NCOA7	NCOA7-202	chr6:126102307-126252257	+	protein_coding	1.46453	2.75973	1	1	2.35344	0.888917	0.851786	4.11042
ENST00000472441.1_1	TM4SF1	TM4SF1-202	chr3:149086810-149093499	-	protein_coding	1.46291	2.75665	1	1	1.68004	0.217129	0.162418	2.20438
ENST00000457823.6_1	SMARCAD1	SMARCAD1-204	chr4:95128996-95211972	+	protein_coding	1.46187	2.75466	1	1	3.30753	1.84566	2.59418	8.90072
ENST00000358662.8_2	SP110	SP110-203	chr2:231033652-231084666	-	protein_coding	1.46141	2.75376	1	1	1.69527	0.233862	0.175979	2.23837
ENST00000219320.8_1	SLC38A7	SLC38A7-201	chr16:58699013-58719008	-	protein_coding	1.46058	2.75219	1	1	3.50602	2.04544	3.12799	10.361
ENST00000640924.1_1	STRADA	STRADA-252	chr17:61790858-61796482	-	processed_transcript	1.46049	2.75202	1	1	1.46652	0.00602939	0.004188	1.76355
ENST00000332127.8_2	ZC3H11A	ZC3H11A-201	chr1:203764834-203823252	+	protein_coding	1.45948	2.75009	1	1	1.86364	0.404157	0.323315	2.63924
ENST00000584539.1_1	MYL12B	MYL12B-204	chr18:3262954-3278282	+	protein_coding	1.45944	2.75002	1	1	2.85095	1.39151	1.62353	6.21478
ENST00000481895.5_1	YARS	YARS-207	chr1:33251971-33282918	-	processed_transcript	1.45827	2.74779	1	1	2.32085	0.862578	0.818284	3.99626
ENST00000358053.3_1	OSBPL2	OSBPL2-202	chr20:60813577-60871267	+	protein_coding	1.45757	2.74645	1	1	1.45757	0	0	1.74645
ENST00000548230.1_1	CNOT2	CNOT2-210	chr12:70721287-70729246	+	processed_transcript	1.45548	2.74248	1	1	1.57546	0.119975	0.086716	1.98029
ENST00000336868.7_2	NXN	NXN-201	chr17:702553-883010	-	protein_coding	1.45516	2.74187	1	1	4.32696	2.8718	6.31977	19.0698
ENST00000355372.6_1	ZCCHC10	ZCCHC10-202	chr5:132332688-132362241	-	protein_coding	1.45487	2.74131	1	1	1.46553	0.0106595	0.007416	1.76164
ENST00000616923.4_1	GCLC	GCLC-213	chr6:53362144-53409927	-	protein_coding	1.45442	2.74046	1	1	1.45442	0	0	1.74046
ENST00000254722.8_1	SERPINF1	SERPINF1-201	chr17:1665253-1680868	+	protein_coding	1.4542	2.74005	1	1	4.70172	3.24752	8.49728	25.023
ENST00000372626.7_1	TCEAL1	TCEAL1-203	chrX:102883632-102885375	+	protein_coding	1.45361	2.73892	1	1	2.45751	1.00391	1.00543	4.4927
ENST00000525297.5_3	FAU	FAU-203	chr11:64888103-64889293	-	protein_coding	1.45324	2.73823	1	1	1.82666	0.373413	0.295414	2.54714
ENST00000437750.2_1	PRMT3	PRMT3-203	chr11:20409262-20530254	+	protein_coding	1.45264	2.73708	1	1	1.78962	0.336986	0.263115	2.45725
ENST00000547691.6_1	CEP290	CEP290-203	chr12:88442793-88497965	-	protein_coding	1.45232	2.73647	1	1	1.70805	0.255732	0.193941	2.26719
ENST00000628876.2_1	SIDT2	SIDT2-220	chr11:117049939-117066700	+	protein_coding	1.45134	2.73462	1	1	1.45134	0	0	1.73462
ENST00000506811.5_1	CAST	CAST-217	chr5:95998729-96065395	+	protein_coding	1.45086	2.73371	1	1	1.89173	0.440867	0.35742	2.7108
ENST00000347635.8_1	NUP50	NUP50-201	chr22:45559722-45583896	+	protein_coding	1.44873	2.72968	1	1	3.67821	2.22947	3.68963	11.8012
ENST00000394890.6_1	P4HA1	P4HA1-204	chr10:74766982-74856732	-	protein_coding	1.44851	2.72926	1	1	5.16848	3.71997	12.1772	34.9639
ENST00000613218.4_1	ASXL1	ASXL1-210	chr20:30946147-31027121	+	protein_coding	1.44807	2.72843	1	1	1.83582	0.387746	0.308348	2.56974
ENST00000360900.10_3	MTHFSD	MTHFSD-201	chr16:86563782-86588816	-	protein_coding	1.44784	2.728	1	1	1.53847	0.0906299	0.064835	1.90487
ENST00000379087.5_1	FAM219A	FAM219A-206	chr9:34398182-34458550	-	protein_coding	1.44567	2.7239	1	1	1.45347	0.0078026	0.005423	1.73867
ENST00000397032.8_1	PEPD	PEPD-202	chr19:33877886-34012697	-	protein_coding	1.44523	2.72306	1	1	3.41432	1.96909	2.9152	9.66133
ENST00000397048.5_1	NUDT1	NUDT1-205	chr7:2281896-2290780	+	protein_coding	1.44506	2.72274	1	1	1.62195	0.176893	0.130447	2.07791
ENST00000398927.1_2	KCNJ15	KCNJ15-203	chr21:39668479-39671653	+	protein_coding	1.44427	2.72126	1	1	1.99536	0.551085	0.465187	2.98715
ENST00000311278.10_2	AKT2	AKT2-201	chr19:40739748-40771219	-	protein_coding	1.4424	2.71773	1	1	1.44714	0.00474443	0.003294	1.72668
ENST00000628018.2_1	CAPNS1	CAPNS1-215	chr19:36630917-36641255	+	protein_coding	1.44063	2.71439	1	1	3.24758	1.80695	2.49902	8.49771
ENST00000492837.1_1	AC091390.4	AC091390.4-203	chr7:102004745-102021078	+	processed_transcript	1.4406	2.71433	1	1	1.77902	0.338424	0.264375	2.43194
ENST00000396926.7_1	AP3M2	AP3M2-202	chr8:42010529-42028700	+	protein_coding	1.44044	2.71404	1	1	2.18645	0.746006	0.677143	3.55183
ENST00000369970.7_2	CLCC1	CLCC1-206	chr1:109474608-109493070	-	protein_coding	1.44035	2.71386	1	1	2.59347	1.15312	1.22394	5.03548
ENST00000314728.9_1	EPN2	EPN2-201	chr17:19140654-19240028	+	protein_coding	1.43958	2.71241	1	1	1.43958	0	0	1.71241
ENST00000399365.7_1	STARD13	STARD13-204	chr13:33677307-33780143	-	protein_coding	1.43937	2.71202	1	1	2.11159	0.672219	0.593522	3.32166
ENST00000543504.5_1	CCDC77	CCDC77-212	chr12:498561-550096	+	protein_coding	1.43845	2.71029	1	1	1.48102	0.0425687	0.029946	1.79146
ENST00000565655.1_2	NOMO1	NOMO1-202	chr16:14980632-14990013	+	protein_coding	1.4383	2.71002	1	1	2.68691	1.24861	1.37613	5.43934
ENST00000537323.5_1	PABPC1L	PABPC1L-217	chr20:43538765-43567954	+	protein_coding	1.43826	2.70993	1	1	1.43826	0	0	1.70993
ENST00000333725.9_1	TCF12	TCF12-202	chr15:57210892-57580706	+	protein_coding	1.43809	2.70962	1	1	1.73132	0.29323	0.225381	2.32032
ENST00000414834.6_1	DNM1L	DNM1L-205	chr12:32832134-32898584	+	protein_coding	1.4371	2.70776	1	1	1.50064	0.0635375	0.045025	1.82968
ENST00000437723.1_1	AC069368.1	AC069368.1-202	chr15:65134147-65223118	+	protein_coding	1.43654	2.70671	1	1	1.43654	0	0	1.70671
ENST00000479629.5_1	ZCCHC17	ZCCHC17-203	chr1:31769845-31821815	+	processed_transcript	1.43636	2.70636	1	1	1.50656	0.0702052	0.049866	1.84132
ENST00000440083.6_1	TNFRSF1A	TNFRSF1A-204	chr12:6442242-6451251	-	protein_coding	1.43317	2.70039	1	1	2.7087	1.27553	1.42088	5.5373
ENST00000445167.7_1	SLC35A2	SLC35A2-207	chrX:48760890-48768946	-	protein_coding	1.43268	2.69949	1	1	1.50172	0.0690339	0.049014	1.8318
ENST00000592837.1_2	TXNL4A	TXNL4A-211	chr18:77733566-77737917	-	protein_coding	1.43227	2.69871	1	1	2.42422	0.991951	0.988873	4.36739
ENST00000380118.7_1	ECI2	ECI2-202	chr6:4115923-4135831	-	protein_coding	1.43186	2.69794	1	1	3.45914	2.02728	3.07636	9.99777
ENST00000520188.5_1	ATP6V1H	ATP6V1H-207	chr8:54628233-54752521	-	protein_coding	1.43161	2.69747	1	1	1.64163	0.210028	0.156711	2.12019
ENST00000339775.10_1	BTG3	BTG3-201	chr21:18965971-18985162	-	protein_coding	1.43144	2.69717	1	1	2.56511	1.13366	1.19415	4.91799
ENST00000263713.9_2	EPB41L5	EPB41L5-201	chr2:120770581-120936695	+	protein_coding	1.43067	2.69573	1	1	1.59941	0.168734	0.124072	2.03019
ENST00000564828.5_1	CDIP1	CDIP1-207	chr16:4561422-4588829	-	protein_coding	1.42996	2.69439	1	1	1.46021	0.0302499	0.021189	1.75148
ENST00000568271.5_1	MAPK8IP3	MAPK8IP3-213	chr16:1794040-1798727	+	processed_transcript	1.42981	2.6941	1	1	1.8444	0.414593	0.332923	2.59103
ENST00000402934.5_1	LTBP1	LTBP1-201	chr2:33359692-33624424	+	protein_coding	1.42939	2.69333	1	1	4.82347	3.39408	9.51286	27.3146
ENST00000442528.2_1	SLC35C1	SLC35C1-202	chr11:45825623-45833109	+	protein_coding	1.42809	2.69091	1	1	3.32554	1.89745	2.72555	9.0251
ENST00000335753.8_3	SLK	SLK-201	chr10:105726959-105788991	+	protein_coding	1.42799	2.69072	1	1	3.52404	2.09604	3.27536	10.5038
ENST00000283474.11_1	UBALD1	UBALD1-201	chr16:4658884-4664927	-	protein_coding	1.42678	2.68846	1	1	2.38715	0.960375	0.945815	4.23124
ENST00000399959.6_1	DDX3X	DDX3X-201	chrX:41192651-41209527	+	protein_coding	1.42631	2.68758	1	1	1.67194	0.245631	0.185611	2.18643
ENST00000489480.1_1	MTF2	MTF2-210	chr1:93594352-93602689	+	processed_transcript	1.42586	2.68675	1	1	2.49059	1.06472	1.09177	4.62006
ENST00000557795.5_1	SPG21	SPG21-204	chr15:65266968-65281844	-	protein_coding	1.42576	2.68656	1	1	1.96281	0.537054	0.451007	2.89821
ENST00000575663.5_3	SMG6	SMG6-219	chr17:2076098-2140874	-	protein_coding	1.42555	2.68617	1	1	1.51739	0.0918393	0.065728	1.86272
ENST00000436062.5_1	PNPLA8	PNPLA8-206	chr7:108112105-108166762	-	protein_coding	1.42518	2.68548	1	1	3.06092	1.63574	2.10747	7.34504
ENST00000474936.6_1	ARIH2	ARIH2-218	chr3:48956328-49006088	+	processed_transcript	1.42507	2.68527	1	1	1.42507	0	0	1.68527
ENST00000266564.7_1	PEX5	PEX5-202	chr12:7342957-7364076	+	protein_coding	1.42471	2.68461	1	1	2.49258	1.06787	1.09634	4.62785
ENST00000540804.5_1	MSRB3	MSRB3-209	chr12:65672512-65848041	+	protein_coding	1.42281	2.68107	1	1	2.81721	1.3944	1.62879	6.04797
ENST00000440513.7_1	BRF1	BRF1-205	chr14:105676704-105781926	-	protein_coding	1.42239	2.68029	1	1	1.43396	0.0115744	0.008055	1.70188
ENST00000415557.1_1	ACTA2	ACTA2-202	chr10:90701542-90751096	-	protein_coding	1.41986	2.6756	1	1	4.19944	2.77958	5.8665	17.372
ENST00000375865.6_1	CSNK2B	CSNK2B-201	chr6:31634069-31637847	+	protein_coding	1.41896	2.67393	1	1	1.84449	0.425527	0.343063	2.59125
ENST00000461949.5_1	MTRF1L	MTRF1L-206	chr6:153308497-153315777	-	processed_transcript	1.41877	2.67357	1	1	1.98273	0.56396	0.478321	2.9524
ENST00000591497.5_1	PTPN2	PTPN2-212	chr18:12792301-12843980	-	protein_coding	1.41846	2.67299	1	1	1.53254	0.11408	0.082285	1.89294
ENST00000617874.4_1	PHB	PHB-215	chr17:47481411-47492220	-	protein_coding	1.41829	2.67269	1	1	1.88018	0.461891	0.377346	2.68122
ENST00000451130.6_1	EIF2B4	EIF2B4-206	chr2:27587266-27592880	-	protein_coding	1.41825	2.67262	1	1	2.74448	1.32623	1.50747	5.7015
ENST00000476202.5_3	PLSCR4	PLSCR4-208	chr3:145917600-145968870	-	protein_coding	1.41733	2.67091	1	1	2.40014	0.982805	0.976304	4.27854
ENST00000620847.1_1	GDNF	GDNF-208	chr5:37812779-37834924	-	protein_coding	1.41678	2.66989	1	1	1.61899	0.202206	0.150456	2.07159
ENST00000402937.1_1	NAGA	NAGA-202	chr22:42455806-42466846	-	protein_coding	1.41674	2.66981	1	1	2.20947	0.792735	0.732355	3.62506
ENST00000485363.1_1	SIK3	SIK3-211	chr11:116775462-116969021	-	processed_transcript	1.41629	2.66899	1	1	1.63591	0.219618	0.164425	2.10784
ENST00000507742.5_1	NREP	NREP-214	chr5:111066339-111092926	-	processed_transcript	1.41577	2.66803	1	1	3.48435	2.06858	3.19473	10.1917
ENST00000464204.5_1	ELOVL1	ELOVL1-203	chr1:43829427-43833678	-	processed_transcript	1.41566	2.66782	1	1	1.90982	0.494162	0.408502	2.75763
ENST00000567439.5_1	FAM192A	FAM192A-218	chr16:57188112-57219952	-	protein_coding	1.41558	2.66768	1	1	2.98715	1.57157	1.97227	6.92905
ENST00000374279.3_1	UGCG	UGCG-201	chr9:114659046-114697649	+	protein_coding	1.41545	2.66743	1	1	5.38661	3.97116	14.6834	40.8342
ENST00000534579.5_1	CTNND1	CTNND1-237	chr11:57529273-57586650	+	protein_coding	1.41376	2.66431	1	1	2.20116	0.787402	0.725963	3.5985
ENST00000612895.4_1	ACACA	ACACA-226	chr17:35441929-35656692	-	protein_coding	1.41357	2.66396	1	1	3.4361	2.02253	3.06295	9.82355
ENST00000528636.1_1	ZNF195	ZNF195-219	chr11:3381683-3388349	-	processed_transcript	1.41337	2.66359	1	1	1.41337	0	0	1.66359
ENST00000425361.5_2	MZT2B	MZT2B-203	chr2:130939310-130948286	+	protein_coding	1.41326	2.66338	1	1	1.88743	0.474175	0.389124	2.69977
ENST00000268261.8_1	PMM2	PMM2-201	chr16:8891674-8943188	+	protein_coding	1.41295	2.66281	1	1	2.46743	1.05448	1.07697	4.53057
ENST00000423656.5_1	DCAF1	DCAF1-202	chr3:51433298-51534010	-	protein_coding	1.41291	2.66273	1	1	1.45064	0.0377336	0.0265	1.73329
ENST00000409600.5_1	BZW1	BZW1-203	chr2:201676269-201692061	+	protein_coding	1.41208	2.66121	1	1	5.02051	3.60843	11.1968	31.4582
ENST00000367188.4_1	PPP1R15B	PPP1R15B-201	chr1:204372515-204380919	-	protein_coding	1.41016	2.65766	1	1	5.2991	3.88895	13.8146	38.3721
ENST00000367836.5_1	GPR161	GPR161-203	chr1:168054507-168105621	-	protein_coding	1.4088	2.65516	1	1	2.06639	0.657593	0.577449	3.18838
ENST00000503207.1_1	NSD2	NSD2-213	chr4:1954845-1957913	+	processed_transcript	1.40845	2.65452	1	1	1.60142	0.192971	0.143115	2.03442
ENST00000491062.5_1	FXR1	FXR1-220	chr3:180630459-180694206	+	protein_coding	1.40807	2.65382	1	1	1.99217	0.584099	0.499102	2.97835
ENST00000618819.4_1	PTPN9	PTPN9-206	chr15:75755592-75871630	-	protein_coding	1.40692	2.65171	1	1	3.05313	1.64621	2.13009	7.3001
ENST00000562545.5_1	BFAR	BFAR-204	chr16:14742401-14761694	+	protein_coding	1.40585	2.64974	1	1	1.78881	0.382962	0.304016	2.4553
ENST00000422611.6_1	SLC12A4	SLC12A4-202	chr16:67977377-68002597	-	protein_coding	1.40534	2.64879	1	1	2.95883	1.55349	1.93526	6.77491
ENST00000598744.1_1	ZNF304	ZNF304-204	chr19:57862694-57870148	+	protein_coding	1.40515	2.64845	1	1	1.57502	0.169867	0.124955	1.97939
ENST00000576532.1_1	CCNE1	CCNE1-206	chr19:30308110-30314917	+	protein_coding	1.40512	2.6484	1	1	1.40512	0	0	1.6484
ENST00000409535.6_1	RAD54L2	RAD54L2-201	chr3:51575596-51702683	+	protein_coding	1.40511	2.64838	1	1	2.67114	1.26603	1.40499	5.36932
ENST00000343769.5_1	ZNF93	ZNF93-201	chr19:20011870-20046384	+	protein_coding	1.40424	2.64679	1	1	1.6918	0.287563	0.220577	2.23061
ENST00000375544.7_1	ASPN	ASPN-202	chr9:95218487-95244788	-	protein_coding	1.40355	2.64552	1	1	2.20284	0.799295	0.74025	3.60386
ENST00000002829.7_2	SEMA3F	SEMA3F-201	chr3:50192562-50226508	+	protein_coding	1.39936	2.63784	1	1	2.32051	0.92115	0.893624	3.99508
ENST00000497670.5_1	GBA	GBA-214	chr1:155206187-155209753	-	processed_transcript	1.39913	2.63742	1	1	2.34373	0.944604	0.92466	4.07613
ENST00000450635.1_3	MTHFD1L	MTHFD1L-208	chr6:151358110-151363194	+	protein_coding	1.39828	2.63587	1	1	1.4309	0.0326143	0.022864	1.69614
ENST00000486554.1_1	TSC22D3	TSC22D3-208	chrX:106957907-106959631	-	protein_coding	1.39745	2.63436	1	1	2.56314	1.16569	1.24341	4.90995
ENST00000401903.5_1	ZFAND2A	ZFAND2A-203	chr7:1191707-1199814	-	protein_coding	1.3936	2.62734	1	1	2.70093	1.30733	1.47484	5.50222
ENST00000482202.5_1	TMUB1	TMUB1-205	chr7:150778571-150780487	-	protein_coding	1.39314	2.62651	1	1	1.41653	0.0233874	0.016343	1.66943
ENST00000590447.1_2	SLC16A2	SLC16A2-202	chrX:73740955-73752443	+	protein_coding	1.3917	2.62387	1	1	1.59264	0.200947	0.149453	2.01602
ENST00000617782.4_1	TMEM68	TMEM68-218	chr8:56651303-56676539	-	protein_coding	1.3914	2.62332	1	1	1.42222	0.0308276	0.021598	1.67998
ENST00000339486.7_1	RIOK3	RIOK3-201	chr18:21032787-21063104	+	protein_coding	1.39103	2.62266	1	1	2.64263	1.2516	1.38105	5.24469
ENST00000313059.9_1	PARP10	PARP10-202	chr8:145058896-145060598	-	protein_coding	1.39003	2.62084	1	1	1.39003	0	0	1.62084
ENST00000622277.4_3	SNX12	SNX12-207	chrX:70279099-70293276	-	protein_coding	1.38983	2.62047	1	1	4.16972	2.7799	5.86803	16.9975
ENST00000341852.10_1	TNIK	TNIK-202	chr3:170781119-171178197	-	protein_coding	1.3886	2.61824	1	1	1.88838	0.499782	0.414	2.70219
ENST00000413692.6_1	NFATC4	NFATC4-202	chr14:24836117-24848810	+	protein_coding	1.3885	2.61807	1	1	1.65808	0.269575	0.205453	2.15596
ENST00000547026.5_2	ZNF641	ZNF641-205	chr12:48736339-48744674	-	protein_coding	1.38842	2.61791	1	1	1.78119	0.392779	0.31292	2.43711
ENST00000396128.8_1	KLHL28	KLHL28-202	chr14:45393522-45431168	-	protein_coding	1.38825	2.61761	1	1	2.85354	1.46528	1.76118	6.2277
ENST00000438423.6_1	TCF12	TCF12-204	chr15:57210821-57580712	+	protein_coding	1.38803	2.6172	1	1	1.6268	0.238773	0.179989	2.08827
ENST00000391851.8_1	PRMT1	PRMT1-201	chr19:50180409-50191704	+	protein_coding	1.387	2.61535	1	1	3.98899	2.60198	5.0712	14.8783
ENST00000396185.7_1	CTNNB1	CTNNB1-203	chr3:41240996-41281934	+	protein_coding	1.38436	2.61057	1	1	3.9188	2.53443	4.7935	14.1243
ENST00000538135.5_1	RIMKLB	RIMKLB-207	chr12:8852442-8929786	+	protein_coding	1.38269	2.60754	1	1	2.13885	0.756159	0.688988	3.40411
ENST00000394394.5_1	TMEM155	TMEM155-202	chr4:122680519-122686582	-	protein_coding	1.38141	2.60523	1	1	1.77137	0.389965	0.310362	2.41379
ENST00000502357.5_1	LMNA	LMNA-218	chr1:156092933-156104319	+	processed_transcript	1.38127	2.60497	1	1	3.83802	2.45675	4.4898	13.3008
ENST00000336787.5_1	RAB27A	RAB27A-201	chr15:55495167-55582013	-	protein_coding	1.38109	2.60465	1	1	1.77071	0.38962	0.310048	2.41222
ENST00000332345.10_1	LIMS1	LIMS1-201	chr2:109204767-109300593	+	protein_coding	1.38037	2.60334	1	1	3.30099	1.92062	2.78586	8.85589
ENST00000361024.6_1	DENND4C	DENND4C-201	chr9:19346554-19373543	+	protein_coding	1.37978	2.60229	1	1	1.80929	0.429502	0.346769	2.50469
ENST00000443081.5_1	RBM6	RBM6-211	chr3:49977474-50114681	+	protein_coding	1.37875	2.60043	1	1	1.55049	0.171744	0.126419	1.92918
ENST00000426246.2_1	USP42	USP42-203	chr7:6156111-6194778	+	protein_coding	1.37874	2.60041	1	1	1.46347	0.0847337	0.060492	1.75771
ENST00000371804.3_1	IFIT1	IFIT1-201	chr10:91152303-91163745	+	protein_coding	1.37782	2.59875	1	1	4.16557	2.78776	5.90557	16.9458
ENST00000275569.8_1	POMZP3	POMZP3-201	chr7:76239303-76256557	-	protein_coding	1.37732	2.59786	1	1	1.37732	0	0	1.59786
ENST00000375419.1_1	C9orf129	C9orf129-201	chr9:96080481-96108696	-	protein_coding	1.3769	2.5971	1	1	1.3769	0	0	1.5971
ENST00000354379.8_1	LRRFIP2	LRRFIP2-202	chr3:37094147-37217851	-	protein_coding	1.37518	2.59401	1	1	2.25754	0.882357	0.843385	3.78175
ENST00000395842.2_1	PANX2	PANX2-202	chr22:50609160-50618723	+	protein_coding	1.37449	2.59277	1	1	1.37449	0	0	1.59277
ENST00000478892.1_2	RUVBL1	RUVBL1-205	chr3:127800025-127819587	-	protein_coding	1.37436	2.59252	1	1	2.06836	0.694003	0.617766	3.19409
ENST00000519678.5_3	ASPH	ASPH-216	chr8:62538700-62559431	-	protein_coding	1.37409	2.59204	1	1	5.262	3.88791	13.804	37.3725
ENST00000532642.5_1	ATP6V0B	ATP6V0B-213	chr1:44440616-44443885	+	protein_coding	1.37394	2.59178	1	1	1.67213	0.298184	0.229596	2.18685
ENST00000564675.5_1	SNUPN	SNUPN-206	chr15:75890463-75918034	-	protein_coding	1.37365	2.59126	1	1	1.93721	0.563554	0.477905	2.82963
ENST00000306058.9_1	ASXL1	ASXL1-201	chr20:30947550-31027121	+	protein_coding	1.37276	2.58965	1	1	3.66125	2.28849	3.88545	11.6516
ENST00000223122.3_1	C1GALT1	C1GALT1-201	chr7:7273889-7288282	+	protein_coding	1.37274	2.58961	1	1	1.91802	0.545281	0.459305	2.77904
ENST00000426012.1_1	AL121761.1	AL121761.1-203	chr20:19780217-19790319	+	lincRNA	1.3724	2.58901	1	1	1.70068	0.328286	0.255521	2.25055
ENST00000564326.5_1	CYLD	CYLD-207	chr16:50775992-50830622	+	protein_coding	1.3711	2.58669	1	1	1.3711	0	0	1.58668
ENST00000396183.7_1	CTNNB1	CTNNB1-202	chr3:41240925-41281934	+	protein_coding	1.37107	2.58663	1	1	5.68991	4.31884	18.9572	50.6219
ENST00000357559.8_1	FXR1	FXR1-202	chr3:180630090-180700541	+	protein_coding	1.37048	2.58557	1	1	3.20637	1.83588	2.5699	8.23023
ENST00000538929.5_1	NDUFS7	NDUFS7-209	chr19:1384050-1393325	+	processed_transcript	1.37041	2.58544	1	1	1.37041	0	0	1.58544
ENST00000321757.10_1	MAT2B	MAT2B-202	chr5:162932554-162946328	+	protein_coding	1.36964	2.58406	1	1	3.08193	1.71229	2.2768	7.46744
ENST00000368226.8_1	PTPRK	PTPRK-207	chr6:128289924-128841819	-	protein_coding	1.36889	2.58272	1	1	4.34724	2.97835	6.88084	19.354
ENST00000357668.2_1	ASAP1	ASAP1-201	chr8:131064353-131455906	-	protein_coding	1.36809	2.58129	1	1	3.77415	2.40606	4.30025	12.6815
ENST00000240095.10_2	SLC39A14	SLC39A14-201	chr8:22224800-22291642	+	protein_coding	1.36636	2.57819	1	1	1.36636	0	0	1.57819
ENST00000453061.6_1	PIGG	PIGG-203	chr4:493019-533318	+	protein_coding	1.36344	2.57298	1	1	1.37935	0.0159128	0.011091	1.60152
ENST00000535401.5_1	NNMT	NNMT-203	chr11:114128553-114184007	+	protein_coding	1.36331	2.57274	1	1	3.58727	2.22397	3.67176	11.0192
ENST00000519597.5_1	ANKRD46	ANKRD46-204	chr8:101533000-101572012	-	protein_coding	1.36238	2.5711	1	1	1.8676	0.50522	0.41934	2.64926
ENST00000518977.5_1	TNIP1	TNIP1-205	chr5:150410142-150460635	-	protein_coding	1.36237	2.57106	1	1	2.63684	1.27447	1.41911	5.21967
ENST00000447515.5_2	GGA1	GGA1-213	chr22:38005047-38014553	+	protein_coding	1.36207	2.57053	1	1	1.36207	0	0	1.57053
ENST00000397119.7_1	DYNC1I2	DYNC1I2-202	chr2:172543980-172604919	+	protein_coding	1.36117	2.56893	1	1	1.36117	0	0	1.56893
ENST00000590769.5_1	UBN1	UBN1-208	chr16:4898381-4930295	+	protein_coding	1.36022	2.56725	1	1	2.27464	0.914415	0.884805	3.83876
ENST00000621772.4_1	PHF10	PHF10-206	chr6:170104004-170125662	-	protein_coding	1.35985	2.56659	1	1	1.35985	0	0	1.56659
ENST00000249700.8_1	TMOD2	TMOD2-201	chr15:52043758-52108565	+	protein_coding	1.35623	2.56015	1	1	2.30826	0.952032	0.934596	3.95286
ENST00000435869.1_1	FAM180A	FAM180A-203	chr7:135413096-135433561	-	processed_transcript	1.35478	2.55758	1	1	1.35478	0	0	1.55758
ENST00000524280.5_2	TNIP1	TNIP1-219	chr5:150410180-150444656	-	protein_coding	1.35472	2.55748	1	1	1.35472	0	0	1.55748
ENST00000502468.5_1	FBN2	FBN2-202	chr5:127777691-127873916	-	protein_coding	1.35314	2.55467	1	1	1.58853	0.235391	0.177226	2.00743
ENST00000438331.5_1	ANXA11	ANXA11-205	chr10:81910645-81965328	-	protein_coding	1.35208	2.55281	1	1	1.87224	0.520158	0.434112	2.66101
ENST00000522381.1_1	CLINT1	CLINT1-205	chr5:157214479-157218732	-	protein_coding	1.35185	2.55239	1	1	1.81615	0.464301	0.379649	2.5214
ENST00000323081.12_1	SPNS1	SPNS1-202	chr16:28986115-28995864	+	protein_coding	1.35142	2.55162	1	1	2.31195	0.960532	0.946027	3.96553
ENST00000608072.1_2	BACH1-IT2	BACH1-IT2-202	chr21:30742944-30745622	+	lincRNA	1.35096	2.55082	1	1	1.71906	0.368096	0.290648	2.29222
ENST00000544396.5_2	GRAMD2B	GRAMD2B-219	chr5:125758869-125829853	+	protein_coding	1.35067	2.55031	1	1	2.65984	1.30917	1.47799	5.31963
ENST00000373567.6_1	SRC	SRC-203	chr20:36012071-36034453	+	protein_coding	1.35058	2.55015	1	1	1.35774	0.00715674	0.004973	1.56283
ENST00000530742.5_2	CLINT1	CLINT1-210	chr5:157213295-157286141	-	protein_coding	1.34993	2.54899	1	1	1.34993	0	0	1.54899
ENST00000361648.6_1	ATP11C	ATP11C-202	chrX:138808508-138914447	-	protein_coding	1.34868	2.54679	1	1	1.95118	0.602504	0.51835	2.86692
ENST00000618810.4_1	INTS12	INTS12-211	chr4:106603787-106621173	-	protein_coding	1.3479	2.54541	1	1	2.91351	1.56561	1.96003	6.53448
ENST00000466731.5_1	TEX261	TEX261-203	chr2:71215730-71221834	-	processed_transcript	1.34771	2.54509	1	1	1.69824	0.350524	0.275024	2.24505
ENST00000620123.4_1	TAP2	TAP2-205	chr6:32793187-32806547	-	protein_coding	1.34718	2.54415	1	1	2.58634	1.23916	1.36061	5.00573
ENST00000338010.9_1	ZNF385A	ZNF385A-201	chr12:54762924-54785082	-	protein_coding	1.34653	2.54299	1	1	1.62639	0.27986	0.214077	2.08739
ENST00000310046.8_1	RBM4B	RBM4B-201	chr11:66432469-66445392	-	protein_coding	1.34598	2.54203	1	1	2.01908	0.673101	0.594497	3.05325
ENST00000377275.3_1	ARL5B	ARL5B-201	chr10:18948334-18970568	+	protein_coding	1.34393	2.53841	1	1	3.39867	2.05475	3.15471	9.54636
ENST00000381311.9_1	CAMTA2	CAMTA2-203	chr17:4871292-4890945	-	protein_coding	1.34097	2.53321	1	1	2.63865	1.29769	1.45834	5.22749
ENST00000380486.3_2	C2CD2	C2CD2-202	chr21:43305221-43373999	-	protein_coding	1.34017	2.53182	1	1	2.78759	1.44741	1.72718	5.90473
ENST00000397594.5_1	HRAS	HRAS-202	chr11:532242-534375	-	protein_coding	1.34006	2.53162	1	1	1.35591	0.0158515	0.011048	1.55959
ENST00000265963.8_1	GTF2H1	GTF2H1-201	chr11:18344143-18388591	+	protein_coding	1.34004	2.53159	1	1	3.15286	1.81281	2.51327	7.89414
ENST00000545939.5_1	MAP3K7CL	MAP3K7CL-216	chr21:30481453-30548209	+	protein_coding	1.33944	2.53053	1	1	3.18439	1.84495	2.59241	8.09072
ENST00000560410.5_1	PSME2	PSME2-213	chr14:24612574-24615814	-	protein_coding	1.33911	2.52996	1	1	1.97357	0.634457	0.552353	2.92739
ENST00000401977.6_1	SMUG1	SMUG1-203	chr12:54575738-54582406	-	protein_coding	1.33877	2.52936	1	1	1.48766	0.148887	0.108714	1.80433
ENST00000394391.8_1	CIAPIN1	CIAPIN1-201	chr16:57462081-57481440	-	protein_coding	1.33863	2.52911	1	1	1.61707	0.278437	0.21288	2.06751
ENST00000391763.3_1	NDUFA3	NDUFA3-203	chr19:54606177-54610272	+	protein_coding	1.338	2.528	1	1	1.338	0	0	1.528
ENST00000624186.1_1	FOXK2	FOXK2-212	chr17:80556815-80561058	+	TEC	1.33725	2.52669	1	1	2.03065	0.693402	0.617092	3.08589
ENST00000261332.10_1	ZNF24	ZNF24-201	chr18:32912176-32924420	-	protein_coding	1.33717	2.52655	1	1	2.72017	1.383	1.6081	5.58949
ENST00000578904.1_1	CSNK1D	CSNK1D-209	chr17:80207454-80213422	-	processed_transcript	1.33659	2.52554	1	1	2.26433	0.927736	0.902289	3.80431
ENST00000421249.2_1	VIRMA	VIRMA-202	chr8:95522961-95565757	-	protein_coding	1.33642	2.52523	1	1	3.16303	1.82661	2.54703	7.95709
ENST00000432109.6_2	CASP8	CASP8-212	chr2:202098186-202151317	+	protein_coding	1.33631	2.52505	1	1	2.58984	1.25353	1.38424	5.02031
ENST00000514255.1_1	LINC01021	LINC01021-205	chr5:27475772-27485293	+	lincRNA	1.33532	2.52331	1	1	2.23604	0.900719	0.866996	3.71101
ENST00000368848.6_1	TUFT1	TUFT1-202	chr1:151512784-151556059	+	protein_coding	1.33519	2.5231	1	1	1.47932	0.144129	0.105063	1.78818
ENST00000565772.5_1	FAM219B	FAM219B-212	chr15:75194342-75198954	-	protein_coding	1.33506	2.52285	1	1	1.9814	0.646343	0.565196	2.94876
ENST00000452191.6_1	C16orf45	C16orf45-202	chr16:15596123-15681931	+	protein_coding	1.33467	2.52217	1	1	1.39035	0.0556871	0.039354	1.62143
ENST00000510316.5_1	ENC1	ENC1-205	chr5:73923234-73937249	-	protein_coding	1.3346	2.52205	1	1	1.3346	0	0	1.52205
ENST00000304030.2_1	ZNF439	ZNF439-201	chr19:11976772-11980306	+	protein_coding	1.33444	2.52178	1	1	2.03926	0.704823	0.629945	3.11036
ENST00000469170.5_1	SRSF11	SRSF11-210	chr1:70687163-70696951	+	processed_transcript	1.33423	2.52142	1	1	2.96502	1.63079	2.09683	6.80839
ENST00000561286.5_1	PCK2	PCK2-216	chr14:24563520-24573333	+	protein_coding	1.33356	2.52024	1	1	1.33356	0	0	1.52024
ENST00000510080.1_1	PAIP2	PAIP2-205	chr5:138678140-138704769	+	protein_coding	1.33319	2.51959	1	1	1.33319	0	0	1.51959
ENST00000611054.4_1	DHRS7	DHRS7-212	chr14:60611502-60632147	-	protein_coding	1.33309	2.51942	1	1	2.04403	0.710935	0.636865	3.12395
ENST00000316660.6_1	PMAIP1	PMAIP1-202	chr18:57567180-57571538	+	protein_coding	1.3327	2.51874	1	1	3.42584	2.09314	3.26676	9.74684
ENST00000397269.7_1	FBXO18	FBXO18-203	chr10:5932166-5979557	+	protein_coding	1.33267	2.51868	1	1	1.84686	0.514194	0.428196	2.59717
ENST00000487200.5_2	CLASP2	CLASP2-218	chr3:33643935-33686995	-	protein_coding	1.33252	2.51843	1	1	1.62646	0.293939	0.225983	2.08755
ENST00000573894.5_1	BAIAP2	BAIAP2-215	chr17:79008976-79060822	+	processed_transcript	1.33214	2.51776	1	1	1.37227	0.0401335	0.028209	1.58878
ENST00000588014.5_1	MKNK2	MKNK2-207	chr19:2038247-2042632	-	protein_coding	1.33185	2.51724	1	1	1.82818	0.496332	0.410623	2.55088
ENST00000531548.5_2	AP2A2	AP2A2-221	chr11:932693-977157	+	protein_coding	1.33143	2.51653	1	1	1.39741	0.0659762	0.046793	1.63428
ENST00000543337.1_1	DAD1	DAD1-205	chr14:23033904-23058128	-	protein_coding	1.33002	2.51407	1	1	1.596	0.265981	0.202453	2.02305
ENST00000402687.8_1	SULF1	SULF1-202	chr8:70404996-70572290	+	protein_coding	1.3298	2.51367	1	1	2.31766	0.987861	0.983242	3.98522
ENST00000615884.4_2	UHRF1	UHRF1-203	chr19:4910158-4960972	+	protein_coding	1.32953	2.5132	1	1	4.54611	3.21659	8.29586	22.3623
ENST00000462326.5_1	VOPP1	VOPP1-214	chr7:55503749-55640106	-	processed_transcript	1.32893	2.51216	1	1	1.76405	0.435118	0.352021	2.3965
ENST00000463407.5_1	NUP58	NUP58-206	chr13:25875769-25910478	+	protein_coding	1.32893	2.51216	1	1	3.23893	1.91	2.7581	8.44093
ENST00000320476.7_1	SCRIB	SCRIB-201	chr8:144873090-144897549	-	protein_coding	1.32793	2.51042	1	1	2.79413	1.4662	1.76294	5.93612
ENST00000259874.5_1	IER3	IER3-201	chr6:30710976-30712331	-	protein_coding	1.32691	2.50866	1	1	6.53303	5.20612	35.9145	91.6059
ENST00000251289.9_3	WDR18	WDR18-201	chr19:984358-994555	+	protein_coding	1.32608	2.50721	1	1	1.62816	0.302078	0.232919	2.09118
ENST00000640765.1_1	TRPS1	TRPS1-212	chr8:116420724-116680239	-	protein_coding	1.32481	2.50501	1	1	3.27037	1.94556	2.85186	8.64894
ENST00000532440.5_1	ALG8	ALG8-219	chr11:77817853-77825438	-	protein_coding	1.32399	2.50358	1	1	1.35997	0.0359715	0.025247	1.56679
ENST00000523359.1_2	SKP1	SKP1-211	chr5:133509658-133511261	-	protein_coding	1.32394	2.50348	1	1	2.87794	1.554	1.93631	6.351
ENST00000379387.8_1	UEVLD	UEVLD-203	chr11:18553421-18610253	-	protein_coding	1.32337	2.50249	1	1	1.69221	0.368847	0.29132	2.23152
ENST00000637886.1_1	UBE3A	UBE3A-226	chr15:25578875-25684132	-	protein_coding	1.3228	2.5015	1	1	1.34427	0.0214698	0.014993	1.53901
ENST00000355527.7_1	DHCR7	DHCR7-201	chr11:71145460-71159481	-	protein_coding	1.32194	2.50003	1	1	3.52118	2.19924	3.59236	10.481
ENST00000494859.5_1	ANKRD10	ANKRD10-210	chr13:111545544-111566964	-	processed_transcript	1.32171	2.49962	1	1	1.80996	0.488249	0.402741	2.50632
ENST00000463906.1_1	EBNA1BP2	EBNA1BP2-204	chr1:43630017-43636792	-	processed_transcript	1.32149	2.49925	1	1	3.30564	1.98415	2.95629	8.88776
ENST00000338488.8_1	NR4A3	NR4A3-202	chr9:102584137-102596341	+	protein_coding	1.32124	2.49881	1	1	1.38626	0.065018	0.046098	1.614
ENST00000617928.4_1	CYFIP1	CYFIP1-208	chr15:22892733-23006016	+	protein_coding	1.32081	2.49806	1	1	3.80742	2.48661	4.60461	13.0006
ENST00000344042.5_1	HM13	HM13-203	chr20:30102324-30149533	+	protein_coding	1.31965	2.49606	1	1	5.14907	3.82942	13.2157	34.4833
ENST00000204517.10_1	TFAP4	TFAP4-201	chr16:4307187-4323076	-	protein_coding	1.31946	2.49573	1	1	2.10949	0.790025	0.729105	3.31538
ENST00000396596.2_1	SGK3	SGK3-202	chr8:67687416-67774255	+	protein_coding	1.31921	2.4953	1	1	1.64116	0.32195	0.250019	2.11917
ENST00000542214.2_1	C3orf14	C3orf14-207	chr3:62305396-62319321	+	protein_coding	1.3178	2.49286	1	1	2.07394	0.756142	0.688968	3.21036
ENST00000596758.5_1	TRIP10	TRIP10-208	chr19:6739773-6751475	+	protein_coding	1.31774	2.49276	1	1	2.63919	1.32144	1.49916	5.22981
ENST00000542850.2_1	ACTR2	ACTR2-205	chr2:65455310-65495889	+	protein_coding	1.31773	2.49274	1	1	2.39761	1.07988	1.11385	4.26928
ENST00000505181.5_1	HSD17B4	HSD17B4-207	chr5:118812143-118824978	+	processed_transcript	1.31765	2.4926	1	1	1.31765	0	0	1.4926
ENST00000531058.1_1	HTATIP2	HTATIP2-206	chr11:20385726-20405162	+	protein_coding	1.31694	2.49137	1	1	2.59494	1.278	1.42503	5.04165
ENST00000635305.1_1	FERMT2	FERMT2-215	chr14:53324249-53360051	-	protein_coding	1.31657	2.49074	1	1	1.49838	0.18181	0.134306	1.82526
ENST00000489146.1_1	GNL2	GNL2-207	chr1:38047877-38048947	-	processed_transcript	1.31629	2.49024	1	1	1.69629	0.38	0.301342	2.24066
ENST00000637264.1_1	POLG	POLG-222	chr15:89859561-89872268	-	protein_coding	1.31531	2.48856	1	1	1.46303	0.147718	0.107816	1.75687
ENST00000640376.1_1	RTTN	RTTN-216	chr18:67759423-67866708	-	protein_coding	1.31483	2.48773	1	1	1.31483	0	0	1.48773
ENST00000496811.5_4	DHX36	DHX36-213	chr3:153990335-154042286	-	protein_coding	1.31439	2.48698	1	1	3.20003	1.88564	2.69517	8.18979
ENST00000529191.5_1	FTH1	FTH1-203	chr11:61727190-61735103	-	protein_coding	1.31433	2.48686	1	1	2.81829	1.50397	1.83621	6.05328
ENST00000586628.2_1	CEP89	CEP89-202	chr19:33366831-33369327	-	processed_transcript	1.31374	2.48585	1	1	1.47031	0.156566	0.114631	1.77081
ENST00000431623.6_2	POLR2B	POLR2B-203	chr4:57845030-57897324	+	protein_coding	1.31346	2.48537	1	1	2.87796	1.56451	1.95776	6.35112
ENST00000264409.4_1	GPAT3	GPAT3-201	chr4:84457564-84527028	+	protein_coding	1.31296	2.4845	1	1	2.28189	0.96893	0.957389	3.86314
ENST00000357558.9_1	CIZ1	CIZ1-203	chr9:130928345-130953868	-	protein_coding	1.31259	2.48388	1	1	1.34628	0.0336873	0.023625	1.54256
ENST00000474306.1_1	UGCG	UGCG-202	chr9:114691529-114693588	+	processed_transcript	1.31202	2.48289	1	1	1.61063	0.298608	0.229957	2.05385
ENST00000361157.10_1	IFI6	IFI6-202	chr1:27992572-27998729	-	protein_coding	1.31195	2.48276	1	1	4.5068	3.19485	8.15684	21.7343
ENST00000597599.5_1	DTNA	DTNA-227	chr18:32290261-32446311	+	protein_coding	1.31108	2.48127	1	1	1.32757	0.016492	0.011497	1.5098
ENST00000470377.1_1	YARS	YARS-204	chr1:33256254-33272181	-	processed_transcript	1.30873	2.47724	1	1	2.20609	0.897357	0.862651	3.61424
ENST00000370228.1_2	TWNK	TWNK-202	chr10:102747783-102754158	+	protein_coding	1.30799	2.47596	1	1	2.00087	0.69288	0.616507	3.0024
ENST00000427714.2_1	P4HA3	P4HA3-202	chr11:73977702-74022685	-	protein_coding	1.30777	2.47559	1	1	2.66442	1.35665	1.5609	5.33974
ENST00000421296.1_1	IFRD1	IFRD1-204	chr7:112101387-112112299	+	protein_coding	1.30773	2.47552	1	1	2.91824	1.61051	2.05359	6.55923
ENST00000550325.5_1	VDR	VDR-208	chr12:48236411-48298786	-	protein_coding	1.30746	2.47506	1	1	3.65062	2.34316	4.07411	11.5587
ENST00000484955.5_1	MLF1	MLF1-210	chr3:158288962-158323186	+	protein_coding	1.30593	2.47244	1	1	1.45931	0.153379	0.112171	1.74977
ENST00000396081.5_1	HERPUD2	HERPUD2-202	chr7:35672269-35734745	-	protein_coding	1.30544	2.4716	1	1	3.15877	1.85332	2.61332	7.93065
ENST00000391973.6_1	SEPT2	SEPT2-204	chr2:242254515-242293439	+	protein_coding	1.30502	2.47086	1	1	5.41739	4.11238	16.2961	41.7364
ENST00000346806.2_1	CTH	CTH-201	chr1:70877066-70904887	+	protein_coding	1.30447	2.46993	1	1	1.30447	0	0	1.46993
ENST00000225394.7_1	GIT1	GIT1-201	chr17:27900487-27916645	-	protein_coding	1.30394	2.46903	1	1	2.47945	1.17551	1.25872	4.57685
ENST00000475377.2_1	FMNL2	FMNL2-202	chr2:153476092-153506337	+	protein_coding	1.30251	2.46657	1	1	1.93661	0.634101	0.55197	2.82805
ENST00000418772.1_2	SEC61A2	SEC61A2-207	chr10:12185139-12200042	+	protein_coding	1.30183	2.46541	1	1	1.30183	0	0	1.46541
ENST00000272928.3_1	ACKR3	ACKR3-201	chr2:237478284-237491001	+	protein_coding	1.30172	2.46522	1	1	1.48852	0.186801	0.138237	1.80601
ENST00000470533.5_1	SON	SON-212	chr21:34944175-34949070	+	processed_transcript	1.30128	2.46447	1	1	1.59633	0.295049	0.226927	2.02373
ENST00000532166.5_1	MICAL2	MICAL2-224	chr11:12217492-12219358	+	processed_transcript	1.30095	2.46391	1	1	1.87051	0.569564	0.484075	2.65663
ENST00000393035.6_1	FAIM	FAIM-204	chr3:138327693-138352218	+	protein_coding	1.29922	2.46095	1	1	1.81976	0.520541	0.434493	2.53022
ENST00000610745.4_1	CYP1B1	CYP1B1-205	chr2:38294650-38303323	-	protein_coding	1.29905	2.46067	1	1	4.17186	2.87281	6.32492	17.0242
ENST00000368533.7_3	TPM3	TPM3-212	chr1:154127784-154155648	-	protein_coding	1.29795	2.45879	1	1	2.71894	1.42099	1.6777	5.5839
ENST00000367838.5_1	GPR161	GPR161-204	chr1:168053997-168105624	-	protein_coding	1.29465	2.45318	1	1	1.80254	0.507889	0.421968	2.48834
ENST00000506928.5_1	POLK	POLK-208	chr5:74807716-74894927	+	processed_transcript	1.29419	2.45239	1	1	1.70603	0.411843	0.330384	2.26263
ENST00000370247.7_1	BCAR3	BCAR3-204	chr1:94027343-94079654	-	protein_coding	1.29395	2.45199	1	1	1.61854	0.324585	0.252304	2.07064
ENST00000328236.9_1	CEP120	CEP120-203	chr5:122680580-122759286	-	protein_coding	1.29296	2.45031	1	1	1.29296	0	0	1.4503
ENST00000612549.4_1	OXA1L	OXA1L-213	chr14:23235731-23242250	+	protein_coding	1.29176	2.44826	1	1	3.31996	2.0282	3.07895	8.98634
ENST00000506154.1_1	NEDD4	NEDD4-205	chr15:56119533-56209306	-	protein_coding	1.29165	2.44808	1	1	4.33269	3.04104	7.23084	19.1498
ENST00000555686.1_1	FOS	FOS-208	chr14:75746346-75748387	+	protein_coding	1.29071	2.44648	1	1	2.28418	0.993469	0.990966	3.87087
ENST00000487058.1_1	GLUD1	GLUD1-204	chr10:88817475-88820137	-	processed_transcript	1.28999	2.44526	1	1	1.73181	0.441822	0.358319	2.32144
ENST00000594583.2_2	TIMM50	TIMM50-203	chr19:39971865-39977135	+	protein_coding	1.28733	2.44076	1	1	1.90016	0.612834	0.52926	2.73255
ENST00000427324.5_2	YME1L1	YME1L1-205	chr10:27420788-27443155	-	protein_coding	1.28641	2.4392	1	1	1.52582	0.239414	0.180513	1.8795
ENST00000535752.5_1	EPS8	EPS8-204	chr12:15822602-16035263	-	protein_coding	1.28567	2.43796	1	1	1.30521	0.0195326	0.013631	1.47119
ENST00000605149.5_2	AKR1C3	AKR1C3-209	chr10:5119830-5149872	+	protein_coding	1.28503	2.43688	1	1	3.72017	2.43514	4.40815	12.179
ENST00000426588.7_1	DNAJC7	DNAJC7-202	chr17:40128497-40169169	-	protein_coding	1.28499	2.43681	1	1	4.15194	2.86694	6.29518	16.777
ENST00000544035.5_1	NEK7	NEK7-208	chr1:198176004-198222298	+	protein_coding	1.28405	2.43522	1	1	2.01141	0.727359	0.655605	3.03176
ENST00000461452.1_1	NANS	NANS-204	chr9:100836925-100845357	+	processed_transcript	1.28299	2.43343	1	1	2.17082	0.887827	0.850387	3.50278
ENST00000367210.2_2	ZC3H11A	ZC3H11A-202	chr1:203764788-203823249	+	protein_coding	1.28214	2.43199	1	1	1.743	0.460857	0.376359	2.3473
ENST00000370793.5_1	USP33	USP33-203	chr1:78161676-78225537	-	protein_coding	1.28194	2.43166	1	1	2.13108	0.849135	0.80142	3.38044
ENST00000448723.1_2	ADAM12	ADAM12-203	chr10:127789717-128077024	-	protein_coding	1.28184	2.43149	1	1	4.62406	3.34222	9.14166	23.6594
ENST00000462604.1_1	COL8A1	COL8A1-204	chr3:99425915-99463831	+	processed_transcript	1.28168	2.43122	1	1	2.48358	1.2019	1.30042	4.59283
ENST00000259238.8_2	BIN1	BIN1-201	chr2:127805603-127864864	-	protein_coding	1.28152	2.43095	1	1	1.29841	0.0168885	0.011775	1.45958
ENST00000574564.1_1	WNK1	WNK1-220	chr12:976960-978360	+	protein_coding	1.28094	2.42997	1	1	2.19011	0.909175	0.877971	3.56341
ENST00000593062.5_1	EIF3K	EIF3K-212	chr19:39109826-39121608	+	processed_transcript	1.2796	2.42772	1	1	1.42294	0.143339	0.104458	1.68132
ENST00000629124.2_1	STAG1	STAG1-210	chr3:136056937-136471214	-	protein_coding	1.2796	2.42772	1	1	1.2796	0	0	1.42772
ENST00000383826.9_1	OGG1	OGG1-209	chr3:9791771-9807796	+	protein_coding	1.27948	2.42752	1	1	1.27948	0	0	1.42752
ENST00000265734.8_1	CDK6	CDK6-201	chr7:92234235-92463231	-	protein_coding	1.27899	2.42668	1	1	5.21069	3.9317	14.2602	36.0316
ENST00000392948.3_1	HIST2H3PS2	HIST2H3PS2-201	chr1:149400132-149400542	-	protein_coding	1.27735	2.42393	1	1	1.28696	0.00960946	0.006683	1.44013
ENST00000631263.2_2	LINC00969	LINC00969-337	chr3:195435049-195444651	+	lincRNA	1.27668	2.42281	1	1	1.27668	0	0	1.42281
ENST00000344795.7_1	C20orf24	C20orf24-202	chr20:35234137-35240960	+	protein_coding	1.27553	2.42087	1	1	4.7425	3.46698	10.0577	25.7692
ENST00000376228.9_1	HLA-C	HLA-C-201	chr6:31236526-31239863	-	protein_coding	1.27482	2.41969	1	1	1.68652	0.411694	0.330247	2.21878
ENST00000366603.6_1	ARID4B	ARID4B-203	chr1:235330210-235490802	-	protein_coding	1.27472	2.41952	1	1	1.28605	0.0113239	0.00788	1.43859
ENST00000585616.5_1	EFTUD2	EFTUD2-203	chr17:42937822-42942636	-	processed_transcript	1.27464	2.41938	1	1	1.28065	0.00601502	0.004178	1.42949
ENST00000401419.7_1	MPST	MPST-203	chr22:37415676-37425842	+	protein_coding	1.27462	2.41935	1	1	1.85491	0.580294	0.495154	2.6173
ENST00000454913.5_1	NELFE	NELFE-207	chr6:31922081-31926256	-	protein_coding	1.27458	2.41928	1	1	3.98629	2.71172	5.551	14.8487
ENST00000409438.5_1	DCTN1	DCTN1-204	chr2:74588284-74601862	-	protein_coding	1.27441	2.419	1	1	1.27441	0	0	1.419
ENST00000502499.5_1	MATR3	MATR3-203	chr5:138629411-138666094	+	protein_coding	1.27424	2.41872	1	1	1.27424	0	0	1.41872
ENST00000549017.5_1	MYL6	MYL6-213	chr12:56552141-56555358	+	protein_coding	1.27408	2.41845	1	1	3.70384	2.42976	4.38804	12.0307
ENST00000261845.6_1	MAPK6	MAPK6-201	chr15:52311398-52359569	+	protein_coding	1.27365	2.41772	1	1	5.36977	4.09613	16.1024	40.3488
ENST00000541777.6_1	ZNF83	ZNF83-203	chr19:53115631-53121293	-	protein_coding	1.2734	2.41731	1	1	2.36812	1.09472	1.13572	4.16269
ENST00000320717.7_2	GLS	GLS-201	chr2:191745553-191830278	+	protein_coding	1.27323	2.41702	1	1	4.88366	3.61043	11.2137	28.5208
ENST00000361419.9_1	CERS2	CERS2-203	chr1:150939543-150947302	-	protein_coding	1.27307	2.41675	1	1	1.32398	0.0509112	0.035919	1.50356
ENST00000352178.9_1	CBS	CBS-201	chr21:44473301-44496488	-	protein_coding	1.27276	2.41623	1	1	1.96142	0.688669	0.611796	2.89446
ENST00000467145.1_1	ADAM12	ADAM12-204	chr10:127738172-127759202	-	processed_transcript	1.27261	2.41598	1	1	2.36956	1.09695	1.13902	4.16782
ENST00000558459.5_1	WDR61	WDR61-205	chr15:78575598-78591933	-	protein_coding	1.27148	2.41409	1	1	2.03398	0.762503	0.696431	3.09533
ENST00000338179.6_1	LBR	LBR-202	chr1:225589205-225616557	-	protein_coding	1.27118	2.41358	1	1	4.18047	2.90929	6.51249	17.132
ENST00000372183.7_1	EIF2B3	EIF2B3-203	chr1:45340199-45452259	-	protein_coding	1.27055	2.41254	1	1	3.27877	2.00821	3.02284	8.70525
ENST00000075120.11_1	SLC2A3	SLC2A3-201	chr12:8071826-8088871	-	protein_coding	1.26984	2.41135	1	1	4.33203	3.0622	7.35243	19.1406
ENST00000419654.6_1	SEC24D	SEC24D-202	chr4:119657707-119757326	-	protein_coding	1.26912	2.41015	1	1	4.14185	2.87273	6.32448	16.6531
ENST00000493008.1_1	ARHGAP12	ARHGAP12-208	chr10:32095222-32098613	-	processed_transcript	1.2682	2.40862	1	1	2.00572	0.737514	0.6673	3.01589
ENST00000619199.4_1	ATP13A3	ATP13A3-211	chr3:194123403-194172770	-	protein_coding	1.26773	2.40783	1	1	4.14145	2.87372	6.32952	16.6483
ENST00000394518.6_1	AKAP13	AKAP13-203	chr15:85923946-86292586	+	protein_coding	1.26682	2.40631	1	1	3.73341	2.46659	4.52736	12.3005
ENST00000413280.5_3	TNS1	TNS1-203	chr2:218758196-218843657	-	protein_coding	1.26621	2.40529	1	1	1.75237	0.486158	0.40071	2.36911
ENST00000453446.6_2	CSAD	CSAD-209	chr12:53552295-53574430	-	protein_coding	1.26621	2.40528	1	1	1.48958	0.223373	0.16746	1.80807
ENST00000550078.2_2	ZBED6	ZBED6-202	chr1:203764842-203824127	+	protein_coding	1.26594	2.40484	1	1	3.62588	2.35994	4.13348	11.3452
ENST00000512605.4_2	INTS3	INTS3-210	chr1:153723330-153746204	+	protein_coding	1.26528	2.40373	1	1	1.67246	0.407181	0.326092	2.18757
ENST00000399240.5_1	RUNX1	RUNX1-205	chr21:36164083-36259480	-	protein_coding	1.26509	2.40342	1	1	2.62681	1.36172	1.56992	5.1766
ENST00000593397.1_1	EGLN2	EGLN2-203	chr19:41305615-41306694	+	protein_coding	1.26497	2.40323	1	1	1.80566	0.540686	0.454664	2.49589
ENST00000211936.10_1	ZNF184	ZNF184-201	chr6:27418522-27440897	-	protein_coding	1.26488	2.40307	1	1	1.84081	0.575933	0.490641	2.58211
ENST00000440951.1_1	ATP1A1	ATP1A1-205	chr1:116942093-116952883	+	protein_coding	1.26459	2.40259	1	1	1.26459	0	0	1.40259
ENST00000640762.1_1	GAMT	GAMT-205	chr19:1397267-1401493	-	protein_coding	1.26421	2.40196	1	1	1.54024	0.27603	0.210858	1.90843
ENST00000557636.5_1	TTLL5	TTLL5-221	chr14:76127611-76353210	+	protein_coding	1.26335	2.40052	1	1	2.09689	0.83354	0.782053	3.27786
ENST00000358694.10_1	CTNND1	CTNND1-201	chr11:57529269-57586650	+	protein_coding	1.26251	2.39913	1	1	3.05001	1.7875	2.45217	7.2822
ENST00000625311.1_1	CAAP1	CAAP1-206	chr9:26841734-26892440	-	protein_coding	1.26223	2.39867	1	1	1.95972	0.697485	0.621675	2.88986
ENST00000374907.7_2	ITGAV	ITGAV-202	chr2:187454807-187545624	+	protein_coding	1.26132	2.39715	1	1	5.20385	3.94253	14.3752	35.8566
ENST00000405198.5_1	AP1B1	AP1B1-204	chr22:29723854-29763264	-	protein_coding	1.26124	2.39702	1	1	1.26124	0	0	1.39702
ENST00000249786.8_3	SERF2	SERF2-201	chr15:44084040-44086793	+	protein_coding	1.26115	2.39686	1	1	3.89552	2.63437	5.20905	13.8822
ENST00000375311.1_1	ZNF438	ZNF438-203	chr10:31133710-31320854	-	protein_coding	1.26078	2.39626	1	1	1.26078	0	0	1.39626
ENST00000371997.3_1	NCOA3	NCOA3-201	chr20:46130685-46284486	+	protein_coding	1.26048	2.39576	1	1	3.00497	1.74449	2.35075	7.0276
ENST00000574993.5_2	ELP5	ELP5-214	chr17:7155605-7163259	+	protein_coding	1.25997	2.39491	1	1	1.72771	0.46774	0.382941	2.31202
ENST00000617531.4_1	CABIN1	CABIN1-214	chr22:24407765-24574596	+	protein_coding	1.25989	2.39477	1	1	1.25989	0	0	1.39477
ENST00000392127.6_1	QKI	QKI-205	chr6:163835675-163991177	+	protein_coding	1.2598	2.39463	1	1	2.33302	1.07322	1.10413	4.0386
ENST00000323817.7_1	CDK19	CDK19-201	chr6:110931181-111136840	-	protein_coding	1.25966	2.39439	1	1	1.25966	0	0	1.39439
ENST00000551489.5_1	TMEM263	TMEM263-208	chr12:107349622-107365024	+	protein_coding	1.25891	2.39315	1	1	1.77566	0.516745	0.430724	2.42394
ENST00000523432.5_1	UBE2V2	UBE2V2-208	chr8:48920975-48973977	+	protein_coding	1.25868	2.39276	1	1	1.78032	0.521643	0.435589	2.43502
ENST00000393674.6_1	FBXO8	FBXO8-201	chr4:175157809-175205415	-	protein_coding	1.25809	2.39179	1	1	2.64206	1.38396	1.60984	5.24221
ENST00000534764.1_2	GRAMD1B	GRAMD1B-210	chr11:123430985-123480610	+	protein_coding	1.25761	2.39099	1	1	1.34213	0.0845229	0.060337	1.53526
ENST00000336023.9_1	TUBA1B	TUBA1B-202	chr12:49521565-49525178	-	protein_coding	1.25719	2.3903	1	1	7.71218	6.45499	86.7294	208.7
ENST00000522447.5_1	LACTB2	LACTB2-203	chr8:71547553-71581409	-	protein_coding	1.25677	2.3896	1	1	2.16632	0.909555	0.878466	3.48878
ENST00000460862.5_1	AP2M1	AP2M1-211	chr3:183892693-183898000	+	processed_transcript	1.25586	2.3881	1	1	3.482	2.22614	3.67881	10.1734
ENST00000426508.6_2	IFT140	IFT140-203	chr16:1560428-1662111	-	protein_coding	1.25482	2.38638	1	1	1.75525	0.500421	0.414626	2.37584
ENST00000368731.6_1	TRAF3IP2	TRAF3IP2-204	chr6:111880164-111895189	-	processed_transcript	1.25429	2.3855	1	1	1.42448	0.170187	0.125204	1.68418
ENST00000617533.4_3	SEZ6L2	SEZ6L2-209	chr16:29882482-29910585	-	protein_coding	1.25425	2.38543	1	1	1.55597	0.301723	0.232616	1.94032
ENST00000409853.5_1	FCHSD2	FCHSD2-205	chr11:72553999-72851106	-	protein_coding	1.25405	2.3851	1	1	1.53229	0.278236	0.212711	1.89244
ENST00000368786.5_1	UROS	UROS-203	chr10:127477152-127505201	-	protein_coding	1.25391	2.38487	1	1	2.61063	1.35672	1.56102	5.10769
ENST00000303277.6_1	TMEM129	TMEM129-201	chr4:1717679-1723085	-	protein_coding	1.25288	2.38316	1	1	1.84581	0.59293	0.508307	2.59454
ENST00000618099.4_1	FURIN	FURIN-207	chr15:91416108-91426688	+	protein_coding	1.25268	2.38283	1	1	2.30216	1.04948	1.06979	3.93197
ENST00000350796.7_1	CYTH3	CYTH3-201	chr7:6201407-6312275	-	protein_coding	1.25155	2.38098	1	1	4.30403	3.05247	7.29632	18.7534
ENST00000482280.1_1	MSH5	MSH5-215	chr6:31707782-31714108	+	processed_transcript	1.25078	2.37969	1	1	1.76113	0.510355	0.424401	2.38964
ENST00000420578.6_4	CYB561D1	CYB561D1-204	chr1:110036722-110041477	+	protein_coding	1.25058	2.37937	1	1	1.36182	0.111234	0.080152	1.57009
ENST00000372068.6_1	TMEM164	TMEM164-202	chrX:109246342-109421012	+	protein_coding	1.25052	2.37927	1	1	1.60257	0.352055	0.276377	2.03685
ENST00000462138.5_1	TKT	TKT-208	chr3:53258723-53290047	-	protein_coding	1.25012	2.37862	1	1	4.81558	3.56546	10.8389	27.1601
ENST00000487313.1_1	BRWD3	BRWD3-204	chrX:79988657-79989644	-	processed_transcript	1.24914	2.377	1	1	1.4071	0.157956	0.115705	1.65204
ENST00000381826.8_2	GDNF	GDNF-203	chr5:37815753-37835929	-	protein_coding	1.24849	2.37593	1	1	1.24849	0	0	1.37593
ENST00000356010.9_1	MAPK8IP3	MAPK8IP3-202	chr16:1756194-1819141	+	protein_coding	1.24786	2.37489	1	1	2.4265	1.17864	1.26363	4.37587
ENST00000556740.5_2	MLH3	MLH3-212	chr14:75483692-75516394	-	protein_coding	1.2476	2.37446	1	1	1.3646	0.116998	0.084476	1.57505
ENST00000468997.5_1	CDK19	CDK19-207	chr6:111134362-111136328	-	processed_transcript	1.24712	2.37368	1	1	1.24712	0	0	1.37368
ENST00000257336.5_1	BIVM	BIVM-201	chr13:103451399-103493883	+	protein_coding	1.24608	2.37197	1	1	2.6449	1.39881	1.63685	5.25451
ENST00000328142.3_1	ATAD1	ATAD1-202	chr10:89512874-89574639	-	protein_coding	1.24547	2.37096	1	1	2.76758	1.5221	1.8721	5.80964
ENST00000541515.3_1	C7orf55-LUC7L2	C7orf55-LUC7L2-201	chr7:139026106-139107345	+	protein_coding	1.24531	2.37069	1	1	2.04038	0.795073	0.735165	3.11354
ENST00000619722.4_1	KIAA0586	KIAA0586-215	chr14:58894103-59015546	+	protein_coding	1.24514	2.37041	1	1	1.75464	0.509506	0.423563	2.37443
ENST00000449647.5_2	SPATS2L	SPATS2L-217	chr2:201242960-201305447	+	protein_coding	1.24323	2.36729	1	1	1.24323	0	0	1.36729
ENST00000399640.3_1	ST3GAL1	ST3GAL1-201	chr8:134467091-134584183	-	protein_coding	1.24321	2.36724	1	1	1.54575	0.30254	0.233314	1.91955
ENST00000264498.7_1	FGF2	FGF2-201	chr4:123747863-123819391	+	protein_coding	1.24315	2.36715	1	1	4.41722	3.17407	8.02587	20.3656
ENST00000524546.5_1	FNTA	FNTA-202	chr8:42911498-42925496	+	processed_transcript	1.24263	2.36629	1	1	1.48882	0.246189	0.18607	1.80659
ENST00000380851.9_1	IDH3B	IDH3B-202	chr20:2639041-2644865	-	protein_coding	1.24262	2.36628	1	1	1.24262	0	0	1.36628
ENST00000323701.10_2	USP39	USP39-201	chr2:85843309-85876400	+	protein_coding	1.24253	2.36612	1	1	2.21742	0.974891	0.965493	3.6506
ENST00000555147.1_1	MC1R	MC1R-202	chr16:89984287-89987385	+	protein_coding	1.2422	2.36559	1	1	1.81377	0.571571	0.486141	2.5156
ENST00000367840.3_1	DCAF6	DCAF6-202	chr1:167906056-168045072	+	protein_coding	1.24081	2.36331	1	1	2.40842	1.1676	1.24638	4.30891
ENST00000290277.10_1	ARAF	ARAF-201	chrX:47420499-47431319	+	protein_coding	1.23914	2.36058	1	1	1.52837	0.28923	0.221988	1.8846
ENST00000423298.5_1	NMRAL2P	NMRAL2P-204	chr3:185677732-185698661	+	processed_transcript	1.2391	2.36051	1	1	1.2391	0	0	1.36051
ENST00000556691.5_1	NEMF	NEMF-211	chr14:50250532-50267518	-	processed_transcript	1.23878	2.35999	1	1	1.27985	0.0410649	0.028873	1.42813
ENST00000440191.6_1	EIF4A2	EIF4A2-205	chr3:186501366-186507686	+	protein_coding	1.23837	2.35931	1	1	2.79134	1.55298	1.93422	5.92274
ENST00000474629.6_1	PARP14	PARP14-202	chr3:122399465-122449687	+	protein_coding	1.23835	2.35929	1	1	3.38836	2.15001	3.43831	9.47124
ENST00000222573.4_1	ITGB8	ITGB8-201	chr7:20370746-20455377	+	protein_coding	1.23832	2.35924	1	1	2.51038	1.27206	1.41507	4.69772
ENST00000374948.6_1	BIRC5	BIRC5-203	chr17:76210345-76221717	+	protein_coding	1.23811	2.35889	1	1	1.47569	0.237577	0.179011	1.78116
ENST00000526340.5_1	EEF1D	EEF1D-215	chr8:144668389-144679563	-	protein_coding	1.2381	2.35887	1	1	1.50137	0.263275	0.2002	1.83112
ENST00000483969.5_1	COL8A1	COL8A1-207	chr3:99357319-99410715	+	processed_transcript	1.23796	2.35865	1	1	2.51095	1.27299	1.41662	4.69997
ENST00000483551.6_1	ANP32A	ANP32A-206	chr15:69072411-69084587	-	processed_transcript	1.23747	2.35785	1	1	2.04113	0.803653	0.745515	3.11567
ENST00000392011.6_1	SH3BP4	SH3BP4-202	chr2:235860617-235964358	+	protein_coding	1.23741	2.35774	1	1	3.23509	1.99769	2.99359	8.41586
ENST00000372017.3_1	SNCG	SNCG-202	chr10:88718413-88723017	+	protein_coding	1.23719	2.35739	1	1	1.95247	0.715278	0.641799	2.87036
ENST00000535943.1_1	INTS4	INTS4-211	chr11:77589768-77622200	-	protein_coding	1.23645	2.35618	1	1	2.65135	1.4149	1.66642	5.28256
ENST00000584423.5_1	NSRP1	NSRP1-213	chr17:28443799-28455181	+	protein_coding	1.2362	2.35576	1	1	1.2362	0	0	1.35577
ENST00000339562.8_1	NR4A2	NR4A2-201	chr2:157180944-157189228	-	protein_coding	1.23547	2.35458	1	1	1.87904	0.643573	0.562193	2.67831
ENST00000432605.1_3	C2orf74	C2orf74-203	chr2:61389629-61391964	+	protein_coding	1.23518	2.35411	1	1	1.23518	0	0	1.35411
ENST00000349062.6_1	TRIM4	TRIM4-201	chr7:99488036-99517223	-	protein_coding	1.23432	2.35271	1	1	2.73649	1.50217	1.83268	5.66447
ENST00000336283.7_2	SRA1	SRA1-201	chr5:139929653-139937837	-	protein_coding	1.23416	2.35244	1	1	3.14986	1.9157	2.77298	7.8757
ENST00000454255.6_1	PHF23	PHF23-202	chr17:7138606-7142249	-	protein_coding	1.2341	2.35234	1	1	4.6917	3.45761	9.98609	24.843
ENST00000368679.8_1	ADAM12	ADAM12-202	chr10:127700950-128077024	-	protein_coding	1.2333	2.35104	1	1	5.91596	4.68267	24.6817	59.3785
ENST00000375820.8_1	COL4A1	COL4A1-201	chr13:110801310-110959496	-	protein_coding	1.23326	2.35098	1	1	4.83735	3.60409	11.1601	27.5883
ENST00000370554.5_1	SELENOF	SELENOF-202	chr1:87328408-87379817	-	protein_coding	1.23288	2.35036	1	1	1.87305	0.640166	0.558509	2.66305
ENST00000593064.5_2	TCF3	TCF3-218	chr19:1609292-1619208	-	protein_coding	1.23202	2.34895	1	1	2.18247	0.950456	0.932484	3.53931
ENST00000566405.5_2	COX4I1	COX4I1-211	chr16:85833304-85840408	+	protein_coding	1.2305	2.34648	1	1	1.79898	0.568484	0.482964	2.47974
ENST00000524168.1_1	LOXL2	LOXL2-215	chr8:23217717-23261589	-	protein_coding	1.23047	2.34643	1	1	1.64538	0.414913	0.333218	2.12831
ENST00000556206.1_2	LTBP2	LTBP2-204	chr14:74973409-74976510	-	protein_coding	1.22972	2.34522	1	1	2.5084	1.27868	1.42617	4.6899
ENST00000625464.2_1	PHF6	PHF6-205	chrX:133507342-133562821	+	protein_coding	1.22962	2.34505	1	1	2.13735	0.907731	0.876093	3.39953
ENST00000379253.7_1	SAT1	SAT1-202	chrX:23801290-23802528	+	protein_coding	1.22892	2.34392	1	1	2.24692	1.018	1.02511	3.74669
ENST00000564577.1_1	AC007598.1	AC007598.1-201	chr16:12466669-12467756	+	sense_intronic	1.22874	2.34363	1	1	1.22874	0	0	1.34363
ENST00000319788.11_1	VKORC1	VKORC1-202	chr16:31102163-31106261	-	protein_coding	1.22874	2.34363	1	1	3.12793	1.89919	2.73004	7.74182
ENST00000511224.5_1	SELENOP	SELENOP-209	chr5:42800214-42811994	-	protein_coding	1.22857	2.34335	1	1	1.22857	0	0	1.34335
ENST00000473552.1_1	DKC1	DKC1-207	chrX:153991188-153994830	+	processed_transcript	1.22635	2.33974	1	1	2.40944	1.18309	1.27063	4.31269
ENST00000360091.3_2	EWSR1	EWSR1-205	chr22:29688148-29696515	+	protein_coding	1.2263	2.33967	1	1	1.70112	0.474817	0.389742	2.25153
ENST00000326277.5_2	SNX18	SNX18-201	chr5:53813589-53839103	+	protein_coding	1.22626	2.33959	1	1	1.7175	0.491243	0.405655	2.28866
ENST00000533274.5_2	HBS1L	HBS1L-216	chr6:135285980-135371759	-	protein_coding	1.22594	2.33908	1	1	3.88664	2.66071	5.32343	13.791
ENST00000471419.6_1	NONO	NONO-209	chrX:70511767-70517421	+	processed_transcript	1.22569	2.33867	1	1	2.33786	1.11217	1.1617	4.05551
ENST00000284031.12_1	DDAH1	DDAH1-201	chr1:85784168-85930823	-	protein_coding	1.22535	2.33812	1	1	2.78061	1.55527	1.93888	5.87145
ENST00000369026.2_1	MCL1	MCL1-202	chr1:150547032-150552066	-	protein_coding	1.2253	2.33804	1	1	6.74861	5.52331	44.9918	106.531
ENST00000441174.7_1	TBRG1	TBRG1-203	chr11:124492776-124504698	+	protein_coding	1.22446	2.33667	1	1	2.39648	1.17202	1.25327	4.26516
ENST00000458549.6_1	TMEM64	TMEM64-203	chr8:91634223-91658311	-	protein_coding	1.22417	2.33621	1	1	3.26955	2.04538	3.12781	8.64345
ENST00000444739.6_1	CASP4	CASP4-203	chr11:104813593-104840163	-	protein_coding	1.22378	2.33558	1	1	1.70566	0.481885	0.396567	2.26179
ENST00000544017.5_1	TIMM50	TIMM50-202	chr19:39971052-39981528	+	protein_coding	1.22334	2.33487	1	1	1.84257	0.619233	0.536058	2.58649
ENST00000439062.5_2	IL1RAP	IL1RAP-211	chr3:190231848-190366612	+	protein_coding	1.22295	2.33424	1	1	1.23598	0.013032	0.009074	1.35542
ENST00000604451.1_1	AC124312.5	AC124312.5-201	chr15:25236633-25236900	+	sense_intronic	1.2229	2.33416	1	1	2.81614	1.59324	2.01727	6.04278
ENST00000293861.7_1	SNRNP25	SNRNP25-201	chr16:103010-107669	+	protein_coding	1.22145	2.33181	1	1	1.72725	0.505795	0.419906	2.31095
ENST00000392121.7_1	MPZL1	MPZL1-203	chr1:167691226-167760056	+	protein_coding	1.22128	2.33154	1	1	4.99986	3.77858	12.7235	30.997
ENST00000531474.2_2	NXF1	NXF1-209	chr11:62570891-62571657	-	protein_coding	1.22115	2.33132	1	1	2.1676	0.94645	0.927125	3.49275
ENST00000330914.7_1	TUBB	TUBB-206	chr6:30689351-30693203	+	protein_coding	1.22104	2.33115	1	1	2.88372	1.66268	2.16604	6.38051
ENST00000440706.2_3	PLEKHA8	PLEKHA8-204	chr7:30068301-30124279	+	protein_coding	1.22069	2.33058	1	1	2.99285	1.77217	2.41567	6.96047
ENST00000490590.5_1	FASTKD1	FASTKD1-209	chr2:170386265-170396627	-	processed_transcript	1.22014	2.3297	1	1	1.22014	0	0	1.3297
ENST00000301329.10_1	GLOD4	GLOD4-202	chr17:662337-685581	-	protein_coding	1.21981	2.32916	1	1	1.55103	0.331221	0.258078	1.93027
ENST00000355842.7_1	ADD1	ADD1-202	chr4:2845877-2931789	+	protein_coding	1.21889	2.32767	1	1	1.96449	0.745597	0.676668	2.90273
ENST00000528850.5_2	NARS2	NARS2-204	chr11:78147269-78284575	-	protein_coding	1.21882	2.32756	1	1	2.04197	0.823155	0.769271	3.11808
ENST00000582113.1_1	TMEM97	TMEM97-203	chr17:26646232-26652861	+	protein_coding	1.21867	2.32732	1	1	2.58242	1.36375	1.57353	4.98944
ENST00000591482.1_1	AC002094.1	AC002094.1-201	chr17:26684670-26708716	+	processed_transcript	1.21865	2.32729	1	1	1.21865	0	0	1.32729
ENST00000308677.8_1	PRKACA	PRKACA-201	chr19:14202500-14228556	-	protein_coding	1.21857	2.32716	1	1	3.74179	2.52322	4.74863	12.378
ENST00000508487.2_1	CXCL2	CXCL2-202	chr4:74962752-74965010	-	protein_coding	1.21839	2.32687	1	1	1.75424	0.535849	0.449795	2.37349
ENST00000317571.7_1	TTC39C	TTC39C-202	chr18:21594600-21712992	+	protein_coding	1.21805	2.32632	1	1	2.4196	1.20155	1.29987	4.35025
ENST00000553809.5_1	PSMA6	PSMA6-204	chr14:35761604-35786553	+	protein_coding	1.2179	2.32608	1	1	4.55756	3.33966	9.12366	22.5484
ENST00000555672.1_3	FOS	FOS-207	chr14:75746373-75747860	+	protein_coding	1.21663	2.32403	1	1	3.38431	2.16768	3.49301	9.44189
ENST00000375064.5_2	TBC1D2	TBC1D2-203	chr9:100961311-101017862	-	protein_coding	1.21623	2.32339	1	1	3.39609	2.17986	3.53109	9.52748
ENST00000352077.6_1	ELMO2	ELMO2-202	chr20:44995999-45023121	-	protein_coding	1.21604	2.32309	1	1	1.21604	0	0	1.32309
ENST00000265393.10_1	TAX1BP1	TAX1BP1-201	chr7:27779714-27868500	+	protein_coding	1.21507	2.32151	1	1	1.57005	0.354984	0.278971	1.96915
ENST00000373275.4_1	BRWD3	BRWD3-201	chrX:79926353-80065187	-	protein_coding	1.2148	2.32109	1	1	2.85093	1.63613	2.10832	6.21467
ENST00000285093.14_1	ACAA2	ACAA2-201	chr18:47308537-47340330	-	protein_coding	1.21473	2.32098	1	1	3.20883	1.9941	2.98368	8.24603
ENST00000381831.7_1	GART	GART-204	chr21:34876238-34915148	-	protein_coding	1.21466	2.32086	1	1	1.21466	0	0	1.32086
ENST00000527197.5_1	PUF60	PUF60-209	chr8:144898690-144911490	-	protein_coding	1.21457	2.32072	1	1	4.67451	3.45993	10.0038	24.5368
ENST00000282561.3_1	GJA1	GJA1-201	chr6:121756838-121770873	+	protein_coding	1.21436	2.32038	1	1	6.42544	5.21107	36.0415	84.9506
ENST00000258416.7_3	EIF4E2	EIF4E2-201	chr2:233414762-233433920	+	protein_coding	1.21373	2.31936	1	1	3.67799	2.46426	4.51845	11.7993
ENST00000265586.10_1	ABCC5	ABCC5-201	chr3:183637726-183735727	-	protein_coding	1.2131	2.31836	1	1	2.52588	1.31277	1.48419	4.75923
ENST00000526832.5_1	SCRIB	SCRIB-205	chr8:144873095-144886321	-	protein_coding	1.21306	2.31829	1	1	1.62984	0.416781	0.334946	2.09479
ENST00000568081.1_1	SCAMP5	SCAMP5-216	chr15:75309994-75311402	+	protein_coding	1.21215	2.31683	1	1	2.01737	0.805217	0.747409	3.04845
ENST00000396268.7_1	CCHCR1	CCHCR1-203	chr6:31110216-31125566	-	protein_coding	1.21194	2.3165	1	1	1.21194	0	0	1.31649
ENST00000464942.6_1	DIABLO	DIABLO-208	chr12:122692314-122710609	-	protein_coding	1.21187	2.31637	1	1	2.03314	0.821275	0.766967	3.09296
ENST00000395648.7_3	TP53I11	TP53I11-203	chr11:44953899-44972396	-	protein_coding	1.21153	2.31583	1	1	1.21153	0	0	1.31583
ENST00000323578.12_1	CHID1	CHID1-201	chr11:868396-911461	-	protein_coding	1.21136	2.31557	1	1	1.61687	0.405507	0.324554	2.06709
ENST00000531080.5_1	FBXO3	FBXO3-209	chr11:33762988-33774946	-	protein_coding	1.21073	2.31454	1	1	1.21073	0	0	1.31454
ENST00000458537.7_1	SKIL	SKIL-204	chr3:170077411-170114623	+	protein_coding	1.21068	2.31446	1	1	3.25152	2.04085	3.11487	8.5237
ENST00000550641.5_1	CNOT2	CNOT2-225	chr12:70637228-70726626	+	protein_coding	1.20929	2.31223	1	1	1.28089	0.0715993	0.050881	1.42988
ENST00000521425.5_2	TRAM1	TRAM1-205	chr8:71485677-71520013	-	protein_coding	1.20901	2.31179	1	1	4.6218	3.41279	9.65006	23.6207
ENST00000556143.5_1	ZFYVE1	ZFYVE1-208	chr14:73436160-73493920	-	protein_coding	1.20885	2.31153	1	1	3.23727	2.02842	3.07958	8.43006
ENST00000294241.10_1	DCP1A	DCP1A-201	chr3:53321388-53381552	-	protein_coding	1.20777	2.3098	1	1	1.89897	0.6912	0.614626	2.72947
ENST00000590335.1_1	FOSB	FOSB-209	chr19:45971254-45975339	+	protein_coding	1.20765	2.30961	1	1	1.79207	0.584425	0.499441	2.46313
ENST00000505059.6_1	MRPL36	MRPL36-202	chr5:1798500-1799953	-	protein_coding	1.20714	2.30879	1	1	4.29078	3.08364	7.47753	18.5729
ENST00000296127.7_1	ZDHHC3	ZDHHC3-201	chr3:44966338-45017674	-	protein_coding	1.20592	2.30685	1	1	2.85073	1.64481	2.12707	6.21368
ENST00000382039.7_3	TP53BP1	TP53BP1-202	chr15:43699412-43785303	-	protein_coding	1.20574	2.30656	1	1	2.25668	1.05094	1.07187	3.7789
ENST00000370571.6_1	COL24A1	COL24A1-201	chr1:86194916-86622446	-	protein_coding	1.2056	2.30634	1	1	1.96995	0.764346	0.6986	2.91754
ENST00000395124.5_1	SLC43A3	SLC43A3-203	chr11:57174429-57194594	-	protein_coding	1.20549	2.30616	1	1	3.20171	1.99622	2.98952	8.20048
ENST00000484662.1_1	DNAJB4	DNAJB4-205	chr1:78444965-78479301	+	processed_transcript	1.20454	2.30464	1	1	4.1066	2.90206	6.47491	16.227
ENST00000495673.1_1	YPEL5	YPEL5-210	chr2:30379244-30382004	+	processed_transcript	1.20445	2.30449	1	1	1.70755	0.503102	0.417258	2.26606
ENST00000528793.5_1	GRK6	GRK6-211	chr5:176853844-176869626	+	protein_coding	1.20416	2.30402	1	1	2.7513	1.54714	1.92238	5.73323
ENST00000423798.1_1	BPHL	BPHL-204	chr6:3140659-3153262	+	protein_coding	1.20412	2.30397	1	1	1.39939	0.195271	0.144939	1.6379
ENST00000519455.5_1	HNRNPH1	HNRNPH1-233	chr5:179047815-179050669	-	processed_transcript	1.20379	2.30344	1	1	2.11626	0.912467	0.882261	3.33568
ENST00000430246.6_1	HNRNPC	HNRNPC-203	chr14:21678715-21733675	-	protein_coding	1.2035	2.30298	1	1	3.58134	2.37784	4.19757	10.9699
ENST00000503787.5_1	GPX8	GPX8-203	chr5:54455946-54460752	+	protein_coding	1.20345	2.30289	1	1	4.43787	3.23443	8.41151	20.6737
ENST00000314485.11_3	IGSF8	IGSF8-201	chr1:160061130-160068479	-	protein_coding	1.2024	2.30122	1	1	1.20388	0.00148233	0.001028	1.30359
ENST00000556195.2_1	SIVA1	SIVA1-207	chr14:105220055-105225915	+	protein_coding	1.20223	2.30095	1	1	1.48508	0.282853	0.216598	1.79933
ENST00000264634.8_1	WNT5A	WNT5A-201	chr3:55499744-55521670	-	protein_coding	1.20209	2.30072	1	1	5.2356	4.03351	15.376	36.6766
ENST00000484880.1_1	SERBP1	SERBP1-206	chr1:67885448-67890803	-	processed_transcript	1.20189	2.30041	1	1	2.14788	0.94599	0.926511	3.43177
ENST00000614944.4_1	VPS11	VPS11-206	chr11:118938532-118952677	+	protein_coding	1.20107	2.2991	1	1	2.41801	1.21694	1.32453	4.34433
ENST00000487103.5_3	HIVEP1	HIVEP1-206	chr6:12012233-12120455	+	protein_coding	1.20103	2.29904	1	1	1.75956	0.558532	0.47277	2.38595
ENST00000463584.1_1	PFDN6	PFDN6-206	chr6:33257552-33266178	+	protein_coding	1.20047	2.29814	1	1	1.72765	0.527181	0.441111	2.31188
ENST00000439951.6_1	OSBPL2	OSBPL2-203	chr20:60813541-60871269	+	protein_coding	1.20002	2.29743	1	1	1.20019	0.0001659	0.000115	1.2977
ENST00000266022.8_2	RBM6	RBM6-201	chr3:49977466-50114685	+	protein_coding	1.19936	2.29638	1	1	1.23692	0.0375622	0.026378	1.35695
ENST00000409668.1_3	TMEM150A	TMEM150A-203	chr2:85825707-85829539	-	protein_coding	1.19889	2.29563	1	1	1.7092	0.510305	0.424351	2.26979
ENST00000483286.6_1	WASH6P	WASH6P-211	chrX:155253489-155255219	+	processed_transcript	1.19828	2.29466	1	1	1.82303	0.624752	0.541946	2.53824
ENST00000429715.1_1	MYCBP2	MYCBP2-202	chr13:77619037-77661649	-	protein_coding	1.19782	2.29393	1	1	2.27589	1.07807	1.11122	3.84297
ENST00000268058.7_1	PML	PML-201	chr15:74287058-74339112	+	protein_coding	1.19702	2.29266	1	1	1.24818	0.0511549	0.036094	1.37541
ENST00000315563.10_1	RRP12	RRP12-201	chr10:99116459-99161040	-	protein_coding	1.19693	2.29251	1	1	2.38838	1.19145	1.28383	4.23569
ENST00000377967.8_1	KDM6A	KDM6A-201	chrX:44732757-44971847	+	protein_coding	1.19628	2.29148	1	1	1.77443	0.578148	0.492932	2.42103
ENST00000557280.5_1	SEC23A	SEC23A-213	chr14:39564102-39572437	-	protein_coding	1.19554	2.2903	1	1	1.36022	0.164682	0.120919	1.56724
ENST00000509835.5_3	LRBA	LRBA-207	chr4:151185813-151770689	-	protein_coding	1.19517	2.28972	1	1	2.58061	1.38544	1.61252	4.98195
ENST00000229022.7_1	VDR	VDR-201	chr12:48235322-48298814	-	protein_coding	1.19453	2.2887	1	1	2.55295	1.35843	1.56405	4.86834
ENST00000464398.1_1	SMYD3	SMYD3-208	chr1:246027111-246259725	-	processed_transcript	1.19439	2.28849	1	1	1.86727	0.672876	0.594248	2.64841
ENST00000219473.11_2	USP10	USP10-201	chr16:84733584-84813187	+	protein_coding	1.19363	2.28728	1	1	3.51317	2.31954	3.99173	10.4175
ENST00000372972.6_1	CSTF2	CSTF2-201	chrX:100075390-100095907	+	protein_coding	1.19352	2.2871	1	1	3.20134	2.00782	3.02173	8.19811
ENST00000603993.1_1	ANKRD10	ANKRD10-211	chr13:111535542-111545479	-	protein_coding	1.19273	2.28584	1	1	2.45455	1.26183	1.39799	4.48144
ENST00000426929.1_1	SMYD3-IT1	SMYD3-IT1-201	chr1:246484965-246485740	-	sense_intronic	1.1926	2.28565	1	1	2.31982	1.12722	1.18438	3.99272
ENST00000517956.5_1	FBXO32	FBXO32-203	chr8:124510129-124553446	-	protein_coding	1.19209	2.28484	1	1	3.30417	2.11208	3.32314	8.87769
ENST00000315691.7_1	C3orf58	C3orf58-201	chr3:143690640-143711201	+	protein_coding	1.19119	2.28341	1	1	2.46051	1.26932	1.41048	4.50411
ENST00000468639.5_1	ANXA1	ANXA1-205	chr9:75766781-75774795	+	processed_transcript	1.19104	2.28317	1	1	4.10466	2.91362	6.53507	16.2038
ENST00000493547.6_1	PGAP2	PGAP2-225	chr11:3829272-3847544	+	protein_coding	1.19047	2.28227	1	1	1.46293	0.272456	0.207862	1.75667
ENST00000361371.9_1	LTN1	LTN1-201	chr21:30300466-30365206	-	protein_coding	1.18978	2.28118	1	1	1.68626	0.496483	0.41077	2.21822
ENST00000373626.4_1	RPS4X	RPS4X-202	chrX:71494105-71497098	-	processed_transcript	1.18957	2.28085	1	1	1.18957	0	0	1.28085
ENST00000257527.8_2	ADAM19	ADAM19-201	chr5:156904312-157002783	-	protein_coding	1.18951	2.28075	1	1	5.08639	3.89689	13.8963	32.9747
ENST00000522085.5_1	LARP4	LARP4-210	chr12:50794691-50855270	+	protein_coding	1.18909	2.28009	1	1	1.86571	0.676621	0.598392	2.64448
ENST00000403792.7_1	SMYD3	SMYD3-204	chr1:246489115-246670614	-	protein_coding	1.18847	2.27911	1	1	2.31628	1.12781	1.18527	3.98046
ENST00000597611.7_3	FKBP8	FKBP8-208	chr19:18649026-18654887	-	protein_coding	1.18819	2.27867	1	1	1.83013	0.641938	0.560424	2.55568
ENST00000338963.6_1	NEDD4	NEDD4-201	chr15:56119120-56209329	-	protein_coding	1.1881	2.27852	1	1	2.0287	0.840602	0.790797	3.08036
ENST00000418329.5_2	BRD8	BRD8-205	chr5:137492571-137514288	-	protein_coding	1.18782	2.27808	1	1	1.19865	0.01083	0.007535	1.29524
ENST00000370710.10_1	ZNF451	ZNF451-205	chr6:56955005-56964408	+	protein_coding	1.18749	2.27755	1	1	1.19833	0.0108471	0.007547	1.29474
ENST00000635996.1_1	EFHC1	EFHC1-213	chr6:52285162-52355798	+	protein_coding	1.18746	2.27751	1	1	1.53275	0.345293	0.270409	1.89337
ENST00000494950.5_2	PLOD2	PLOD2-209	chr3:145787968-145878779	-	protein_coding	1.18735	2.27734	1	1	2.53566	1.34831	1.54614	4.79843
ENST00000565504.5_1	TRAPPC2L	TRAPPC2L-211	chr16:88923535-88929084	+	protein_coding	1.18699	2.27678	1	1	1.66227	0.475274	0.390182	2.16514
ENST00000401931.1_1	CXCL8	CXCL8-202	chr4:74606258-74608047	+	protein_coding	1.18663	2.27621	1	1	1.31258	0.12595	0.091226	1.48386
ENST00000447280.6_1	SERPINE2	SERPINE2-206	chr2:224840399-224903521	-	protein_coding	1.18658	2.27612	1	1	3.99905	2.81247	6.02489	14.9895
ENST00000558898.1_1	IGF1R	IGF1R-207	chr15:99433570-99454627	+	protein_coding	1.18563	2.27463	1	1	2.56355	1.37792	1.59894	4.91162
ENST00000355758.8_1	ZC3H7A	ZC3H7A-201	chr16:11844442-11891123	-	protein_coding	1.18541	2.27428	1	1	2.32245	1.13704	1.19929	4.00179
ENST00000394026.8_1	COQ6	COQ6-202	chr14:74416629-74429811	+	protein_coding	1.18505	2.27371	1	1	2.071	0.885948	0.847978	3.20177
ENST00000374633.5_1	ZNF25	ZNF25-202	chr10:38239495-38265555	-	processed_transcript	1.18441	2.27271	1	1	1.61433	0.429922	0.347161	2.0617
ENST00000273261.7_1	LRIG1	LRIG1-201	chr3:66429221-66551356	-	protein_coding	1.18412	2.27225	1	1	3.20389	2.01978	3.05521	8.21443
ENST00000495966.1_1	ZNF644	ZNF644-210	chr1:91486005-91487612	-	processed_transcript	1.18401	2.27207	1	1	2.73765	1.55364	1.93558	5.66984
ENST00000639499.1_1	PIGT	PIGT-246	chr20:44044781-44053740	+	protein_coding	1.1832	2.2708	1	1	2.28884	1.10564	1.15194	3.88662
ENST00000310823.7_1	ADAM17	ADAM17-201	chr2:9628615-9695917	-	protein_coding	1.18302	2.27052	1	1	4.38145	3.19843	8.17958	19.8424
ENST00000227474.7_2	PUS3	PUS3-201	chr11:125763381-125773116	-	protein_coding	1.18218	2.26919	1	1	2.2584	1.07622	1.10851	3.7846
ENST00000469308.1_1	EIF1	EIF1-204	chr17:39845187-39847251	+	processed_transcript	1.18182	2.26863	1	1	3.16767	1.98584	2.96094	7.98593
ENST00000414154.6_1	SMIM19	SMIM19-201	chr8:42396756-42408123	+	protein_coding	1.18169	2.26842	1	1	2.85148	1.66979	2.18168	6.21739
ENST00000402886.7_2	TEAD3	TEAD3-202	chr6:35441374-35464727	-	protein_coding	1.18147	2.26807	1	1	1.18147	0	0	1.26807
ENST00000394667.7_1	RPL34	RPL34-202	chr4:109541722-109546411	+	protein_coding	1.18139	2.26795	1	1	2.22617	1.04478	1.06305	3.67889
ENST00000348127.10_1	IMPDH1	IMPDH1-202	chr7:128032355-128050036	-	protein_coding	1.18122	2.26768	1	1	4.42767	3.24645	8.49027	20.5209
ENST00000560055.5_1	RPL28	RPL28-209	chr19:55897304-55914618	+	protein_coding	1.18117	2.26761	1	1	3.3039	2.12273	3.35516	8.8758
ENST00000535334.5_1	ARL13B	ARL13B-210	chr3:93698983-93774512	+	protein_coding	1.18088	2.26715	1	1	1.53805	0.357175	0.280915	1.90402
ENST00000376758.1_1	PPP1R11	PPP1R11-201	chr6:30035983-30038110	+	protein_coding	1.18054	2.26661	1	1	2.05895	0.87841	0.838348	3.16682
ENST00000461137.5_1	CEP162	CEP162-204	chr6:84833960-84904748	-	processed_transcript	1.18029	2.26622	1	1	1.18077	0.000484664	0.000336	1.26698
ENST00000556314.2_1	BAZ1A	BAZ1A-211	chr14:35249322-35255180	-	protein_coding	1.18003	2.26581	1	1	1.58879	0.408759	0.327543	2.00796
ENST00000413569.5_3	FOXN2	FOXN2-202	chr2:48541776-48600467	+	protein_coding	1.17905	2.26428	1	1	1.89154	0.712484	0.638623	2.71031
ENST00000524750.1_3	CD82	CD82-204	chr11:44639820-44641259	+	protein_coding	1.17855	2.2635	1	1	1.32829	0.149739	0.109369	1.51105
ENST00000259229.6_1	CCDC115	CCDC115-201	chr2:131095814-131099922	-	protein_coding	1.17829	2.26309	1	1	2.36005	1.18175	1.26852	4.13388
ENST00000388825.8_3	GPX3	GPX3-201	chr5:150400124-150408554	+	protein_coding	1.17829	2.26308	1	1	1.92805	0.749763	0.681516	2.80541
ENST00000602479.5_1	UBE2E3	UBE2E3-206	chr2:181845103-181925537	+	protein_coding	1.17798	2.26259	1	1	1.6115	0.433525	0.350529	2.05569
ENST00000349718.8_1	CMTM7	CMTM7-202	chr3:32433190-32496322	+	protein_coding	1.17722	2.26141	1	1	1.48704	0.309821	0.239554	1.80313
ENST00000555248.2_1	YAF2	YAF2-219	chr12:42625026-42632151	-	protein_coding	1.17595	2.25942	1	1	1.30933	0.133381	0.096861	1.47827
ENST00000634544.1_1	GATAD2B	GATAD2B-204	chr1:153782286-153894506	-	protein_coding	1.17551	2.25872	1	1	1.64392	0.468415	0.383589	2.12515
ENST00000504697.1_1	CCNI	CCNI-202	chr4:77977218-77986233	-	processed_transcript	1.1755	2.25871	1	1	1.56677	0.391264	0.311542	1.9624
ENST00000400175.9_1	MYL12B	MYL12B-202	chr18:3262611-3278282	+	protein_coding	1.17505	2.25801	1	1	2.47059	1.29554	1.45468	4.54271
ENST00000360851.3_1	RGL1	RGL1-202	chr1:183774254-183897665	+	protein_coding	1.175	2.25792	1	1	3.61687	2.44188	4.43347	11.2684
ENST00000409465.5_2	STAT1	STAT1-204	chr2:191835017-191878681	-	protein_coding	1.17344	2.25549	1	1	3.63383	2.46039	4.50364	11.4134
ENST00000354828.7_1	GABPA	GABPA-201	chr21:27106881-27144771	+	protein_coding	1.17318	2.25509	1	1	2.95356	1.78038	2.43517	6.7466
ENST00000560509.5_1	BLM	BLM-208	chr15:91260625-91358563	+	protein_coding	1.1731	2.25495	1	1	1.1731	0	0	1.25495
ENST00000447205.1_1	TUBA4A	TUBA4A-206	chr2:220115916-220118076	-	protein_coding	1.17259	2.25416	1	1	1.88458	0.711989	0.638061	2.69245
ENST00000412715.3_1	PARPBP	PARPBP-205	chr12:102517766-102591139	+	protein_coding	1.17171	2.25279	1	1	2.20122	1.02951	1.04133	3.59869
ENST00000359142.7_1	ATP2B1	ATP2B1-202	chr12:89981826-90049888	-	protein_coding	1.17139	2.25228	1	1	1.31521	0.143823	0.104829	1.48838
ENST00000393430.6_1	ZFP1	ZFP1-202	chr16:75182480-75206134	+	protein_coding	1.1712	2.252	1	1	1.6099	0.438695	0.355378	2.05231
ENST00000493486.1_1	LCOR	LCOR-208	chr10:98667042-98708883	+	processed_transcript	1.1707	2.25121	1	1	1.84307	0.672369	0.593688	2.58773
ENST00000393164.6_1	ATP2B1	ATP2B1-203	chr12:89984619-90024531	-	protein_coding	1.16999	2.2501	1	1	2.03215	0.862156	0.817753	3.09013
ENST00000380393.7_1	PTPRA	PTPRA-204	chr20:2844830-3019320	+	protein_coding	1.16948	2.24931	1	1	1.51678	0.347302	0.272179	1.86152
ENST00000305978.6_1	SCAND1	SCAND1-201	chr20:34541539-34542548	-	protein_coding	1.16872	2.24812	1	1	4.59603	3.42731	9.75779	23.1848
ENST00000501855.6_1	LINC00847	LINC00847-201	chr5:180257957-180262726	+	lincRNA	1.16845	2.2477	1	1	1.41562	0.247167	0.186874	1.66774
ENST00000544327.1_1	SCARB1	SCARB1-208	chr12:125270366-125302253	-	protein_coding	1.16813	2.24721	1	1	1.25634	0.088204	0.063046	1.38889
ENST00000494541.5_1	ST6GALNAC6	ST6GALNAC6-213	chr9:130652977-130661883	-	processed_transcript	1.16809	2.24714	1	1	1.63914	0.471055	0.386123	2.11481
ENST00000396953.6_2	RPL32	RPL32-202	chr3:12877559-12883028	-	protein_coding	1.16804	2.24706	1	1	4.92425	3.75622	12.5125	29.3633
ENST00000251607.10_1	TRNT1	TRNT1-201	chr3:3168600-3190707	+	protein_coding	1.16799	2.24698	1	1	1.25459	0.0866058	0.061869	1.386
ENST00000486883.5_2	ITCH	ITCH-206	chr20:32951047-33001685	+	protein_coding	1.16774	2.2466	1	1	2.17362	1.00588	1.00817	3.51154
ENST00000542506.5_1	FADS1	FADS1-216	chr11:61569785-61582763	-	protein_coding	1.16773	2.24658	1	1	1.87172	0.703991	0.629005	2.65969
ENST00000556555.1_1	NDUFB1	NDUFB1-205	chr14:92586675-92588037	-	processed_transcript	1.16716	2.24569	1	1	1.30238	0.135222	0.098262	1.46636
ENST00000497477.6_1	MAGI1	MAGI1-216	chr3:65346752-66023983	-	protein_coding	1.16705	2.24552	1	1	2.63324	1.46619	1.76291	5.20418
ENST00000328252.3_1	PAPPA	PAPPA-201	chr9:118916083-119164601	+	protein_coding	1.16691	2.24531	1	1	4.55854	3.39162	9.49495	22.5644
ENST00000473312.5_1	AGAP3	AGAP3-211	chr7:150783829-150820722	+	protein_coding	1.16674	2.24504	1	1	2.30057	1.13383	1.19441	3.92654
ENST00000599872.1_1	SMIM7	SMIM7-218	chr19:16741562-16742298	-	processed_transcript	1.16634	2.24441	1	1	1.16634	0	0	1.24441
ENST00000575242.1_2	URI1	URI1-211	chr19:30499987-30503806	+	protein_coding	1.16583	2.24362	1	1	3.16538	1.99955	2.99874	7.97166
ENST00000521654.6_1	RNF217	RNF217-210	chr6:125283691-125413779	+	protein_coding	1.1658	2.24358	1	1	2.11272	0.946916	0.927747	3.32506
ENST00000432753.5_1	POR	POR-208	chr7:75547962-75609789	+	protein_coding	1.16565	2.24334	1	1	1.2267	0.0610503	0.043225	1.34031
ENST00000471696.5_2	SELENOT	SELENOT-202	chr3:150321075-150348222	+	protein_coding	1.16551	2.24313	1	1	3.93002	2.76451	5.79517	14.2425
ENST00000322238.12_1	XPNPEP1	XPNPEP1-201	chr10:111624524-111683311	-	protein_coding	1.16399	2.24076	1	1	2.9546	1.79061	2.45961	6.75217
ENST00000480759.1_1	DYNLRB1	DYNLRB1-204	chr20:33104219-33128762	+	processed_transcript	1.16342	2.23988	1	1	1.69377	0.530347	0.444277	2.23501
ENST00000443439.6_2	ERAP1	ERAP1-202	chr5:96110188-96143612	-	protein_coding	1.16338	2.23982	1	1	2.97645	1.81307	2.51389	6.87046
ENST00000409262.7_1	TET3	TET3-202	chr2:74213531-74335303	+	protein_coding	1.16321	2.23955	1	1	2.56238	1.39917	1.63751	4.90682
ENST00000408905.7_2	BCAS3	BCAS3-203	chr17:58756819-59470192	+	protein_coding	1.16305	2.2393	1	1	1.66467	0.501629	0.415811	2.17042
ENST00000267339.6_1	ANKRD10	ANKRD10-201	chr13:111530887-111567416	-	protein_coding	1.16291	2.23909	1	1	3.61538	2.45247	4.47353	11.2557
ENST00000402834.8_2	CAMKK2	CAMKK2-206	chr12:121678350-121734513	-	protein_coding	1.16255	2.23853	1	1	1.41024	0.247689	0.187304	1.65781
ENST00000329841.9_1	ALDH1A3	ALDH1A3-201	chr15:101419581-101456831	+	protein_coding	1.16159	2.23704	1	1	3.07243	1.91084	2.76028	7.41191
ENST00000423302.6_2	MRVI1	MRVI1-201	chr11:10594642-10715299	-	protein_coding	1.16146	2.23684	1	1	1.16146	0	0	1.23683
ENST00000556737.1_3	SHMT2	SHMT2-224	chr12:57624486-57625689	+	protein_coding	1.16122	2.23646	1	1	2.32259	1.16137	1.2367	4.00228
ENST00000582659.5_1	EPN2	EPN2-220	chr17:19140709-19177631	+	processed_transcript	1.1612	2.23644	1	1	1.1612	0	0	1.23644
ENST00000262713.6_1	AJUBA	AJUBA-201	chr14:23440383-23451851	-	protein_coding	1.16101	2.23614	1	1	3.83428	2.67326	5.3787	13.2637
ENST00000482517.5_1	MYCBP2	MYCBP2-206	chr13:77672203-77700651	-	processed_transcript	1.16023	2.23493	1	1	2.93715	1.77692	2.42694	6.65897
ENST00000442547.5_3	ORMDL1	ORMDL1-205	chr2:190640291-190648299	-	protein_coding	1.16021	2.2349	1	1	3.06343	1.90322	2.74047	7.35957
ENST00000470322.5_1	ACTR1A	ACTR1A-202	chr10:104238987-104243437	-	processed_transcript	1.15998	2.23454	1	1	2.69808	1.5381	1.90412	5.48937
ENST00000399219.7_1	PMPCA	PMPCA-203	chr9:139305113-139318212	+	protein_coding	1.15931	2.2335	1	1	1.72084	0.561532	0.475836	2.29628
ENST00000435584.5_2	NEK10	NEK10-207	chr3:27296603-27332219	-	protein_coding	1.1593	2.2335	1	1	1.1593	0	0	1.2335
ENST00000528079.6_1	TXNRD1	TXNRD1-218	chr12:104680827-104705184	+	protein_coding	1.15918	2.2333	1	1	2.25262	1.09344	1.13382	3.76547
ENST00000297848.7_1	COL14A1	COL14A1-202	chr8:121137347-121384275	+	protein_coding	1.15876	2.23265	1	1	2.34084	1.18208	1.26904	4.06598
ENST00000442119.5_1	MAPKAPK5-AS1	MAPKAPK5-AS1-202	chr12:112277574-112279710	-	lincRNA	1.1585	2.23226	1	1	1.16806	0.00956216	0.00665	1.2471
ENST00000515421.1_2	CDV3	CDV3-209	chr3:133293492-133308006	+	protein_coding	1.15826	2.23187	1	1	3.83838	2.68013	5.40911	13.3043
ENST00000267215.8_1	DIAPH3	DIAPH3-201	chr13:60348193-60737900	-	protein_coding	1.15777	2.23112	1	1	2.46098	1.30321	1.46777	4.50589
ENST00000449030.5_1	CAPG	CAPG-209	chr2:85625813-85636955	-	protein_coding	1.15741	2.23057	1	1	2.92197	1.76455	2.39769	6.57878
ENST00000356922.5_1	LIG4	LIG4-201	chr13:108859794-108867130	-	protein_coding	1.15725	2.23033	1	1	2.50828	1.35103	1.55094	4.68943
ENST00000514970.2_3	AFF1	AFF1-210	chr4:87970804-88029464	+	protein_coding	1.15683	2.22968	1	1	1.29962	0.142789	0.104037	1.46165
ENST00000408965.3_1	CEBPD	CEBPD-201	chr8:48649471-48651648	-	protein_coding	1.15678	2.22959	1	1	4.4183	3.26153	8.58997	20.3817
ENST00000394738.7_1	RFT1	RFT1-202	chr3:53125681-53164469	-	protein_coding	1.15672	2.2295	1	1	1.15672	0	0	1.2295
ENST00000511751.1_1	ANAPC13	ANAPC13-205	chr3:134196918-134205558	-	protein_coding	1.15662	2.22935	1	1	2.33497	1.17835	1.26318	4.04541
ENST00000540326.5_1	NEK6	NEK6-213	chr9:127019885-127114717	+	protein_coding	1.15647	2.22911	1	1	1.15647	0	0	1.22911
ENST00000549700.5_1	TNS2	TNS2-210	chr12:53443970-53458156	+	protein_coding	1.15611	2.22855	1	1	1.15611	0	0	1.22855
ENST00000550099.5_1	DCN	DCN-215	chr12:91566305-91573272	-	protein_coding	1.15577	2.22803	1	1	2.37493	1.21916	1.32811	4.1871
ENST00000453074.6_1	TRMT6	TRMT6-202	chr20:5918479-5931204	-	protein_coding	1.15526	2.22725	1	1	1.15526	0	0	1.22725
ENST00000553384.5_1	RDH11	RDH11-203	chr14:68144081-68162471	-	protein_coding	1.15422	2.22563	1	1	2.71772	1.56351	1.95571	5.57833
ENST00000444643.6_1	DNAJB12	DNAJB12-203	chr10:74092589-74114988	-	protein_coding	1.15412	2.22548	1	1	2.68415	1.53004	1.88793	5.42703
ENST00000409747.5_1	CBX3	CBX3-203	chr7:26241385-26252976	+	protein_coding	1.15389	2.22512	1	1	3.02864	1.87476	2.6674	7.16041
ENST00000413427.6_1	SKIL	SKIL-202	chr3:170077411-170110281	+	protein_coding	1.15339	2.22436	1	1	3.57634	2.42295	4.36267	10.9285
ENST00000518166.5_3	NCALD	NCALD-207	chr8:102731508-103136562	-	protein_coding	1.15318	2.22404	1	1	1.72386	0.570682	0.485226	2.3032
ENST00000608284.1_1	HDDC2	HDDC2-203	chr6:125618633-125623224	-	protein_coding	1.15109	2.22082	1	1	1.49582	0.34473	0.269913	1.82025
ENST00000257940.6_1	ZC3H10	ZC3H10-201	chr12:56511943-56521298	+	protein_coding	1.15086	2.22047	1	1	1.30395	0.153084	0.111944	1.46904
ENST00000622082.4_1	NUCB2	NUCB2-220	chr11:17316869-17353070	+	protein_coding	1.15081	2.22038	1	1	1.28701	0.136207	0.099012	1.44023
ENST00000538315.5_1	MRPS35	MRPS35-203	chr12:27863768-27909227	+	protein_coding	1.15063	2.22011	1	1	1.37803	0.227402	0.170725	1.59914
ENST00000490931.1_1	MTOR	MTOR-206	chr1:11167364-11175584	-	processed_transcript	1.1506	2.22006	1	1	1.24094	0.0903372	0.064619	1.36352
ENST00000411744.6_1	EXOC7	EXOC7-207	chr17:74079729-74099773	-	protein_coding	1.15006	2.21924	1	1	1.9386	0.788535	0.727319	2.83333
ENST00000318204.5_1	RBM24	RBM24-201	chr6:17282932-17294097	+	protein_coding	1.1491	2.21775	1	1	1.3963	0.247201	0.186902	1.63225
ENST00000393438.6_1	RUFY1	RUFY1-202	chr5:178986693-179037013	+	protein_coding	1.14786	2.21584	1	1	2.03051	0.882656	0.843767	3.0855
ENST00000413605.6_1	CDK19	CDK19-203	chr6:110931181-111136412	-	protein_coding	1.14762	2.21549	1	1	1.14762	0	0	1.21549
ENST00000442264.5_2	SEMA4C	SEMA4C-202	chr2:97530971-97534325	-	protein_coding	1.14654	2.21382	1	1	2.1084	0.961857	0.947816	3.31212
ENST00000532809.1_2	PRCP	PRCP-214	chr11:82561448-82611874	-	protein_coding	1.1464	2.2136	1	1	1.25374	0.107349	0.077247	1.3846
ENST00000428526.5_1	CPED1	CPED1-204	chr7:120629105-120773947	+	protein_coding	1.14627	2.21341	1	1	1.83197	0.685703	0.608486	2.56024
ENST00000551655.1_1	VPS29	VPS29-209	chr12:110934103-110939914	-	processed_transcript	1.14593	2.21288	1	1	1.84322	0.697292	0.621458	2.58809
ENST00000494284.6_1	PHF3	PHF3-205	chr6:64345741-64404580	+	protein_coding	1.14587	2.2128	1	1	1.14587	0	0	1.2128
ENST00000487881.2_1	TSC22D1	TSC22D1-207	chr13:45008845-45010732	-	processed_transcript	1.1455	2.21223	1	1	1.72264	0.577138	0.491887	2.30039
ENST00000381995.5_2	IFNGR2	IFNGR2-202	chr21:34775738-34809828	+	protein_coding	1.14538	2.21205	1	1	1.44742	0.302032	0.23288	1.72719
ENST00000620134.4_2	NPRL3	NPRL3-212	chr16:134273-188859	-	protein_coding	1.14481	2.21117	1	1	1.14556	0.000744239	0.000516	1.21231
ENST00000582195.5_2	TLK2	TLK2-212	chr17:60555200-60600538	+	protein_coding	1.1447	2.21101	1	1	2.01553	0.870829	0.828713	3.0433
ENST00000534025.5_1	TMEM9B	TMEM9B-205	chr11:8968841-8986320	-	protein_coding	1.14447	2.21064	1	1	3.38442	2.23995	3.7238	9.44265
ENST00000619562.4_1	IGF2BP3	IGF2BP3-218	chr7:23350746-23387323	-	protein_coding	1.14421	2.21025	1	1	2.31501	1.1708	1.25136	3.97607
ENST00000553213.2_1	RPL6	RPL6-213	chr12:112844675-112847378	-	protein_coding	1.14329	2.20884	1	1	1.23025	0.0869644	0.062133	1.34608
ENST00000513052.1_1	DAB2	DAB2-214	chr5:39394396-39408939	-	processed_transcript	1.14211	2.20704	1	1	3.43402	2.2919	3.89702	9.80792
ENST00000462577.5_1	PDCD4	PDCD4-204	chr10:112645011-112657880	+	processed_transcript	1.14156	2.20619	1	1	2.12928	0.98772	0.983048	3.37499
ENST00000432293.2_1	SEPT7	SEPT7-205	chr7:35919526-35944915	+	protein_coding	1.14154	2.20616	1	1	4.31541	3.17387	8.02463	18.9098
ENST00000367976.3_1	CTGF	CTGF-201	chr6:132269316-132272513	-	protein_coding	1.14135	2.20587	1	1	7.74564	6.60429	96.2948	213.62
ENST00000639959.1_1	CSTB	CSTB-203	chr21:45192392-45196119	-	protein_coding	1.14124	2.2057	1	1	1.15369	0.0124528	0.008669	1.22483
ENST00000285518.10_1	AGPAT5	AGPAT5-201	chr8:6565878-6617187	+	protein_coding	1.14107	2.20544	1	1	3.36529	2.22423	3.6726	9.30514
ENST00000559234.5_1	ZHX3	ZHX3-214	chr20:39810755-39946242	-	protein_coding	1.14014	2.20403	1	1	1.76344	0.6233	0.540395	2.39507
ENST00000447513.6_1	PEX10	PEX10-202	chr1:2336258-2344010	-	protein_coding	1.1401	2.20396	1	1	2.56593	1.42583	1.68669	4.92135
ENST00000348849.7_1	RBMS1	RBMS1-201	chr2:161128662-161350305	-	protein_coding	1.13951	2.20306	1	1	3.54735	2.40784	4.30681	10.6912
ENST00000535987.5_1	FOS	FOS-202	chr14:75745531-75748339	+	protein_coding	1.13875	2.2019	1	1	1.68765	0.548903	0.462973	2.22133
ENST00000260359.10_1	NUSAP1	NUSAP1-201	chr15:41624892-41673248	+	protein_coding	1.13868	2.2018	1	1	2.16842	1.02973	1.04165	3.49529
ENST00000533912.1_1	EPB41L2	EPB41L2-230	chr6:131190992-131199354	-	processed_transcript	1.13868	2.20179	1	1	1.26004	0.121367	0.087765	1.39503
ENST00000317610.11_2	RTN4	RTN4-201	chr2:55199325-55277680	-	protein_coding	1.13864	2.20174	1	1	6.10688	4.96823	30.3031	67.9214
ENST00000258149.9_1	MDM2	MDM2-202	chr12:69201956-69244466	+	protein_coding	1.13776	2.20039	1	1	4.81781	3.68006	11.8176	27.2037
ENST00000348332.7_1	NCOA1	NCOA1-202	chr2:24807346-24993571	+	protein_coding	1.13677	2.19888	1	1	1.81146	0.674688	0.596251	2.50996
ENST00000323061.5_1	NAP1L5	NAP1L5-201	chr4:89617066-89619386	-	protein_coding	1.13666	2.19872	1	1	3.01858	1.88191	2.68563	7.10368
ENST00000552980.6_2	PCBP2	PCBP2-224	chr12:53848168-53849261	+	protein_coding	1.13664	2.19869	1	1	3.30832	2.17168	3.50548	8.90615
ENST00000537020.5_1	BROX	BROX-207	chr1:222886663-222908538	+	protein_coding	1.13634	2.19822	1	1	2.0047	0.86836	0.825586	3.01305
ENST00000450251.5_1	USP53	USP53-202	chr4:120160371-120216672	+	protein_coding	1.13625	2.1981	1	1	1.83415	0.697898	0.62214	2.56562
ENST00000320585.10_1	CHORDC1	CHORDC1-201	chr11:89934328-89956532	-	protein_coding	1.13623	2.19806	1	1	2.44787	1.31164	1.48223	4.45609
ENST00000401833.5_1	TANGO2	TANGO2-204	chr22:20008662-20052887	+	protein_coding	1.13583	2.19746	1	1	1.49046	0.35463	0.278658	1.8098
ENST00000372807.9_1	ODF2	ODF2-203	chr9:131222838-131262534	+	protein_coding	1.1358	2.19741	1	1	3.55327	2.41746	4.34231	10.7392
ENST00000309246.9_1	TPT1	TPT1-201	chr13:45912320-45915221	-	protein_coding	1.13568	2.19721	1	1	3.30954	2.17386	3.5123	8.9145
ENST00000396435.8_3	IQSEC2	IQSEC2-202	chrX:53262058-53350526	-	protein_coding	1.13452	2.19546	1	1	1.13705	0.00252539	0.001752	1.1993
ENST00000333012.5_1	EEF1AKMT3	EEF1AKMT3-202	chr12:58166461-58176324	+	protein_coding	1.13417	2.19492	1	1	1.38504	0.250875	0.189929	1.6118
ENST00000534486.1_1	KDM2A	KDM2A-215	chr11:67013010-67015839	+	processed_transcript	1.13379	2.19434	1	1	1.94056	0.80677	0.749291	2.83854
ENST00000419908.5_1	DOCK9	DOCK9-205	chr13:99452542-99481709	-	protein_coding	1.13377	2.19432	1	1	1.45156	0.317789	0.246419	1.73504
ENST00000451728.6_3	CNBP	CNBP-204	chr3:128888330-128902742	-	protein_coding	1.13331	2.19362	1	1	3.99215	2.85884	6.25431	14.9132
ENST00000528577.5_1	SGK1	SGK1-223	chr6:134491019-134499043	-	protein_coding	1.13328	2.19357	1	1	1.1398	0.00652352	0.004532	1.20351
ENST00000480550.1_1	NAA20	NAA20-205	chr20:19998003-20014273	+	processed_transcript	1.13311	2.19331	1	1	1.13311	0	0	1.19331
ENST00000523012.1_1	ZFAND1	ZFAND1-220	chr8:82629487-82633479	-	processed_transcript	1.13273	2.19274	1	1	1.13273	0	0	1.19274
ENST00000261893.8_1	LACTB	LACTB-201	chr15:63413999-63434260	+	protein_coding	1.1318	2.19132	1	1	4.45203	3.32023	8.98823	20.8874
ENST00000497989.5_1	INTS6	INTS6-220	chr13:51939364-51995510	-	protein_coding	1.13172	2.1912	1	1	2.02721	0.895494	0.860247	3.07617
ENST00000302350.4_2	CDKN2AIP	CDKN2AIP-201	chr4:184365788-184369351	+	protein_coding	1.13133	2.19061	1	1	1.84726	0.715926	0.642537	2.59816
ENST00000233615.6_3	WBP1	WBP1-201	chr2:74685456-74688018	+	protein_coding	1.13107	2.19021	1	1	1.91569	0.784616	0.722634	2.77294
ENST00000368705.2_1	S100A16	S100A16-203	chr1:153579838-153581820	-	protein_coding	1.131	2.1901	1	1	3.84407	2.71308	5.55718	13.3609
ENST00000568107.2_1	GAN	GAN-202	chr16:81348557-81424489	+	protein_coding	1.13093	2.19001	1	1	2.77545	1.64452	2.12643	5.8469
ENST00000396056.6_1	ZNF35	ZNF35-202	chr3:44690219-44702281	+	protein_coding	1.13079	2.18979	1	1	1.42606	0.295274	0.227118	1.68713
ENST00000319410.9_1	KARS	KARS-202	chr16:75661372-75681563	-	protein_coding	1.13013	2.18878	1	1	3.26318	2.13305	3.38644	8.60096
ENST00000405219.7_1	XBP1	XBP1-204	chr22:29190577-29196121	-	protein_coding	1.12927	2.18749	1	1	5.30917	4.1799	17.1249	38.6479
ENST00000354959.4	ZNF43	ZNF43-001	chr19:21990128-22019010	-	protein_coding	1.12914	2.18729	1	1	1.89432	0.765177	0.699579	2.71747
ENST00000552361.1_2	RPS26	RPS26-203	chr12:56435677-56438007	+	protein_coding	1.12841	2.18618	1	1	1.12841	0	0	1.18618
ENST00000446103.5_2	PBRM1	PBRM1-215	chr3:52620446-52712583	-	protein_coding	1.12698	2.18401	1	1	2.06482	0.937841	0.915659	3.18382
ENST00000526314.2_1	POLG	POLG-203	chr15:89865973-89869936	-	protein_coding	1.12691	2.18391	1	1	1.12691	0	0	1.18391
ENST00000399334.7_1	CEP152	CEP152-203	chr15:49030348-49103184	-	protein_coding	1.12653	2.18334	1	1	1.12653	0	0	1.18334
ENST00000416618.5_1	THOC2	THOC2-203	chrX:122744049-122754799	-	protein_coding	1.12651	2.1833	1	1	1.36473	0.238221	0.179537	1.57528
ENST00000382745.8_1	CLCN7	CLCN7-202	chr16:1494936-1525581	-	protein_coding	1.12651	2.18329	1	1	3.30397	2.17747	3.52359	8.87631
ENST00000379925.7_1	RPGRIP1L	RPGRIP1L-202	chr16:53634690-53737758	-	protein_coding	1.12639	2.18312	1	1	1.99808	0.871688	0.829802	2.99467
ENST00000388857.8_1	SELENOH	SELENOH-201	chr11:57509044-57510129	+	protein_coding	1.12619	2.18282	1	1	4.08993	2.96374	6.80144	16.0291
ENST00000532744.2_1	ANP32E	ANP32E-204	chr1:150201405-150208412	-	protein_coding	1.12584	2.18229	1	1	2.5362	1.41036	1.65804	4.80061
ENST00000412531.3_1	AGAP6	AGAP6-202	chr10:51748404-51770185	+	protein_coding	1.12566	2.18201	1	1	2.01209	0.886431	0.848597	3.03366
ENST00000493403.1_1	ARPC1B	ARPC1B-221	chr7:98983992-98985866	+	processed_transcript	1.12564	2.18198	1	1	2.36146	1.23582	1.35515	4.13889
ENST00000504924.5_1	ARL15	ARL15-202	chr5:53180614-53606403	-	protein_coding	1.12454	2.18032	1	1	2.52447	1.39993	1.63888	4.75361
ENST00000455725.6_1	API5	API5-203	chr11:43333528-43364530	+	protein_coding	1.12424	2.17987	1	1	2.2545	1.13026	1.18898	3.77169
ENST00000586293.5_1	ZNF846	ZNF846-202	chr19:9868151-9878981	-	protein_coding	1.12421	2.17982	1	1	1.50509	0.38088	0.302136	1.83842
ENST00000251775.8_1	SNX4	SNX4-201	chr3:125165488-125239041	-	protein_coding	1.12352	2.17879	1	1	4.17554	3.05202	7.29372	17.0702
ENST00000404488.7_1	CRELD2	CRELD2-203	chr22:50312283-50321188	+	protein_coding	1.12256	2.17732	1	1	3.08041	1.95786	2.88485	7.45857
ENST00000354670.8_1	BMF	BMF-201	chr15:40380091-40401075	-	protein_coding	1.12218	2.17675	1	1	1.93179	0.809608	0.752735	2.81527
ENST00000424381.5_1	UBE2E1	UBE2E1-203	chr3:23851934-23932805	+	protein_coding	1.12205	2.17656	1	1	4.02817	2.90613	6.49602	15.3155
ENST00000483404.5_1	TARBP1	TARBP1-207	chr1:234527085-234543701	-	processed_transcript	1.12181	2.17621	1	1	1.171	0.049186	0.034681	1.25168
ENST00000474648.5_1	COL8A1	COL8A1-206	chr3:99357319-99422462	+	processed_transcript	1.12104	2.17503	1	1	2.75051	1.62947	2.094	5.72956
ENST00000294740.3_1	ZNF281	ZNF281-201	chr1:200374068-200379184	-	protein_coding	1.12043	2.17412	1	1	3.17422	2.05379	3.15195	8.02682
ENST00000491410.1_1	NRDC	NRDC-211	chr1:52305664-52344443	-	processed_transcript	1.12034	2.17399	1	1	2.85647	1.73613	2.33141	6.24244
ENST00000514805.1_1	TRIM52	TRIM52-204	chr5:180686262-180688082	-	processed_transcript	1.11933	2.17246	1	1	1.11933	0	0	1.17246
ENST00000504346.5_1	PIGG	PIGG-208	chr4:493026-533317	+	protein_coding	1.11932	2.17244	1	1	1.4725	0.353183	0.277376	1.77502
ENST00000505426.1_1	ZNF331	ZNF331-209	chr19:54058741-54080007	+	protein_coding	1.11898	2.17193	1	1	1.47994	0.360958	0.284278	1.78937
ENST00000377603.4_1	POLR3F	POLR3F-201	chr20:18447771-18465287	+	protein_coding	1.11898	2.17193	1	1	2.59973	1.48075	1.79095	5.06175
ENST00000229903.4_2	SAYSD1	SAYSD1-201	chr6:39071840-39082965	-	protein_coding	1.11895	2.17189	1	1	1.76811	0.649158	0.568253	2.40607
ENST00000521988.5_2	TRIQK	TRIQK-214	chr8:93895758-93978373	-	protein_coding	1.11874	2.17157	1	1	1.43644	0.317694	0.246337	1.70651
ENST00000372954.5_1	CIZ1	CIZ1-206	chr9:130928344-130953847	-	protein_coding	1.11836	2.171	1	1	1.1231	0.00474299	0.003293	1.17815
ENST00000393929.5_1	CCNG1	CCNG1-202	chr5:162864577-162872020	+	protein_coding	1.11808	2.17058	1	1	2.52853	1.41045	1.6582	4.76984
ENST00000330154.6_1	ARMCX2	ARMCX2-202	chrX:100910267-100913635	-	protein_coding	1.11803	2.17051	1	1	1.50778	0.389743	0.31016	1.84371
ENST00000552432.5_1	SLC16A7	SLC16A7-216	chr12:59989848-60173994	+	protein_coding	1.11779	2.17015	1	1	3.05293	1.93514	2.82416	7.29898
ENST00000329559.7_2	NDUFB1	NDUFB1-201	chr14:92582467-92588261	-	protein_coding	1.1177	2.17	1	1	4.34297	3.22527	8.35196	19.2938
ENST00000482079.1_2	WNT5A	WNT5A-203	chr3:55508362-55515224	-	protein_coding	1.11741	2.16957	1	1	3.31897	2.20156	3.59977	8.97954
ENST00000467730.1_1	NAMPT	NAMPT-208	chr7:105908781-105909651	-	processed_transcript	1.11735	2.16948	1	1	1.69279	0.575442	0.490134	2.23281
ENST00000565351.5_3	KIFC3	KIFC3-220	chr16:57805548-57813452	-	protein_coding	1.11731	2.16942	1	1	1.11731	0	0	1.16942
ENST00000507908.5_1	STX18	STX18-206	chr4:4426900-4544073	-	protein_coding	1.11723	2.16931	1	1	1.94549	0.828251	0.775532	2.85168
ENST00000237305.11_3	SGK1	SGK1-201	chr6:134490390-134496034	-	protein_coding	1.11583	2.1672	1	1	2.14677	1.03094	1.04336	3.42836
ENST00000513881.5_1	SNX24	SNX24-211	chr5:122181213-122344305	+	protein_coding	1.11544	2.16661	1	1	1.17273	0.057295	0.040513	1.25438
ENST00000528919.5_1	MROH1	MROH1-207	chr8:145215928-145316830	+	protein_coding	1.11423	2.1648	1	1	1.90909	0.79486	0.734909	2.75573
ENST00000508962.1_1	H2AFY	H2AFY-214	chr5:134724607-134735577	-	processed_transcript	1.1142	2.16475	1	1	1.33863	0.224426	0.168312	1.5291
ENST00000426878.2_2	LMCD1	LMCD1-204	chr3:8543493-8592135	+	protein_coding	1.11419	2.16473	1	1	1.92757	0.813381	0.757325	2.80413
ENST00000366733.5_1	MRPL55	MRPL55-207	chr1:228294380-228296445	-	protein_coding	1.11335	2.16348	1	1	1.22091	0.107559	0.077404	1.33094
ENST00000397053.6_1	UPF2	UPF2-203	chr10:11962022-12085169	-	protein_coding	1.11287	2.16275	1	1	3.49587	2.383	4.21622	10.2814
ENST00000428629.5_1	MED15	MED15-209	chr22:20905294-20918885	+	protein_coding	1.11284	2.16272	1	1	1.11284	0	0	1.16272
ENST00000422940.5_1	IL1RAP	IL1RAP-209	chr3:190231891-190348074	+	protein_coding	1.11268	2.16247	1	1	1.27895	0.166272	0.122155	1.42663
ENST00000376279.7_1	PCCA	PCCA-201	chr13:100741269-101182686	+	protein_coding	1.11263	2.16239	1	1	1.13473	0.0221064	0.015441	1.19578
ENST00000397049.2_1	NUDT1	NUDT1-206	chr7:2284111-2290780	+	protein_coding	1.1119	2.16131	1	1	1.38318	0.271276	0.206875	1.60843
ENST00000476100.1_1	AKR1C1	AKR1C1-204	chr10:5007683-5009240	+	processed_transcript	1.11172	2.16104	1	1	1.99881	0.887084	0.849434	2.99669
ENST00000338754.8_2	TPST2	TPST2-201	chr22:26917949-26986127	-	protein_coding	1.11171	2.16101	1	1	2.4898	1.37809	1.59925	4.617
ENST00000290341.7_1	IGF2BP1	IGF2BP1-201	chr17:47074774-47133012	+	protein_coding	1.11154	2.16077	1	1	3.34788	2.23633	3.71198	9.18149
ENST00000498073.2_1	MYCBP2	MYCBP2-210	chr13:77673020-77715078	-	processed_transcript	1.11122	2.16028	1	1	1.79134	0.680122	0.602275	2.46136
ENST00000389698.7_1	RALGAPA1	RALGAPA1-203	chr14:36007558-36278432	-	protein_coding	1.11107	2.16006	1	1	1.72278	0.611711	0.52807	2.30072
ENST00000394332.5_1	RPL23	RPL23-203	chr17:37004118-37009975	-	protein_coding	1.11099	2.15994	1	1	2.24013	1.12914	1.18728	3.7244
ENST00000395314.7_1	KTN1	KTN1-205	chr14:56047035-56151297	+	protein_coding	1.11017	2.15872	1	1	3.99182	2.88164	6.3699	14.9095
ENST00000346798.7_1	APP	APP-201	chr21:27252861-27542972	-	protein_coding	1.10999	2.15844	1	1	2.13607	1.02608	1.03649	3.39563
ENST00000339431.8_1	LRRC17	LRRC17-202	chr7:102553438-102585396	+	protein_coding	1.10941	2.15757	1	1	1.66127	0.55186	0.465974	2.16295
ENST00000380358.8_2	CHD3	CHD3-203	chr17:7788124-7816078	+	protein_coding	1.10934	2.15747	1	1	4.18472	3.07538	7.42911	17.1856
ENST00000445642.6_3	ASPH	ASPH-205	chr8:62536269-62627199	-	protein_coding	1.10897	2.15692	1	1	4.89601	3.78704	12.8042	28.7746
ENST00000459849.1_1	FAM118A	FAM118A-207	chr22:45725516-45728572	+	processed_transcript	1.10886	2.15675	1	1	1.27226	0.163401	0.119924	1.41539
ENST00000505852.1_1	ATP5I	ATP5I-202	chr4:666227-668119	-	processed_transcript	1.10796	2.1554	1	1	1.81838	0.710419	0.636279	2.52684
ENST00000550831.7_3	TMEM116	TMEM116-213	chr12:112369086-112450929	-	protein_coding	1.10772	2.15505	1	1	1.13995	0.0322306	0.022592	1.20374
ENST00000265735.11_1	SGCE	SGCE-201	chr7:94214542-94285521	-	protein_coding	1.10733	2.15447	1	1	1.4229	0.315565	0.244499	1.68124
ENST00000331436.6_2	AC138969.1	AC138969.1-213	chr16:16443955-16444416	+	protein_coding	1.10711	2.15414	1	1	2.47749	1.37038	1.58539	4.5693
ENST00000463753.5_1	COL8A1	COL8A1-205	chr3:99357319-99399306	+	processed_transcript	1.1071	2.15413	1	1	2.84841	1.74131	2.34339	6.20208
ENST00000497065.1_1	SPEG	SPEG-223	chr2:220310273-220313117	+	processed_transcript	1.10593	2.15237	1	1	1.82284	0.716912	0.64366	2.53776
ENST00000484281.1_1	RAB18	RAB18-205	chr10:27793323-27803146	+	processed_transcript	1.10575	2.15211	1	1	2.03504	0.929287	0.904334	3.09834
ENST00000346416.6_1	CDK5RAP1	CDK5RAP1-202	chr20:31946645-31989367	-	protein_coding	1.1056	2.15188	1	1	2.3882	1.28261	1.43278	4.23505
ENST00000504986.5_1	TMEM33	TMEM33-203	chr4:41937137-41962589	+	protein_coding	1.10555	2.15181	1	1	3.4775	2.37195	4.17641	10.1387
ENST00000440600.6_3	INTS7	INTS7-204	chr1:212114874-212208881	-	protein_coding	1.10509	2.15112	1	1	1.10509	0	0	1.15112
ENST00000400501.2_1	MDM2	MDM2-214	chr12:69237469-69237975	+	processed_transcript	1.10468	2.15051	1	1	1.97533	0.870651	0.828488	2.93217
ENST00000441656.5_2	BRD8	BRD8-211	chr5:137492571-137513356	-	protein_coding	1.10461	2.15041	1	1	1.11155	0.00693421	0.004818	1.16077
ENST00000297469.3_1	GPER1	GPER1-201	chr7:1126512-1133451	+	protein_coding	1.10447	2.1502	1	1	1.82402	0.719547	0.646665	2.54065
ENST00000398316.7_1	FNDC3A	FNDC3A-202	chr13:49684449-49783729	+	protein_coding	1.1039	2.14934	1	1	5.03002	3.92612	14.2013	31.6729
ENST00000610851.1_1	MALAT1	MALAT1-205	chr11:65271990-65273939	+	lincRNA	1.1037	2.14904	1	1	3.28955	2.18586	3.54997	8.77808
ENST00000594908.5_1	PLD3	PLD3-217	chr19:40854611-40876107	+	protein_coding	1.10346	2.14869	1	1	1.50163	0.398173	0.317838	1.83163
ENST00000340871.8_1	NVL	NVL-202	chr1:224415156-224517841	-	protein_coding	1.1029	2.14787	1	1	1.1029	0	0	1.14787
ENST00000361439.8_1	NSMCE1	NSMCE1-201	chr16:27236312-27280115	-	protein_coding	1.10279	2.14769	1	1	2.75303	1.65024	2.13886	5.7413
ENST00000376544.7_1	TLE4	TLE4-205	chr9:82186688-82341797	+	protein_coding	1.10265	2.14748	1	1	2.56164	1.45899	1.74916	4.90377
ENST00000595879.5_1	AKAP8L	AKAP8L-209	chr19:15508331-15512087	-	processed_transcript	1.10238	2.14709	1	1	1.10238	0	0	1.14709
ENST00000398810.6_1	GRB10	GRB10-203	chr7:50657760-50772998	-	protein_coding	1.10234	2.14703	1	1	1.33584	0.233497	0.175681	1.52422
ENST00000587615.1_2	UBALD1	UBALD1-202	chr16:4659369-4664873	-	protein_coding	1.10203	2.14657	1	1	2.49586	1.39383	1.62775	4.64064
ENST00000235372.11_1	PRDM2	PRDM2-201	chr1:14031350-14151574	+	protein_coding	1.10162	2.14596	1	1	1.87698	0.775353	0.711609	2.67305
ENST00000527411.5_2	EPB41L2	EPB41L2-216	chr6:131160493-131384398	-	protein_coding	1.1016	2.14593	1	1	3.50384	2.40224	4.28622	10.3439
ENST00000612478.4_1	R3HCC1L	R3HCC1L-205	chr10:99923044-100004651	+	protein_coding	1.1009	2.14488	1	1	1.11192	0.0110275	0.007673	1.16134
ENST00000482530.1_1	SCMH1	SCMH1-214	chr1:41507094-41536303	-	processed_transcript	1.10079	2.14472	1	1	1.41467	0.313887	0.243052	1.66599
ENST00000252725.9_1	ARPC1B	ARPC1B-201	chr7:98972298-98992424	+	protein_coding	1.10058	2.1444	1	1	4.25388	3.1533	7.89691	18.0786
ENST00000504997.1_1	SKIV2L2	SKIV2L2-205	chr5:54603897-54642957	+	processed_transcript	1.1001	2.14369	1	1	1.5597	0.459596	0.375157	1.94792
ENST00000579684.5_1	ASPSCR1	ASPSCR1-207	chr17:79935581-79953023	+	protein_coding	1.09994	2.14346	1	1	1.09994	0	0	1.14346
ENST00000504860.2_1	MND1	MND1-203	chr4:154271216-154330297	+	protein_coding	1.09925	2.14243	1	1	1.53291	0.433666	0.350661	1.89369
ENST00000514781.1_3	CENPU	CENPU-206	chr4:185637551-185654568	-	protein_coding	1.09894	2.14197	1	1	2.7752	1.67626	2.19599	5.84571
ENST00000426263.7_1	SLC2A1	SLC2A1-203	chr1:43391046-43424844	-	protein_coding	1.09871	2.14162	1	1	3.93269	2.83399	6.13041	14.2707
ENST00000272274.8_1	RPL21	RPL21-201	chr13:27825716-27830705	+	protein_coding	1.09846	2.14126	1	1	4.83907	3.74061	12.3671	27.6223
ENST00000356577.8_3	SON	SON-202	chr21:34914924-34949787	+	protein_coding	1.09841	2.14118	1	1	2.74895	1.65054	2.13952	5.72229
ENST00000424393.5_1	TOP3B	TOP3B-203	chr22:22322991-22337177	-	protein_coding	1.09825	2.14095	1	1	1.09825	0	0	1.14095
ENST00000412331.6_1	EIF3L	EIF3L-203	chr22:38244875-38285414	+	protein_coding	1.09779	2.14027	1	1	3.6264	2.5286	4.77013	11.3497
ENST00000552924.1_1	TUBA1A	TUBA1A-209	chr12:49579708-49582861	-	protein_coding	1.09757	2.13993	1	1	2.23914	1.14157	1.20622	3.72115
ENST00000636279.1_1	SASH1	SASH1-207	chr6:148835460-148848621	+	protein_coding	1.09722	2.13942	1	1	1.33378	0.236558	0.178178	1.52062
ENST00000556335.1_1	FLRT2	FLRT2-206	chr14:85996490-86019165	+	processed_transcript	1.09689	2.13894	1	1	2.48837	1.39148	1.62347	4.61143
ENST00000222644.9_1	MPP6	MPP6-201	chr7:24612965-24733812	+	protein_coding	1.09674	2.13871	1	1	1.99706	0.900325	0.866486	2.99187
ENST00000306796.9_1	DUS1L	DUS1L-201	chr17:80015382-80023515	-	protein_coding	1.09657	2.13845	1	1	1.6381	0.541535	0.45552	2.11256
ENST00000254323.6_1	ZSWIM4	ZSWIM4-201	chr19:13906274-13943044	+	protein_coding	1.09543	2.13677	1	1	2.02496	0.92953	0.904656	3.0698
ENST00000265594.8_1	MCCC1	MCCC1-201	chr3:182733006-182817375	-	protein_coding	1.09493	2.13603	1	1	2.55947	1.46454	1.75975	4.89491
ENST00000477994.1_1	CUEDC2	CUEDC2-203	chr10:104183788-104192341	-	processed_transcript	1.09457	2.13549	1	1	1.55535	0.460777	0.376283	1.93904
ENST00000510842.6_2	CSNK1G3	CSNK1G3-205	chr5:122881111-122950547	+	protein_coding	1.09457	2.13549	1	1	2.91796	1.82339	2.53912	6.55775
ENST00000468321.5_1	SH3YL1	SH3YL1-215	chr2:218773-264743	-	processed_transcript	1.09444	2.1353	1	1	1.09444	0	0	1.1353
ENST00000366159.8_1	TNFRSF1A	TNFRSF1A-202	chr12:6440406-6451014	-	protein_coding	1.09425	2.13502	1	1	2.1409	1.04665	1.06573	3.41038
ENST00000484619.1_1	PPARA	PPARA-209	chr22:46567183-46594307	+	processed_transcript	1.09395	2.13457	1	1	1.20253	0.108582	0.078168	1.30143
ENST00000266254.11_1	TTLL1	TTLL1-201	chr22:43435650-43485434	-	protein_coding	1.09358	2.13403	1	1	2.29868	1.2051	1.30554	3.92007
ENST00000428575.6_1	XRCC6	XRCC6-206	chr22:42017167-42060052	+	protein_coding	1.09344	2.13383	1	1	1.33537	0.241923	0.182568	1.5234
ENST00000262464.8_3	FBN2	FBN2-201	chr5:127593601-127873735	-	protein_coding	1.09305	2.13325	1	1	1.63603	0.54298	0.456979	2.1081
ENST00000337665.8_1	ARHGEF1	ARHGEF1-201	chr19:42388515-42411606	+	protein_coding	1.09264	2.13264	1	1	2.3074	1.21476	1.32102	3.94991
ENST00000568000.5_1	KCTD13	KCTD13-207	chr16:29917657-29938356	-	protein_coding	1.09246	2.13237	1	1	1.56826	0.475803	0.390692	1.96548
ENST00000577273.1_1	AMZ2	AMZ2-204	chr17:66246328-66253262	+	protein_coding	1.09237	2.13225	1	1	1.09237	0	0	1.13225
ENST00000541150.5_1	CEP57	CEP57-213	chr11:95528706-95565855	+	protein_coding	1.09164	2.13116	1	1	1.8588	0.767162	0.701919	2.62705
ENST00000613694.4_2	IRAK4	IRAK4-214	chr12:44152758-44183344	+	protein_coding	1.09109	2.13035	1	1	1.9088	0.817708	0.762603	2.75495
ENST00000473842.1_2	CWF19L1	CWF19L1-205	chr10:102010031-102027424	-	protein_coding	1.09088	2.13003	1	1	1.09088	0	0	1.13003
ENST00000361675.6_2	CALD1	CALD1-201	chr7:134464401-134654097	+	protein_coding	1.09078	2.12989	1	1	3.89002	2.79924	5.96072	13.8256
ENST00000567461.5_1	BLOC1S6	BLOC1S6-214	chr15:45879434-45899179	+	protein_coding	1.0906	2.12963	1	1	1.66894	0.578336	0.493126	2.1798
ENST00000285908.5_1	BOD1	BOD1-201	chr5:173034524-173043591	-	protein_coding	1.0906	2.12963	1	1	3.43541	2.34481	4.07992	9.81833
ENST00000486688.1_1	IFRD1	IFRD1-214	chr7:112097586-112102177	+	processed_transcript	1.09021	2.12905	1	1	1.09021	0	0	1.12905
ENST00000619682.1_2	MX1	MX1-218	chr21:42803977-42831140	+	protein_coding	1.08994	2.12865	1	1	1.08994	0	0	1.12865
ENST00000347970.7_1	TM2D3	TM2D3-202	chr15:102182049-102192594	-	protein_coding	1.08969	2.12828	1	1	1.12163	0.0319442	0.022389	1.17593
ENST00000470086.5_1	LSM2	LSM2-210	chr6:31765173-31774629	-	processed_transcript	1.08949	2.12799	1	1	1.42934	0.339847	0.265622	1.69323
ENST00000399820.7_1	WDR19	WDR19-201	chr4:39184024-39287430	+	protein_coding	1.08934	2.12776	1	1	1.14774	0.0583996	0.04131	1.21566
ENST00000450735.6_1	HOMER2	HOMER2-202	chr15:83517735-83621473	-	protein_coding	1.08908	2.12739	1	1	2.02239	0.933307	0.909649	3.06256
ENST00000370742.3_1	ADGRL4	ADGRL4-201	chr1:79355449-79472403	-	protein_coding	1.08894	2.12718	1	1	3.72766	2.63872	5.22778	12.2476
ENST00000625927.2_1	ACAA1	ACAA1-219	chr3:38164202-38178733	-	protein_coding	1.08782	2.12553	1	1	1.0924	0.00457761	0.003178	1.13228
ENST00000383714.8_2	PDHB	PDHB-202	chr3:58413357-58419584	-	protein_coding	1.08736	2.12485	1	1	1.22134	0.133979	0.097316	1.33164
ENST00000522275.5_1	PCM1	PCM1-215	chr8:17830092-17885256	+	protein_coding	1.08699	2.1243	1	1	3.82007	2.73308	5.64876	13.124
ENST00000394936.7_1	PSAP	PSAP-202	chr10:73576055-73611132	-	protein_coding	1.08658	2.1237	1	1	6.43374	5.34717	39.7059	85.447
ENST00000553876.2_1	RBM23	RBM23-208	chr14:23378692-23386765	-	protein_coding	1.08579	2.12254	1	1	1.08579	0	0	1.12254
ENST00000493278.1_2	CALU	CALU-204	chr7:128399016-128411861	+	protein_coding	1.08575	2.12248	1	1	4.76374	3.67799	11.7993	26.1662
ENST00000426362.6_1	TXNL4B	TXNL4B-203	chr16:72120296-72128330	-	protein_coding	1.08531	2.12183	1	1	1.13047	0.045162	0.031799	1.1893
ENST00000464255.1_1	CTDSP1	CTDSP1-206	chr2:219265891-219269310	+	processed_transcript	1.08494	2.12128	1	1	1.30005	0.215116	0.160797	1.46238
ENST00000550316.5_1	FRS2	FRS2-208	chr12:69864158-69962846	+	protein_coding	1.08478	2.12105	1	1	1.75782	0.673039	0.594428	2.38186
ENST00000502935.5_1	XPNPEP1	XPNPEP1-218	chr10:111624524-111683311	-	protein_coding	1.08408	2.12003	1	1	1.33888	0.254794	0.193165	1.52954
ENST00000369306.7_1	PEX11B	PEX11B-201	chr1:145516252-145523730	+	protein_coding	1.0839	2.11976	1	1	3.47514	2.39124	4.24607	10.1204
ENST00000544162.5_1	WWP2	WWP2-203	chr16:69832768-69974081	+	processed_transcript	1.08339	2.11902	1	1	1.18736	0.103968	0.074725	1.27736
ENST00000295750.4_1	ABCB6	ABCB6-202	chr2:220074494-220083076	-	protein_coding	1.08317	2.11868	1	1	1.08317	0	0	1.11868
ENST00000572725.5_2	SLC26A11	SLC26A11-212	chr17:78194268-78226515	+	protein_coding	1.08308	2.11855	1	1	1.32158	0.238497	0.179763	1.49939
ENST00000278849.4_1	INCENP	INCENP-201	chr11:61891470-61920224	+	protein_coding	1.08264	2.1179	1	1	1.9676	0.884966	0.846721	2.91117
ENST00000496495.1_1	IGF2BP2	IGF2BP2-211	chr3:185392804-185393634	-	processed_transcript	1.08256	2.11778	1	1	2.29033	1.20777	1.30981	3.89168
ENST00000623593.1_1	AC145098.2	AC145098.2-201	chr5:176903632-176906657	-	TEC	1.08223	2.1173	1	1	2.14123	1.05901	1.0835	3.4114
ENST00000446294.6_2	NREP	NREP-205	chr5:111065013-111093167	-	protein_coding	1.08178	2.11664	1	1	6.27119	5.18941	35.4896	76.2354
ENST00000511672.5_3	SPON2	SPON2-215	chr4:1165837-1198876	-	protein_coding	1.08154	2.11629	1	1	1.47624	0.394703	0.314672	1.78222
ENST00000398130.6_2	KIAA1468	KIAA1468-202	chr18:59854507-59975062	+	protein_coding	1.08121	2.11581	1	1	1.5225	0.441286	0.357814	1.87288
ENST00000366658.6_1	ARV1	ARV1-202	chr1:231114840-231136341	+	protein_coding	1.0811	2.11564	1	1	1.56619	0.485094	0.399677	1.96122
ENST00000261868.9_1	EIF3J	EIF3J-201	chr15:44829255-44855001	+	protein_coding	1.0809	2.11535	1	1	4.03113	2.95023	6.72874	15.349
ENST00000442614.5_3	MORF4L2	MORF4L2-209	chrX:102931482-102941637	-	protein_coding	1.08083	2.11525	1	1	3.19866	2.11783	3.34042	8.18106
ENST00000266068.5_1	GMEB2	GMEB2-201	chr20:62218955-62251229	-	protein_coding	1.08066	2.11501	1	1	1.35645	0.275785	0.210653	1.56054
ENST00000370751.9_1	IFI44L	IFI44L-201	chr1:79086088-79111830	+	protein_coding	1.08039	2.1146	1	1	1.28429	0.203902	0.151809	1.43562
ENST00000354498.9_1	MAP2K5	MAP2K5-203	chr15:67841336-68099449	+	protein_coding	1.08003	2.11408	1	1	1.12539	0.0453605	0.031941	1.18161
ENST00000337664.8_1	AADAT	AADAT-201	chr4:170981373-171011118	-	protein_coding	1.07982	2.11378	1	1	1.95575	0.875926	0.835186	2.87917
ENST00000582925.5_1	DMTF1	DMTF1-234	chr7:86792114-86794361	+	protein_coding	1.07938	2.11313	1	1	1.53354	0.454163	0.369988	1.89496
ENST00000560905.1_1	RMDN3	RMDN3-211	chr15:41036292-41047534	-	protein_coding	1.07929	2.113	1	1	2.04244	0.963145	0.949555	3.11941
ENST00000585618.5_1	SEC14L1	SEC14L1-212	chr17:75137014-75210411	+	protein_coding	1.07925	2.11293	1	1	4.3045	3.22526	8.35188	18.7599
ENST00000413800.5_1	GAL3ST4	GAL3ST4-203	chr7:99756867-99764907	-	protein_coding	1.07873	2.11217	1	1	1.41492	0.336199	0.262426	1.66646
ENST00000474443.1_1	BIVM	BIVM-203	chr13:103459894-103469224	+	processed_transcript	1.0787	2.11213	1	1	3.11213	2.03343	3.09376	7.64658
ENST00000327435.10_1	ADI1	ADI1-201	chr2:3501132-3523507	-	protein_coding	1.0782	2.1114	1	1	4.5835	3.5053	10.3553	22.9757
ENST00000219343.10_1	SLC7A6	SLC7A6-201	chr16:68298433-68335722	+	protein_coding	1.078	2.11111	1	1	1.17638	0.0983764	0.070568	1.26009
ENST00000440550.6_1	ZNF140	ZNF140-207	chr12:133657518-133683452	+	protein_coding	1.07777	2.11077	1	1	1.11687	0.0390949	0.027469	1.16875
ENST00000368205.7_1	PTPRK	PTPRK-202	chr6:128505577-128562444	-	processed_transcript	1.07729	2.11007	1	1	1.55261	0.475326	0.390232	1.93348
ENST00000310441.11_1	HCFC1	HCFC1-201	chrX:153213004-153237258	-	protein_coding	1.07684	2.10941	1	1	4.20388	3.12704	7.73639	17.4286
ENST00000421241.6_2	C1orf159	C1orf159-205	chr1:1017203-1051478	-	protein_coding	1.07583	2.10793	1	1	1.47373	0.397898	0.317587	1.77738
ENST00000636706.1_2	DNMBP	DNMBP-204	chr10:101635334-101690753	-	protein_coding	1.07548	2.10742	1	1	3.35098	2.2755	3.84166	9.20344
ENST00000560432.1_1	IGF1R	IGF1R-215	chr15:99433771-99440115	+	processed_transcript	1.07541	2.10733	1	1	1.69495	0.619541	0.536386	2.23767
ENST00000449251.1_2	KIAA1109	KIAA1109-210	chr4:123140624-123150350	+	protein_coding	1.07507	2.10682	1	1	1.51946	0.444394	0.360742	1.86684
ENST00000511724.1_1	PPIP5K2	PPIP5K2-213	chr5:102509567-102524595	+	processed_transcript	1.07504	2.10678	1	1	1.07504	0	0	1.10678
ENST00000541492.1_1	SPECC1L	SPECC1L-207	chr22:24666851-24810741	+	protein_coding	1.07495	2.10665	1	1	1.56885	0.493899	0.408246	1.96669
ENST00000370298.8_1	MTF2	MTF2-201	chr1:93544795-93604638	+	protein_coding	1.07385	2.10504	1	1	1.30972	0.235868	0.177615	1.47893
ENST00000375234.7_1	AAED1	AAED1-201	chr9:99401859-99417563	-	protein_coding	1.0736	2.10467	1	1	3.18281	2.10921	3.31455	8.08072
ENST00000427904.1_1	CLDN12	CLDN12-205	chr7:90032881-90042369	+	protein_coding	1.07343	2.10443	1	1	1.12188	0.0484538	0.034156	1.17631
ENST00000399926.5_2	MAP3K7CL	MAP3K7CL-205	chr21:30502959-30547335	+	protein_coding	1.07305	2.10388	1	1	1.07305	0	0	1.10388
ENST00000566209.1_1	SH2B1	SH2B1-211	chr16:28874351-28877585	+	protein_coding	1.07297	2.10376	1	1	1.07297	0	0	1.10376
ENST00000225174.7_1	PPIF	PPIF-201	chr10:81107234-81115093	+	protein_coding	1.07282	2.10355	1	1	5.3096	4.23678	17.8538	38.6598
ENST00000300013.8_3	SAAL1	SAAL1-201	chr11:18101891-18127629	-	protein_coding	1.07278	2.10349	1	1	2.25737	1.18459	1.27298	3.78119
ENST00000313843.7_1	STX4	STX4-201	chr16:31044812-31051489	+	protein_coding	1.07235	2.10286	1	1	3.9337	2.86135	6.26696	14.2814
ENST00000467911.1_1	NCK1	NCK1-203	chr3:136649344-136667274	+	protein_coding	1.07228	2.10275	1	1	1.64752	0.57524	0.489925	2.13294
ENST00000409203.3_1	SGO2	SGO2-202	chr2:201390890-201434865	+	protein_coding	1.07199	2.10233	1	1	1.4747	0.402717	0.321995	1.77927
ENST00000360031.6_2	ENTPD6	ENTPD6-202	chr20:25176337-25207365	+	protein_coding	1.07175	2.10198	1	1	2.22881	1.15706	1.23002	3.68746
ENST00000315323.4_1	FZD2	FZD2-201	chr17:42634827-42636938	+	protein_coding	1.07144	2.10153	1	1	5.60185	4.5304	22.1093	47.565
ENST00000417778.5_1	ZNF638	ZNF638-205	chr2:71558912-71576172	+	protein_coding	1.07126	2.10127	1	1	1.79857	0.727307	0.655546	2.47876
ENST00000471932.5_1	MAGED4	MAGED4-204	chrX:51927943-51935364	+	processed_transcript	1.07034	2.09993	1	1	2.82026	1.74992	2.3634	6.06292
ENST00000281821.6_1	EPHA4	EPHA4-201	chr2:222282749-222437010	-	protein_coding	1.07013	2.09962	1	1	1.75063	0.680504	0.602699	2.36506
ENST00000558100.1_1	MAPK6	MAPK6-203	chr15:52311435-52338321	+	processed_transcript	1.06996	2.09938	1	1	1.90832	0.838358	0.788014	2.75372
ENST00000489088.5_1	EXOSC8	EXOSC8-209	chr13:37572953-37580290	+	processed_transcript	1.06897	2.09794	1	1	1.06897	0	0	1.09794
ENST00000588616.6_1	SEC14L1	SEC14L1-219	chr17:75177119-75190815	+	protein_coding	1.06882	2.09772	1	1	1.09192	0.0230978	0.016139	1.13157
ENST00000321826.4_1	P2RY11	P2RY11-201	chr19:10222214-10226048	+	protein_coding	1.06867	2.09749	1	1	1.13772	0.0690559	0.04903	1.20033
ENST00000366518.4_2	KIF26B	KIF26B-201	chr1:245674304-245872733	+	protein_coding	1.0684	2.0971	1	1	2.35303	1.28463	1.4362	4.10895
ENST00000523453.5_1	FAM92A	FAM92A-216	chr8:94712895-94722092	+	protein_coding	1.06826	2.09691	1	1	1.06826	0	0	1.09691
ENST00000523916.5_1	CASP3	CASP3-206	chr4:185548850-185570663	-	protein_coding	1.0681	2.09667	1	1	3.47366	2.40555	4.29839	10.109
ENST00000445626.6_1	ALG3	ALG3-205	chr3:183960213-183967336	-	protein_coding	1.0678	2.09624	1	1	2.59886	1.53105	1.88997	5.05806
ENST00000296666.12_1	PRRC1	PRRC1-201	chr5:126853301-126890781	+	protein_coding	1.06759	2.09593	1	1	4.42026	3.35267	9.21537	20.4107
ENST00000512194.1_1	HERC3	HERC3-210	chr4:89591290-89608450	+	protein_coding	1.06734	2.09557	1	1	2.08034	1.01299	1.01809	3.22906
ENST00000311417.6_1	ZMAT3	ZMAT3-201	chr3:178735011-178790067	-	protein_coding	1.06679	2.09477	1	1	5.23904	4.17224	17.0289	36.7666
ENST00000633192.1_1	PON2	PON2-217	chr7:95034209-95064641	-	protein_coding	1.06664	2.09455	1	1	1.63229	0.565651	0.480055	2.10005
ENST00000464658.1_1	RPS8	RPS8-203	chr1:45242898-45244451	+	processed_transcript	1.0663	2.09406	1	1	3.57189	2.50559	4.67882	10.8918
ENST00000369705.3_1	ME1	ME1-201	chr6:83920108-84140790	-	protein_coding	1.06624	2.09396	1	1	4.10209	3.03586	7.20132	16.1733
ENST00000231061.8_1	SPARC	SPARC-201	chr5:151040657-151066726	-	protein_coding	1.06618	2.09388	1	1	8.91005	7.84387	228.742	480.051
ENST00000600336.1_1	ATF5	ATF5-205	chr19:50432474-50434486	+	protein_coding	1.06554	2.09296	1	1	1.41905	0.353507	0.277663	1.6741
ENST00000619360.4_2	NFKBIE	NFKBIE-204	chr6:44225903-44233271	-	protein_coding	1.06545	2.09282	1	1	1.07769	0.0122483	0.008526	1.11066
ENST00000480359.1_1	CCT8	CCT8-206	chr21:30434449-30435058	-	processed_transcript	1.06505	2.09225	1	1	1.30767	0.242617	0.183137	1.47541
ENST00000507828.5_1	SEC31A	SEC31A-224	chr4:83769979-83788084	-	protein_coding	1.06504	2.09223	1	1	3.2717	2.20666	3.61605	8.65786
ENST00000337018.10_2	SUGP2	SUGP2-202	chr19:19101702-19144368	-	protein_coding	1.06406	2.09081	1	1	2.8202	1.75614	2.37793	6.0626
ENST00000357674.8_2	DLG1	DLG1-202	chr3:196769432-197025447	-	protein_coding	1.06395	2.09064	1	1	2.77171	1.70776	2.26653	5.82915
ENST00000309366.8_1	FKBP2	FKBP2-201	chr11:64008476-64011596	+	protein_coding	1.06343	2.0899	1	1	3.21514	2.15171	3.44353	8.28652
ENST00000608467.5_1	NRSN2	NRSN2-205	chr20:327764-340049	+	protein_coding	1.06323	2.08961	1	1	1.06323	0	0	1.08961
ENST00000587973.1_1	EPG5	EPG5-206	chr18:43467816-43470156	-	processed_transcript	1.06278	2.08895	1	1	2.35794	1.29516	1.45405	4.12639
ENST00000366773.7_1	ERMARD	ERMARD-203	chr6:170151721-170181680	+	protein_coding	1.06264	2.08875	1	1	1.72904	0.666401	0.587109	2.31507
ENST00000628306.2_1	CAPNS1	CAPNS1-216	chr19:36630917-36641255	+	protein_coding	1.06251	2.08857	1	1	2.49582	1.43331	1.70065	4.6405
ENST00000634811.1_2	CSNK1G1	CSNK1G1-209	chr15:64463336-64648331	-	protein_coding	1.06195	2.08775	1	1	1.07648	0.0145324	0.010124	1.10888
ENST00000472411.1_1	TMEM9	TMEM9-208	chr1:201103901-201114796	-	processed_transcript	1.06183	2.08758	1	1	2.24119	1.17935	1.26475	3.72785
ENST00000487404.5_1	YARS	YARS-208	chr1:33241282-33249356	-	processed_transcript	1.06173	2.08743	1	1	2.68775	1.62602	2.0866	5.44306
ENST00000241051.7_1	DEPDC7	DEPDC7-201	chr11:33037410-33055128	+	protein_coding	1.06167	2.08734	1	1	1.90001	0.838344	0.787997	2.73216
ENST00000328205.9_2	LIN9	LIN9-201	chr1:226418858-226497434	-	protein_coding	1.06106	2.08646	1	1	1.78417	0.723109	0.650735	2.4442
ENST00000588025.5_1	FARSA	FARSA-207	chr19:13033293-13044851	-	protein_coding	1.06065	2.08587	1	1	1.94209	0.881442	0.842216	2.84262
ENST00000438120.5_1	PTPRF	PTPRF-209	chr1:43996561-44088028	+	protein_coding	1.06057	2.08576	1	1	1.88453	0.823964	0.770263	2.69234
ENST00000362020.4_1	IFI6	IFI6-203	chr1:27992577-27998709	-	protein_coding	1.06028	2.08534	1	1	2.43232	1.37204	1.58836	4.3976
ENST00000380006.2_1	SIAH1	SIAH1-202	chr16:48394442-48397793	-	protein_coding	1.06027	2.08533	1	1	1.82395	0.763675	0.69781	2.54049
ENST00000508514.5_1	SKP2	SKP2-204	chr5:36152224-36182159	+	protein_coding	1.05993	2.08483	1	1	1.60783	0.547904	0.46196	2.04794
ENST00000493935.1_1	PEG10	PEG10-204	chr7:94285682-94298949	+	processed_transcript	1.0597	2.0845	1	1	2.30443	1.24473	1.36974	3.93973
ENST00000562082.1_1	AL513534.1	AL513534.1-201	chr10:70458257-70460551	+	sense_overlapping	1.05969	2.08449	1	1	1.70226	0.642569	0.561106	2.25411
ENST00000544879.5_1	NUDT13	NUDT13-207	chr10:74870133-74891586	+	protein_coding	1.05922	2.0838	1	1	1.05922	0	0	1.0838
ENST00000526395.5_2	SIGIRR	SIGIRR-206	chr11:405716-407135	-	protein_coding	1.05891	2.08335	1	1	1.41568	0.356776	0.280561	1.66786
ENST00000375446.4_1	NINJ1	NINJ1-201	chr9:95883771-95896570	-	protein_coding	1.05873	2.0831	1	1	2.61463	1.5559	1.94017	5.12465
ENST00000569381.1_1	AC091932.1	AC091932.1-201	chr5:8785154-8785580	-	lincRNA	1.05849	2.08275	1	1	1.28846	0.229966	0.172807	1.44267
ENST00000476275.5_1	ZZZ3	ZZZ3-210	chr1:78030191-78098561	-	processed_transcript	1.05832	2.08251	1	1	2.37242	1.31409	1.48646	4.17807
ENST00000337979.8_1	STX3	STX3-201	chr11:59522532-59570179	+	protein_coding	1.05778	2.08172	1	1	2.5555	1.49773	1.82397	4.87873
ENST00000307633.7_1	HARS	HARS-201	chr5:140053491-140070968	-	protein_coding	1.05758	2.08144	1	1	1.63578	0.578201	0.492986	2.10756
ENST00000274000.9_3	AP1AR	AP1AR-201	chr4:113152893-113191203	+	protein_coding	1.05722	2.08092	1	1	3.06981	2.01259	3.03507	7.39665
ENST00000249356.3_1	DNAJB9	DNAJB9-201	chr7:108210012-108215294	+	protein_coding	1.05668	2.08013	1	1	3.45943	2.40276	4.28813	10
ENST00000521226.2_1	PBK	PBK-202	chr8:27678121-27695326	-	protein_coding	1.05665	2.08009	1	1	1.09856	0.0419144	0.029479	1.14141
ENST00000257904.10_1	CDK4	CDK4-201	chr12:58141510-58146304	-	protein_coding	1.0565	2.07988	1	1	4.80165	3.74516	12.4092	26.8896
ENST00000460846.1_1	ANKRD10	ANKRD10-203	chr13:111557370-111567150	-	processed_transcript	1.05613	2.07934	1	1	2.88573	1.8296	2.55439	6.39078
ENST00000624920.1_1	AC132872.4	AC132872.4-201	chr17:80206943-80209720	+	TEC	1.0553	2.07815	1	1	1.05824	0.00294154	0.002041	1.08239
ENST00000409086.7_1	SLC39A10	SLC39A10-202	chr2:196521471-196602426	+	protein_coding	1.05525	2.07808	1	1	1.99779	0.942534	0.921901	2.99387
ENST00000379612.4_3	MICAL2	MICAL2-203	chr11:12183626-12285336	+	protein_coding	1.05491	2.07758	1	1	2.5941	1.5392	1.90633	5.03813
ENST00000509787.1_1	TCERG1	TCERG1-208	chr5:145882595-145883765	+	processed_transcript	1.05482	2.07746	1	1	1.43646	0.381637	0.302819	1.70655
ENST00000514251.5_1	ZBTB38	ZBTB38-220	chr3:141106654-141168634	+	protein_coding	1.0541	2.07642	1	1	2.75495	1.70085	2.25092	5.75029
ENST00000373941.5_1	EPB41L1	EPB41L1-203	chr20:34761691-34817262	+	protein_coding	1.05344	2.07547	1	1	1.05906	0.00562563	0.003907	1.08358
ENST00000237642.6_1	STBD1	STBD1-201	chr4:77227179-77232752	+	protein_coding	1.05337	2.07537	1	1	2.20454	1.15117	1.22094	3.60927
ENST00000517881.1_1	TBCA	TBCA-204	chr5:76987084-76990102	-	processed_transcript	1.05334	2.07534	1	1	1.26277	0.209422	0.156225	1.39956
ENST00000352689.10_1	MKLN1	MKLN1-201	chr7:131012619-131181395	+	protein_coding	1.05327	2.07523	1	1	3.78532	2.73205	5.64401	12.7878
ENST00000610813.1_1	AC135050.6	AC135050.6-201	chr16:31133556-31135274	+	sense_intronic	1.0524	2.07398	1	1	2.6405	1.5881	2.00653	5.23548
ENST00000372390.8_1	TSC22D3	TSC22D3-205	chrX:106956451-106959775	-	protein_coding	1.0521	2.07354	1	1	1.4953	0.4432	0.359617	1.81922
ENST00000423191.6_1	TOX2	TOX2-205	chr20:42544790-42697554	+	protein_coding	1.05202	2.07344	1	1	1.20805	0.156022	0.114211	1.31025
ENST00000480713.1_1	NDUFA3	NDUFA3-211	chr19:54611854-54612236	+	processed_transcript	1.05198	2.07337	1	1	1.33305	0.28107	0.215096	1.51935
ENST00000502491.1_1	AMOTL2	AMOTL2-203	chr3:134090177-134093096	-	protein_coding	1.0517	2.07298	1	1	2.76907	1.71737	2.28835	5.81668
ENST00000491177.1_1	S100A13	S100A13-206	chr1:153591284-153603836	-	processed_transcript	1.05132	2.07243	1	1	2.95617	1.90484	2.74468	6.76058
ENST00000449480.5_3	UCHL5	UCHL5-212	chr1:192985124-192993070	-	protein_coding	1.05122	2.07228	1	1	1.05122	0	0	1.07228
ENST00000595661.5_1	ZNF473	ZNF473-205	chr19:50528979-50552033	+	protein_coding	1.05098	2.07193	1	1	1.05167	0.000698095	0.000484	1.07293
ENST00000422782.2_1	MMADHC	MMADHC-202	chr2:150426186-150444292	-	protein_coding	1.05092	2.07185	1	1	2.96137	1.91045	2.75926	6.78862
ENST00000369409.9_2	PHGDH	PHGDH-202	chr1:120254557-120286835	+	protein_coding	1.05045	2.07118	1	1	1.05045	0	0	1.07118
ENST00000421806.3_4	LCOR	LCOR-205	chr10:98592055-98755716	+	protein_coding	1.05035	2.07104	1	1	2.89443	1.84408	2.59024	6.43552
ENST00000446375.1_2	DPY19L1	DPY19L1-203	chr7:34985295-35013217	-	protein_coding	1.05025	2.07089	1	1	1.44771	0.397466	0.317192	1.72776
ENST00000440570.5_1	MIR503HG	MIR503HG-202	chrX:133677367-133680662	-	lincRNA	1.04898	2.06907	1	1	2.22708	1.17811	1.26279	3.68187
ENST00000506171.1_1	DLC1	DLC1-205	chr8:13071776-13133819	-	processed_transcript	1.04836	2.06817	1	1	2.5379	1.48955	1.80801	4.80745
ENST00000426302.1_1	U73166.1	U73166.1-203	chr3:50298665-50300744	+	lincRNA	1.04834	2.06814	1	1	1.04834	0	0	1.06814
ENST00000374672.4_2	KLF4	KLF4-201	chr9:110247133-110251927	-	protein_coding	1.04827	2.06805	1	1	2.26643	1.21816	1.32649	3.8113
ENST00000383694.3_1	FILIP1L	FILIP1L-203	chr3:99566767-99595047	-	protein_coding	1.048	2.06766	1	1	3.55108	2.50308	4.66895	10.7215
ENST00000464789.2_1	SUPT7L	SUPT7L-205	chr2:27875937-27886506	-	protein_coding	1.04795	2.06759	1	1	1.04795	0	0	1.06759
ENST00000425897.2_1	MARK2	MARK2-206	chr11:63662676-63676709	+	protein_coding	1.04794	2.06757	1	1	3.25645	2.20851	3.62199	8.55628
ENST00000217233.7_1	TRIB3	TRIB3-201	chr20:361261-378203	+	protein_coding	1.04757	2.06705	1	1	3.51942	2.47184	4.54753	10.467
ENST00000468895.5_1	GNAS	GNAS-227	chr20:57463914-57484630	+	processed_transcript	1.04756	2.06703	1	1	1.04756	0	0	1.06703
ENST00000300278.8_1	SON	SON-201	chr21:34915370-34932973	+	protein_coding	1.04729	2.06665	1	1	2.59793	1.55064	1.92947	5.05418
ENST00000544848.2_1	H2AFJ	H2AFJ-203	chr12:14927317-14927960	+	protein_coding	1.04664	2.06571	1	1	4.95606	3.90943	14.0264	30.0401
ENST00000465938.5_1	DCUN1D2	DCUN1D2-207	chr13:114128512-114138505	-	protein_coding	1.04593	2.0647	1	1	1.32216	0.27623	0.211026	1.5004
ENST00000623767.1_1	AC010335.3	AC010335.3-201	chr19:18559085-18559615	-	TEC	1.04566	2.06431	1	1	1.44184	0.39618	0.316019	1.71667
ENST00000429205.6_1	SENP3	SENP3-202	chr17:7465543-7475287	+	protein_coding	1.04562	2.06426	1	1	1.04562	0	0	1.06426
ENST00000490296.1_1	PCGF6	PCGF6-203	chr10:105062884-105110838	-	processed_transcript	1.04541	2.06395	1	1	1.89841	0.853006	0.806261	2.72803
ENST00000335290.10_1	WDR25	WDR25-201	chr14:100842831-100996640	+	protein_coding	1.04506	2.06346	1	1	1.14215	0.0970822	0.069608	1.20709
ENST00000483954.1_1	ATXN1	ATXN1-207	chr6:16667199-16761687	-	processed_transcript	1.04423	2.06226	1	1	1.85002	0.805793	0.748107	2.60505
ENST00000295754.9_1	TGFBR2	TGFBR2-201	chr3:30647994-30735626	+	protein_coding	1.04404	2.062	1	1	6.26713	5.22309	36.3513	76.0184
ENST00000620254.4_1	CYFIP2	CYFIP2-222	chr5:156693091-156820232	+	protein_coding	1.04402	2.06197	1	1	1.16981	0.125793	0.091107	1.24983
ENST00000370282.7_1	TMED5	TMED5-202	chr1:93615299-93646285	-	protein_coding	1.04384	2.06171	1	1	3.4135	2.36966	4.16819	9.65532
ENST00000582401.5_1	TXNIP	TXNIP-204	chr1:145438469-145442635	+	protein_coding	1.04351	2.06124	1	1	4.42686	3.38335	9.43495	20.5089
ENST00000475824.5_1	SLC50A1	SLC50A1-206	chr1:155107867-155110570	+	processed_transcript	1.0434	2.06108	1	1	1.09211	0.0487119	0.034341	1.13186
ENST00000268699.8_3	GAS8	GAS8-201	chr16:90089008-90111379	+	protein_coding	1.04308	2.06063	1	1	1.11283	0.0697517	0.049536	1.1627
ENST00000424390.1_1	PRDX1	PRDX1-204	chr1:45980179-45988719	-	protein_coding	1.04298	2.06048	1	1	2.95113	1.90815	2.75328	6.73357
ENST00000612655.4_1	POLR2E	POLR2E-211	chr19:1087644-1095379	-	protein_coding	1.0428	2.06023	1	1	3.31641	2.27361	3.83532	8.96185
ENST00000473835.6_1	U2SURP	U2SURP-208	chr3:142720381-142779388	+	protein_coding	1.04246	2.05973	1	1	3.29156	2.2491	3.75386	8.79169
ENST00000373980.8_1	PRKG1	PRKG1-203	chr10:52833934-54058110	+	protein_coding	1.04211	2.05923	1	1	2.79336	1.75126	2.36652	5.93244
ENST00000419119.1_1	FIGNL1	FIGNL1-203	chr7:50512840-50517422	-	protein_coding	1.04171	2.05866	1	1	1.80645	0.764742	0.699066	2.49781
ENST00000586770.5_1	EML2	EML2-207	chr19:46129963-46142362	-	protein_coding	1.04123	2.05798	1	1	1.35678	0.315555	0.24449	1.56113
ENST00000368220.1_1	CRABP2	CRABP2-201	chr1:156670667-156675608	-	protein_coding	1.04081	2.05738	1	1	1.13537	0.0945658	0.067744	1.19675
ENST00000603052.1_1	AC068491.3	AC068491.3-201	chr2:112024445-112025050	-	lincRNA	1.04057	2.05704	1	1	2.97979	1.93922	2.83498	6.88872
ENST00000295899.9_1	THOC7	THOC7-201	chr3:63819546-63849579	-	protein_coding	1.04056	2.05703	1	1	3.64464	2.60407	5.08001	11.5068
ENST00000429071.5_1	IFRD1	IFRD1-205	chr7:112090513-112098391	+	protein_coding	1.04046	2.05688	1	1	2.52577	1.48531	1.79978	4.7588
ENST00000336415.8_1	CEP170	CEP170-201	chr1:243288466-243364116	-	protein_coding	1.0403	2.05665	1	1	3.82958	2.78928	5.91285	13.2173
ENST00000610959.4_1	PI4KAP1	PI4KAP1-201	chr22:20383513-20387658	-	processed_transcript	1.04024	2.05657	1	1	1.30431	0.264067	0.200859	1.46965
ENST00000318607.9_1	PABPC1	PABPC1-201	chr8:101715144-101734940	-	protein_coding	1.04011	2.05638	1	1	6.65999	5.61989	48.1761	100.125
ENST00000450302.2_1	ZNF92	ZNF92-204	chr7:64838794-64865994	+	protein_coding	1.03994	2.05614	1	1	1.03994	0	0	1.05614
ENST00000361247.8_2	ARHGEF2	ARHGEF2-203	chr1:155916645-155948318	-	protein_coding	1.03967	2.05575	1	1	2.39137	1.3517	1.55213	4.24656
ENST00000590508.5_3	ZSWIM4	ZSWIM4-202	chr19:13915875-13942088	+	protein_coding	1.03933	2.05527	1	1	1.53936	0.500035	0.414248	1.90666
ENST00000592967.5_3	SPC24	SPC24-207	chr19:11256698-11266441	-	protein_coding	1.03918	2.05506	1	1	1.03918	0	0	1.05506
ENST00000379649.5_1	UFM1	UFM1-202	chr13:38923988-38935262	+	protein_coding	1.03872	2.0544	1	1	1.52719	0.488477	0.402963	1.88224
ENST00000442011.6_1	TGFBI	TGFBI-201	chr5:135364584-135399506	+	protein_coding	1.03866	2.05432	1	1	8.85588	7.81722	224.537	462.325
ENST00000369236.5_1	GFRA1	GFRA1-203	chr10:117816436-118031794	-	protein_coding	1.03861	2.05424	1	1	2.9784	1.93979	2.83651	6.88112
ENST00000473170.5_1	GIGYF2	GIGYF2-230	chr2:233630002-233633084	+	processed_transcript	1.03851	2.0541	1	1	1.63663	0.59812	0.513743	2.10938
ENST00000542474.5_1	EMP1	EMP1-210	chr12:13349660-13364454	+	protein_coding	1.03773	2.05299	1	1	4.21051	3.17279	8.01788	17.5136
ENST00000552688.5_1	CS	CS-233	chr12:56676211-56694092	-	protein_coding	1.03759	2.05279	1	1	2.20719	1.1696	1.24949	3.61775
ENST00000481652.1_1	PHTF1	PHTF1-210	chr1:114242497-114248603	-	processed_transcript	1.03734	2.05244	1	1	1.56068	0.523339	0.437278	1.94993
ENST00000478075.1_1	CALD1	CALD1-218	chr7:134625892-134629302	+	processed_transcript	1.03706	2.05205	1	1	1.82122	0.784152	0.72208	2.53379
ENST00000531691.5_1	TXNRD1	TXNRD1-223	chr12:104680703-104709679	+	protein_coding	1.03691	2.05183	1	1	1.82185	0.784937	0.723017	2.53535
ENST00000243562.13_1	LTBP4	LTBP4-202	chr19:41115652-41135722	+	protein_coding	1.03647	2.0512	1	1	1.37795	0.341483	0.267058	1.59899
ENST00000324331.10_1	FARS2	FARS2-202	chr6:5261277-5771662	+	protein_coding	1.03634	2.05102	1	1	1.48681	0.45047	0.366485	1.80269
ENST00000580398.1_2	SUZ12	SUZ12-204	chr17:30264086-30327668	+	protein_coding	1.03631	2.05097	1	1	2.95789	1.92158	2.78837	6.76985
ENST00000270162.6_1	SIK1	SIK1-201	chr21:44834395-44847008	-	protein_coding	1.03584	2.05031	1	1	1.82033	0.784486	0.722479	2.53162
ENST00000480733.1_1	STAG1	STAG1-206	chr3:136236885-136471208	-	protein_coding	1.03564	2.05002	1	1	2.32062	1.28498	1.43678	3.99547
ENST00000441917.6_1	ANAPC5	ANAPC5-204	chr12:121746160-121785686	-	protein_coding	1.03545	2.04975	1	1	1.7198	0.684353	0.606981	2.29391
ENST00000413393.5_1	MAPRE2	MAPRE2-202	chr18:32556892-32723430	+	protein_coding	1.03513	2.0493	1	1	2.50535	1.47022	1.77063	4.67786
ENST00000420903.5_1	NONO	NONO-206	chrX:70503503-70514152	+	protein_coding	1.03425	2.04805	1	1	1.66843	0.634177	0.552052	2.17868
ENST00000458076.5_1	IFNGR1	IFNGR1-203	chr6:137524636-137540586	-	protein_coding	1.03411	2.04785	1	1	1.03411	0	0	1.04785
ENST00000366890.5_1	TAF1A	TAF1A-203	chr1:222731244-222763127	-	protein_coding	1.03403	2.04774	1	1	1.03403	0	0	1.04774
ENST00000392782.5_3	BAZ2B	BAZ2B-203	chr2:160175490-160473080	-	protein_coding	1.0336	2.04713	1	1	2.3791	1.3455	1.54118	4.20212
ENST00000330794.8_1	TMEM173	TMEM173-201	chr5:138855549-138862375	-	protein_coding	1.03241	2.04543	1	1	3.23181	2.1994	3.5929	8.39447
ENST00000584643.1_1	AC005838.2	AC005838.2-201	chr17:15434087-15434403	-	lincRNA	1.03216	2.04508	1	1	2.3532	1.32104	1.49847	4.10958
ENST00000371225.3_1	TACSTD2	TACSTD2-201	chr1:59041095-59043445	-	protein_coding	1.03215	2.04507	1	1	1.55588	0.523729	0.437666	1.94013
ENST00000556253.6_1	APOPT1	APOPT1-215	chr14:104029324-104056721	+	protein_coding	1.03192	2.04474	1	1	1.09461	0.0626937	0.044414	1.13555
ENST00000497281.5_1	G6PD	G6PD-210	chrX:153763290-153774324	-	processed_transcript	1.03177	2.04453	1	1	1.29148	0.259709	0.197237	1.44779
ENST00000503111.5_1	PIGG	PIGG-205	chr4:493029-516631	+	protein_coding	1.03065	2.04295	1	1	1.32362	0.292968	0.225158	1.50293
ENST00000406733.1_1	TBC1D22A	TBC1D22A-205	chr22:47169824-47569735	+	protein_coding	1.0304	2.04259	1	1	1.10253	0.0721346	0.051271	1.14731
ENST00000558575.1_1	LINC01220	LINC01220-201	chr14:75761110-75763341	+	lincRNA	1.03004	2.04208	1	1	1.34391	0.313869	0.243037	1.53838
ENST00000585809.5_2	WDR18	WDR18-202	chr19:984271-994569	+	protein_coding	1.02991	2.0419	1	1	2.01848	0.988572	0.98422	3.05157
ENST00000532932.5_1	LTBP3	LTBP3-221	chr11:65306290-65316390	-	protein_coding	1.02956	2.04141	1	1	2.71287	1.68331	2.21164	5.55627
ENST00000458258.5_1	PTBP3	PTBP3-207	chr9:114979996-115095306	-	protein_coding	1.02898	2.04058	1	1	1.02898	0	0	1.04058
ENST00000534628.1_1	NEU3	NEU3-207	chr11:74699989-74706088	+	protein_coding	1.02894	2.04053	1	1	1.61526	0.586318	0.50141	2.06367
ENST00000380097.7_1	TRIM6	TRIM6-202	chr11:5617886-5634182	+	protein_coding	1.02854	2.03996	1	1	1.21388	0.185334	0.13708	1.3196
ENST00000564288.5_2	MACF1	MACF1-231	chr1:39669918-39952849	+	protein_coding	1.02854	2.03995	1	1	2.65501	1.62648	2.08758	5.29851
ENST00000504830.5_4	ADAMTS12	ADAMTS12-203	chr5:33523640-33892297	-	protein_coding	1.02835	2.03969	1	1	4.00503	2.97668	6.87173	15.0559
ENST00000575884.1_1	PAM16	PAM16-212	chr16:4395291-4395979	-	processed_transcript	1.02821	2.0395	1	1	1.25778	0.229565	0.172481	1.39127
ENST00000512821.5_1	CD164	CD164-210	chr6:109689024-109703613	-	protein_coding	1.02814	2.0394	1	1	1.02814	0	0	1.0394
ENST00000432921.5_1	ARHGAP5	ARHGAP5-204	chr14:32546495-32624344	+	protein_coding	1.02736	2.03829	1	1	1.06465	0.037288	0.026183	1.09166
ENST00000519253.5_2	PCM1	PCM1-212	chr8:17780537-17885312	+	protein_coding	1.02601	2.03639	1	1	3.54872	2.52271	4.74659	10.7023
ENST00000449045.7_2	PPT1	PPT1-205	chr1:40538410-40562932	-	protein_coding	1.02533	2.03542	1	1	2.41191	1.38659	1.61459	4.32179
ENST00000466214.1_1	IGF2BP2	IGF2BP2-207	chr3:185531843-185538891	-	processed_transcript	1.02531	2.03539	1	1	1.45749	0.432179	0.34927	1.7463
ENST00000581621.1_1	AC016876.2	AC016876.2-201	chr17:7476144-7485342	+	processed_transcript	1.02524	2.03529	1	1	3.37065	2.34541	4.08205	9.34347
ENST00000441400.5_2	AFF3	AFF3-212	chr2:100623711-100721889	-	protein_coding	1.02518	2.03521	1	1	1.04564	0.0204617	0.014284	1.06428
ENST00000392668.8_1	ETS1	ETS1-202	chr11:128328660-128457453	-	protein_coding	1.02488	2.03479	1	1	2.1981	1.17322	1.25514	3.58874
ENST00000388854.7_1	TXNRD1	TXNRD1-202	chr12:104680460-104744083	+	protein_coding	1.0247	2.03453	1	1	1.78514	0.760449	0.694018	2.44653
ENST00000437455.2_1	TSC22D1	TSC22D1-202	chr13:45112858-45114169	-	processed_transcript	1.02432	2.03399	1	1	2.83483	1.81052	2.50768	6.1346
ENST00000504392.5_1	ACSF2	ACSF2-207	chr17:48503579-48552031	+	protein_coding	1.0243	2.03397	1	1	1.53413	0.509833	0.423885	1.89613
ENST00000492709.5_1	HM13	HM13-220	chr20:30125998-30157370	+	processed_transcript	1.02429	2.03395	1	1	1.48882	0.46453	0.379868	1.80659
ENST00000535264.5_1	PPWD1	PPWD1-214	chr5:64859066-64883368	+	protein_coding	1.02415	2.03376	1	1	1.4663	0.442152	0.358629	1.76312
ENST00000562336.5_1	COX4I1	COX4I1-203	chr16:85833299-85840650	+	protein_coding	1.0239	2.03341	1	1	2.25186	1.22796	1.34236	3.76297
ENST00000547587.5_1	PFKM	PFKM-210	chr12:48516430-48539887	+	protein_coding	1.02366	2.03307	1	1	3.17336	2.1497	3.43737	8.02147
ENST00000508783.5_1	RPS3A	RPS3A-207	chr4:152020792-152024156	+	protein_coding	1.02362	2.03301	1	1	1.02362	0	0	1.03301
ENST00000565445.5_1	AMFR	AMFR-206	chr16:56436898-56458907	-	protein_coding	1.02345	2.03278	1	1	1.5728	0.54935	0.463426	1.97482
ENST00000452087.5_3	NUCB1	NUCB1-207	chr19:49403580-49422001	+	protein_coding	1.02319	2.03241	1	1	1.69453	0.671338	0.592549	2.23671
ENST00000536438.5_1	FKBP5	FKBP5-202	chr6:35541362-35696360	-	protein_coding	1.02243	2.03134	1	1	1.02243	0	0	1.03134
ENST00000337003.4_1	USMG5	USMG5-202	chr10:105148807-105156223	-	protein_coding	1.02155	2.0301	1	1	2.39709	1.37554	1.59464	4.26738
ENST00000261497.8_1	USP22	USP22-201	chr17:20902906-20946352	-	protein_coding	1.02139	2.02987	1	1	5.86619	4.8448	27.7363	57.3309
ENST00000461101.1_1	MTHFD2L	MTHFD2L-208	chr4:75023835-75027970	+	processed_transcript	1.021	2.02932	1	1	1.35628	0.33528	0.261622	1.56024
ENST00000439915.1_1	ATAD2B	ATAD2B-204	chr2:24092540-24149935	-	protein_coding	1.01998	2.02789	1	1	1.01998	0	0	1.02789
ENST00000519564.1_1	ZNF454	ZNF454-202	chr5:178368224-178393218	+	protein_coding	1.0199	2.02778	1	1	1.03904	0.019134	0.013351	1.05486
ENST00000273342.8_1	COL8A1	COL8A1-202	chr3:99357440-99515577	+	protein_coding	1.01964	2.02742	1	1	5.27175	4.2521	18.055	37.6326
ENST00000266517.8_4	ETNK1	ETNK1-201	chr12:22778009-22843599	+	protein_coding	1.01861	2.02596	1	1	3.36144	2.34283	4.07298	9.27764
ENST00000473076.1_1	DHX9	DHX9-202	chr1:182850420-182856882	+	processed_transcript	1.01839	2.02566	1	1	1.01839	0	0	1.02566
ENST00000416247.3_1	SMIM13	SMIM13-202	chr6:11094266-11138966	+	protein_coding	1.01725	2.02406	1	1	2.97205	1.9548	2.87662	6.84649
ENST00000526145.6_2	ETS1	ETS1-204	chr11:128330139-128392096	-	protein_coding	1.01723	2.02403	1	1	5.59025	4.57302	22.8021	47.1762
ENST00000233156.8_2	TFPI	TFPI-201	chr2:188328988-188419219	-	protein_coding	1.01696	2.02365	1	1	4.23716	3.2202	8.31918	17.8587
ENST00000465297.5_1	AOX1	AOX1-205	chr2:201473943-201535595	+	processed_transcript	1.01577	2.02198	1	1	1.09851	0.0827394	0.059027	1.14133
ENST00000458126.6_1	CDKN3	CDKN3-205	chr14:54863718-54886936	+	protein_coding	1.01566	2.02183	1	1	2.27251	1.25685	1.38973	3.83162
ENST00000550527.5_1	APAF1	APAF1-209	chr12:99042131-99129204	+	protein_coding	1.01563	2.02179	1	1	2.59722	1.58159	1.99299	5.05119
ENST00000526060.5_3	SYVN1	SYVN1-206	chr11:64894754-64901900	-	protein_coding	1.01544	2.02151	1	1	2.43529	1.41985	1.67558	4.40872
ENST00000535549.5_1	ETS1	ETS1-208	chr11:128328656-128392205	-	protein_coding	1.01535	2.0214	1	1	4.17274	3.15739	7.92213	17.0352
ENST00000382368.7_3	FBXL18	FBXL18-201	chr7:5520189-5553429	-	protein_coding	1.01499	2.02089	1	1	1.39171	0.376718	0.298385	1.62389
ENST00000389658.3_1	LAMA1	LAMA1-201	chr18:6941743-7117813	-	protein_coding	1.01488	2.02074	1	1	1.36498	0.350103	0.274652	1.57573
ENST00000559244.5_3	MORF4L1	MORF4L1-213	chr15:79170120-79183915	+	protein_coding	1.01474	2.02054	1	1	2.08951	1.07477	1.10638	3.25603
ENST00000409988.7_1	SPATS2L	SPATS2L-209	chr2:201170874-201343252	+	protein_coding	1.01439	2.02005	1	1	1.28815	0.273758	0.208953	1.44215
ENST00000308284.10_3	SEC16B	SEC16B-201	chr1:177898281-177939050	-	protein_coding	1.01424	2.01983	1	1	1.12835	0.114119	0.082314	1.18609
ENST00000421037.1_1	MARCH7	MARCH7-205	chr2:160569018-160599722	+	protein_coding	1.01422	2.01981	1	1	1.40013	0.385907	0.306681	1.63925
ENST00000478624.1_1	NAALADL2	NAALADL2-205	chr3:174158768-174177567	+	processed_transcript	1.01403	2.01955	1	1	1.17069	0.156657	0.114701	1.2512
ENST00000579891.5_2	THOC1	THOC1-207	chr18:216486-246433	-	protein_coding	1.01371	2.0191	1	1	2.42518	1.41147	1.66008	4.37096
ENST00000244519.6_1	BTN3A3	BTN3A3-201	chr6:26440700-26453643	+	protein_coding	1.0133	2.01852	1	1	1.20013	0.186835	0.138264	1.29761
[truncated: 3,324 more rows]

## Sheet: down sample 1 vs sample 0
#log2FC <= -0.585 #p-value cut-off <= 1.00 #q-value cut-off <= 1.00 #Transcript biotype: processed_transcript,lincRNA,3prime_overlapping_ncrna,antisense,non_coding,sense_intronic,sense_overlapping,TEC,known_ncrna,macro_lncRNA,bidirectional_promoter_lncrna,ncRNA,lncRNA,protein_coding #Condition pair: down sample 1 vs sample 0 Column A: Track_id, The database name in transcript level. Column B: Gen…
Annotation						DE Statistic				FPKM
Track_id	Gene_Name	Trans_Name	Locus	Strand	Trans_Type	log2FC	Fold_Change	p_value	q_value	R-1_FPKM	K-1_FPKM	K-1	R-1
ENST00000512690.5_1	RPS3A	RPS3A-210	chr4:152020791-152025789	+	protein_coding	-6.69706	0.00963792	1	1	0	6.69706	102.757	0
ENST00000540494.5_1	PDIA6	PDIA6-207	chr2:10923519-10952965	-	protein_coding	-6.25083	0.0131314	1	1	0.0955005	6.34633	80.3649	0.068436
ENST00000613132.4_1	IGFBP3	IGFBP3-210	chr7:45951850-45960739	-	protein_coding	-6.12418	0.0143364	1	1	0.439738	6.56391	93.6096	0.356358
ENST00000266027.9_1	GNAI2	GNAI2-201	chr3:50268208-50296771	+	protein_coding	-6.08525	0.0147285	1	1	0	6.08525	66.8958	0
ENST00000360051.7_1	SEPT2	SEPT2-201	chr2:242254704-242293439	+	protein_coding	-5.43209	0.023162	1	1	0.71379	6.14588	69.8101	0.640107
ENST00000427487.5_3	HDLBP	HDLBP-215	chr2:242178094-242186279	-	protein_coding	-5.42505	0.0232754	1	1	0.479549	5.9046	58.9048	0.394308
ENST00000602662.1_3	MINOS1-NBL1	MINOS1-NBL1-204	chr1:19923473-19984549	+	protein_coding	-5.18756	0.0274403	1	1	0.0821112	5.26967	37.577	0.058566
ENST00000593587.5_1	HNRNPUL1	HNRNPUL1-205	chr19:41770984-41812830	+	protein_coding	-5.18642	0.027462	1	1	0.143119	5.32954	39.2116	0.10429
ENST00000547250.5_1	ATP5B	ATP5B-202	chr12:57032890-57037717	-	processed_transcript	-5.07498	0.0296673	1	1	0	5.07498	32.7071	0
ENST00000374530.7_2	PALM2-AKAP2	PALM2-AKAP2-202	chr9:112542589-112934792	+	protein_coding	-5.06514	0.0298703	1	1	0.410039	5.47518	43.483	0.328722
ENST00000544884.5_1	KIAA0100	KIAA0100-203	chr17:26941896-26972472	-	protein_coding	-4.98246	0.0316323	1	1	0	4.98246	30.6132	0
ENST00000451682.5_1	ARPC1B	ARPC1B-211	chr7:98972353-98992399	+	protein_coding	-4.88524	0.0338374	1	1	1.0528	5.93804	60.3096	1.07456
ENST00000434555.6_1	B4GALT2	B4GALT2-204	chr1:44445108-44456840	+	protein_coding	-4.82463	0.0352892	1	1	0	4.82463	27.3373	0
ENST00000538132.1_1	AHCY	AHCY-205	chr20:32868076-32899608	-	protein_coding	-4.79987	0.0359	1	1	0	4.79987	26.8552	0
ENST00000458695.6_1	RBBP4	RBBP4-206	chr1:33116957-33145641	+	protein_coding	-4.76328	0.0368223	1	1	0.0373443	4.80062	26.8696	0.026223
ENST00000453024.5_1	CTNNB1	CTNNB1-210	chr3:41240936-41281227	+	protein_coding	-4.74851	0.037201	1	1	0.224829	4.97334	30.4142	0.168639
ENST00000630084.2_1	FHL1	FHL1-230	chrX:135230737-135292416	+	protein_coding	-4.68681	0.0388267	1	1	0.0704113	4.75722	26.0436	0.050016
ENST00000280258.5_1	PRSS23	PRSS23-201	chr11:86511282-86522275	+	protein_coding	-4.6837	0.0389105	1	1	0.37387	5.05757	32.3027	0.295824
ENST00000373856.7_1	NONO	NONO-203	chrX:70503440-70520119	+	protein_coding	-4.67693	0.0390933	1	1	1.025	5.70193	51.0539	1.03496
ENST00000610363.4_1	NOMO1	NOMO1-207	chr16:14927675-14990002	+	protein_coding	-4.66841	0.0393251	1	1	0.283635	4.95204	29.9537	0.217258
ENST00000640465.1_1	ZC3H11A	ZC3H11A-215	chr1:203784033-203823246	+	processed_transcript	-4.58846	0.0415658	1	1	0.017959	4.60642	23.3596	0.012526
ENST00000394934.4_1	PSAP	PSAP-201	chr10:73576056-73611082	-	protein_coding	-4.5818	0.0417581	1	1	0	4.5818	22.9475	0
ENST00000503303.1_1	CANX	CANX-207	chr5:179153706-179156650	+	processed_transcript	-4.51984	0.0435907	1	1	0.406481	4.92632	29.4067	0.325449
ENST00000424646.6_1	NR3C1	NR3C1-206	chr5:142659132-142780417	-	protein_coding	-4.51848	0.0436317	1	1	0	4.51848	21.9191	0
ENST00000522542.5_1	YWHAZ	YWHAZ-219	chr8:101932057-101960390	-	protein_coding	-4.47931	0.0448325	1	1	2.62931	7.10862	137.009	5.1873
ENST00000616868.1_1	SULF1	SULF1-223	chr8:70405028-70554531	+	protein_coding	-4.43213	0.046323	1	1	0	4.43213	20.5875	0
ENST00000575801.5_2	NXN	NXN-210	chr17:702553-767351	-	protein_coding	-4.40099	0.0473337	1	1	0	4.40099	20.1266	0
ENST00000480861.5_1	IMPDH1	IMPDH1-210	chr7:128032904-128045996	-	protein_coding	-4.38247	0.0479453	1	1	0	4.38247	19.8571	0
ENST00000587994.5_1	ACAA2	ACAA2-205	chr18:47309875-47340323	-	protein_coding	-4.3761	0.0481572	1	1	0	4.3761	19.7653	0
ENST00000537526.6_1	USP22	USP22-206	chr17:20902910-20947073	-	protein_coding	-4.35972	0.0487073	1	1	0	4.35972	19.5308	0
ENST00000410079.7_1	DYNC1I2	DYNC1I2-207	chr2:172543981-172604499	+	protein_coding	-4.35255	0.0489499	1	1	0.671478	5.02403	31.5374	0.592704
ENST00000569253.5_3	RIPOR1	RIPOR1-221	chr16:67571376-67576568	+	protein_coding	-4.33005	0.0497193	1	1	0	4.33005	19.1129	0
ENST00000565835.5_1	ATP6V0D1	ATP6V0D1-211	chr16:67472224-67514982	-	protein_coding	-4.32094	0.0500343	1	1	0.652555	4.97349	30.4174	0.57195
ENST00000495891.1_1	TIPARP	TIPARP-206	chr3:156398955-156424539	+	protein_coding	-4.27334	0.0517125	1	1	0.0639985	4.33734	19.2148	0.045359
ENST00000541124.5_1	PSME3	PSME3-203	chr17:40985159-40995775	+	protein_coding	-4.21255	0.053938	1	1	0.214707	4.42726	20.5148	0.160468
ENST00000424236.5_1	DCTN4	DCTN4-201	chr5:150088310-150138082	-	protein_coding	-4.20504	0.0542196	1	1	0	4.20504	17.4435	0
ENST00000368678.8_1	FYN	FYN-204	chr6:111982489-112194633	-	protein_coding	-4.16407	0.0557816	1	1	0	4.16407	16.927	0
ENST00000396290.1_1	ID2	ID2-203	chr2:8822113-8824581	+	protein_coding	-4.15026	0.0563179	1	1	2.31254	6.4628	87.2059	3.96757
ENST00000370050.9_1	TMEM30A	TMEM30A-202	chr6:75963329-75982616	-	protein_coding	-4.13596	0.056879	1	1	0.133517	4.26948	18.2859	0.096965
ENST00000471486.5_1	EIF3I	EIF3I-203	chr1:32688038-32694415	+	processed_transcript	-4.13188	0.0570402	1	1	0.412611	4.54449	22.3361	0.331093
ENST00000354558.7_1	CKAP5	CKAP5-202	chr11:46765090-46842808	-	protein_coding	-4.12625	0.0572629	1	1	0	4.12625	16.4633	0
ENST00000518809.5_2	TACC1	TACC1-205	chr8:38677850-38708293	+	protein_coding	-4.10545	0.0580945	1	1	0.00167688	4.10713	16.2334	0.001163
ENST00000418904.5_1	VOPP1	VOPP1-204	chr7:55539896-55620545	-	protein_coding	-4.10488	0.0581178	1	1	0.179245	4.28412	18.4827	0.132291
ENST00000469263.5_1	SLC7A8	SLC7A8-206	chr14:23594511-23652850	-	protein_coding	-4.09856	0.0583729	1	1	0.001429	4.09999	16.1482	0.000991
ENST00000552521.5_1	TWF1	TWF1-211	chr12:44187526-44200090	-	protein_coding	-4.09215	0.0586326	1	1	0.148874	4.24103	17.9093	0.108704
ENST00000409727.5_1	CHMP3	CHMP3-204	chr2:86731651-86790497	-	protein_coding	-4.08173	0.0590578	1	1	0.747081	4.82881	27.4195	0.678394
ENST00000588734.5_1	TK1	TK1-203	chr17:76170202-76183314	-	protein_coding	-4.08043	0.0591111	1	1	1.00585	5.08628	32.9721	1.00812
ENST00000326335.8_1	CUL4A	CUL4A-201	chr13:113863008-113919386	+	protein_coding	-4.03968	0.0608043	1	1	0.385022	4.42471	20.4768	0.30588
ENST00000250405.9_2	BCL2L2	BCL2L2-201	chr14:23775971-23780968	+	protein_coding	-4.01871	0.0616949	1	1	0.292751	4.31146	18.8554	0.224974
ENST00000396741.3_1	CYTH3	CYTH3-202	chr7:6201407-6312275	-	protein_coding	-4.00372	0.0623388	1	1	0.073653	4.07738	15.8816	0.052378
ENST00000448526.6_1	CDKN1A	CDKN1A-204	chr6:36644267-36655114	+	protein_coding	-4.0031	0.0623659	1	1	0.277231	4.28033	18.4316	0.211867
ENST00000398484.6_1	FGFRL1	FGFRL1-202	chr4:1003767-1020679	+	protein_coding	-4.00253	0.0623907	1	1	0	4.00253	15.028	0
ENST00000352187.5_1	SLC43A3	SLC43A3-201	chr11:57174429-57195053	-	protein_coding	-3.98983	0.0629421	1	1	0	3.98983	14.8876	0
ENST00000614640.4_1	MSRB3	MSRB3-212	chr12:65672767-65860678	+	protein_coding	-3.97406	0.0636339	1	1	0	3.97406	14.7149	0
ENST00000570445.5_1	HMOX2	HMOX2-206	chr16:4526460-4558198	+	protein_coding	-3.96575	0.0640014	1	1	0	3.96575	14.6247	0
ENST00000539644.5_1	ZNF664	ZNF664-207	chr12:124457670-124499969	+	protein_coding	-3.96245	0.064148	1	1	0.259324	4.22178	17.6587	0.196918
ENST00000482950.5_2	SLC4A2	SLC4A2-212	chr7:150758304-150761778	+	protein_coding	-3.94921	0.0647396	1	1	0.0478134	3.99702	14.967	0.033697
ENST00000551466.1_2	LRP10	LRP10-204	chr14:23344345-23349601	+	protein_coding	-3.91968	0.0660784	1	1	0.629905	4.54958	22.4186	0.547463
ENST00000537883.5_1	QKI	QKI-210	chr6:163876363-163992133	+	protein_coding	-3.86959	0.0684127	1	1	0	3.86959	13.6172	0
ENST00000311337.10_1	GNPDA1	GNPDA1-201	chr5:141380234-141392596	-	protein_coding	-3.86558	0.0686031	1	1	0.0490843	3.91467	14.0811	0.034608
ENST00000527548.5_3	FAU	FAU-205	chr11:64888103-64889585	-	protein_coding	-3.86371	0.0686923	1	1	0.409034	4.27274	18.3296	0.327796
ENST00000302763.11_1	CTNNA1	CTNNA1-201	chr5:138089112-138270723	+	protein_coding	-3.84844	0.0694231	1	1	1.95795	5.80639	54.9625	2.88509
ENST00000590261.5_2	ILF3	ILF3-219	chr19:10781282-10800522	+	protein_coding	-3.83481	0.0700819	1	1	0.295229	4.13004	16.5092	0.22708
ENST00000510191.5_2	LARS	LARS-212	chr5:145493474-145562186	-	protein_coding	-3.7984	0.0718732	1	1	0	3.7984	12.9134	0
ENST00000398774.6_4	PLEC	PLEC-207	chr8:144989321-145018905	-	protein_coding	-3.77673	0.0729612	1	1	1.54715	5.32387	39.054	1.92238
ENST00000616199.4_1	PCGF2	PCGF2-204	chr17:36890151-36906070	-	protein_coding	-3.75863	0.073882	1	1	0.0748137	3.83345	13.2555	0.053225
ENST00000425206.5_1	PSMC2	PSMC2-202	chr7:102984713-103002504	+	protein_coding	-3.74922	0.0743655	1	1	0	3.74922	12.4471	0
ENST00000314146.10_1	ASAH1	ASAH1-202	chr8:17914707-17942494	-	protein_coding	-3.72765	0.0754858	1	1	0.00240297	3.73005	12.2696	0.001667
ENST00000372393.7_1	ASS1	ASS1-203	chr9:133320375-133376642	+	protein_coding	-3.71954	0.0759115	1	1	0.0239394	3.74348	12.3936	0.016732
ENST00000448933.5_1	SEPT8	SEPT8-210	chr5:132091697-132113561	-	protein_coding	-3.71715	0.076037	1	1	0	3.71715	12.1515	0
ENST00000371144.7_1	STAG2	STAG2-202	chrX:123095589-123234752	+	protein_coding	-3.71202	0.0763081	1	1	0.299831	4.01185	15.132	0.231
ENST00000267169.10_1	DIABLO	DIABLO-201	chr12:122692341-122710599	-	protein_coding	-3.70506	0.0766774	1	1	0	3.70506	12.0417	0
ENST00000409374.5_1	MRPL19	MRPL19-203	chr2:75873929-75897879	+	protein_coding	-3.69445	0.0772431	1	1	0	3.69445	11.9461	0
ENST00000281172.9_1	EPS8	EPS8-201	chr12:15773096-15942510	-	protein_coding	-3.6919	0.0773797	1	1	1.06224	4.75414	25.986	1.08817
ENST00000572789.5_1	PHF23	PHF23-206	chr17:7139253-7141577	-	protein_coding	-3.69113	0.0774209	1	1	0.020254	3.71139	12.099	0.014138
ENST00000375208.7_2	EMC1	EMC1-202	chr1:19544642-19578016	-	protein_coding	-3.69028	0.0774665	1	1	0	3.69028	11.9088	0
ENST00000587806.5_1	ELOF1	ELOF1-204	chr19:11663862-11666282	-	protein_coding	-3.68079	0.0779778	1	1	0.430991	4.11178	16.289	0.348159
ENST00000413587.5_3	ERGIC3	ERGIC3-205	chr20:34129879-34144837	+	protein_coding	-3.67963	0.0780407	1	1	0.46114	4.14077	16.6399	0.376629
ENST00000312990.10_1	CDK4	CDK4-202	chr12:58141510-58146230	-	protein_coding	-3.66805	0.0786695	1	1	0	3.66805	11.7114	0
ENST00000409283.6_1	ACVR1	ACVR1-202	chr2:158592961-158663508	-	protein_coding	-3.66316	0.0789367	1	1	0.0796682	3.74283	12.3876	0.056775
ENST00000599345.1_1	MAP2K2	MAP2K2-208	chr19:4101069-4124069	-	processed_transcript	-3.66123	0.0790423	1	1	0.604435	4.26567	18.2351	0.520383
ENST00000620121.4_1	ASXL1	ASXL1-212	chr20:30946216-31025694	+	protein_coding	-3.65793	0.0792234	1	1	0	3.65793	11.6225	0
ENST00000520276.5_1	TRPS1	TRPS1-211	chr8:116426150-116680234	-	protein_coding	-3.65496	0.0793866	1	1	0.0496517	3.70461	12.0376	0.035015
ENST00000354497.4_1	RTN3	RTN3-204	chr11:63449045-63526561	+	protein_coding	-3.65395	0.0794421	1	1	1.34825	5.0022	31.0488	1.54602
ENST00000449081.6_1	KCTD20	KCTD20-204	chr6:36410805-36458154	+	protein_coding	-3.65095	0.0796077	1	1	0	3.65095	11.5616	0
ENST00000369755.3_3	SLK	SLK-202	chr10:105726959-105788991	+	protein_coding	-3.65084	0.0796138	1	1	0.0438974	3.69473	11.9487	0.030895
ENST00000342295.5_2	RBPJ	RBPJ-201	chr4:26321332-26436750	+	protein_coding	-3.64243	0.0800794	1	1	0.438081	4.08051	15.9182	0.354801
ENST00000579584.5_1	MYO1D	MYO1D-206	chr17:30921221-31204162	-	protein_coding	-3.64061	0.0801801	1	1	1.09847	4.73909	25.7059	1.14128
ENST00000538545.6_1	ACTN1	ACTN1-205	chr14:69341576-69445793	-	protein_coding	-3.63658	0.0804046	1	1	2.9772	6.61378	96.9366	6.87455
ENST00000377842.7_1	ACOT7	ACOT7-202	chr1:6324333-6419404	-	protein_coding	-3.62855	0.0808532	1	1	0.104767	3.73332	12.2997	0.075321
ENST00000527886.5_2	TOLLIP	TOLLIP-207	chr11:1295602-1324020	-	protein_coding	-3.61043	0.0818753	1	1	0.254298	3.86473	13.568	0.192755
ENST00000338368.7_3	PRKDC	PRKDC-202	chr8:48686296-48872738	-	protein_coding	-3.59845	0.0825576	1	1	1.89118	5.48963	43.9307	2.70937
ENST00000367897.5_1	PBX1	PBX1-202	chr1:164529060-164816192	+	protein_coding	-3.59664	0.0826614	1	1	0.907338	4.50398	21.6899	0.875582
ENST00000358334.9_1	MYOF	MYOF-201	chr10:95066187-95241951	-	protein_coding	-3.59614	0.0826903	1	1	1.33044	4.92657	29.4121	1.51479
ENST00000356415.5_1	RAP1A	RAP1A-201	chr1:112084840-112255735	+	protein_coding	-3.59541	0.0827318	1	1	0	3.59541	11.0873	0
ENST00000408919.7_1	SH3BP5	SH3BP5-203	chr3:15297157-15382875	-	protein_coding	-3.57516	0.0839014	1	1	1.44269e-06	3.57516	10.9188	1e-06
ENST00000535194.2_1	KLC1	KLC1-209	chr14:104145735-104160384	+	protein_coding	-3.56006	0.0847843	1	1	0	3.56006	10.7946	0
ENST00000610365.4_1	CYFIP1	CYFIP1-203	chr15:22892716-23003602	+	protein_coding	-3.52595	0.0868126	1	1	0.948236	4.47419	21.2262	0.929512
ENST00000331835.9_3	SELENOF	SELENOF-201	chr1:87328128-87380048	-	protein_coding	-3.52489	0.0868764	1	1	0.00717828	3.53207	10.568	0.004988
ENST00000481267.5_1	CD9	CD9-205	chr12:6334152-6347425	+	processed_transcript	-3.51779	0.0873049	1	1	0.124394	3.64219	11.4856	0.09005
ENST00000543621.6_3	DNMBP	DNMBP-203	chr10:101635334-101673839	-	protein_coding	-3.50702	0.0879592	1	1	0.0475384	3.55456	10.7498	0.0335
ENST00000475937.5_1	FOXP1	FOXP1-209	chr3:71005896-71592708	-	protein_coding	-3.50115	0.0883181	1	1	0.0243892	3.52554	10.5157	0.017049
ENST00000395911.5_1	AURKA	AURKA-205	chr20:54944446-54967271	-	protein_coding	-3.49461	0.0887189	1	1	0	3.49461	10.2715	0
ENST00000432458.6_1	DYNC1LI1	DYNC1LI1-204	chr3:32567776-32612350	-	protein_coding	-3.49376	0.0887715	1	1	0	3.49376	10.2649	0
ENST00000377533.7_1	SCRIB	SCRIB-203	chr8:144873096-144897138	-	protein_coding	-3.47744	0.0897814	1	1	0.117128	3.59457	11.0802	0.084574
ENST00000226299.8_1	LAP3	LAP3-201	chr4:17578815-17609591	+	protein_coding	-3.46457	0.0905856	1	1	0.0568804	3.52145	10.4832	0.040214
ENST00000304457.11_1	EXOSC10	EXOSC10-201	chr1:11126675-11159926	-	protein_coding	-3.46205	0.0907442	1	1	0.867008	4.32906	19.0991	0.823877
ENST00000640277.1_1	PSMC2	PSMC2-206	chr7:102995303-103008655	+	protein_coding	-3.45971	0.0908914	1	1	1.34068	4.80039	26.8652	1.53271
ENST00000395711.8_1	SDAD1	SDAD1-203	chr4:76871439-76912090	-	protein_coding	-3.45629	0.0911076	1	1	0	3.45629	9.97604	0
ENST00000503453.5_1	NDUFC1	NDUFC1-204	chr4:140211107-140222574	-	processed_transcript	-3.44446	0.0918575	1	1	0.0427886	3.48725	10.2141	0.030103
ENST00000346623.6_1	ALDH1A3	ALDH1A3-202	chr15:101420080-101456831	+	protein_coding	-3.44286	0.0919593	1	1	0	3.44286	9.87437	0
ENST00000372919.8_1	ANXA7	ANXA7-201	chr10:75135203-75173825	-	protein_coding	-3.44255	0.0919791	1	1	0.0364119	3.47896	10.1499	0.02556
ENST00000381359.5_3	SERF2	SERF2-203	chr15:44069298-44086793	+	protein_coding	-3.42737	0.0929521	1	1	0	3.42737	9.75823	0
ENST00000431933.5_1	DHDDS	DHDDS-208	chr1:26769327-26797785	+	protein_coding	-3.42277	0.0932492	1	1	0	3.42277	9.72396	0
ENST00000413844.3_1	ELOVL1	ELOVL1-202	chr1:43829069-43833745	-	protein_coding	-3.41991	0.093434	1	1	0.548726	3.96863	14.6559	0.462793
ENST00000602795.5_1	NELFCD	NELFCD-213	chr20:57556263-57570188	+	protein_coding	-3.41025	0.0940614	1	1	0.849731	4.25999	18.1595	0.802165
ENST00000485081.5_1	DHX9	DHX9-207	chr1:182846553-182856882	+	processed_transcript	-3.40618	0.0943271	1	1	1.24741	4.6536	24.1694	1.37416
ENST00000253692.11_2	TBC1D5	TBC1D5-201	chr3:17198654-17782399	-	protein_coding	-3.40406	0.0944662	1	1	0.341505	3.74556	12.413	0.267078
ENST00000332245.9_1	KLHDC3	KLHDC3-203	chr6:42981993-42989029	+	protein_coding	-3.40375	0.0944864	1	1	0	3.40375	9.58354	0
ENST00000508376.6_1	APC	APC-207	chr5:112073592-112181753	+	protein_coding	-3.39732	0.0949085	1	1	0	3.39732	9.53647	0
ENST00000356147.3_1	PTPRA	PTPRA-203	chr20:2903853-3019314	+	protein_coding	-3.39564	0.095019	1	1	0	3.39564	9.52421	0
ENST00000506654.5_1	CANX	CANX-212	chr5:179125985-179137063	+	protein_coding	-3.38858	0.0954852	1	1	0.764926	4.15351	16.7963	0.699283
ENST00000344691.8_1	RUNX1	RUNX1-202	chr21:36160098-36260987	-	protein_coding	-3.37395	0.0964582	1	1	0.276846	3.6508	11.5603	0.211543
ENST00000409275.1_1	CAPG	CAPG-202	chr2:85626269-85645555	-	protein_coding	-3.36037	0.0973708	1	1	0.0646194	3.42499	9.74048	0.045809
ENST00000308775.6_1	DAG1	DAG1-201	chr3:49507565-49573048	+	protein_coding	-3.34406	0.0984776	1	1	1.55493	4.89899	28.8361	1.93819
ENST00000444676.5_1	OGDH	OGDH-205	chr7:44646227-44747737	+	protein_coding	-3.33129	0.0993533	1	1	0	3.33129	9.06509	0
ENST00000420057.2_1	VKORC1	VKORC1-206	chr16:31102163-31106954	-	protein_coding	-3.33052	0.0994064	1	1	0	3.33052	9.05971	0
ENST00000617122.1_2	NDUFB1	NDUFB1-207	chr14:92582470-92588153	-	protein_coding	-3.32324	0.0999093	1	1	1.09243	4.41566	20.3426	1.13232
ENST00000393467.1_1	CAV1	CAV1-202	chr7:116166347-116201230	+	protein_coding	-3.32278	0.099941	1	1	5.03775	8.36053	327.678	31.8485
ENST00000435347.7_1	LASP1	LASP1-204	chr17:37026396-37078014	+	protein_coding	-3.29465	0.101908	1	1	1.25254	4.54719	22.3798	1.3826
ENST00000406391.2_1	SLC8A1	SLC8A1-206	chr2:40342393-40657420	-	protein_coding	-3.29097	0.102169	1	1	0.000190423	3.29116	8.78897	0.000132
ENST00000375642.6_1	C6orf48	C6orf48-207	chr6:31802695-31807538	+	protein_coding	-3.28901	0.102308	1	1	0.21736	3.50637	10.3637	0.162604
ENST00000472229.1_1	MRPS18B	MRPS18B-207	chr6:30585637-30594172	+	processed_transcript	-3.28878	0.102324	1	1	0.133571	3.42235	9.7209	0.097006
ENST00000257745.8_1	KMT2E	KMT2E-201	chr7:104654637-104754531	+	protein_coding	-3.28199	0.102807	1	1	0	3.28199	8.72695	0
ENST00000439351.5_2	DNAJB11	DNAJB11-202	chr3:186285192-186303589	+	protein_coding	-3.28153	0.10284	1	1	0.225582	3.50711	10.3696	0.169249
ENST00000397628.5_1	PRMT2	PRMT2-204	chr21:48055586-48069805	+	protein_coding	-3.27566	0.103259	1	1	0.0210717	3.29673	8.82684	0.014713
ENST00000265094.9_1	FBXW11	FBXW11-201	chr5:171288556-171433644	-	protein_coding	-3.2752	0.103292	1	1	0.0668676	3.34207	9.14061	0.04744
ENST00000536227.5_1	ARL1	ARL1-202	chr12:101788722-101801239	-	protein_coding	-3.24711	0.105323	1	1	0	3.24711	8.49459	0
ENST00000405878.5_1	XRCC6	XRCC6-205	chr22:42017465-42060043	+	protein_coding	-3.24394	0.105554	1	1	0	3.24394	8.47381	0
ENST00000373537.6_2	BLCAP	BLCAP-201	chr20:36145819-36156333	-	protein_coding	-3.24295	0.105627	1	1	1.51599	4.75894	26.0759	1.85994
ENST00000366813.1_1	H3F3A	H3F3A-201	chr1:226251678-226259702	+	protein_coding	-3.23258	0.106389	1	1	1.06933	4.30191	18.7244	1.09846
ENST00000279247.10_1	CAPN1	CAPN1-201	chr11:64949343-64979476	+	protein_coding	-3.21932	0.107371	1	1	1.60837	4.8277	27.3976	2.04908
ENST00000535854.6_1	AHSA1	AHSA1-202	chr14:77924375-77935103	+	protein_coding	-3.20564	0.108394	1	1	0.325815	3.53145	10.5631	0.253372
ENST00000556322.1_1	LGALS3	LGALS3-206	chr14:55604087-55609396	+	processed_transcript	-3.19833	0.108945	1	1	0.841394	4.03972	15.4466	0.791781
ENST00000398110.6_1	TPST2	TPST2-202	chr22:26921712-26961334	-	protein_coding	-3.18797	0.10973	1	1	0.0859209	3.27389	8.67249	0.061365
ENST00000395878.7_1	UBFD1	UBFD1-201	chr16:23568683-23585710	+	protein_coding	-3.18598	0.109881	1	1	0.825921	4.0119	15.1326	0.772666
ENST00000399433.6_1	PHB2	PHB2-201	chr12:7074517-7079786	-	protein_coding	-3.18301	0.110108	1	1	1.07245	4.25546	18.0995	1.10301
ENST00000594824.5_2	MYO9B	MYO9B-204	chr19:17186596-17324093	+	protein_coding	-3.18148	0.110225	1	1	0.683107	3.86458	13.5665	0.605594
ENST00000557843.5_1	TCF12	TCF12-207	chr15:57211030-57580283	+	protein_coding	-3.17822	0.110474	1	1	1.74135	4.91957	29.2648	2.34348
ENST00000432931.5_2	RBM17	RBM17-203	chr10:6131034-6152053	+	protein_coding	-3.16979	0.111121	1	1	0	3.16979	7.99919	0
ENST00000613205.4_3	NUMA1	NUMA1-232	chr11:71713911-71791739	-	protein_coding	-3.15244	0.112466	1	1	0	3.15244	7.89158	0
ENST00000398333.7_3	C15orf38-AP3S2	C15orf38-AP3S2-201	chr15:90377540-90456114	-	protein_coding	-3.14661	0.112921	1	1	0.661494	3.8081	13.0073	0.58172
ENST00000398603.5_1	GSTP1	GSTP1-201	chr11:67351213-67354121	+	protein_coding	-3.12658	0.1145	1	1	0	3.12658	7.73362	0
ENST00000525291.5_2	SDHD	SDHD-202	chr11:111957623-111966112	+	protein_coding	-3.12503	0.114623	1	1	0	3.12503	7.72427	0
ENST00000626021.2_1	PTP4A1	PTP4A1-205	chr6:64286393-64291367	+	protein_coding	-3.11904	0.1151	1	1	0.674535	3.79357	12.8669	0.596082
ENST00000424922.5_2	CALD1	CALD1-206	chr7:134576361-134653610	+	protein_coding	-3.10746	0.116027	1	1	1.86333	4.9708	30.3588	2.63848
ENST00000578202.1_1	MYLK	MYLK-220	chr3:123332187-123339361	-	protein_coding	-3.0953	0.11701	1	1	0.779447	3.87475	13.6695	0.716473
ENST00000534378.5_1	ILVBL	ILVBL-209	chr19:15225827-15236533	-	protein_coding	-3.09449	0.117076	1	1	0	3.09449	7.54148	0
ENST00000009180.8_1	CD9	CD9-201	chr12:6309615-6347425	+	protein_coding	-3.09239	0.117246	1	1	1.99165	5.08404	32.9193	2.97691
ENST00000268673.11_1	PDPK1	PDPK1-201	chr16:2588004-2651096	+	protein_coding	-3.08693	0.11769	1	1	0	3.08693	7.49688	0
ENST00000402003.7_1	YPEL5	YPEL5-204	chr2:30369873-30383399	+	protein_coding	-3.08181	0.118109	1	1	0.541849	3.62366	11.3262	0.455837
ENST00000359783.8_1	AMZ2	AMZ2-201	chr17:66244192-66253268	+	protein_coding	-3.07693	0.118509	1	1	0	3.07693	7.43818	0
ENST00000617649.4_1	ACACA	ACACA-240	chr17:35443752-35656692	-	protein_coding	-3.07021	0.119063	1	1	0.449572	3.51978	10.4699	0.365635
ENST00000248550.7_1	PHTF2	PHTF2-201	chr7:77469497-77586539	+	protein_coding	-3.06823	0.119226	1	1	0	3.06823	7.38743	0
ENST00000376437.9_1	DHX16	DHX16-201	chr6:30620896-30629760	-	protein_coding	-3.0658	0.119427	1	1	0.159236	3.22503	8.35043	0.116696
ENST00000558720.5_1	SRP14	SRP14-204	chr15:40328243-40331251	-	protein_coding	-3.05727	0.120135	1	1	2.25122	5.30849	38.6291	3.76086
ENST00000341142.7_1	GMPPA	GMPPA-202	chr2:220363637-220371709	+	protein_coding	-3.05341	0.120457	1	1	0	3.05341	7.3017	0
ENST00000634267.2_1	DNM1	DNM1-216	chr9:130965750-131017303	+	protein_coding	-3.05011	0.120733	1	1	0	3.05011	7.28275	0
ENST00000518243.5_1	PPP2CB	PPP2CB-202	chr8:30651478-30670394	-	protein_coding	-3.04021	0.121564	1	1	0	3.04021	7.22613	0
ENST00000401088.8_1	SZRD1	SZRD1-201	chr1:16693578-16724637	+	protein_coding	-3.03497	0.122006	1	1	1.938	4.97297	30.406	2.83173
ENST00000577764.1	RP1-178F10.3	RP1-178F10.3-002	chr17:18227536-18229211	+	lincRNA	-3.03287	0.122185	1	1	0.403472	3.43634	9.82532	0.322687
ENST00000467318.5_1	DDX56	DDX56-208	chr7:44605436-44613263	-	processed_transcript	-3.03267	0.122201	1	1	0	3.03267	7.18321	0
ENST00000514940.5_3	ADD1	ADD1-219	chr4:2900158-2930158	+	protein_coding	-3.02932	0.122485	1	1	0.795958	3.82528	13.175	0.73623
ENST00000472007.5_1	FKBP9	FKBP9-208	chr7:33014853-33034692	+	processed_transcript	-3.02869	0.122539	1	1	1.25531	4.284	18.4811	1.38719
ENST00000285896.10_1	CNOT8	CNOT8-201	chr5:154238106-154256353	+	protein_coding	-3.01842	0.123414	1	1	0.244055	3.26248	8.5963	0.184317
ENST00000370408.2_1	ERLIN1	ERLIN1-201	chr10:101914617-101945786	-	protein_coding	-3.00467	0.124596	1	1	0.88287	3.88754	13.8002	0.84404
ENST00000564973.1_1	ATP6V0C	ATP6V0C-202	chr16:2569000-2570219	+	protein_coding	-3.00395	0.124658	1	1	1.6395	4.64345	23.9929	2.11557
ENST00000320694.12_1	PIK3R1	PIK3R1-201	chr5:67584196-67594411	+	protein_coding	-3.00183	0.124842	1	1	0.291533	3.29336	8.80392	0.22394
ENST00000314289.12_2	RNF4	RNF4-201	chr4:2470664-2517582	+	protein_coding	-2.99857	0.125124	1	1	0.192363	3.19094	8.13204	0.142634
ENST00000593690.5_2	PAK4	PAK4-205	chr19:39616454-39670041	+	protein_coding	-2.99686	0.125272	1	1	0.065746	3.06261	7.3548	0.046626
ENST00000487282.5_1	FEZ2	FEZ2-214	chr2:36780090-36806233	-	processed_transcript	-2.98767	0.126073	1	1	0.200442	3.18811	8.11416	0.14905
ENST00000513900.5_1	MRPS27	MRPS27-205	chr5:71516664-71616058	-	protein_coding	-2.986	0.126219	1	1	0	2.986	6.92275	0
ENST00000485362.1_1	MINOS1	MINOS1-206	chr1:19923564-19953100	+	processed_transcript	-2.98459	0.126343	1	1	0	2.98459	6.91498	0
ENST00000312055.9_1	CKAP5	CKAP5-201	chr11:46765086-46867859	-	protein_coding	-2.97934	0.126803	1	1	1.03418	4.01352	15.1506	1.04794
ENST00000544440.6_1	MYCBP2	MYCBP2-211	chr13:77618790-77900814	-	protein_coding	-2.97362	0.127306	1	1	0.195188	3.16881	7.99305	0.144873
ENST00000432887.5_2	TCP11L1	TCP11L1-202	chr11:33061561-33095109	+	protein_coding	-2.97353	0.127315	1	1	0.0415178	3.01505	7.08389	0.029196
ENST00000533820.5_1	CAPN1	CAPN1-226	chr11:64948665-64979477	+	protein_coding	-2.97049	0.127583	1	1	0.631562	3.60206	11.143	0.549241
ENST00000435126.6_1	TMOD2	TMOD2-202	chr15:52043864-52101078	+	protein_coding	-2.96571	0.128007	1	1	0	2.96571	6.81208	0
ENST00000579585.5_1	MAP3K3	MAP3K3-208	chr17:61699775-61772449	+	protein_coding	-2.96369	0.128186	1	1	0.00104557	2.96473	6.8068	0.000725
ENST00000605895.5_3	RER1	RER1-209	chr1:2323272-2336883	+	protein_coding	-2.96273	0.128271	1	1	1.03633	3.99906	14.9896	1.05101
ENST00000396368.7_1	MARF1	MARF1-201	chr16:15688243-15737023	-	protein_coding	-2.96148	0.128382	1	1	0.0272489	2.98873	6.93775	0.019067
ENST00000377321.5_1	MEN1	MEN1-206	chr11:64570988-64578030	-	protein_coding	-2.93959	0.130345	1	1	0.27582	3.21541	8.28826	0.210682
ENST00000480266.5_1	ENG	ENG-204	chr9:130577292-130609446	-	protein_coding	-2.9395	0.130353	1	1	0.0292592	2.96876	6.82864	0.020488
ENST00000271688.10_1	CERS2	CERS2-201	chr1:150937649-150947479	-	protein_coding	-2.92371	0.131788	1	1	0.524222	3.44793	9.91264	0.438158
ENST00000426713.1_1	LINC00116	LINC00116-202	chr2:110969107-110970400	-	protein_coding	-2.91774	0.132334	1	1	0	2.91774	6.55663	0
ENST00000575068.5_1	NSF	NSF-206	chr17:44701402-44833425	+	protein_coding	-2.91626	0.13247	1	1	0.233837	3.1501	7.87716	0.175958
ENST00000569956.5_1	CDIPT	CDIPT-209	chr16:29869706-29874526	-	protein_coding	-2.91487	0.132598	1	1	0.775687	3.69056	11.9113	0.712005
ENST00000394869.7_1	GIT1	GIT1-203	chr17:27900493-27916567	-	protein_coding	-2.91256	0.13281	1	1	0	2.91256	6.52953	0
ENST00000484727.1_1	ATP1B3	ATP1B3-207	chr3:141640376-141644827	+	processed_transcript	-2.90307	0.133687	1	1	1.80635	4.70942	25.1624	2.49757
ENST00000476627.5_1	TMUB1	TMUB1-204	chr7:150778583-150780319	-	protein_coding	-2.90189	0.133796	1	1	0.039516	2.94141	6.6816	0.027769
ENST00000397495.8_1	PPM1F	PPM1F-202	chr22:22279249-22307203	-	protein_coding	-2.89755	0.134199	1	1	0.424457	3.32201	9.00057	0.342067
ENST00000537194.6_1	SMAD3	SMAD3-203	chr15:67458357-67483100	+	protein_coding	-2.89291	0.134632	1	1	0.251014	3.14392	7.83924	0.190043
ENST00000532701.1_1	FAR1	FAR1-205	chr11:13690258-13734631	+	protein_coding	-2.89122	0.134789	1	1	0.60783	3.49905	10.3063	0.523965
ENST00000458564.5_3	HDLBP	HDLBP-227	chr2:242203957-242212228	-	protein_coding	-2.88754	0.135134	1	1	1.26679	4.15433	16.8064	1.40626
ENST00000350356.7_1	PRKACA	PRKACA-202	chr19:14202509-14219202	-	processed_transcript	-2.88329	0.135532	1	1	0.924012	3.8073	12.9995	0.897385
ENST00000381604.8_1	ZMYND11	ZMYND11-204	chr10:180405-300566	+	protein_coding	-2.88074	0.135772	1	1	0.311415	3.19216	8.13976	0.240924
ENST00000524773.5_1	CAPN1	CAPN1-202	chr11:64949216-64979472	+	protein_coding	-2.87057	0.136732	1	1	0.333916	3.20449	8.21823	0.26043
ENST00000489026.5_1	TEX264	TEX264-213	chr3:51705191-51738034	+	processed_transcript	-2.87016	0.136772	1	1	0.443389	3.31355	8.94209	0.359795
ENST00000376692.8_1	MAD2L2	MAD2L2-207	chr1:11734538-11741271	-	protein_coding	-2.86741	0.137033	1	1	0.72303	3.59044	11.0456	0.650645
ENST00000515604.5_3	FAM47E-STBD1	FAM47E-STBD1-204	chr4:77172874-77232273	+	protein_coding	-2.86116	0.137627	1	1	0.000206291	2.86137	6.26705	0.000143
ENST00000373299.4_1	STXBP1	STXBP1-201	chr9:130374562-130454995	+	protein_coding	-2.85998	0.13774	1	1	0.732113	3.5921	11.0595	0.66107
ENST00000220531.7_1	BLOC1S6	BLOC1S6-201	chr15:45879321-45901909	+	protein_coding	-2.84782	0.138906	1	1	0.940275	3.7881	12.8144	0.918894
ENST00000590449.1_1	BIRC5	BIRC5-207	chr17:76210361-76211180	+	protein_coding	-2.84637	0.139045	1	1	0.973639	3.82001	13.1234	0.963788
ENST00000331327.4_1	PURA	PURA-201	chr5:139493708-139505204	+	protein_coding	-2.84432	0.139243	1	1	0.363691	3.20801	8.24077	0.286714
ENST00000381291.8_1	ITSN1	ITSN1-205	chr21:35014784-35210798	+	protein_coding	-2.84266	0.139403	1	1	0	2.84266	6.17342	0
ENST00000335181.9_4	PKM	PKM-202	chr15:72491373-72523547	-	protein_coding	-2.84142	0.139524	1	1	1.37994	4.22136	17.6533	1.60258
ENST00000526285.1_1	GRK2	GRK2-204	chr11:67033952-67054007	+	protein_coding	-2.83675	0.139976	1	1	0	2.83675	6.14407	0
ENST00000475822.1_1	EPAS1	EPAS1-209	chr2:46562829-46583432	+	processed_transcript	-2.83512	0.140134	1	1	0.276317	3.11144	7.64245	0.211099
ENST00000619100.4_2	SLC38A5	SLC38A5-212	chrX:48316922-48325880	-	protein_coding	-2.83485	0.14016	1	1	0.0574641	2.89232	6.42461	0.040635
ENST00000620755.4_1	NOMO1	NOMO1-208	chr16:14927637-14990013	+	protein_coding	-2.8327	0.140369	1	1	0	2.8327	6.12406	0
ENST00000476867.6_1	PRRX1	PRRX1-203	chr1:170691758-170705540	+	processed_transcript	-2.82789	0.140838	1	1	0.533405	3.3613	9.27665	0.447341
ENST00000349157.10_1	PUF60	PUF60-202	chr8:144898547-144911522	-	protein_coding	-2.81759	0.141847	1	1	0.756833	3.57443	10.9127	0.689777
ENST00000286067.4_2	LCOR	LCOR-201	chr10:98741041-98745582	+	protein_coding	-2.80932	0.142662	1	1	0.218698	3.02802	7.1569	0.163683
ENST00000550253.1_1	TGFBR1	TGFBR1-208	chr9:101890198-101911623	+	protein_coding	-2.80841	0.142753	1	1	0.851462	3.65987	11.6395	0.804329
ENST00000526233.5_1	GPAA1	GPAA1-206	chr8:145138892-145139752	+	processed_transcript	-2.80625	0.142967	1	1	0	2.80625	5.99463	0
ENST00000573600.5_1	CTDNEP1	CTDNEP1-208	chr17:7146937-7155400	-	protein_coding	-2.80427	0.143163	1	1	0.235869	3.04014	7.22573	0.177616
ENST00000280756.8_1	TMEM263	TMEM263-201	chr12:107349500-107367762	+	protein_coding	-2.7985	0.143736	1	1	1.99167	4.79018	26.6686	2.97698
ENST00000431877.6_1	SSFA2	SSFA2-205	chr2:182756615-182795465	+	protein_coding	-2.79516	0.14407	1	1	0.38986	3.18502	8.09467	0.310266
ENST00000484464.5_1	ACP1	ACP1-213	chr2:265205-277369	+	processed_transcript	-2.79147	0.144439	1	1	0.257314	3.04878	7.27511	0.195251
ENST00000481941.5_1	DHX36	DHX36-210	chr3:153995424-154037073	-	protein_coding	-2.79124	0.144462	1	1	0.0558342	2.84707	6.19538	0.03946
ENST00000525975.5_1	HIPK3	HIPK3-204	chr11:33278218-33375114	+	protein_coding	-2.78261	0.145329	1	1	0.790653	3.57326	10.9031	0.729857
ENST00000477671.2_1	DNAJB4	DNAJB4-204	chr1:78444916-78479198	+	processed_transcript	-2.78106	0.145485	1	1	0.435098	3.21615	8.29306	0.352003
ENST00000301686.12_1	METTL26	METTL26-201	chr16:684430-686302	-	protein_coding	-2.78037	0.145555	1	1	0.539021	3.31939	8.98241	0.452986
ENST00000245857.9_1	RPL23	RPL23-201	chr17:37006334-37009681	-	protein_coding	-2.77674	0.145921	1	1	0	2.77674	5.85304	0
ENST00000354473.4_2	VPS72	VPS72-201	chr1:151148938-151162634	-	protein_coding	-2.77325	0.146274	1	1	0.248411	3.02166	7.12102	0.187898
ENST00000359445.7_1	EFL1	EFL1-202	chr15:82422574-82555055	-	protein_coding	-2.76803	0.146804	1	1	0	2.76803	5.81178	0
ENST00000469636.1_1	SLC37A3	SLC37A3-211	chr7:140033591-140043289	-	protein_coding	-2.7679	0.146818	1	1	0	2.7679	5.81118	0
ENST00000432309.5_1	MDH1	MDH1-205	chr2:63816285-63831944	+	protein_coding	-2.7648	0.147133	1	1	0.991632	3.75644	12.5145	0.988433
ENST00000310604.8_2	DCAKD	DCAKD-201	chr17:43100714-43138477	-	protein_coding	-2.76413	0.147202	1	1	0.268887	3.03302	7.18522	0.204878
ENST00000328736.7_1	PTPN21	PTPN21-201	chr14:88932122-89016966	-	protein_coding	-2.75841	0.147787	1	1	0.0179832	2.77639	5.85137	0.012543
ENST00000342160.7_2	HUWE1	HUWE1-203	chrX:53559057-53711114	-	protein_coding	-2.75736	0.147895	1	1	2.08015	4.8375	27.5913	3.2285
ENST00000414924.5_1	HJURP	HJURP-203	chr2:234749461-234763212	-	protein_coding	-2.75726	0.147905	1	1	0	2.75726	5.7611	0
ENST00000437089.5_1	TRIM26	TRIM26-266	chr6:30152232-30172542	-	protein_coding	-2.75167	0.148479	1	1	0	2.75167	5.73496	0
ENST00000518284.1_1	RNF145	RNF145-204	chr5:158584419-158588588	-	processed_transcript	-2.75144	0.148502	1	1	1.44269e-06	2.75144	5.7339	1e-06
ENST00000409127.1_2	CCDC115	CCDC115-202	chr2:131096069-131099897	-	protein_coding	-2.74975	0.148677	1	1	0	2.74975	5.726	0
ENST00000340006.6_1	CSRP1	CSRP1-201	chr1:201452662-201476387	-	protein_coding	-2.74406	0.149265	1	1	2.58062	5.32467	39.0762	4.98196
ENST00000280551.10_1	SEC24D	SEC24D-201	chr4:119643978-119757293	-	protein_coding	-2.74382	0.149289	1	1	2.1315	4.87532	28.3507	3.38173
ENST00000562121.1_1	BFAR	BFAR-202	chr16:14726800-14749028	+	processed_transcript	-2.74341	0.149331	1	1	0.200005	2.94342	6.69232	0.148702
ENST00000521554.4_1	SORBS3	SORBS3-211	chr8:22423282-22429331	+	processed_transcript	-2.74204	0.149474	1	1	1.65469	4.39672	20.0643	2.14855
ENST00000550389.5_1	FRS2	FRS2-209	chr12:69864186-69973562	+	protein_coding	-2.742	0.149478	1	1	0	2.742	5.68996	0
ENST00000341307.6_1	RTN3	RTN3-203	chr11:63448918-63527354	+	protein_coding	-2.7403	0.149653	1	1	1.22015	3.96046	14.5674	1.32971
ENST00000415817.1_1	LZTR1	LZTR1-204	chr22:21350285-21353274	+	protein_coding	-2.7395	0.149737	1	1	0.585364	3.32487	9.02038	0.500417
ENST00000356357.8_1	AREL1	AREL1-201	chr14:75127955-75179818	-	protein_coding	-2.73855	0.149835	1	1	0.672601	3.41115	9.63796	0.593944
ENST00000521182.5_1	LY6E	LY6E-210	chr8:144099963-144103826	+	protein_coding	-2.73534	0.150169	1	1	2.18248	4.91783	29.2283	3.53934
ENST00000589396.1	CTD-2537I9.5	CTD-2537I9.5-001	chr19:56088136-56088780	-	lincRNA	-2.72869	0.150863	1	1	0.0400957	2.76879	5.81535	0.028182
ENST00000518338.6_1	TBCA	TBCA-206	chr5:76987092-77072085	-	protein_coding	-2.71963	0.151814	1	1	2.55373	5.27336	37.6757	4.8715
ENST00000545942.5_1	CHD4	CHD4-214	chr12:6709701-6716642	-	protein_coding	-2.70669	0.153181	1	1	1.09667	3.80336	12.9613	1.13861
ENST00000421276.6_1	LRRFIP2	LRRFIP2-205	chr3:37094495-37217828	-	protein_coding	-2.70529	0.15333	1	1	1.3252	4.03049	15.3418	1.50568
ENST00000238607.10_1	PGF	PGF-201	chr14:75408561-75422280	-	protein_coding	-2.70509	0.153351	1	1	0	2.70509	5.52101	0
ENST00000548898.5_1	CD63	CD63-207	chr12:56119107-56120892	-	protein_coding	-2.70455	0.153409	1	1	0.449696	3.15424	7.9027	0.365752
ENST00000367308.8_1	MTHFD1L	MTHFD1L-202	chr6:151187080-151247289	+	protein_coding	-2.69696	0.154218	1	1	0.577923	3.27488	8.67915	0.492699
ENST00000448790.6_1	TOX4	TOX4-203	chr14:21945335-21967315	+	protein_coding	-2.69233	0.154714	1	1	0.0291009	2.72143	5.59525	0.020376
ENST00000409737.5_3	WBP1	WBP1-203	chr2:74685596-74687983	+	protein_coding	-2.68678	0.15531	1	1	0	2.68678	5.43875	0
ENST00000357475.8_1	SSBP3	SSBP3-202	chr1:54692593-54871896	-	protein_coding	-2.68389	0.155621	1	1	0.854921	3.53881	10.6222	0.80866
ENST00000373991.3_1	SCAND1	SCAND1-202	chr20:34541551-34547394	-	protein_coding	-2.68234	0.155789	1	1	0.527983	3.21032	8.25556	0.441912
ENST00000427765.1_3	FAM120A	FAM120A-203	chr9:96294437-96327047	+	protein_coding	-2.67777	0.156282	1	1	0.560043	3.23782	8.43366	0.474313
ENST00000375882.6_1	CSNK2B	CSNK2B-203	chr6:31633841-31637847	+	protein_coding	-2.67236	0.15687	1	1	2.06699	4.73936	25.7109	3.19013
ENST00000494757.5_1	WIPF2	WIPF2-203	chr17:38375574-38435159	+	processed_transcript	-2.66833	0.157309	1	1	0	2.66833	5.35691	0
ENST00000465828.5_1	ECI2	ECI2-207	chr6:4115941-4135791	-	protein_coding	-2.66822	0.157321	1	1	0	2.66822	5.35643	0
ENST00000298552.7_1	TSC1	TSC1-201	chr9:135766735-135820008	-	protein_coding	-2.6676	0.157388	1	1	0.00288539	2.67049	5.36644	0.002002
ENST00000627061.2_1	DNM1	DNM1-211	chr9:130965696-131017155	+	protein_coding	-2.66208	0.157991	1	1	0	2.66208	5.32946	0
ENST00000490631.5_1	RNF13	RNF13-214	chr3:149563807-149638971	+	protein_coding	-2.65858	0.158376	1	1	0	2.65858	5.3141	0
ENST00000617412.1_1	PLK2	PLK2-215	chr5:57749814-57755966	-	protein_coding	-2.65721	0.158526	1	1	0	2.65721	5.30811	0
ENST00000480865.5_1	ACAA1	ACAA1-216	chr3:38164210-38175073	-	processed_transcript	-2.65673	0.158579	1	1	0.0373639	2.69409	5.47147	0.026237
ENST00000381844.8_1	YWHAQ	YWHAQ-202	chr2:9724101-9770745	-	protein_coding	-2.65597	0.158662	1	1	0.972987	3.62896	11.3716	0.9629
ENST00000565611.5_1	ZNF106	ZNF106-205	chr15:42707938-42749711	-	protein_coding	-2.65538	0.158727	1	1	0.669091	3.32447	9.01766	0.590071
ENST00000344135.5_1	TRIO	TRIO-201	chr5:14488557-14510312	+	protein_coding	-2.65326	0.158961	1	1	0	2.65326	5.29087	0
ENST00000586839.1_1	AES	AES-207	chr19:3053589-3061402	-	protein_coding	-2.65215	0.159083	1	1	1.72884	4.38099	19.8358	2.31461
ENST00000445922.2_1	BAG5	BAG5-203	chr14:104022882-104028655	-	protein_coding	-2.65176	0.159126	1	1	0.00244186	2.6542	5.29499	0.001694
ENST00000367333.6_1	TMEM9	TMEM9-203	chr1:201103900-201140702	-	protein_coding	-2.64891	0.159441	1	1	0.0018959	2.6508	5.28016	0.001315
ENST00000232519.9_1	C3orf14	C3orf14-201	chr3:62304697-62319321	+	protein_coding	-2.64695	0.159657	1	1	0	2.64695	5.26344	0
ENST00000640640.1_1	SCARB2	SCARB2-223	chr4:77079914-77134977	-	protein_coding	-2.64307	0.160087	1	1	1.42865	4.07172	15.8155	1.69195
ENST00000439268.6_1	RANBP3	RANBP3-203	chr19:5916150-5978119	-	protein_coding	-2.64086	0.160332	1	1	0.265697	2.90656	6.49829	0.202217
ENST00000510545.5_2	CLDND1	CLDND1-222	chr3:98234331-98241803	-	protein_coding	-2.63868	0.160575	1	1	0.331884	2.97057	6.83844	0.258656
ENST00000403904.5_2	CSNK1E	CSNK1E-204	chr22:38689256-38713444	-	protein_coding	-2.63565	0.160912	1	1	0.290649	2.9263	6.6016	0.22319
ENST00000587210.1_1	GIPC1	GIPC1-206	chr19:14590224-14606944	-	protein_coding	-2.63512	0.160972	1	1	0.0377069	2.67282	5.37675	0.026481
ENST00000322635.7_1	CAMK2G	CAMK2G-202	chr10:75572259-75634338	-	protein_coding	-2.63232	0.161284	1	1	0.225926	2.85825	6.25136	0.169528
ENST00000480318.5_1	DOK1	DOK1-208	chr2:74781865-74784241	+	processed_transcript	-2.62839	0.161725	1	1	0.617526	3.24591	8.48676	0.534242
ENST00000569205.5_2	CCPG1	CCPG1-212	chr15:55651216-55700250	-	protein_coding	-2.62629	0.16196	1	1	0.724127	3.35042	9.19945	0.651901
ENST00000540306.5_2	DHX8	DHX8-202	chr17:41561331-41604154	+	protein_coding	-2.62363	0.162259	1	1	0	2.62363	5.16297	0
ENST00000493707.1_1	UBE2E1	UBE2E1-210	chr3:23907762-23932363	+	processed_transcript	-2.62283	0.162349	1	1	0.90261	3.52544	10.515	0.869445
ENST00000595018.5_1	HNRNPUL1	HNRNPUL1-207	chr19:41768424-41812924	+	protein_coding	-2.62202	0.16244	1	1	0	2.62202	5.15612	0
ENST00000394419.8_4	ACTN1	ACTN1-203	chr14:69341040-69445956	-	protein_coding	-2.61921	0.162756	1	1	1.10368	3.72289	12.2039	1.14902
ENST00000229854.11_1	MCM3	MCM3-201	chr6:52128807-52149549	-	protein_coding	-2.61635	0.163079	1	1	0.581327	3.19768	8.17483	0.496225
ENST00000372731.8_1	SPTAN1	SPTAN1-202	chr9:131314837-131395941	+	protein_coding	-2.60931	0.163877	1	1	1.55339	4.1627	16.9101	1.93506
ENST00000346424.6_1	AIFM1	AIFM1-203	chrX:129263337-129299654	-	protein_coding	-2.60542	0.164319	1	1	0.0503401	2.65576	5.3018	0.035509
ENST00000357732.8_1	RTN4	RTN4-204	chr2:55199325-55277680	-	protein_coding	-2.60016	0.16492	1	1	4.86536	7.46553	175.745	28.1487
ENST00000206380.7_1	TMEM101	TMEM101-201	chr17:42088559-42092345	-	protein_coding	-2.6001	0.164927	1	1	0.7029	3.303	8.86967	0.627773
ENST00000435371.1_3	ELMSAN1	ELMSAN1-205	chr14:74186086-74227001	-	protein_coding	-2.59914	0.165037	1	1	0.169137	2.76828	5.81295	0.124386
ENST00000413350.5_1	DYNC1LI1	DYNC1LI1-202	chr3:32582544-32611745	-	protein_coding	-2.59771	0.1652	1	1	0.172267	2.76998	5.82099	0.126828
ENST00000528581.5_1	CHID1	CHID1-215	chr11:869763-910810	-	protein_coding	-2.59757	0.165216	1	1	0.000778845	2.59835	5.05594	0.00054
ENST00000593425.5_1	LIG1	LIG1-205	chr19:48657158-48672946	-	protein_coding	-2.59739	0.165237	1	1	0	2.59739	5.05191	0
ENST00000625260.2_2	PFKFB3	PFKFB3-216	chr10:6244840-6267150	+	protein_coding	-2.59098	0.165973	1	1	0.00108017	2.59206	5.02959	0.000749
ENST00000635822.2_1	TCF4	TCF4-276	chr18:52889566-53255457	-	protein_coding	-2.58993	0.166094	1	1	0.109252	2.69918	5.49432	0.078669
ENST00000524376.1_1	MIR100HG	MIR100HG-201	chr11:121959818-121971155	-	lincRNA	-2.58632	0.16651	1	1	2.07333	4.65965	24.2751	3.20856
ENST00000591453.2_1	MUM1	MUM1-212	chr19:1373506-1378427	+	processed_transcript	-2.58297	0.166897	1	1	0	2.58297	4.99172	0
ENST00000544594.5_1	LAMTOR1	LAMTOR1-207	chr11:71808338-71810304	-	protein_coding	-2.58076	0.167153	1	1	1.17297	3.75373	12.4892	1.25476
ENST00000571684.5_1	NXN	NXN-206	chr17:703721-729241	-	protein_coding	-2.57358	0.167986	1	1	0	2.57358	4.95286	0
ENST00000356219.7_1	NCOR2	NCOR2-201	chr12:124808962-124907100	-	protein_coding	-2.57348	0.167999	1	1	0.507355	3.08083	7.46103	0.421442
ENST00000496855.1_1	SNX13	SNX13-211	chr7:17833388-17861320	-	processed_transcript	-2.57092	0.168297	1	1	0.585726	3.15664	7.91752	0.500794
ENST00000474136.5_1	APP	APP-215	chr21:27381911-27543064	-	processed_transcript	-2.57021	0.16838	1	1	0.850379	3.42059	9.7078	0.802975
ENST00000330494.11_2	CHD3	CHD3-201	chr17:7792169-7816078	+	protein_coding	-2.56832	0.1686	1	1	0.234803	2.80313	5.97952	0.176746
ENST00000626301.2_1	DDX3X	DDX3X-216	chrX:41192601-41223725	+	protein_coding	-2.56544	0.168938	1	1	0	2.56544	4.91934	0
ENST00000532364.1_3	AC135050.2	AC135050.2-202	chr16:31098081-31106237	-	protein_coding	-2.56295	0.169229	1	1	0	2.56295	4.90916	0
ENST00000437508.6_2	TRIM2	TRIM2-203	chr4:154074270-154257514	+	protein_coding	-2.56054	0.169513	1	1	0	2.56054	4.89927	0
ENST00000458134.7_1	HMOX2	HMOX2-205	chr16:4526341-4560296	+	protein_coding	-2.56011	0.169562	1	1	0.10344	2.66355	5.33591	0.074332
ENST00000515378.5_1	MXD4	MXD4-205	chr4:2256736-2263749	-	processed_transcript	-2.55956	0.169627	1	1	0	2.55956	4.89529	0
ENST00000538342.5_1	SH2B1	SH2B1-205	chr16:28875127-28885144	+	protein_coding	-2.55787	0.169826	1	1	0.330064	2.88793	6.4021	0.257069
ENST00000521986.5_1	PTK2	PTK2-238	chr8:141669434-141810642	-	protein_coding	-2.55713	0.169913	1	1	0.0314644	2.5886	5.01514	0.022049
ENST00000611123.1_1	SLC35E2B	SLC35E2B-203	chr1:1592940-1624167	-	protein_coding	-2.55403	0.170278	1	1	1.37577	3.9298	14.2401	1.59506
ENST00000627638.2_1	FAP	FAP-214	chr2:163027200-163099508	-	protein_coding	-2.54968	0.170792	1	1	1.08045	3.63014	11.3817	1.1147
ENST00000498502.5_1	MBNL1	MBNL1-223	chr3:152017194-152183552	+	protein_coding	-2.54706	0.171104	1	1	0.801218	3.34827	9.18429	0.742572
ENST00000381140.8_3	GTF3A	GTF3A-201	chr13:27998681-28009825	+	protein_coding	-2.54625	0.171199	1	1	0.759273	3.30553	8.88696	0.692638
ENST00000529772.5_1	CARS	CARS-214	chr11:3022160-3078632	-	protein_coding	-2.54214	0.171688	1	1	0.160596	2.70274	5.51036	0.117749
ENST00000519508.6_1	NCALD	NCALD-212	chr8:102700333-102731876	-	protein_coding	-2.54091	0.171834	1	1	0.230091	2.771	5.82582	0.172909
ENST00000269576.5_1	KRT10	KRT10-201	chr17:38974369-38978847	-	protein_coding	-2.54069	0.17186	1	1	0	2.54069	4.81869	0
ENST00000345896.8_1	CERS2	CERS2-202	chr1:150937649-150947319	-	processed_transcript	-2.53843	0.172129	1	1	1.58016	4.1186	16.3709	1.99003
ENST00000293677.10_1	RAVER1	RAVER1-201	chr19:10426888-10444316	-	protein_coding	-2.53583	0.17244	1	1	0.504923	3.04076	7.22923	0.419048
ENST00000304101.8_1	KCNS3	KCNS3-201	chr2:18059945-18114228	+	protein_coding	-2.53125	0.172989	1	1	0.486783	3.01803	7.10063	0.401317
ENST00000481893.1_1	AC093668.2	AC093668.2-201	chr7:102123791-102184211	-	processed_transcript	-2.53122	0.172992	1	1	0.93477	3.46599	10.0501	0.911586
ENST00000572687.1_1	PAQR4	PAQR4-203	chr16:3019559-3023483	+	protein_coding	-2.53003	0.173135	1	1	0	2.53003	4.77583	0
ENST00000373709.7_1	SERINC2	SERINC2-201	chr1:31885963-31907525	+	protein_coding	-2.52961	0.173185	1	1	2.59472	5.12434	33.8802	5.04073
ENST00000613168.1_2	ACOT2	ACOT2-204	chr14:74035989-74042362	+	protein_coding	-2.52863	0.173303	1	1	0.440524	2.96915	6.83076	0.357097
ENST00000453963.5_1	SEC16A	SEC16A-207	chr9:139334553-139361503	-	protein_coding	-2.52697	0.173503	1	1	1.70435	4.23132	17.7825	2.25883
ENST00000402284.7_1	PES1	PES1-204	chr22:30972652-30987867	-	protein_coding	-2.52578	0.173645	1	1	0	2.52578	4.75886	0
ENST00000367286.7_1	RNPEP	RNPEP-202	chr1:201951780-201975275	+	protein_coding	-2.52188	0.174116	1	1	1.30868	3.83055	13.227	1.47715
ENST00000600377.1_2	SUGP2	SUGP2-214	chr19:19103734-19144348	-	protein_coding	-2.52006	0.174336	1	1	0.594192	3.11425	7.65929	0.509627
ENST00000425389.2_1	REPIN1	REPIN1-202	chr7:150068253-150071128	+	protein_coding	-2.51866	0.174506	1	1	0.437914	2.95657	6.76276	0.354644
ENST00000414262.6_1	C14orf2	C14orf2-202	chr14:104378639-104387838	-	protein_coding	-2.51781	0.174608	1	1	0.615938	3.13374	7.7771	0.532554
ENST00000416425.5_1	LRRFIP2	LRRFIP2-204	chr3:37116515-37218023	-	protein_coding	-2.51415	0.175051	1	1	0.390663	2.90482	6.48923	0.310996
ENST00000428024.3_1	GBA	GBA-204	chr1:155204659-155214490	-	protein_coding	-2.5141	0.175058	1	1	1.02153	3.53562	10.5966	1.03007
ENST00000251636.9_1	DHX29	DHX29-201	chr5:54552073-54603550	-	protein_coding	-2.51383	0.175091	1	1	0.309627	2.82345	6.07855	0.239387
ENST00000525976.5_1	TYK2	TYK2-207	chr19:10461209-10463168	-	protein_coding	-2.5121	0.175301	1	1	0	2.5121	4.70448	0
ENST00000217971.7_1	PGRMC1	PGRMC1-201	chrX:118370216-118378429	+	protein_coding	-2.50843	0.175747	1	1	3.70475	6.21318	73.1912	12.0389
ENST00000598202.1_1	SUGP2	SUGP2-210	chr19:19136366-19144339	-	processed_transcript	-2.508	0.175799	1	1	0.276491	2.78449	5.88993	0.211245
ENST00000537114.2_1	ZADH2	ZADH2-202	chr18:72911412-72917468	-	protein_coding	-2.50352	0.176346	1	1	0.925675	3.4292	9.77186	0.899573
ENST00000376384.9_1	PAAF1	PAAF1-202	chr11:73598108-73638779	+	protein_coding	-2.49989	0.17679	1	1	0	2.49989	4.65642	0
ENST00000379344.7_1	PLEKHG4	PLEKHG4-202	chr16:67313427-67323376	+	protein_coding	-2.49971	0.176813	1	1	0	2.49971	4.65571	0
ENST00000350766.7_1	MAPKAP1	MAPKAP1-202	chr9:128199673-128469482	-	protein_coding	-2.49589	0.177281	1	1	1.16962	3.66551	11.689	1.24952
ENST00000244043.4_1	PTGIS	PTGIS-201	chr20:48120411-48184683	-	protein_coding	-2.49466	0.177432	1	1	3.32998	5.82464	55.675	9.05597
ENST00000469615.1_1	PPCS	PPCS-205	chr1:42924875-42925949	+	processed_transcript	-2.49183	0.177781	1	1	0.03462	2.52645	4.76152	0.024287
ENST00000361654.8_3	CLIP1	CLIP1-203	chr12:122755979-122907135	-	protein_coding	-2.48523	0.178596	1	1	0.00364109	2.48887	4.61337	0.002527
ENST00000449224.1_3	CRTAP	CRTAP-202	chr3:33155546-33184650	+	protein_coding	-2.48384	0.178769	1	1	0	2.48384	4.59382	0
ENST00000598732.1_1	WDR83OS	WDR83OS-203	chr19:12778959-12780215	-	protein_coding	-2.48359	0.178798	1	1	0.739286	3.22288	8.33648	0.669349
ENST00000372449.5_3	TJAP1	TJAP1-204	chr6:43445311-43474291	+	protein_coding	-2.48316	0.178852	1	1	0	2.48316	4.59122	0
ENST00000523344.5_1	CDK16	CDK16-220	chrX:47085364-47088650	+	protein_coding	-2.47885	0.179387	1	1	0.372158	2.85101	6.21506	0.294287
ENST00000357710.8_1	PSEN1	PSEN1-202	chr14:73603155-73687109	+	protein_coding	-2.47792	0.179503	1	1	1.00796	3.48588	10.2035	1.01106
ENST00000467662.5_1	PPP1R18	PPP1R18-203	chr6:30644166-30654935	-	processed_transcript	-2.47612	0.179727	1	1	0.00143765	2.47756	4.56955	0.000997
ENST00000613049.4_1	RGS3	RGS3-231	chr9:116356200-116360023	+	protein_coding	-2.47586	0.17976	1	1	1.08744	3.5633	10.8211	1.12496
ENST00000344528.8_1	SH3BP4	SH3BP4-201	chr2:235887347-235964292	+	protein_coding	-2.47423	0.179963	1	1	0.940358	3.41459	9.66333	0.919004
ENST00000368325.5_1	CENPW	CENPW-201	chr6:126661320-126669754	+	protein_coding	-2.47351	0.180053	1	1	2.09859	4.57209	22.7869	3.2829
ENST00000360957.9_1	PPP1R13L	PPP1R13L-201	chr19:45882892-45908296	-	protein_coding	-2.47046	0.180433	1	1	0.0256213	2.49608	4.64152	0.017918
ENST00000393893.5_1	CORO1B	CORO1B-202	chr11:67205519-67211292	-	protein_coding	-2.46824	0.180711	1	1	0	2.46824	4.5337	0
ENST00000480277.2_1	NAA15	NAA15-204	chr4:140258027-140272767	+	processed_transcript	-2.46637	0.180945	1	1	0.540664	3.00704	7.03912	0.454642
ENST00000330188.13_3	TPM3	TPM3-206	chr1:154128840-154155681	-	protein_coding	-2.46629	0.180956	1	1	2.24477	4.71106	25.1922	3.73963
ENST00000539042.3_1	DDAH1	DDAH1-205	chr1:85784169-85930827	-	protein_coding	-2.46352	0.181303	1	1	0.316452	2.77997	5.8684	0.245264
ENST00000434981.6_1	FAM53C	FAM53C-202	chr5:137673200-137682661	+	protein_coding	-2.45469	0.182417	1	1	0	2.45469	4.48194	0
ENST00000531621.5_2	EEF1D	EEF1D-238	chr8:144661899-144679570	-	protein_coding	-2.45034	0.182968	1	1	1.30501	3.75535	12.5043	1.47086
ENST00000199706.12_2	MRPL28	MRPL28-201	chr16:417384-420527	-	protein_coding	-2.45005	0.183004	1	1	0.815379	3.26543	8.61597	0.75976
ENST00000434425.5_1	RFC3	RFC3-202	chr13:34392206-34540695	+	protein_coding	-2.44953	0.183071	1	1	0.108421	2.55795	4.8887	0.078048
ENST00000368222.7_1	CRABP2	CRABP2-203	chr1:156669398-156675393	-	protein_coding	-2.44828	0.183229	1	1	2.96016	5.40844	41.4721	6.78211
ENST00000546017.5_1	GABARAPL1	GABARAPL1-218	chr12:10366028-10375722	+	protein_coding	-2.44579	0.183545	1	1	0.0563602	2.50215	4.66529	0.039839
ENST00000563468.5_2	GSPT1	GSPT1-206	chr16:11966541-11991745	-	protein_coding	-2.44533	0.183604	1	1	3.79677	6.2421	74.6936	12.8976
ENST00000553972.5_1	TTC7B	TTC7B-203	chr14:91006986-91110552	-	protein_coding	-2.44483	0.183667	1	1	0	2.44483	4.44463	0
ENST00000438011.5_1	APEH	APEH-202	chr3:49711800-49720775	+	protein_coding	-2.44332	0.18386	1	1	0.285618	2.72894	5.62968	0.218932
ENST00000413712.6_1	TMEM245	TMEM245-202	chr9:111782184-111849573	-	protein_coding	-2.44061	0.184206	1	1	1.23501	3.67561	11.7782	1.35382
ENST00000471260.1_1	HMGN1	HMGN1-211	chr21:40719418-40720546	-	processed_transcript	-2.43954	0.184343	1	1	0	2.43954	4.42468	0
ENST00000404525.5_1	LTBP1	LTBP1-202	chr2:33359706-33624576	+	protein_coding	-2.43949	0.184349	1	1	1.98725	4.42674	20.5072	2.96482
ENST00000392622.3_1	S100A13	S100A13-202	chr1:153591280-153599524	-	protein_coding	-2.43883	0.184433	1	1	2.9812	5.42002	41.8144	6.8964
ENST00000608018.5_1	AC116050.1	AC116050.1-204	chr2:91824714-91843404	-	processed_transcript	-2.43683	0.184689	1	1	1.7895	4.22633	17.7176	2.45695
ENST00000535302.6_1	SPG11	SPG11-203	chr15:44855052-44955873	-	protein_coding	-2.43611	0.184782	1	1	0	2.43611	4.41179	0
ENST00000307659.5_1	KIAA0232	KIAA0232-201	chr4:6784467-6885891	+	protein_coding	-2.43329	0.185142	1	1	0.0488374	2.48213	4.58722	0.034431
ENST00000423659.5_2	GIGYF2	GIGYF2-209	chr2:233562043-233681703	+	protein_coding	-2.43112	0.185421	1	1	0	2.43112	4.39313	0
ENST00000620565.4_2	UHRF1	UHRF1-205	chr19:4909442-4962161	+	protein_coding	-2.42961	0.185615	1	1	1.55011	3.97972	14.7767	1.92839
ENST00000597073.5_1	MYO9B	MYO9B-209	chr19:17317583-17324093	+	protein_coding	-2.42864	0.185741	1	1	0.830422	3.25906	8.57358	0.778205
ENST00000211998.9_2	VCL	VCL-201	chr10:75757872-75879918	+	protein_coding	-2.4255	0.186145	1	1	3.39229	5.81779	55.4065	9.49979
ENST00000545127.1_1	COA4	COA4-206	chr11:73583714-73587719	-	protein_coding	-2.42471	0.186248	1	1	1.16356	3.58826	11.0275	1.24009
ENST00000604585.5_1	WDR11	WDR11-209	chr10:122610999-122640387	+	protein_coding	-2.41945	0.186928	1	1	0.318107	2.73755	5.66939	0.246694
ENST00000616170.4_1	SH3GLB1	SH3GLB1-205	chr1:87170253-87213859	+	protein_coding	-2.41373	0.187669	1	1	0.394504	2.80824	6.00429	0.314491
ENST00000529208.5_2	EPB41L2	EPB41L2-221	chr6:131179276-131291623	-	protein_coding	-2.40445	0.188881	1	1	1.03888	3.44334	9.87795	1.05464
ENST00000397709.1_1	MAP1LC3A	MAP1LC3A-203	chr20:33146522-33148149	+	protein_coding	-2.40178	0.189231	1	1	0	2.40178	4.28454	0
ENST00000335891.5_1	DCAF1	DCAF1-201	chr3:51435273-51517854	-	protein_coding	-2.39749	0.189795	1	1	0.276813	2.6743	5.38329	0.211516
ENST00000367255.9_1	SYNE1	SYNE1-207	chr6:152442819-152958534	-	protein_coding	-2.392	0.190518	1	1	0.373614	2.76562	5.80039	0.295594
ENST00000617528.1_1	MSANTD4	MSANTD4-206	chr11:105880456-105881312	-	protein_coding	-2.39188	0.190533	1	1	0.141299	2.53318	4.78848	0.102898
ENST00000503788.5_1	MARCH6	MARCH6-204	chr5:10353828-10434069	+	protein_coding	-2.39187	0.190535	1	1	0	2.39187	4.24837	0
ENST00000565874.5_1	CPNE2	CPNE2-204	chr16:57144463-57181707	+	protein_coding	-2.39008	0.190772	1	1	0.0386679	2.42875	4.38426	0.027165
ENST00000569240.5_1	CNOT1	CNOT1-216	chr16:58554599-58663738	-	protein_coding	-2.38948	0.190851	1	1	2.08022	4.4697	21.1571	3.22871
ENST00000254718.8_1	MYBBP1A	MYBBP1A-201	chr17:4442197-4458926	-	protein_coding	-2.38634	0.191266	1	1	0.643564	3.02991	7.16758	0.562184
ENST00000317734.12_1	SLC35C2	SLC35C2-202	chr20:44978169-44993097	-	protein_coding	-2.38629	0.191274	1	1	0.0303177	2.41661	4.33914	0.021237
ENST00000589210.5_1	EXOC7	EXOC7-216	chr17:74077099-74099839	-	protein_coding	-2.38548	0.191381	1	1	0.978809	3.36429	9.298	0.970838
ENST00000523815.5_1	ELOC	ELOC-208	chr8:74858769-74884143	-	protein_coding	-2.38289	0.191725	1	1	0.68959	3.07248	7.4122	0.612825
ENST00000409336.5_2	ZFAND2B	ZFAND2B-206	chr2:220071531-220074140	+	protein_coding	-2.37834	0.192331	1	1	0	2.37834	4.19937	0
ENST00000619881.4_2	CARHSP1	CARHSP1-220	chr16:8946800-8961285	-	protein_coding	-2.37439	0.192857	1	1	0.820185	3.19458	8.15512	0.765632
ENST00000395119.7_1	EEF1D	EEF1D-202	chr8:144661898-144679849	-	protein_coding	-2.37112	0.193295	1	1	1.58293	3.95405	14.4984	1.99577
ENST00000420986.6_3	C11orf57	C11orf57-203	chr11:111944810-111954858	+	protein_coding	-2.36962	0.193496	1	1	0.252139	2.62176	5.15501	0.190972
ENST00000527659.5_1	EPB41L2	EPB41L2-218	chr6:131179276-131277625	-	protein_coding	-2.36853	0.193643	1	1	0.453681	2.82221	6.07243	0.36953
ENST00000379391.7_2	NEMP1	NEMP1-202	chr12:57449426-57472546	-	protein_coding	-2.36722	0.193819	1	1	0.166703	2.53392	4.79143	0.12249
ENST00000392081.6_1	SIRT2	SIRT2-204	chr19:39369197-39390502	-	protein_coding	-2.36682	0.193872	1	1	1.29758	3.6644	11.6793	1.45817
ENST00000377793.8_2	NAA40	NAA40-202	chr11:63706468-63724800	+	protein_coding	-2.36516	0.194095	1	1	0.311061	2.67623	5.39182	0.24062
ENST00000330909.12_1	MAGI1	MAGI1-201	chr3:65339200-66023983	-	protein_coding	-2.36267	0.194431	1	1	0.0466545	2.40933	4.31226	0.032867
ENST00000421047.3_1	IGF2BP2	IGF2BP2-203	chr3:185363289-185538919	-	protein_coding	-2.36199	0.194523	1	1	1.11796	3.47995	10.1576	1.1704
ENST00000520638.1_2	RNF145	RNF145-209	chr5:158585529-158634642	-	protein_coding	-2.35996	0.194797	1	1	0.179226	2.53919	4.81261	0.132276
ENST00000346833.8_1	MLX	MLX-202	chr17:40719090-40725257	+	protein_coding	-2.35822	0.195032	1	1	0.544055	2.90227	6.47604	0.458065
ENST00000443527.6_2	CRY2	CRY2-202	chr11:45868957-45904798	+	protein_coding	-2.34833	0.196373	1	1	0.0714909	2.41982	4.35105	0.050802
ENST00000533432.5_1	CSRP1	CSRP1-219	chr1:201453491-201475967	-	protein_coding	-2.34809	0.196405	1	1	0.160989	2.50908	4.69258	0.118053
ENST00000423140.6_1	FARSA	FARSA-202	chr19:13033294-13044528	-	protein_coding	-2.34723	0.196523	1	1	0	2.34723	4.08847	0
ENST00000327578.9_2	PCM1	PCM1-202	chr8:17780366-17887453	+	protein_coding	-2.34151	0.197303	1	1	0.568181	2.9097	6.5146	0.482653
ENST00000328194.7_2	DENND5A	DENND5A-201	chr11:9160372-9286937	-	protein_coding	-2.33879	0.197675	1	1	1.13163	3.47043	10.0842	1.19107
ENST00000582034.5_1	CYB561	CYB561-214	chr17:61511325-61523667	-	protein_coding	-2.33605	0.198052	1	1	0	2.33605	4.04918	0
ENST00000561656.5_1	STOML1	STOML1-206	chr15:74275578-74286963	-	protein_coding	-2.33527	0.198159	1	1	0	2.33527	4.04646	0
ENST00000311890.13_1	HSPB7	HSPB7-201	chr1:16340523-16345285	-	protein_coding	-2.33188	0.198625	1	1	0.241857	2.57374	4.95351	0.182514
ENST00000530173.5_2	NPEPPS	NPEPPS-215	chr17:45600323-45699372	+	protein_coding	-2.33044	0.198823	1	1	0.546585	2.87703	6.34635	0.460624
ENST00000242576.6_1	UNG	UNG-201	chr12:109535379-109548797	+	protein_coding	-2.33023	0.198853	1	1	0.870025	3.20025	8.19118	0.827695
ENST00000394949.8_1	SIN3A	SIN3A-203	chr15:75663471-75743926	-	protein_coding	-2.33018	0.19886	1	1	1.13877	3.46895	10.0728	1.20193
ENST00000249364.8_1	CALU	CALU-201	chr7:128379396-128411528	+	protein_coding	-2.32903	0.199017	1	1	4.0311	6.36013	81.1466	15.3486
ENST00000545495.5_1	DEDD	DEDD-212	chr1:161090767-161102478	-	protein_coding	-2.32862	0.199074	1	1	0.00237704	2.331	4.03154	0.001649
ENST00000438799.5_1	PPP1R7	PPP1R7-211	chr2:242088991-242109271	+	protein_coding	-2.32405	0.199706	1	1	0	2.32405	4.00737	0
ENST00000557986.5_1	ANXA2	ANXA2-209	chr15:60685296-60690172	-	protein_coding	-2.32001	0.200267	1	1	0	2.32001	3.99334	0
ENST00000623498.3_3	SEM1	SEM1-223	chr7:96274900-96339138	-	protein_coding	-2.3165	0.200753	1	1	0	2.3165	3.98124	0
ENST00000438320.6_2	DCTD	DCTD-202	chr4:183811408-183838747	-	protein_coding	-2.31536	0.200913	1	1	2.46654	4.7819	26.5102	4.52715
ENST00000350608.7_1	DDT	DDT-201	chr22:24313554-24322019	-	protein_coding	-2.31527	0.200926	1	1	1.07188	3.38715	9.46247	1.10218
ENST00000356828.7_3	UHRF1BP1L	UHRF1BP1L-202	chr12:100463686-100536625	-	protein_coding	-2.3134	0.201185	1	1	0.175219	2.48862	4.61242	0.129136
ENST00000641877.1_1	AC018521.1	AC018521.1-202	chr17:46025420-46059102	+	processed_transcript	-2.31156	0.201443	1	1	0.285483	2.59704	5.05044	0.218818
ENST00000606682.5_3	ADCY3	ADCY3-213	chr2:25042041-25064505	-	protein_coding	-2.30701	0.202079	1	1	0.417644	2.72465	5.61	0.335744
ENST00000546300.5_1	GPR161	GPR161-210	chr1:168048781-168106811	-	protein_coding	-2.30385	0.202522	1	1	0	2.30385	3.93774	0
ENST00000295470.9_3	HNRNPDL	HNRNPDL-201	chr4:83343717-83351019	-	protein_coding	-2.30379	0.20253	1	1	0.912007	3.2158	8.29078	0.881661
ENST00000358295.9_1	FAM19A5	FAM19A5-202	chr22:48972118-49147744	+	protein_coding	-2.29665	0.203536	1	1	0.218084	2.51473	4.71491	0.163188
ENST00000285398.6_1	ERCC3	ERCC3-201	chr2:128014866-128051752	-	protein_coding	-2.29555	0.20369	1	1	0.698021	2.99357	6.96444	0.622278
ENST00000555307.5_1	NUMB	NUMB-215	chr14:73750962-73924989	-	protein_coding	-2.29412	0.203892	1	1	1.17894	3.47306	10.1044	1.26411
ENST00000457894.4_1	MID1IP1	MID1IP1-203	chrX:38660685-38665781	+	protein_coding	-2.28978	0.204506	1	1	0	2.28978	3.88983	0
ENST00000538137.6_1	ZNF521	ZNF521-203	chr18:22642557-22932119	-	protein_coding	-2.28858	0.204677	1	1	0.629843	2.91843	6.5602	0.547397
ENST00000355468.7_3	P3H4	P3H4-201	chr17:39958199-39968855	-	protein_coding	-2.28707	0.204891	1	1	0.0944901	2.38156	4.21102	0.067688
ENST00000382031.5_1	MAP1A	MAP1A-202	chr15:43803156-43823818	+	protein_coding	-2.28656	0.204964	1	1	2.41817	4.70472	25.0773	4.34491
ENST00000306938.8_1	ZNF131	ZNF131-201	chr5:43121642-43175821	+	protein_coding	-2.28191	0.205625	1	1	0.114355	2.39627	4.26439	0.082491
ENST00000536525.6_1	NAV3	NAV3-202	chr12:78225069-78604418	+	protein_coding	-2.27998	0.2059	1	1	0	2.27998	3.85673	0
ENST00000417098.5_1	SATB2	SATB2-202	chr2:200134223-200322819	-	protein_coding	-2.27895	0.206048	1	1	0.575542	2.85449	6.23249	0.490237
ENST00000589827.5_1	SEC14L1	SEC14L1-224	chr17:75084831-75202477	+	protein_coding	-2.27868	0.206087	1	1	0	2.27868	3.85232	0
ENST00000345133.9_1	TGIF1	TGIF1-203	chr18:3451668-3458121	+	protein_coding	-2.27728	0.206286	1	1	0	2.27728	3.84764	0
ENST00000397088.3_1	GPER1	GPER1-202	chr7:1127723-1133446	+	protein_coding	-2.27253	0.206967	1	1	0.0347087	2.30724	3.94935	0.02435
ENST00000326685.11_1	ABLIM3	ABLIM3-202	chr5:148521046-148640105	+	protein_coding	-2.27113	0.207167	1	1	2.3761	4.64723	24.0585	4.19131
ENST00000506853.5_1	AGA	AGA-203	chr4:178355538-178363563	-	processed_transcript	-2.26954	0.207397	1	1	0	2.26954	3.82168	0
ENST00000369984.4_1	HCFC1	HCFC1-202	chrX:153213010-153236635	-	protein_coding	-2.26912	0.207457	1	1	1.58962	3.85874	13.5076	2.0097
ENST00000541102.1_1	LTBR	LTBR-209	chr12:6494285-6500277	+	protein_coding	-2.26674	0.207799	1	1	1.45094	3.71769	12.1563	1.73387
ENST00000594258.1_3	ARHGEF1	ARHGEF1-207	chr19:42401960-42407047	+	protein_coding	-2.26484	0.208072	1	1	0	2.26484	3.80602	0
ENST00000439987.6_1	IFT140	IFT140-204	chr16:1603922-1660694	-	processed_transcript	-2.25861	0.208973	1	1	0	2.25861	3.78532	0
ENST00000413411.5_1	SEPHS1	SEPHS1-203	chr10:13375877-13389358	-	protein_coding	-2.2586	0.208975	1	1	1.37868	3.63727	11.4431	1.6003
ENST00000323584.9_1	PHKB	PHKB-202	chr16:47495238-47734254	+	protein_coding	-2.25606	0.209343	1	1	0.216471	2.47253	4.55018	0.161888
ENST00000441265.5_1	MLH1	MLH1-207	chr3:37035295-37061954	+	protein_coding	-2.25331	0.209742	1	1	0.300916	2.55423	4.87354	0.231926
ENST00000287771.9_1	RBPMS	RBPMS-201	chr8:30242043-30429773	+	protein_coding	-2.24436	0.211047	1	1	0.370819	2.61518	5.127	0.293087
ENST00000395029.5_1	TCF7	TCF7-204	chr5:133450403-133483901	+	protein_coding	-2.24021	0.211656	1	1	0	2.24021	3.72464	0
ENST00000497302.1_1	MFN2	MFN2-206	chr1:12040492-12052697	+	processed_transcript	-2.23817	0.211955	1	1	1.09496	3.33313	9.07795	1.13608
ENST00000541043.5_1	ACO1	ACO1-203	chr9:32384601-32450830	+	protein_coding	-2.23816	0.211956	1	1	0.827409	3.06557	7.37199	0.774496
ENST00000503932.5_1	CDV3	CDV3-204	chr3:133292924-133306815	+	protein_coding	-2.2358	0.212303	1	1	0.338945	2.57474	4.95765	0.264831
ENST00000598441.5_1	SNRNP70	SNRNP70-206	chr19:49588680-49611736	+	protein_coding	-2.2344	0.21251	1	1	0.626762	2.86116	6.266	0.544095
ENST00000539589.5_3	PACSIN3	PACSIN3-211	chr11:47199091-47207432	-	protein_coding	-2.23439	0.212511	1	1	0.0311877	2.26558	3.80848	0.021853
ENST00000396509.6_1	GALK2	GALK2-202	chr15:49462401-49620711	+	protein_coding	-2.23069	0.213057	1	1	0	2.23069	3.69358	0
ENST00000433593.6_1	PLSCR4	PLSCR4-203	chr3:145910192-145968866	-	protein_coding	-2.23031	0.213113	1	1	0	2.23031	3.69234	0
ENST00000378555.7_1	PODXL	PODXL-202	chr7:131188890-131241366	-	protein_coding	-2.23011	0.213142	1	1	3.56039	5.7905	54.3497	10.7973
ENST00000493356.5_1	PFDN4	PFDN4-205	chr20:52824839-52835824	+	processed_transcript	-2.23	0.213159	1	1	0.328314	2.55831	4.89018	0.255545
ENST00000503182.5_2	DCTD	DCTD-204	chr4:183812582-183839089	-	protein_coding	-2.22975	0.213195	1	1	0.866685	3.09644	7.55304	0.823468
ENST00000566799.5_1	CORO2B	CORO2B-204	chr15:68871308-69020142	+	protein_coding	-2.22914	0.213286	1	1	1.24476	3.4739	10.1109	1.36979
ENST00000318364.12_1	MRPL43	MRPL43-203	chr10:102746033-102747272	-	protein_coding	-2.22743	0.213538	1	1	0.93668	3.16411	7.96381	0.914118
ENST00000566181.2_1	STUB1	STUB1-207	chr16:731224-732213	+	processed_transcript	-2.22656	0.213668	1	1	1.82703	4.05358	15.6054	2.54805
ENST00000354811.5_1	RPL15	RPL15-202	chr3:23959196-23961042	+	protein_coding	-2.22596	0.213756	1	1	4.08565	6.31161	78.4297	15.9786
ENST00000494012.1_1	MACF1	MACF1-222	chr1:39670367-39720047	+	protein_coding	-2.22587	0.21377	1	1	0.262412	2.48828	4.61108	0.199482
ENST00000326019.10_1	SLC4A1AP	SLC4A1AP-201	chr2:27886338-27917836	+	protein_coding	-2.22558	0.213813	1	1	0.185374	2.41095	4.31825	0.137112
ENST00000477593.5_1	PIK3CB	PIK3CB-208	chr3:138372860-138553594	-	protein_coding	-2.22531	0.213853	1	1	0	2.22531	3.67611	0
ENST00000306562.7_1	ZNF672	ZNF672-201	chr1:249132479-249143716	+	protein_coding	-2.22306	0.214187	1	1	0.934037	3.15709	7.92031	0.910615
ENST00000430477.6_1	C16orf58	C16orf58-202	chr16:31500819-31519700	-	protein_coding	-2.22211	0.214327	1	1	0	2.22211	3.66577	0
ENST00000368632.6_1	HDAC2	HDAC2-201	chr6:114261882-114292321	-	protein_coding	-2.22165	0.214395	1	1	0	2.22165	3.66428	0
ENST00000394115.6_1	SUOX	SUOX-204	chr12:56391072-56399270	+	protein_coding	-2.21667	0.215137	1	1	0.176319	2.39299	4.25246	0.129997
ENST00000376514.6_2	LENG8	LENG8-202	chr19:54960402-54972580	+	protein_coding	-2.21574	0.215276	1	1	0.384531	2.60027	5.06402	0.305435
ENST00000559844.5_1	SNX1	SNX1-208	chr15:64388199-64430205	+	protein_coding	-2.21078	0.216018	1	1	2.37295	4.58373	22.9795	4.18
ENST00000356714.5_1	NUDT1	NUDT1-203	chr7:2281857-2290780	+	protein_coding	-2.21059	0.216046	1	1	2.05986	4.27045	18.2989	3.16946
ENST00000437296.1_1	ECT2	ECT2-209	chr3:172520481-172539263	+	protein_coding	-2.20667	0.216634	1	1	0	2.20667	3.61607	0
ENST00000617200.1_1	YTHDF3	YTHDF3-209	chr8:64081112-64125343	+	protein_coding	-2.20073	0.217528	1	1	0.667344	2.86807	6.30089	0.588147
ENST00000357586.6_1	AP1B1	AP1B1-202	chr22:29723671-29784572	-	protein_coding	-2.20022	0.217604	1	1	0	2.20022	3.5955	0
ENST00000318094.14_1	TOM1L2	TOM1L2-201	chr17:17750163-17875711	-	protein_coding	-2.19975	0.217676	1	1	0	2.19975	3.59398	0
ENST00000381607.8_1	ZMYND11	ZMYND11-205	chr10:181424-300566	+	protein_coding	-2.19588	0.21826	1	1	0.267012	2.46289	4.5132	0.203313
ENST00000631641.1_1	DDX3X	DDX3X-222	chrX:41193415-41202086	+	protein_coding	-2.19312	0.218679	1	1	0.235728	2.42884	4.38462	0.177501
ENST00000328268.8_1	CRELD2	CRELD2-201	chr22:50312344-50321176	+	protein_coding	-2.19258	0.21876	1	1	2.26012	4.4527	20.8976	3.79031
ENST00000613627.4_1	BSG	BSG-213	chr19:572610-581543	+	protein_coding	-2.19162	0.218905	1	1	1.27629	3.46792	10.0649	1.42216
ENST00000559420.2_1	GLCE	GLCE-202	chr15:69548133-69564556	+	protein_coding	-2.19038	0.219094	1	1	0.497604	2.68798	5.44412	0.411867
ENST00000485594.1_1	NIT1	NIT1-211	chr1:161088576-161090594	+	processed_transcript	-2.18569	0.219807	1	1	0.0512969	2.23698	3.71411	0.036196
ENST00000525785.5_1	C11orf57	C11orf57-205	chr11:111945055-111953546	+	protein_coding	-2.18117	0.220497	1	1	0.286697	2.46786	4.53224	0.219844
ENST00000461497.5_1	PLOD2	PLOD2-204	chr3:145787227-145803676	-	protein_coding	-2.18101	0.220521	1	1	0.498905	2.67992	5.4082	0.413141
ENST00000371319.7_1	SSBP3	SSBP3-203	chr1:54692312-54871681	-	protein_coding	-2.18041	0.220613	1	1	2.59683e-05	2.18043	3.5329	1.8e-05
ENST00000421535.5_1	MAN1A2	MAN1A2-202	chr1:118039402-118065944	+	protein_coding	-2.17898	0.220831	1	1	0.680913	2.8599	6.25963	0.603154
ENST00000543117.5_1	TAX1BP1	TAX1BP1-213	chr7:27778992-27869384	+	protein_coding	-2.17545	0.221373	1	1	0	2.17545	3.51726	0
ENST00000478381.1	TIMM23B	TIMM23B-003	chr10:51371390-51387763	+	protein_coding	-2.17402	0.221592	1	1	0.0957084	2.26973	3.82232	0.06859
ENST00000431028.5_1	GTF3C2	GTF3C2-205	chr2:27549160-27550956	-	protein_coding	-2.17106	0.222047	1	1	0	2.17106	3.50355	0
ENST00000483354.5_1	ITPA	ITPA-208	chr20:3189514-3204516	+	processed_transcript	-2.17036	0.222156	1	1	0.267642	2.438	4.4189	0.203839
ENST00000611507.4_1	SELENOF	SELENOF-207	chr1:87328130-87380107	-	protein_coding	-2.17002	0.222208	1	1	0.401214	2.57123	4.94317	0.320619
ENST00000329623.11_2	C2CD2	C2CD2-201	chr21:43305221-43346799	-	protein_coding	-2.16866	0.222418	1	1	0	2.16866	3.49605	0
ENST00000370981.1_1	DIRAS3	DIRAS3-201	chr1:68511645-68517314	-	protein_coding	-2.1671	0.222658	1	1	0.734622	2.90172	6.47318	0.663962
ENST00000493237.5_1	MME	MME-212	chr3:154797900-154898417	+	protein_coding	-2.16209	0.223433	1	1	0	2.16209	3.47562	0
ENST00000610520.4_1	EEF1A1	EEF1A1-210	chr6:74225475-74230755	-	protein_coding	-2.16125	0.223563	1	1	3.71375	5.875	57.6881	12.1205
ENST00000549872.5_3	CHPT1	CHPT1-205	chr12:102091450-102120817	+	protein_coding	-2.15983	0.223783	1	1	0.0966518	2.25648	3.77825	0.069289
ENST00000376148.8_1	NFKBIL1	NFKBIL1-203	chr6:31515358-31526606	+	protein_coding	-2.15886	0.223933	1	1	0.18911	2.34797	4.09107	0.14006
ENST00000534366.5_1	MROH1	MROH1-209	chr8:145203548-145316712	+	protein_coding	-2.15713	0.224202	1	1	0	2.15713	3.46026	0
ENST00000357948.7_2	CADPS	CADPS-202	chr3:62384025-62861013	-	protein_coding	-2.15618	0.224349	1	1	0.00339067	2.15957	3.46782	0.002353
ENST00000380557.4_3	POLR2M	POLR2M-202	chr15:57998923-58009752	+	protein_coding	-2.15482	0.224561	1	1	0.743048	2.89787	6.45324	0.673708
ENST00000475880.6_2	WDR45	WDR45-220	chrX:48933023-48937539	-	protein_coding	-2.15145	0.225087	1	1	0.176065	2.32751	4.01939	0.129798
ENST00000395127.6_1	EIF2AK2	EIF2AK2-203	chr2:37332286-37384190	-	protein_coding	-2.15137	0.225099	1	1	0.339676	2.49104	4.62185	0.265472
ENST00000314028.10_1	CSNK1D	CSNK1D-202	chr17:80200543-80231607	-	protein_coding	-2.15014	0.225291	1	1	1.56285	3.71299	12.1136	1.95438
ENST00000469354.1_1	EPHA4	EPHA4-211	chr2:222282747-222290295	-	processed_transcript	-2.14778	0.225659	1	1	0.00179792	2.14958	3.43699	0.001247
ENST00000503293.5_1	FBXO8	FBXO8-202	chr4:175158120-175204818	-	protein_coding	-2.14703	0.225778	1	1	0	2.14703	3.42914	0
ENST00000394685.7_1	CEMIP	CEMIP-203	chr15:81071712-81244117	+	protein_coding	-2.14437	0.226193	1	1	0.195036	2.33941	4.06095	0.144753
ENST00000319172.9_1	TMEM39A	TMEM39A-201	chr3:119148347-119182529	-	protein_coding	-2.14367	0.226304	1	1	0.765098	2.90876	6.50975	0.699485
ENST00000218652.11_1	NDFIP2	NDFIP2-201	chr13:80055287-80130210	+	protein_coding	-2.1432	0.226377	1	1	0.527128	2.67033	5.36576	0.441058
ENST00000583590.5_1	DDX42	DDX42-216	chr17:61851244-61896677	+	protein_coding	-2.14061	0.226784	1	1	0	2.14061	3.40948	0
ENST00000394998.5_1	STX4	STX4-202	chr16:31044416-31051484	+	protein_coding	-2.1399	0.226895	1	1	0	2.1399	3.40732	0
ENST00000453759.6_2	PHYH	PHYH-204	chr10:13325690-13341549	-	protein_coding	-2.1367	0.2274	1	1	0	2.1367	3.39754	0
ENST00000257963.8_1	ACVR1B	ACVR1B-201	chr12:52345451-52390862	+	protein_coding	-2.13577	0.227546	1	1	0.315569	2.45134	4.46924	0.244502
ENST00000555190.5_1	DLST	DLST-208	chr14:75348628-75365158	+	processed_transcript	-2.13435	0.22777	1	1	0	2.13435	3.3904	0
ENST00000456662.5_2	DDX39B	DDX39B-212	chr6:31503184-31509714	-	protein_coding	-2.13426	0.227785	1	1	0	2.13426	3.39011	0
ENST00000538999.1_1	MAFF	MAFF-207	chr22:38597939-38612510	+	protein_coding	-2.13377	0.227862	1	1	0.124634	2.2584	3.78462	0.090231
ENST00000533603.5_1	SERPINH1	SERPINH1-215	chr11:75273101-75283828	+	protein_coding	-2.13302	0.227981	1	1	0.155739	2.28875	3.88634	0.113992
ENST00000013070.10_1	UBR7	UBR7-201	chr14:93673401-93695561	+	protein_coding	-2.13203	0.228137	1	1	1.53446	3.66649	11.6977	1.8968
ENST00000518047.5_1	DIAPH1	DIAPH1-211	chr5:140895542-140998481	-	protein_coding	-2.13148	0.228223	1	1	1.31261	3.4441	9.88371	1.48391
ENST00000541600.5_1	EPHA4	EPHA4-214	chr2:222428826-222437078	-	protein_coding	-2.12924	0.228578	1	1	0.127697	2.25694	3.77976	0.092548
ENST00000526927.5_1	LTBP3	LTBP3-207	chr11:65306523-65325236	-	protein_coding	-2.1285	0.228695	1	1	0	2.1285	3.37263	0
ENST00000559910.5_1	GMPR2	GMPR2-224	chr14:24701842-24708410	+	protein_coding	-2.12442	0.229343	1	1	0.69378	2.8182	6.05284	0.617516
ENST00000430767.8_1	SEC14L1	SEC14L1-202	chr17:75085237-75212884	+	protein_coding	-2.12417	0.229383	1	1	0	2.12417	3.35953	0
ENST00000272983.12_1	PPP1R7	PPP1R7-202	chr2:242089073-242122400	+	protein_coding	-2.12411	0.229393	1	1	0.979274	3.10338	7.5943	0.971473
ENST00000304621.10_1	TTC39C	TTC39C-201	chr18:21572737-21712991	+	protein_coding	-2.12278	0.229604	1	1	1.08341	3.20619	8.2291	1.11904
ENST00000444119.6_1	ODF2	ODF2-210	chr9:131222838-131262534	+	protein_coding	-2.12051	0.229965	1	1	1.23731	3.35782	9.25191	1.35758
ENST00000612472.4_1	POFUT2	POFUT2-213	chr21:46683844-46707811	-	protein_coding	-2.1162	0.230653	1	1	1.79334	3.90955	14.0276	2.46617
ENST00000368802.7_2	REV3L	REV3L-202	chr6:111620234-111804414	-	protein_coding	-2.11367	0.231059	1	1	0.0488039	2.16247	3.47682	0.034407
ENST00000354429.6_2	ELP5	ELP5-201	chr17:7155372-7163250	+	protein_coding	-2.11361	0.231068	1	1	0.38635	2.49996	4.6567	0.307082
ENST00000519961.5_1	STAU2	STAU2-207	chr8:74461927-74650579	-	protein_coding	-2.1131	0.23115	1	1	0.0232142	2.13631	3.39637	0.016221
ENST00000446965.2_1	PRR16	PRR16-203	chr5:119952832-120022620	+	protein_coding	-2.1121	0.23131	1	1	0.206736	2.31883	3.98929	0.154074
ENST00000517531.5_3	NCALD	NCALD-204	chr8:102731543-103136178	-	protein_coding	-2.11208	0.231314	1	1	0.0596723	2.17175	3.50569	0.042229
ENST00000372013.7_1	ADIRF	ADIRF-201	chr10:88727949-88730672	+	protein_coding	-2.10348	0.232696	1	1	2.49714	4.60062	23.2619	4.64564
ENST00000380668.9_1	PRPS2	PRPS2-202	chrX:12809489-12842341	+	protein_coding	-2.10143	0.233028	1	1	0.92927	3.0307	7.17204	0.904312
ENST00000418818.6_1	AC010997.3	AC010997.3-201	chr10:77039484-77161004	-	lincRNA	-2.10048	0.23318	1	1	0.0889665	2.18945	3.56132	0.063608
ENST00000458159.5_1	ACTA2	ACTA2-203	chr10:90701542-90751045	-	protein_coding	-2.09906	0.23341	1	1	1.89707	3.99614	14.9572	2.72457
ENST00000378323.8_1	SERPING1	SERPING1-203	chr11:57365161-57382212	+	protein_coding	-2.09868	0.233472	1	1	0	2.09868	3.28316	0
ENST00000568015.5_1	RBBP6	RBBP6-210	chr16:24550877-24567180	+	protein_coding	-2.09825	0.233542	1	1	0.383269	2.48152	4.58484	0.304294
ENST00000228945.8_1	ARHGDIB	ARHGDIB-201	chr12:15094951-15114603	-	protein_coding	-2.0982	0.23355	1	1	1.26363	3.36182	9.28039	1.40098
ENST00000422838.1_2	RANGAP1	RANGAP1-204	chr22:41676937-41681909	-	protein_coding	-2.09519	0.234037	1	1	0	2.09519	3.27283	0
ENST00000534278.5_1	ST5	ST5-258	chr11:8715446-8729628	-	protein_coding	-2.09342	0.234324	1	1	0.0677585	2.16118	3.47281	0.048087
ENST00000506898.5_1	PIGG	PIGG-212	chr4:509859-516012	+	processed_transcript	-2.08873	0.235088	1	1	0	2.08873	3.25373	0
ENST00000605416.1_1	MCU	MCU-210	chr10:74628602-74647449	+	processed_transcript	-2.08847	0.235129	1	1	1.26239	3.35086	9.20259	1.39893
ENST00000357575.8_1	PQLC1	PQLC1-202	chr18:77662420-77711638	-	protein_coding	-2.08251	0.236104	1	1	0.916892	2.9994	6.99666	0.888043
ENST00000596605.1_1	CLPP	CLPP-205	chr19:6361874-6368913	+	protein_coding	-2.08246	0.236111	1	1	0	2.08246	3.23529	0
ENST00000419354.5_2	DLG1	DLG1-208	chr3:196770502-197026171	-	protein_coding	-2.07482	0.237365	1	1	0	2.07482	3.21292	0
ENST00000244670.12_1	KLHDC3	KLHDC3-201	chr6:42981841-42989036	+	protein_coding	-2.0709	0.238011	1	1	0.0129605	2.08386	3.2394	0.009024
ENST00000437807.6_1	C17orf62	C17orf62-204	chr17:80400520-80408585	-	protein_coding	-2.06697	0.238661	1	1	0.291608	2.35857	4.12863	0.224004
ENST00000419752.3_1	FLNB	FLNB-203	chr3:58154183-58157897	+	protein_coding	-2.06689	0.238674	1	1	3.24498	5.31187	38.722	8.48059
ENST00000524835.5_1	TM9SF1	TM9SF1-203	chr14:24658607-24664843	-	protein_coding	-2.06599	0.238823	1	1	0.867235	2.93322	6.63816	0.824164
ENST00000490467.5_1	PPP2R3A	PPP2R3A-205	chr3:135684586-135864226	+	protein_coding	-2.06455	0.23906	1	1	0.211315	2.27587	3.8429	0.157743
ENST00000418924.6_1	RIN3	RIN3-202	chr14:93042579-93155332	+	processed_transcript	-2.06192	0.239497	1	1	0.485096	2.54702	4.84425	0.399679
ENST00000580865.5_1	GAS7	GAS7-213	chr17:9819295-9862779	-	protein_coding	-2.06138	0.239587	1	1	0.258476	2.31985	3.99281	0.196214
ENST00000326225.3_1	AHCTF1	AHCTF1-201	chr1:247002400-247094726	-	protein_coding	-2.06103	0.239645	1	1	0	2.06103	3.17284	0
ENST00000339647.5_1	UBC	UBC-201	chr12:125396194-125399693	-	protein_coding	-2.05939	0.239918	1	1	0.955729	3.01512	7.08427	0.93956
ENST00000375107.7_1	AGPAT1	AGPAT1-203	chr6:32135989-32143899	-	protein_coding	-2.05931	0.23993	1	1	2.56677	4.62609	23.694	4.92483
ENST00000565324.1	SMG1	SMG1-005	chr16:18819082-18908196	-	protein_coding	-2.05881	0.240014	1	1	0.925889	2.9847	6.91559	0.899855
ENST00000370243.1_1	BCAR3	BCAR3-202	chr1:94027351-94146926	-	protein_coding	-2.05674	0.240359	1	1	0.439775	2.49651	4.64319	0.356393
ENST00000377419.1_1	ZNF184	ZNF184-202	chr6:27418599-27440460	-	protein_coding	-2.05543	0.240577	1	1	0.0183479	2.07378	3.20988	0.012799
ENST00000336926.10_1	HIP1	HIP1-201	chr7:75162621-75368265	-	protein_coding	-2.05285	0.241007	1	1	2.33485	4.38771	19.933	4.045
ENST00000506469.5_1	YIPF3	YIPF3-213	chr6:43479666-43484679	-	protein_coding	-2.05183	0.241179	1	1	2.12883	4.18065	17.1344	3.37362
ENST00000375429.7_1	NELFE	NELFE-202	chr6:31919864-31926887	-	protein_coding	-2.04655	0.242062	1	1	1.06577	3.11232	7.64771	1.09328
ENST00000377885.6_1	RNF38	RNF38-206	chr9:36336401-36401195	-	protein_coding	-2.04514	0.242299	1	1	0	2.04514	3.12712	0
ENST00000409417.5_2	PDLIM2	PDLIM2-207	chr8:22438042-22451775	+	protein_coding	-2.04465	0.242381	1	1	0	2.04465	3.12574	0
ENST00000430265.6_1	GATA2	GATA2-202	chr3:128198989-128206759	-	protein_coding	-2.04359	0.24256	1	1	0	2.04359	3.12269	0
ENST00000361236.7_3	TMEM123	TMEM123-201	chr11:102267063-102323570	-	protein_coding	-2.03933	0.243277	1	1	0.00130649	2.04063	3.11426	0.000906
ENST00000437928.5_1	SEPT10	SEPT10-208	chr2:110301814-110371492	-	protein_coding	-2.03859	0.243401	1	1	0.0685057	2.1071	3.30823	0.04863
ENST00000344824.10_3	TPM4	TPM4-202	chr19:16178317-16212600	+	protein_coding	-2.03649	0.243756	1	1	2.39902	4.43551	20.6382	4.27444
ENST00000593054.5_3	EIF3G	EIF3G-213	chr19:10225694-10227503	-	protein_coding	-2.03541	0.243938	1	1	0.729807	2.76522	5.79851	0.658417
ENST00000381083.8_1	IGFBP3	IGFBP3-202	chr7:45953404-45960850	-	protein_coding	-2.03345	0.24427	1	1	2.27316	4.30661	18.7887	3.83379
ENST00000529919.5_1	CTNND1	CTNND1-222	chr11:57520762-57585412	+	protein_coding	-2.03141	0.244617	1	1	0.0652331	2.09664	3.27712	0.046254
ENST00000589392.5_2	HKR1	HKR1-213	chr19:37825573-37854766	+	protein_coding	-2.02921	0.244989	1	1	0	2.02921	3.08181	0
ENST00000432031.6_1	PRKRA	PRKRA-203	chr2:179296703-179315484	-	protein_coding	-2.02346	0.245968	1	1	1.12723	3.15069	7.8808	1.18439
ENST00000451321.6_1	INTS12	INTS12-206	chr4:106603784-106630265	-	protein_coding	-2.02322	0.246008	1	1	0.179446	2.20267	3.6033	0.132449
ENST00000441925.2_1	C3orf58	C3orf58-202	chr3:143692450-143711209	+	protein_coding	-2.02286	0.246071	1	1	0.230423	2.25328	3.76765	0.173179
ENST00000552673.5_1	ZCRB1	ZCRB1-205	chr12:42706733-42719889	-	protein_coding	-2.02256	0.246121	1	1	0	2.02256	3.06303	0
ENST00000378669.5_1	COX7A2L	COX7A2L-202	chr2:42576478-42596150	-	protein_coding	-2.02247	0.246137	1	1	1.43196	3.45442	9.96189	1.69812
ENST00000462909.5_1	HTRA2	HTRA2-204	chr2:74756852-74760279	+	processed_transcript	-2.02226	0.246172	1	1	0	2.02226	3.0622	0
ENST00000354675.10_1	AKAP12	AKAP12-202	chr6:151646823-151677908	+	protein_coding	-2.02057	0.246461	1	1	1.45466	3.47523	10.1211	1.74091
ENST00000609879.1_1	AC239798.4	AC239798.4-201	chr1:149398877-149400540	-	processed_transcript	-2.01988	0.246579	1	1	1.6044	3.62428	11.3315	2.0407
ENST00000535010.5_1	SH3GLB1	SH3GLB1-203	chr1:87170253-87213859	+	protein_coding	-2.01854	0.246808	1	1	0.321085	2.33963	4.06172	0.24927
ENST00000377078.2_1	USP11	USP11-202	chrX:47093171-47101031	+	protein_coding	-2.01839	0.246834	1	1	0.161966	2.18036	3.53265	0.118811
ENST00000333244.5_2	AHNAK2	AHNAK2-201	chr14:105403654-105444694	-	protein_coding	-2.01708	0.247057	1	1	2.39552	4.4126	20.2974	4.26167
ENST00000635383.1_1	ACAP2	ACAP2-216	chr3:195016489-195163582	-	protein_coding	-2.01635	0.247182	1	1	0.10025	2.1166	3.33672	0.071959
ENST00000358502.9_1	APOL2	APOL2-202	chr22:36622249-36635689	-	protein_coding	-2.01249	0.247845	1	1	0.424062	2.43655	4.41347	0.3417
ENST00000567511.1_3	FAM96B	FAM96B-204	chr16:66965970-66968265	-	protein_coding	-2.01185	0.247955	1	1	0.430975	2.44282	4.43705	0.348144
ENST00000305768.9_3	CEP89	CEP89-201	chr19:33366831-33462869	-	protein_coding	-2.01166	0.247987	1	1	0.617945	2.62961	5.18858	0.534688
ENST00000490371.5_1	DNPEP	DNPEP-214	chr2:220238919-220246612	-	processed_transcript	-2.01129	0.248051	1	1	0.0632627	2.07455	3.21214	0.044826
ENST00000409477.1_1	ELOB	ELOB-202	chr16:2821416-2827196	-	protein_coding	-2.00901	0.248444	1	1	2.7414	4.75041	25.9163	5.68719
ENST00000344147.9_1	ZCCHC17	ZCCHC17-201	chr1:31769842-31837783	+	protein_coding	-2.0061	0.248946	1	1	1.51786	3.52395	10.5031	1.86366
ENST00000454976.1_1	NONO	NONO-208	chrX:70504044-70514350	+	protein_coding	-2.00468	0.24919	1	1	0.122808	2.12749	3.36956	0.088852
ENST00000585579.2_1	FHOD3	FHOD3-203	chr18:34310667-34360018	+	protein_coding	-2.00448	0.249224	1	1	0	2.00448	3.01245	0
ENST00000361483.4_1	FAM109A	FAM109A-201	chr12:111798455-111806925	-	protein_coding	-2.00283	0.249509	1	1	0.135103	2.13794	3.40132	0.098171
ENST00000361587.3_1	HIPK1	HIPK1-202	chr1:114506062-114520426	+	protein_coding	-2.00278	0.249518	1	1	1.46342	3.4662	10.0518	1.75761
ENST00000216517.10_2	CEP128	CEP128-201	chr14:81296509-81408031	-	protein_coding	-2.00171	0.249704	1	1	0	2.00171	3.00474	0
ENST00000591581.1_1	NECTIN2	NECTIN2-205	chr19:45375110-45382195	+	protein_coding	-2.00066	0.249886	1	1	1.1587	3.15936	7.93432	1.23256
ENST00000328257.12_1	PPME1	PPME1-201	chr11:73882144-73965748	+	protein_coding	-1.99877	0.250213	1	1	0.284582	2.28335	3.86808	0.218057
ENST00000388922.8_1	ACVRL1	ACVRL1-201	chr12:52301202-52314853	+	protein_coding	-1.99875	0.250217	1	1	0.869825	2.86858	6.30344	0.827441
ENST00000309295.8_1	EHBP1L1	EHBP1L1-201	chr11:65343509-65360121	+	protein_coding	-1.99615	0.250668	1	1	1.67552	3.67167	11.7433	2.19434
ENST00000379186.8_1	UBAP1	UBAP1-203	chr9:34179036-34252518	+	protein_coding	-1.996	0.250695	1	1	0	1.996	2.98892	0
ENST00000427894.5_3	NBL1	NBL1-204	chr1:19974104-19983569	+	protein_coding	-1.99451	0.250953	1	1	0	1.99451	2.98482	0
ENST00000525034.1_1	AAMDC	AAMDC-203	chr11:77552184-77583398	+	protein_coding	-1.99421	0.251005	1	1	0	1.99421	2.98398	0
ENST00000590753.1_1	DUSP3	DUSP3-203	chr17:41843499-41852136	-	protein_coding	-1.99396	0.251048	1	1	0.403307	2.39727	4.26805	0.322536
ENST00000370041.4_1	SLC25A24	SLC25A24-202	chr1:108677445-108735440	-	protein_coding	-1.99315	0.251189	1	1	0.113595	2.10675	3.30719	0.081921
ENST00000488198.5_1	CSF1	CSF1-206	chr1:110453492-110466221	+	protein_coding	-1.98888	0.251934	1	1	0	1.98888	2.96929	0
ENST00000533706.5_1	CEP164	CEP164-213	chr11:117234671-117283982	+	processed_transcript	-1.98643	0.252362	1	1	0.340075	2.32651	4.01589	0.265822
ENST00000507406.1_1	SMG7	SMG7-211	chr1:183487751-183498652	+	processed_transcript	-1.98512	0.252591	1	1	0.0441171	2.02924	3.0819	0.031052
ENST00000267918.9_1	ANP32A	ANP32A-201	chr15:69072082-69109938	-	processed_transcript	-1.97955	0.253569	1	1	0	1.97955	2.94369	0
ENST00000615092.4_1	FAM156A	FAM156A-208	chrX:52976466-53024651	-	protein_coding	-1.97884	0.253693	1	1	0	1.97884	2.94177	0
ENST00000252512.13_1	XPO7	XPO7-201	chr8:21777182-21864096	+	protein_coding	-1.97867	0.253725	1	1	2.34195	4.32062	18.9818	4.06988
ENST00000380728.6_1	GPS2	GPS2-201	chr17:7215981-7218883	-	protein_coding	-1.97826	0.253795	1	1	0.3369	2.31516	3.97661	0.26304
ENST00000477985.1_1	BOD1	BOD1-205	chr5:173034802-173043361	-	protein_coding	-1.97812	0.25382	1	1	0.205469	2.18359	3.54284	0.153061
ENST00000620087.1_1	FBXL18	FBXL18-205	chr7:5520213-5540627	-	protein_coding	-1.97634	0.254134	1	1	0.48078	2.45712	4.4912	0.395498
ENST00000540990.5_1	CACNB3	CACNB3-203	chr12:49208234-49221983	+	protein_coding	-1.97512	0.254348	1	1	0.919155	2.89428	6.43471	0.891007
ENST00000433083.6_1	PHC1	PHC1-201	chr12:9067327-9094063	+	protein_coding	-1.97235	0.254837	1	1	0.0297695	2.00212	3.00588	0.020849
ENST00000424307.5_2	PMS1	PMS1-210	chr2:190656516-190728928	+	protein_coding	-1.96962	0.255321	1	1	0	1.96962	2.91664	0
ENST00000487436.1_1	GPBP1L1	GPBP1L1-209	chr1:46093900-46096429	-	processed_transcript	-1.96954	0.255335	1	1	0.429357	2.39889	4.27399	0.346633
ENST00000240922.7_1	NAA50	NAA50-201	chr3:113435307-113465121	-	protein_coding	-1.96939	0.255362	1	1	1.69701	3.66639	11.6968	2.24228
ENST00000355857.7_1	DBI	DBI-202	chr2:120124497-120130136	+	protein_coding	-1.96737	0.255718	1	1	4.2829	6.25027	75.1236	18.4662
ENST00000291572.12_1	AGPAT3	AGPAT3-201	chr21:45285067-45406417	+	protein_coding	-1.96544	0.256062	1	1	0.498229	2.46367	4.51616	0.412479
ENST00000619961.4_1	SPATS2L	SPATS2L-227	chr2:201173673-201346979	+	protein_coding	-1.96529	0.256087	1	1	1.30708	3.27237	8.66235	1.4744
ENST00000619352.4_1	HMGN2	HMGN2-210	chr1:26799006-26802461	+	protein_coding	-1.96383	0.256346	1	1	4.34518	6.30901	78.2868	19.3249
ENST00000400011.6_1	TJP1	TJP1-204	chr15:29992356-30113751	-	protein_coding	-1.96337	0.25643	1	1	0.362635	2.326	4.01413	0.285772
ENST00000539661.5_1	RAB40C	RAB40C-205	chr16:639669-679271	+	protein_coding	-1.95972	0.257078	1	1	0	1.95972	2.88988	0
ENST00000519292.5_1	ERI1	ERI1-203	chr8:8860354-8890848	+	protein_coding	-1.95914	0.257182	1	1	0.773828	2.73297	5.64823	0.709801
ENST00000400794.7_1	WDR47	WDR47-205	chr1:109512836-109584608	-	protein_coding	-1.95758	0.25746	1	1	0.011696	1.96928	2.91572	0.00814
ENST00000519468.5_2	ASAH1	ASAH1-207	chr8:17917081-17941573	-	protein_coding	-1.95713	0.25754	1	1	0.128907	2.08604	3.24581	0.093465
ENST00000432169.5_1	NDUFS1	NDUFS1-203	chr2:206988825-207024149	-	protein_coding	-1.95651	0.25765	1	1	1.45211	3.40862	9.61934	1.73608
ENST00000590221.5_2	WBP2	WBP2-213	chr17:73841853-73851387	-	protein_coding	-1.95449	0.258012	1	1	1.96692	3.92141	14.1517	2.90932
ENST00000272462.2_1	MALL	MALL-201	chr2:110841447-110874143	-	protein_coding	-1.95401	0.258097	1	1	3.19893	5.15294	34.5786	8.18274
ENST00000318201.12_1	DGKZ	DGKZ-201	chr11:46369138-46401917	+	protein_coding	-1.95391	0.258115	1	1	0.637351	2.59126	5.02626	0.55547
ENST00000529687.5_1	FNTA	FNTA-208	chr8:42911816-42940923	+	protein_coding	-1.95082	0.258669	1	1	0.0283626	1.97919	2.9427	0.019854
ENST00000525193.5_1	EPB41L2	EPB41L2-209	chr6:131179276-131277625	-	protein_coding	-1.94707	0.259342	1	1	0.44268	2.38975	4.24068	0.359127
ENST00000162749.6_1	TNFRSF1A	TNFRSF1A-201	chr12:6437923-6451280	-	protein_coding	-1.94684	0.259383	1	1	2.5495	4.49635	21.5702	4.85433
ENST00000613434.4_1	YME1L1	YME1L1-209	chr10:27399041-27443349	-	protein_coding	-1.94478	0.259755	1	1	1.2419	3.18667	8.1051	1.36509
ENST00000393408.7_2	CBX1	CBX1-202	chr17:46147414-46178560	-	protein_coding	-1.94431	0.259839	1	1	1.88434	3.82865	13.2082	2.69184
ENST00000425244.6_1	CUX1	CUX1-205	chr7:101459301-101927249	+	protein_coding	-1.9412	0.260401	1	1	0	1.9412	2.84024	0
ENST00000366544.5_3	CEP170	CEP170-204	chr1:243287730-243418623	-	protein_coding	-1.9391	0.26078	1	1	0.977459	2.91656	6.55041	0.968995
ENST00000502899.2_1	IK	IK-202	chr5:140027679-140034312	+	protein_coding	-1.93741	0.261084	1	1	0	1.93741	2.83019	0
ENST00000372999.5_1	TOX2	TOX2-203	chr20:42544807-42698256	+	protein_coding	-1.93736	0.261094	1	1	0.0181057	1.95546	2.87841	0.012629
ENST00000509063.5_1	ALB	ALB-214	chr4:74270021-74286910	+	protein_coding	-1.93658	0.261235	1	1	0	1.93658	2.82797	0
ENST00000268603.8_1	CDH11	CDH11-201	chr16:64977656-65156101	-	protein_coding	-1.93628	0.26129	1	1	3.21476	5.15104	34.5317	8.28409
ENST00000344420.9_1	SLC35F6	SLC35F6-201	chr2:26987156-27004099	+	protein_coding	-1.93538	0.261452	1	1	2.0411	3.97648	14.7413	3.11558
ENST00000373503.7_1	MAPKAP1	MAPKAP1-205	chr9:128199673-128469491	-	protein_coding	-1.93377	0.261744	1	1	0.939504	2.87328	6.32727	0.917869
ENST00000360521.6_3	PFKFB3	PFKFB3-202	chr10:6244863-6274922	+	protein_coding	-1.93309	0.261868	1	1	0.019013	1.9521	2.86937	0.013266
ENST00000595073.5_2	KXD1	KXD1-204	chr19:18668698-18680107	+	protein_coding	-1.93304	0.261877	1	1	1.69721	3.63025	11.3826	2.24272
ENST00000401554.5_1	TBC1D1	TBC1D1-202	chr4:38111802-38139165	+	processed_transcript	-1.93187	0.26209	1	1	0.138192	2.07006	3.19903	0.100525
ENST00000412720.6_1	PEX5	PEX5-204	chr12:7342441-7362852	+	protein_coding	-1.93159	0.26214	1	1	0	1.93159	2.81475	0
ENST00000614243.4_3	IGSF8	IGSF8-205	chr1:160061140-160068618	-	protein_coding	-1.9314	0.262175	1	1	0	1.9314	2.81425	0
ENST00000586651.5_1	FBXL12	FBXL12-205	chr19:9920943-9929505	-	protein_coding	-1.93116	0.262218	1	1	0.401423	2.33259	4.03708	0.32081
ENST00000500692.6_1	GNPDA1	GNPDA1-202	chr5:141380239-141392595	-	protein_coding	-1.93006	0.262419	1	1	0.125872	2.05593	3.15811	0.091167
ENST00000435660.5_1	SLC30A6	SLC30A6-205	chr2:32390910-32449181	+	protein_coding	-1.92953	0.262515	1	1	0.487959	2.41749	4.3424	0.402459
ENST00000377103.2_1	THBD	THBD-201	chr20:23026270-23030378	-	protein_coding	-1.92939	0.262539	1	1	2.97434	4.90373	28.9344	6.85895
ENST00000437078.6_2	RABGEF1	RABGEF1-210	chr7:66204962-66276446	+	protein_coding	-1.92641	0.263083	1	1	0.956895	2.88331	6.37839	0.941127
ENST00000507633.5_1	GRK6	GRK6-206	chr5:176853746-176863686	+	protein_coding	-1.92483	0.263371	1	1	0.788549	2.71338	5.55857	0.727336
ENST00000486372.1_1	TOR1B	TOR1B-203	chr9:132565436-132566759	+	processed_transcript	-1.92256	0.263787	1	1	0.458291	2.38085	4.20842	0.373913
ENST00000379033.7_1	SEC61A2	SEC61A2-205	chr10:12171640-12207403	+	protein_coding	-1.92116	0.264043	1	1	0.189058	2.11022	3.31756	0.140019
ENST00000372097.9_1	GTF3C5	GTF3C5-202	chr9:135906076-135933890	+	protein_coding	-1.92098	0.264076	1	1	1.52509	3.44606	9.89855	1.87804
ENST00000396679.5_1	CENPK	CENPK-202	chr5:64813593-64858998	-	protein_coding	-1.92043	0.264175	1	1	0.584207	2.50464	4.67508	0.499215
ENST00000586921.1_1	SMARCA4	SMARCA4-211	chr19:11171137-11172945	+	processed_transcript	-1.91934	0.264376	1	1	0.337137	2.25648	3.77823	0.263247
ENST00000598188.5_3	BABAM1	BABAM1-208	chr19:17378159-17390146	+	protein_coding	-1.91919	0.264403	1	1	1.11717	3.03636	7.20421	1.16921
ENST00000634914.1_3	PACSIN2	PACSIN2-212	chr22:43272143-43308163	-	protein_coding	-1.91851	0.264528	1	1	0.747435	2.66594	5.34641	0.678805
ENST00000568189.5_1	AC140479.5	AC140479.5-201	chr2:111003168-111043433	+	processed_transcript	-1.9178	0.264657	1	1	2.91802	4.83583	27.558	6.55809
ENST00000572346.5_1	NPLOC4	NPLOC4-207	chr17:79526090-79534011	-	processed_transcript	-1.91699	0.264807	1	1	0.158195	2.07518	3.21398	0.11589
ENST00000470606.5_1	GTF3A	GTF3A-206	chr13:27999548-28009825	+	processed_transcript	-1.91654	0.26489	1	1	0.924928	2.84146	6.16747	0.89859
ENST00000409426.5_2	PIP5K1A	PIP5K1A-204	chr1:151171028-151221980	+	protein_coding	-1.91506	0.265162	1	1	1.70221	3.61727	11.2717	2.254
ENST00000357275.6_1	DBNDD2	DBNDD2-201	chr20:44034824-44039250	+	protein_coding	-1.91231	0.265668	1	1	0.0112924	1.9236	2.79368	0.007858
ENST00000454754.5_2	CABIN1	CABIN1-206	chr22:24407642-24452767	+	protein_coding	-1.90756	0.266543	1	1	0.301716	2.20928	3.62443	0.23261
ENST00000614081.1_2	PRR11	PRR11-209	chr17:57233118-57281195	+	protein_coding	-1.90747	0.26656	1	1	1.63447	3.54193	10.6474	2.10473
ENST00000381588.8_1	RNF6	RNF6-203	chr13:26786905-26796630	-	protein_coding	-1.90685	0.266674	1	1	1.20508	3.11193	7.6454	1.30551
ENST00000558986.5_1	ANXA2	ANXA2-215	chr15:60649393-60683350	-	protein_coding	-1.90682	0.266681	1	1	0	1.90682	2.7498	0
ENST00000613058.4_1	SLC4A1AP	SLC4A1AP-204	chr2:27886338-27917843	+	protein_coding	-1.90598	0.266835	1	1	0.00169417	1.90767	2.75204	0.001175
ENST00000528621.5_1	CTNND1	CTNND1-219	chr11:57529269-57586650	+	protein_coding	-1.90594	0.266843	1	1	0.595053	2.50099	4.66073	0.510528
ENST00000626725.1_1	NSL1	NSL1-206	chr1:212911904-212965118	-	protein_coding	-1.90389	0.267221	1	1	0.802205	2.7061	5.52554	0.743764
ENST00000309955.7_1	CFLAR	CFLAR-201	chr2:201980827-202041410	+	protein_coding	-1.90321	0.267349	1	1	0.0364893	1.93969	2.83624	0.025615
ENST00000398097.7_2	NHS	NHS-202	chrX:17653413-17754098	+	protein_coding	-1.90218	0.26754	1	1	0.0186869	1.92086	2.78649	0.013037
ENST00000394269.7_1	TCOF1	TCOF1-203	chr5:149737281-149763812	+	protein_coding	-1.90165	0.267638	1	1	0.366618	2.26826	3.81743	0.289327
ENST00000638559.1_1	HADH	HADH-211	chr4:108911102-108956079	+	protein_coding	-1.90068	0.267818	1	1	1.02017	2.92085	6.57291	1.02816
ENST00000614624.4_1	EIF3K	EIF3K-214	chr19:39109722-39127595	+	protein_coding	-1.89738	0.268431	1	1	0.245878	2.14326	3.41758	0.185814
ENST00000311350.7_1	HERPUD2	HERPUD2-201	chr7:35672679-35734745	-	protein_coding	-1.89659	0.268578	1	1	1.15038	3.04697	7.26472	1.21972
ENST00000445832.7_1	C12orf43	C12orf43-202	chr12:121440225-121450251	-	protein_coding	-1.89638	0.268616	1	1	0	1.89638	2.72278	0
ENST00000532583.1_1	TTC9C	TTC9C-205	chr11:62496114-62506075	+	protein_coding	-1.89569	0.268745	1	1	1.11424	3.00993	7.05524	1.16481
ENST00000560508.1_1	AP4E1	AP4E1-203	chr15:51200992-51298091	+	protein_coding	-1.89564	0.268755	1	1	0.00120126	1.89684	2.72396	0.000833
ENST00000380050.7_1	CDK14	CDK14-202	chr7:90225811-90839905	+	protein_coding	-1.89503	0.268869	1	1	1.20885	3.10388	7.59729	1.31154
ENST00000527303.1_1	PLEC	PLEC-211	chr8:144996100-145001179	-	protein_coding	-1.89278	0.269287	1	1	1.3079	3.20068	8.19393	1.47581
ENST00000452490.3_2	CASP7	CASP7-207	chr10:115469104-115490666	+	protein_coding	-1.8926	0.269321	1	1	0	1.8926	2.71305	0
ENST00000489094.1_1	GTF2IRD1	GTF2IRD1-207	chr7:73922405-73973990	+	processed_transcript	-1.89136	0.269553	1	1	0.809614	2.70097	5.5024	0.752742
ENST00000588815.5_1	CAPNS1	CAPNS1-206	chr19:36631029-36641254	+	protein_coding	-1.89027	0.269756	1	1	2.27677	4.16704	16.9641	3.84593
ENST00000505164.5_2	PAICS	PAICS-204	chr4:57301918-57325665	+	protein_coding	-1.88985	0.269835	1	1	0.187597	2.07745	3.2206	0.138865
ENST00000448745.5_3	CPSF7	CPSF7-206	chr11:61171891-61196776	-	protein_coding	-1.88862	0.270065	1	1	0.456969	2.34559	4.08268	0.372655
ENST00000518421.5_1	AP3M2	AP3M2-207	chr8:42010464-42028700	+	protein_coding	-1.88703	0.270363	1	1	0.787504	2.67453	5.38433	0.726086
ENST00000398510.7_2	CHD9	CHD9-202	chr16:53189915-53361363	+	protein_coding	-1.88513	0.270719	1	1	1.22833	3.11346	7.65457	1.34296
ENST00000437658.2_1	ZNF638	ZNF638-206	chr2:71558858-71576675	+	protein_coding	-1.88267	0.271181	1	1	1.85708	3.73975	12.3591	2.62273
ENST00000521414.5_1	NDRG1	NDRG1-217	chr8:134249419-134261731	-	processed_transcript	-1.88063	0.271564	1	1	2.06124	3.94187	14.3681	3.17344
ENST00000476238.6_2	RNASET2	RNASET2-206	chr6:167343028-167370672	-	protein_coding	-1.88013	0.271659	1	1	0	1.88013	2.68108	0
ENST00000380469.7_1	VPS16	VPS16-203	chr20:2821349-2847378	+	protein_coding	-1.87791	0.272077	1	1	0	1.87791	2.67543	0
ENST00000393612.8_2	COG4	COG4-202	chr16:70514475-70557457	-	protein_coding	-1.87745	0.272164	1	1	0.552937	2.43039	4.39039	0.467069
ENST00000356244.7_2	RANGAP1	RANGAP1-201	chr22:41641615-41682255	-	protein_coding	-1.87563	0.272508	1	1	2.84497	4.7206	25.3659	6.18491
ENST00000220966.10_1	PYCR3	PYCR3-201	chr8:144686083-144691784	-	protein_coding	-1.87435	0.272749	1	1	0.0439212	1.91827	2.77971	0.030912
ENST00000431068.5_1	GNB2	GNB2-208	chr7:100273350-100275920	+	protein_coding	-1.87247	0.273105	1	1	1.11812	2.99059	6.94801	1.17064
ENST00000498009.5_1	ATXN10	ATXN10-211	chr22:46068068-46114344	+	processed_transcript	-1.86915	0.273735	1	1	1.07617	2.94532	6.70245	1.10843
ENST00000382936.7_1	TMEM129	TMEM129-202	chr4:1717680-1723058	-	protein_coding	-1.86606	0.274321	1	1	0.851292	2.71735	5.57666	0.804116
ENST00000359793.7_2	CEP57L1	CEP57L1-201	chr6:109450507-109485113	+	protein_coding	-1.86602	0.274329	1	1	0	1.86602	2.64526	0
ENST00000308982.11_1	ACAD9	ACAD9-201	chr3:128598454-128631957	+	protein_coding	-1.86532	0.274463	1	1	1.37569	3.24101	8.45454	1.59492
ENST00000379359.3_1	RGCC	RGCC-201	chr13:42031695-42045018	+	protein_coding	-1.86518	0.27449	1	1	2.26503	4.13021	16.5112	3.80665
ENST00000599343.1	AC068987.1	AC068987.1-201	chr12:52203789-52206636	+	protein_coding	-1.86396	0.274722	1	1	0.0978831	1.96184	2.89559	0.070202
ENST00000638088.1_1	DPY19L1	DPY19L1-209	chr7:34968488-35077137	-	protein_coding	-1.86333	0.274841	1	1	1.62651	3.48985	10.2344	2.08766
ENST00000462734.1_1	HRAS	HRAS-206	chr11:532246-533595	-	processed_transcript	-1.86256	0.274988	1	1	1.10049	2.96305	6.79769	1.14427
ENST00000405491.5_1	SUPT7L	SUPT7L-203	chr2:27875930-27886506	-	protein_coding	-1.86233	0.275032	1	1	0.486809	2.34914	4.09519	0.401342
ENST00000409789.5_1	CNPPD1	CNPPD1-202	chr2:220036896-220042828	-	protein_coding	-1.86142	0.275205	1	1	0.0989235	1.96035	2.89155	0.070974
ENST00000360238.6_2	CUEDC1	CUEDC1-201	chr17:55940337-55980750	-	protein_coding	-1.86045	0.27539	1	1	0.227305	2.08776	3.25087	0.170646
ENST00000590964.5_1	METTL23	METTL23-212	chr17:74722936-74729960	+	protein_coding	-1.85636	0.276172	1	1	0.564372	2.42074	4.35444	0.478744
ENST00000563169.6_1	ZFP90	ZFP90-203	chr16:68573187-68598971	+	protein_coding	-1.85392	0.276639	1	1	0.60876	2.46268	4.51241	0.524948
ENST00000284049.7_1	CHD1	CHD1-201	chr5:98190908-98262238	-	protein_coding	-1.85063	0.277271	1	1	1.04467	2.8953	6.43998	1.06289
ENST00000422447.7_1	LDHA	LDHA-205	chr11:18415935-18429972	+	protein_coding	-1.85022	0.277351	1	1	2.88702	4.73724	25.6718	6.39743
ENST00000347869.7_1	RBM5	RBM5-201	chr3:50126341-50156454	+	protein_coding	-1.84763	0.277848	1	1	2.2003	4.04793	15.5405	3.59574
ENST00000418265.1_1	ISY1-RAB43	ISY1-RAB43-201	chr3:128806418-128879879	-	protein_coding	-1.84696	0.277977	1	1	0	1.84696	2.59742	0
ENST00000590967.5_1	TUBB6	TUBB6-210	chr18:12308252-12337224	+	protein_coding	-1.84609	0.278145	1	1	0	1.84609	2.59525	0
ENST00000434749.5_1	LRRFIP2	LRRFIP2-206	chr3:37170554-37216626	-	protein_coding	-1.84577	0.278207	1	1	0	1.84577	2.59445	0
ENST00000559583.1_1	RNF31	RNF31-217	chr14:24617657-24619456	+	processed_transcript	-1.84566	0.278228	1	1	0.147285	1.99295	2.98049	0.107483
ENST00000406548.5_1	EWSR1	EWSR1-207	chr22:29664262-29696326	+	protein_coding	-1.84358	0.27863	1	1	3.65873	5.50231	44.3274	11.6295
ENST00000583725.5_1	UTP18	UTP18-207	chr17:49354524-49365438	+	protein_coding	-1.84093	0.279142	1	1	0.0710377	1.91196	2.76321	0.050472
ENST00000274458.8_1	COMMD10	COMMD10-201	chr5:115420688-115628984	+	protein_coding	-1.84063	0.279199	1	1	0.718407	2.55904	4.89316	0.645364
ENST00000628176.2_1	MECP2	MECP2-217	chrX:153295690-153363194	-	protein_coding	-1.84009	0.279304	1	1	0.183405	2.0235	3.06568	0.135561
ENST00000361409.2_1	ARHGEF11	ARHGEF11-201	chr1:156905316-157014865	-	protein_coding	-1.83869	0.279576	1	1	1.83285	3.67154	11.7422	2.56241
ENST00000531285.1_3	TRNP1	TRNP1-202	chr1:27320810-27326600	+	protein_coding	-1.83856	0.279601	1	1	2.91328	4.75184	25.943	6.5333
ENST00000635415.1_2	ELF1	ELF1-205	chr13:41507575-41557035	-	protein_coding	-1.83547	0.2802	1	1	0.812217	2.64769	5.26662	0.755908
ENST00000306306.7_1	REEP4	REEP4-201	chr8:21995533-21999464	-	protein_coding	-1.83506	0.28028	1	1	1.77612	3.61117	11.22	2.42503
ENST00000552164.5_1	CD63	CD63-213	chr12:56119596-56122761	-	protein_coding	-1.83367	0.28055	1	1	3.27522	5.10889	33.5087	8.68142
ENST00000398934.5_1	KCNJ15	KCNJ15-207	chr21:39644342-39673744	+	protein_coding	-1.83363	0.280558	1	1	0.14115	1.97478	2.93068	0.102784
ENST00000396307.6_1	RAB27A	RAB27A-202	chr15:55495164-55562592	-	protein_coding	-1.83274	0.280731	1	1	0.0521627	1.8849	2.69328	0.036818
ENST00000308259.9_1	MSRB3	MSRB3-201	chr12:65672423-65860687	+	protein_coding	-1.83268	0.280742	1	1	1.0112	2.84388	6.17948	1.01558
ENST00000477757.5_1	PDLIM1	PDLIM1-202	chr10:96997767-97050769	-	processed_transcript	-1.8296	0.281344	1	1	2.33361	4.16321	16.9164	4.04065
ENST00000550987.5_1	CPSF6	CPSF6-206	chr12:69633400-69648940	+	processed_transcript	-1.82667	0.281914	1	1	0.211846	2.03852	3.10824	0.158169
ENST00000461310.5_1	HNRNPH3	HNRNPH3-203	chr10:70091478-70099303	+	processed_transcript	-1.82453	0.282333	1	1	1.03176	2.85629	6.2415	1.04451
ENST00000393101.7_1	NR2C1	NR2C1-203	chr12:95424185-95467356	-	protein_coding	-1.82428	0.282382	1	1	0	1.82428	2.54131	0
ENST00000503252.1_1	LPCAT1	LPCAT1-203	chr5:1461544-1467440	-	processed_transcript	-1.82201	0.282827	1	1	0.0239948	1.846	2.59503	0.016771
ENST00000342795.9_1	CFLAR	CFLAR-205	chr2:201980962-202019299	+	protein_coding	-1.81884	0.283449	1	1	0.194623	2.01346	3.03749	0.144425
ENST00000372938.9_1	CIZ1	CIZ1-204	chr9:130928352-130953868	-	protein_coding	-1.81222	0.284752	1	1	1.30212	3.11435	7.65987	1.46592
ENST00000514701.5_1	MCC	MCC-208	chr5:112384573-112630635	-	protein_coding	-1.81203	0.284791	1	1	0.402739	2.21477	3.64206	0.322015
ENST00000543772.2_2	PSMC1	PSMC1-202	chr14:90722922-90738894	+	protein_coding	-1.81099	0.284995	1	1	0	1.81099	2.50883	0
ENST00000589649.1_2	TOMM40	TOMM40-205	chr19:45394494-45397324	+	protein_coding	-1.80993	0.285205	1	1	1.22049	3.03041	7.17044	1.33025
ENST00000616622.1_1	ARHGEF25	ARHGEF25-208	chr12:58005696-58011025	+	protein_coding	-1.80967	0.285257	1	1	0.0871695	1.89684	2.72396	0.062284
ENST00000369683.5_2	XPNPEP1	XPNPEP1-203	chr10:111624524-111683269	-	protein_coding	-1.80778	0.285631	1	1	0.811131	2.61891	5.14284	0.754587
ENST00000369543.6_1	TRIM33	TRIM33-202	chr1:114940230-115053781	-	protein_coding	-1.80627	0.28593	1	1	0.908356	2.71462	5.56422	0.876905
ENST00000357122.8_1	SPAG9	SPAG9-202	chr17:49043005-49198226	-	protein_coding	-1.80417	0.286345	1	1	1.13968	2.94386	6.69466	1.20333
ENST00000418635.6_1	PPARD	PPARD-204	chr6:35310335-35395968	+	protein_coding	-1.80299	0.286581	1	1	0	1.80299	2.48942	0
ENST00000413852.5_2	SEMA3F	SEMA3F-202	chr3:50192524-50226507	+	protein_coding	-1.80288	0.286601	1	1	0.241854	2.04474	3.12598	0.182511
ENST00000339362.9_1	NEO1	NEO1-202	chr15:73344051-73597546	+	protein_coding	-1.80234	0.286709	1	1	0.398059	2.2004	3.59607	0.317734
ENST00000546417.5_1	BRF1	BRF1-207	chr14:105692460-105766805	-	protein_coding	-1.80194	0.286788	1	1	0	1.80194	2.4869	0
ENST00000467321.5_1	GNAS	GNAS-226	chr20:57463948-57484634	+	processed_transcript	-1.80118	0.28694	1	1	0.48581	2.28699	3.88037	0.400372
ENST00000395510.6_1	TWF1	TWF1-201	chr12:44187526-44200178	-	protein_coding	-1.80072	0.287032	1	1	2.29324	4.09396	16.0767	3.90155
ENST00000543393.5_1	RAP1B	RAP1B-229	chr12:69004699-69053406	+	protein_coding	-1.80014	0.287146	1	1	3.42529	5.22543	36.412	9.74272
ENST00000344592.9_1	FLYWCH1	FLYWCH1-202	chr16:2983150-2999810	+	protein_coding	-1.79965	0.287244	1	1	0.176434	1.97608	2.93424	0.130087
ENST00000617859.4_1	IKZF5	IKZF5-205	chr10:124750324-124768203	-	protein_coding	-1.79884	0.287405	1	1	0.00998488	1.80883	2.50357	0.006945
ENST00000370951.5_1	SRSF11	SRSF11-203	chr1:70671365-70717300	+	protein_coding	-1.79858	0.287458	1	1	1.18766	2.98624	6.92405	1.27783
ENST00000349225.2_1	RLIM	RLIM-202	chrX:73809953-73834452	-	protein_coding	-1.79717	0.287738	1	1	1.23178	3.02895	7.16215	1.34856
ENST00000448666.5_3	MOGS	MOGS-204	chr2:74689123-74692523	-	protein_coding	-1.79374	0.288424	1	1	0.351503	2.14524	3.42366	0.275889
ENST00000354532.7_1	ARHGEF1	ARHGEF1-203	chr19:42387228-42411595	+	protein_coding	-1.79089	0.288994	1	1	0.0535743	1.84446	2.5912	0.037833
ENST00000243253.7_1	SEC61A1	SEC61A1-201	chr3:127771212-127790525	+	protein_coding	-1.78973	0.289227	1	1	5.58876	7.37848	165.397	47.1264
ENST00000422745.5_1	ASNS	ASNS-205	chr7:97481458-97501779	-	protein_coding	-1.78902	0.289369	1	1	0	1.78902	2.4558	0
ENST00000556504.5_2	WARS	WARS-230	chr14:100813115-100842624	-	protein_coding	-1.78555	0.290065	1	1	1.6804	3.46595	10.0498	2.20516
ENST00000503229.5_1	GNPDA1	GNPDA1-203	chr5:141384677-141392592	-	protein_coding	-1.78517	0.290143	1	1	0	1.78517	2.44658	0
ENST00000493902.5_1	STX4	STX4-211	chr16:31044416-31051450	+	processed_transcript	-1.78391	0.290396	1	1	1.06062	2.84452	6.18268	1.08582
ENST00000395118.1_2	ISLR	ISLR-202	chr15:74466842-74469213	+	protein_coding	-1.78298	0.290583	1	1	2.92782	4.7108	25.1874	6.60962
ENST00000373162.5_1	TRAPPC3	TRAPPC3-202	chr1:36602655-36615098	-	protein_coding	-1.78255	0.290669	1	1	0.974995	2.75755	5.76245	0.965635
ENST00000346786.2_1	MYL9	MYL9-202	chr20:35169900-35178228	+	protein_coding	-1.78156	0.29087	1	1	3.16826	4.94982	29.906	7.98963
ENST00000531413.5_1	CFL1	CFL1-212	chr11:65622728-65626760	-	protein_coding	-1.78147	0.290888	1	1	5.2077	6.98916	126.042	35.955
ENST00000513488.2_1	ZNF652	ZNF652-204	chr17:47366568-47367222	-	processed_transcript	-1.78087	0.291008	1	1	0.332612	2.11348	3.32735	0.259291
ENST00000342652.6_1	INPP5A	INPP5A-201	chr10:134421430-134591286	+	protein_coding	-1.77932	0.291321	1	1	0	1.77932	2.43263	0
ENST00000310256.6_2	ARV1	ARV1-201	chr1:231114795-231136341	+	protein_coding	-1.77813	0.29156	1	1	0.306612	2.08475	3.242	0.2368
ENST00000415210.5_1	DEGS1	DEGS1-203	chr1:224363458-224380055	+	protein_coding	-1.77813	0.291561	1	1	0	1.77813	2.42982	0
ENST00000305586.11_1	FXR1	FXR1-201	chr3:180630270-180694943	+	protein_coding	-1.77717	0.291755	1	1	1.04846	2.82563	6.08926	1.06832
ENST00000305253.8_1	TUB	TUB-202	chr11:8060180-8127659	+	protein_coding	-1.77605	0.291982	1	1	1.10413	2.88017	6.36239	1.14969
ENST00000311028.4_1	NCALD	NCALD-202	chr8:102698771-103136562	-	protein_coding	-1.77588	0.292015	1	1	0.0546721	1.83056	2.55674	0.038623
ENST00000455191.5_1	IQCG	IQCG-205	chr3:197615948-197676796	-	protein_coding	-1.77538	0.292118	1	1	0	1.77538	2.42327	0
ENST00000494827.5_1	PFN2	PFN2-213	chr3:149683644-149740598	-	protein_coding	-1.77457	0.292281	1	1	0	1.77457	2.42136	0
ENST00000361901.6_2	CALD1	CALD1-202	chr7:134464429-134655392	+	protein_coding	-1.77378	0.292441	1	1	3.82207	5.59585	47.3638	13.1435
ENST00000409404.6_1	FAT3	FAT3-201	chr11:92085262-92629618	+	protein_coding	-1.77304	0.292592	1	1	0.436735	2.20977	3.62603	0.353538
ENST00000614544.1_1	LAMTOR5	LAMTOR5-208	chr1:110943879-110950546	-	protein_coding	-1.7724	0.292722	1	1	2.58962	4.36201	19.5635	5.01939
ENST00000391953.8_2	CLASRP	CLASRP-203	chr19:45542304-45574113	+	protein_coding	-1.77193	0.292817	1	1	0.814175	2.58611	5.00476	0.758293
ENST00000393599.2_1	CDKN2D	CDKN2D-202	chr19:10677138-10679654	-	protein_coding	-1.77046	0.293116	1	1	0.680912	2.45137	4.46934	0.603153
ENST00000589265.5_1	GRN	GRN-214	chr17:42422673-42430450	+	protein_coding	-1.76844	0.293525	1	1	0.655618	2.42406	4.3668	0.575291
ENST00000518836.5_1	EBF1	EBF1-205	chr5:158122928-158526765	-	processed_transcript	-1.76841	0.293533	1	1	0.450709	2.21911	3.65607	0.366712
ENST00000562549.2_1	AC092368.3	AC092368.3-201	chr16:46656773-46658355	-	lincRNA	-1.76775	0.293665	1	1	0	1.76775	2.40524	0
ENST00000602836.2_3	BIVM-ERCC5	BIVM-ERCC5-201	chr13:103459496-103528351	+	protein_coding	-1.76751	0.293715	1	1	0	1.76751	2.40466	0
ENST00000376652.8_1	ENTPD6	ENTPD6-203	chr20:25176356-25207365	+	protein_coding	-1.76629	0.293964	1	1	0.534574	2.30086	3.92752	0.448514
ENST00000589897.1_3	TPM4	TPM4-211	chr19:16177831-16186951	+	protein_coding	-1.76627	0.293967	1	1	0	1.76627	2.40174	0
ENST00000460719.5_2	LIN9	LIN9-204	chr1:226418850-226496873	-	protein_coding	-1.7654	0.294146	1	1	0.00766771	1.77307	2.41779	0.005329
ENST00000376839.7_1	ACTN1	ACTN1-202	chr14:69341500-69444283	-	protein_coding	-1.76391	0.29445	1	1	0.925879	2.68979	5.45218	0.899841
ENST00000427534.6_1	SPG11	SPG11-202	chr15:44855319-44955845	-	protein_coding	-1.76369	0.294494	1	1	0	1.76369	2.39565	0
ENST00000371145.7_1	STAG2	STAG2-203	chrX:123095588-123234752	+	protein_coding	-1.76268	0.2947	1	1	0.517828	2.28051	3.8585	0.431798
ENST00000524925.1_1	ALG8	ALG8-203	chr11:77817856-77825422	-	processed_transcript	-1.76151	0.294939	1	1	0	1.76151	2.39053	0
ENST00000393611.6_1	RAB24	RAB24-204	chr5:176728452-176730707	-	protein_coding	-1.75983	0.295283	1	1	0.284601	2.04443	3.1251	0.218073
ENST00000524462.5_1	TYK2	TYK2-202	chr19:10461209-10491241	-	protein_coding	-1.75897	0.295458	1	1	0	1.75897	2.38457	0
ENST00000468975.6_1	ARFGAP1	ARFGAP1-205	chr20:61915644-61921140	+	processed_transcript	-1.75851	0.295553	1	1	0.66289	2.4214	4.35691	0.583251
ENST00000562877.5_1	C15orf41	C15orf41-204	chr15:36887101-37100654	+	protein_coding	-1.7584	0.295576	1	1	0	1.7584	2.38323	0
ENST00000306726.6_1	PTPN9	PTPN9-201	chr15:75759468-75871630	-	protein_coding	-1.75827	0.295603	1	1	1.88265	3.64092	11.4746	2.68751
ENST00000462775.5_1	RASAL2	RASAL2-203	chr1:178310606-178453282	+	protein_coding	-1.75817	0.295622	1	1	0.892386	2.65056	5.2791	0.856243
ENST00000468300.5_1	BRCA1	BRCA1-208	chr17:41196822-41277468	-	protein_coding	-1.75758	0.295743	1	1	0	1.75758	2.38131	0
ENST00000353187.6_1	AADAT	AADAT-202	chr4:170981380-171011372	-	protein_coding	-1.75635	0.295997	1	1	0	1.75635	2.37842	0
ENST00000555074.1_2	AL132780.3	AL132780.3-201	chr14:23415479-23451467	-	protein_coding	-1.75459	0.296357	1	1	1.09245	2.84705	6.19525	1.13236
ENST00000637729.1_1	SASH1	SASH1-211	chr6:148829610-148841020	+	protein_coding	-1.75435	0.296407	1	1	1.75438	3.50873	10.3824	2.37382
ENST00000261441.9_2	RSBN1	RSBN1-201	chr1:114304454-114355098	-	protein_coding	-1.75287	0.296711	1	1	0.000212061	1.75308	2.37077	0.000147
ENST00000478502.5_1	PEF1	PEF1-205	chr1:32096050-32110497	-	processed_transcript	-1.75199	0.296891	1	1	0.00887982	1.76087	2.38903	0.006174
ENST00000222597.6_1	CBLL1	CBLL1-201	chr7:107384587-107400131	+	protein_coding	-1.74928	0.29745	1	1	0.36844	2.11772	3.34008	0.290956
ENST00000452691.6_2	CCDC36	CCDC36-204	chr3:49236933-49295156	+	protein_coding	-1.74913	0.297481	1	1	0.561442	2.31057	3.96081	0.475744
ENST00000395126.7_1	RASSF1	RASSF1-205	chr3:50367219-50375664	-	protein_coding	-1.74902	0.297505	1	1	0	1.74902	2.36129	0
ENST00000492028.5_1	ARHGAP12	ARHGAP12-207	chr10:32094642-32115902	-	processed_transcript	-1.74707	0.297907	1	1	0.124943	1.87201	2.66042	0.090465
ENST00000461277.2_3	ZNF496	ZNF496-202	chr1:247461503-247492547	-	protein_coding	-1.74604	0.298118	1	1	0.037371	1.78341	2.4424	0.026242
ENST00000616714.4_1	STIM1	STIM1-220	chr11:3876933-4114440	+	protein_coding	-1.74313	0.298721	1	1	0.0619559	1.80508	2.4945	0.04388
ENST00000606525.5_1	NECAB3	NECAB3-218	chr20:32244894-32250584	-	processed_transcript	-1.7427	0.29881	1	1	0	1.7427	2.34661	0
ENST00000221975.6_1	RPS19	RPS19-201	chr19:42364327-42375484	+	protein_coding	-1.742	0.298955	1	1	2.57753	4.31953	18.9668	4.96917
ENST00000521606.6_1	RNF145	RNF145-211	chr5:158585299-158635140	-	protein_coding	-1.74182	0.298992	1	1	0.0936386	1.83546	2.56886	0.067058
ENST00000356151.6_1	PXK	PXK-202	chr3:58318607-58410878	+	protein_coding	-1.74007	0.299355	1	1	0.0388618	1.77893	2.43172	0.027303
ENST00000432752.5_1	DUS2	DUS2-202	chr16:68057195-68113218	+	protein_coding	-1.73981	0.29941	1	1	0.572485	2.31229	3.96671	0.487083
ENST00000502717.5_1	HMGXB3	HMGXB3-201	chr5:149380281-149432386	+	protein_coding	-1.73886	0.299607	1	1	2.3421	4.08096	15.9236	4.07041
ENST00000490882.5_1	FLNB	FLNB-212	chr3:57994127-58156501	+	protein_coding	-1.73836	0.299711	1	1	3.25732	4.99567	30.9042	8.56204
ENST00000393481.6_1	TES	TES-202	chr7:115862858-115898837	+	protein_coding	-1.7374	0.29991	1	1	0	1.7374	2.33433	0
ENST00000504329.1_3	TMEM110-MUSTN1	TMEM110-MUSTN1-202	chr3:52867166-52931578	-	protein_coding	-1.7363	0.300138	1	1	0.458409	2.19471	3.57798	0.374026
ENST00000356352.6_1	UPF2	UPF2-201	chr10:11962021-12077896	-	protein_coding	-1.73574	0.300255	1	1	0.0065781	1.74232	2.34573	0.00457
ENST00000616552.4_1	MCM3	MCM3-207	chr6:52128812-52149679	-	protein_coding	-1.73446	0.300522	1	1	1.97118	3.70563	12.0469	2.92088
ENST00000405218.6_1	ETV1	ETV1-206	chr7:13934006-14029572	-	protein_coding	-1.73381	0.300657	1	1	0.765055	2.49886	4.6524	0.699435
ENST00000527096.5_2	PLEC	PLEC-210	chr8:144990345-145049537	-	protein_coding	-1.73375	0.300668	1	1	5.13639	6.87014	115.982	34.1728
ENST00000522971.5_4	LY6E	LY6E-214	chr8:144099959-144103599	+	protein_coding	-1.7332	0.300784	1	1	0.752201	2.4854	4.5999	0.684361
ENST00000367592.5_1	PEX3	PEX3-202	chr6:143771944-143793398	+	protein_coding	-1.73241	0.300948	1	1	1.01398	2.74639	5.71038	1.01948
ENST00000508024.1_1	CWC27	CWC27-204	chr5:64064773-64104389	+	protein_coding	-1.73221	0.30099	1	1	0.503145	2.23536	3.70879	0.4173
ENST00000520967.1_1	CXXC5	CXXC5-216	chr5:139028514-139060521	+	protein_coding	-1.73218	0.300998	1	1	0.569655	2.30183	3.93083	0.484169
ENST00000616255.1_2	UHRF1	UHRF1-204	chr19:4910387-4960963	+	protein_coding	-1.73171	0.301095	1	1	0	1.73171	2.32121	0
ENST00000429593.6_1	EFS	EFS-203	chr14:23825612-23834842	-	protein_coding	-1.73092	0.30126	1	1	0	1.73092	2.3194	0
ENST00000572110.1_1	NMRAL1	NMRAL1-205	chr16:4511700-4516175	-	protein_coding	-1.73073	0.3013	1	1	0	1.73073	2.31896	0
ENST00000513643.5_1	RNF4	RNF4-221	chr4:2470886-2514324	+	processed_transcript	-1.73023	0.301403	1	1	0	1.73023	2.31781	0
ENST00000279022.6_1	MYL9	MYL9-201	chr20:35169887-35179850	+	protein_coding	-1.7301	0.301432	1	1	5.09447	6.82457	112.344	33.1656
ENST00000541548.5_1	CUL3	CUL3-214	chr2:225376155-225397811	-	processed_transcript	-1.73009	0.301434	1	1	1.58927	3.31935	8.98217	2.00897
ENST00000402686.7_1	POMT1	POMT1-204	chr9:134378331-134399193	+	protein_coding	-1.7268	0.302121	1	1	0.165781	1.89258	2.713	0.121773
ENST00000531873.5_1	CD44	CD44-234	chr11:35201826-35232857	+	protein_coding	-1.7263	0.302226	1	1	0	1.7263	2.30878	0
ENST00000485923.1_1	SELENOT	SELENOT-205	chr3:150321123-150345692	+	protein_coding	-1.72614	0.30226	1	1	1.43336	3.1595	7.93522	1.70076
ENST00000617074.4_1	HSPA4	HSPA4-205	chr5:132387820-132439641	+	protein_coding	-1.72556	0.30238	1	1	0	1.72556	2.30709	0
ENST00000390015.7_1	GAA	GAA-202	chr17:78075393-78093676	+	protein_coding	-1.72511	0.302475	1	1	1.70922	3.43434	9.8103	2.26984
ENST00000309776.8_1	ZMYND11	ZMYND11-201	chr10:180424-300566	+	protein_coding	-1.72272	0.302976	1	1	0.0806208	1.80335	2.49029	0.057473
ENST00000471186.5_1	INSIG2	INSIG2-204	chr2:118846050-118867596	+	processed_transcript	-1.72183	0.303164	1	1	0	1.72183	2.29855	0
ENST00000336949.6_1	MID1IP1	MID1IP1-201	chrX:38662986-38665790	+	protein_coding	-1.72057	0.30343	1	1	0.263768	1.98433	2.9568	0.20061
ENST00000545387.6_1	BCAT2	BCAT2-203	chr19:49298319-49314269	-	protein_coding	-1.72041	0.303463	1	1	0.00438633	1.72479	2.30533	0.003045
ENST00000354332.8_1	S100A4	S100A4-201	chr1:153516089-153518278	-	protein_coding	-1.71968	0.303615	1	1	5.46916	7.18884	144.9	43.2976
ENST00000534797.5_1	RNH1	RNH1-224	chr11:494512-503570	-	protein_coding	-1.71968	0.303616	1	1	0.00499174	1.72467	2.30505	0.003466
ENST00000357266.8_1	FKBP5	FKBP5-201	chr6:35541367-35656714	-	protein_coding	-1.71748	0.304079	1	1	0	1.71748	2.28862	0
ENST00000436390.5_1	IFRD2	IFRD2-204	chr3:50325174-50330349	-	protein_coding	-1.71573	0.304448	1	1	0.00860736	1.72434	2.30429	0.005984
ENST00000544059.2_1	MAP1S	MAP1S-202	chr19:17830965-17845299	+	protein_coding	-1.71531	0.304536	1	1	1.54629	3.26161	8.59051	1.92066
ENST00000259234.10_2	SAP130	SAP130-201	chr2:128698798-128785694	-	protein_coding	-1.71451	0.304706	1	1	0.948866	2.66338	5.33514	0.930355
ENST00000455886.6_1	SLC26A6	SLC26A6-213	chr3:48663179-48672874	-	protein_coding	-1.71421	0.30477	1	1	0	1.71421	2.28117	0
ENST00000530348.5_1	RCN1	RCN1-206	chr11:31833939-32122140	+	protein_coding	-1.71348	0.304923	1	1	0	1.71348	2.27952	0
ENST00000381815.8_1	GART	GART-203	chr21:34876238-34914444	-	protein_coding	-1.71333	0.304955	1	1	1.92297	3.6363	11.4347	2.79203
ENST00000507224.5_1	LRBA	LRBA-204	chr4:151235875-151936429	-	protein_coding	-1.71186	0.305267	1	1	1.11937	2.83123	6.11679	1.17252
ENST00000620676.4_1	VPS13D	VPS13D-214	chr1:12290124-12572099	+	protein_coding	-1.71151	0.30534	1	1	0	1.71151	2.27504	0
ENST00000405442.5_1	EIF3D	EIF3D-203	chr22:36906946-36924944	-	protein_coding	-1.70989	0.305684	1	1	3.62111	5.331	39.2523	11.3045
ENST00000415585.6_1	CSTF2	CSTF2-203	chrX:100075348-100095921	+	protein_coding	-1.70939	0.305789	1	1	0.0738093	1.7832	2.44189	0.052492
ENST00000485422.4_1	BRI3	BRI3-205	chr7:97935834-97939753	+	processed_transcript	-1.70931	0.305806	1	1	0	1.70931	2.27005	0
ENST00000321331.11_1	HIGD1A	HIGD1A-201	chr3:42825790-42846023	-	protein_coding	-1.70908	0.305856	1	1	2.70912	4.4182	20.3801	5.53923
ENST00000534928.5_1	ZCCHC7	ZCCHC7-209	chr9:37120595-37358143	+	protein_coding	-1.70874	0.305927	1	1	0.0416397	1.75038	2.36448	0.029283
ENST00000370663.9_1	MAP7D3	MAP7D3-204	chrX:135298979-135338641	-	protein_coding	-1.70824	0.306033	1	1	1.64034	3.34858	9.18647	2.1174
ENST00000355119.8_1	LIMS2	LIMS2-202	chr2:128396003-128432764	-	protein_coding	-1.70754	0.306182	1	1	0.290755	1.9983	2.99528	0.22328
ENST00000559228.5_1	MINDY2	MINDY2-203	chr15:59063513-59154099	+	protein_coding	-1.70731	0.306231	1	1	0.181026	1.88833	2.70208	0.13369
ENST00000306279.3_1	ATOH8	ATOH8-201	chr2:85981017-86015189	+	protein_coding	-1.7062	0.306467	1	1	3.51475	5.22095	36.2961	10.43
ENST00000462776.2_2	S100A6	S100A6-203	chr1:153507190-153508467	-	protein_coding	-1.70478	0.306769	1	1	2.79596	4.50073	21.6389	5.94492
ENST00000345093.8_1	RNF41	RNF41-201	chr12:56595959-56615705	-	protein_coding	-1.70279	0.307192	1	1	0.125766	1.82856	2.55181	0.091087
ENST00000545944.5_3	ANAPC15	ANAPC15-217	chr11:71820636-71823732	-	protein_coding	-1.70249	0.307255	1	1	1.33232	3.03482	7.19541	1.51808
ENST00000263741.11_1	SDF4	SDF4-201	chr1:1152311-1167411	-	protein_coding	-1.70079	0.307617	1	1	2.28614	3.98693	14.8557	3.8775
ENST00000443585.5_1	C12orf75	C12orf75-201	chr12:105724414-105765296	+	protein_coding	-1.69986	0.307815	1	1	4.68898	6.38885	82.7982	24.7944
ENST00000264705.8_1	CAD	CAD-201	chr2:27440258-27466811	+	protein_coding	-1.69965	0.30786	1	1	2.14379	3.84344	13.3546	3.41921
ENST00000371514.7_1	SCP2	SCP2-203	chr1:53392901-53517375	+	protein_coding	-1.69844	0.308119	1	1	1.92158	3.62002	11.2952	2.78839
ENST00000538833.6_1	DUS1L	DUS1L-203	chr17:80015758-80020849	-	protein_coding	-1.69794	0.308226	1	1	1.15988	2.85782	6.24918	1.23438
ENST00000550844.2_1	ATXN2	ATXN2-221	chr12:111891290-111908044	-	protein_coding	-1.69724	0.308376	1	1	0.254542	1.95178	2.86851	0.192957
ENST00000221573.10_1	SNAPC2	SNAPC2-201	chr19:7985201-7988135	+	protein_coding	-1.69614	0.308611	1	1	1.87326	3.5694	10.8713	2.6636
ENST00000454394.2_1	WDR20	WDR20-206	chr14:102606251-102676471	+	protein_coding	-1.69535	0.308779	1	1	0.33943	2.03478	3.09761	0.265257
ENST00000526596.1_1	STIM1	STIM1-206	chr11:4095749-4112899	+	protein_coding	-1.6953	0.30879	1	1	0.947636	2.64294	5.24602	0.92871
ENST00000621784.4_1	CRABP2	CRABP2-204	chr1:156669410-156675608	-	protein_coding	-1.69404	0.309061	1	1	2.14351	3.83755	13.2961	3.41836
ENST00000477383.5_1	RALGPS2	RALGPS2-206	chr1:178846675-178863126	+	processed_transcript	-1.69253	0.309384	1	1	0.622913	2.31544	3.97757	0.539981
ENST00000392634.8_1	INF2	INF2-203	chr14:105155974-105185940	+	protein_coding	-1.69064	0.309789	1	1	2.93714	4.62778	23.723	6.65894
ENST00000199448.8_2	EPDR1	EPDR1-201	chr7:37960163-37991543	+	protein_coding	-1.68759	0.310445	1	1	1.27508	2.96267	6.79564	1.42012
ENST00000379080.5_1	FAM219A	FAM219A-203	chr9:34398182-34458550	-	protein_coding	-1.68757	0.31045	1	1	0.0661016	1.75367	2.37215	0.046884
ENST00000217074.8_1	PABPC1L	PABPC1L-202	chr20:43538703-43559367	+	protein_coding	-1.6869	0.310593	1	1	0.768494	2.4554	4.48464	0.703491
ENST00000259241.6_1	HS6ST1	HS6ST1-201	chr2:129023054-129076151	-	protein_coding	-1.68613	0.31076	1	1	1.92477	3.6109	11.2177	2.79677
ENST00000503853.1_1	PRELID1	PRELID1-204	chr5:176731689-176733615	+	protein_coding	-1.68475	0.311056	1	1	0.510694	2.19545	3.58032	0.424735
ENST00000607714.5_1	TIMM50	TIMM50-220	chr19:39971472-39980714	+	protein_coding	-1.6837	0.311282	1	1	0	1.6837	2.21252	0
ENST00000425114.1_1	HEPH	HEPH-204	chrX:65390388-65428088	+	protein_coding	-1.68301	0.311432	1	1	0	1.68301	2.21097	0
ENST00000433215.6_1	SPG21	SPG21-203	chr15:65255368-65281812	-	protein_coding	-1.68274	0.31149	1	1	0.791833	2.47458	4.55805	0.731273
ENST00000608991.5_1	RNF146	RNF146-210	chr6:127588028-127609507	+	protein_coding	-1.68162	0.311733	1	1	1.81435	3.49597	10.2821	2.51701
ENST00000493523.2_1	RAB11FIP5	RAB11FIP5-206	chr2:73300512-73316783	-	processed_transcript	-1.68124	0.311815	1	1	2.93797	4.61921	23.5766	6.66334
ENST00000458640.5_1	DDX39B	DDX39B-214	chr6:31497996-31510225	-	protein_coding	-1.681	0.311866	1	1	0.385144	2.06614	3.18766	0.30599
ENST00000358932.8_1	CCNB1IP1	CCNB1IP1-202	chr14:20779529-20801447	-	protein_coding	-1.68011	0.312059	1	1	0.682531	2.36264	4.14311	0.604953
ENST00000407644.6_1	ADD2	ADD2-204	chr2:70889262-70994847	-	protein_coding	-1.67942	0.312207	1	1	0.0377027	1.71713	2.28781	0.026478
ENST00000217964.11_1	TBL1X	TBL1X-201	chrX:9433048-9687783	+	protein_coding	-1.67786	0.312547	1	1	1.43661	3.11446	7.66058	1.70684
ENST00000294742.6_1	ARPC5	ARPC5-201	chr1:183595593-183604892	-	protein_coding	-1.67539	0.313081	1	1	0.733683	2.40908	4.31134	0.662879
ENST00000584444.5_1	FLII	FLII-229	chr17:18156671-18162005	-	processed_transcript	-1.67531	0.313098	1	1	0	1.67531	2.19388	0
ENST00000313005.10_1	BACE1	BACE1-201	chr11:117155923-117186972	-	protein_coding	-1.67412	0.313357	1	1	3.29591	4.97003	30.342	8.82125
ENST00000561569.5_1	COX4I1	COX4I1-202	chr16:85833303-85840608	+	protein_coding	-1.67287	0.313629	1	1	1.09904	2.7719	5.83009	1.14212
ENST00000616432.4_2	GAS2L1	GAS2L1-208	chr22:29702572-29708774	+	protein_coding	-1.67219	0.313777	1	1	1.02637	2.69855	5.49151	1.03689
ENST00000613923.4_2	POLD1	POLD1-214	chr19:50887580-50921275	+	protein_coding	-1.67216	0.313782	1	1	0.221555	1.89372	2.71592	0.16599
ENST00000418259.5_2	ATG2A	ATG2A-202	chr11:64662018-64680867	-	protein_coding	-1.67164	0.313897	1	1	0.962621	2.63426	5.20856	0.948847
ENST00000519143.5_1	MRPS27	MRPS27-208	chr5:71533852-71603789	-	processed_transcript	-1.67058	0.314128	1	1	0.141649	1.81223	2.51184	0.103165
ENST00000369626.7_1	SLC16A1	SLC16A1-201	chr1:113454469-113498975	-	protein_coding	-1.67006	0.31424	1	1	1.42047	3.09053	7.51809	1.67672
ENST00000555441.5_2	NDUFB1	NDUFB1-204	chr14:92582470-92587748	-	protein_coding	-1.66865	0.314548	1	1	0	1.66865	2.17917	0
ENST00000240488.7_1	MND1	MND1-201	chr4:154265801-154336270	+	protein_coding	-1.66775	0.314743	1	1	0.580675	2.24843	3.75165	0.495549
ENST00000469419.1_1	EXO1	EXO1-206	chr1:242013794-242024006	+	processed_transcript	-1.66726	0.314851	1	1	0	1.66726	2.1761	0
ENST00000603926.5_1	OBSL1	OBSL1-214	chr2:220419888-220436011	-	protein_coding	-1.66662	0.314991	1	1	0.808929	2.47555	4.56178	0.751911
ENST00000258349.8_1	RC3H1	RC3H1-201	chr1:173900352-173962202	-	protein_coding	-1.66643	0.315031	1	1	1.01305	2.67949	5.40628	1.01818
ENST00000495646.5_1	ASAP3	ASAP3-209	chr1:23755056-23763170	-	protein_coding	-1.66398	0.315567	1	1	0.73156	2.39554	4.26175	0.660434
ENST00000443433.6_1	MYD88	MYD88-206	chr3:38180152-38182941	+	protein_coding	-1.66286	0.315812	1	1	0	1.66286	2.16644	0
ENST00000547061.5_1	RACGAP1	RACGAP1-208	chr12:50390852-50396474	-	processed_transcript	-1.6603	0.316373	1	1	1.02257	2.68288	5.42136	1.03154
ENST00000296277.8_1	RPL39L	RPL39L-201	chr3:186838736-186857311	-	protein_coding	-1.65952	0.316545	1	1	2.21407	3.87359	13.6578	3.63984
ENST00000640694.1_2	IQSEC2	IQSEC2-218	chrX:53262056-53350517	-	protein_coding	-1.65905	0.316648	1	1	0.00347415	1.66252	2.16569	0.002411
ENST00000395319.7_1	ALDOC	ALDOC-202	chr17:26900133-26903903	-	protein_coding	-1.659	0.316659	1	1	0	1.659	2.15797	0
ENST00000355947.6_1	TRIM4	TRIM4-203	chr7:99488036-99517154	-	protein_coding	-1.65857	0.316753	1	1	0.00752994	1.6661	2.17355	0.005233
ENST00000514566.5_1	MAPKBP1	MAPKBP1-215	chr15:42066740-42119154	+	protein_coding	-1.65769	0.316947	1	1	0	1.65769	2.1551	0
ENST00000393600.7_1	FAM50A	FAM50A-202	chrX:153672473-153679002	+	protein_coding	-1.65439	0.317671	1	1	2.55147	4.20586	17.454	4.86232
ENST00000578186.2_1	HIST2H4A	HIST2H4A-201	chr1:149804223-149804807	+	protein_coding	-1.65306	0.317964	1	1	0.122222	1.77528	2.42306	0.08841
ENST00000535811.1_1	PARPBP	PARPBP-208	chr12:102517766-102591139	+	processed_transcript	-1.65077	0.31847	1	1	0	1.65077	2.14002	0
ENST00000357495.3_1	HNRNPA1L2	HNRNPA1L2-201	chr13:53214921-53217931	+	protein_coding	-1.64944	0.318764	1	1	0.79073	2.44017	4.42704	0.729949
ENST00000456259.5_1	PREB	PREB-207	chr2:27353659-27355253	-	protein_coding	-1.64933	0.318788	1	1	1.73846	3.38779	9.4671	2.33678
ENST00000372663.8_1	ZDHHC12	ZDHHC12-201	chr9:131483148-131486385	-	protein_coding	-1.64843	0.318987	1	1	1.73988	3.38831	9.47088	2.34008
ENST00000215375.6_1	ATP5D	ATP5D-201	chr19:1241749-1244825	+	protein_coding	-1.64723	0.319253	1	1	0.630795	2.27802	3.85013	0.548418
ENST00000263795.10_1	WDR76	WDR76-201	chr15:44119161-44160617	+	protein_coding	-1.64697	0.319309	1	1	1.30106	2.94803	6.71695	1.46409
ENST00000429336.5_1	FAM58A	FAM58A-201	chrX:152853513-152861521	-	protein_coding	-1.64457	0.319841	1	1	0	1.64457	2.12655	0
ENST00000244534.6_1	HIST1H1D	HIST1H1D-201	chr6:26234496-26235161	-	protein_coding	-1.64435	0.319891	1	1	4.54668	6.19103	72.0608	22.3715
ENST00000397988.7_1	SERPINB8	SERPINB8-204	chr18:61637353-61653887	+	protein_coding	-1.64434	0.319892	1	1	0.0794061	1.72375	2.30293	0.056583
ENST00000323833.12_1	TSFM	TSFM-201	chr12:58176559-58190517	+	protein_coding	-1.64403	0.319962	1	1	0	1.64403	2.12537	0
ENST00000394199.6_1	NEK6	NEK6-205	chr9:127055220-127114717	+	protein_coding	-1.64295	0.320202	1	1	2.86692	4.50987	21.7827	6.29506
ENST00000583897.5_1	OGFOD3	OGFOD3-212	chr17:80350102-80373392	-	protein_coding	-1.6422	0.320369	1	1	0	1.6422	2.1214	0
ENST00000375104.6_1	AGPAT1	AGPAT1-202	chr6:32135989-32145102	-	protein_coding	-1.64162	0.320497	1	1	0.000275528	1.64189	2.12075	0.000191
ENST00000391835.1_1	AKT1S1	AKT1S1-207	chr19:50372303-50381285	-	protein_coding	-1.64088	0.320661	1	1	2.77392	4.4148	20.3298	5.83963
ENST00000635197.1_1	FASN	FASN-207	chr17:80051477-80056170	-	protein_coding	-1.64019	0.320814	1	1	1.75557	3.39576	9.52511	2.3766
ENST00000522721.1_1	SORBS3	SORBS3-215	chr8:22423514-22424691	+	protein_coding	-1.63889	0.321104	1	1	1.31209	2.95098	6.73274	1.48302
ENST00000618052.1_1	HIST1H3F	HIST1H3F-201	chr6:26250423-26250833	-	protein_coding	-1.63804	0.321292	1	1	5.09309	6.73113	105.236	33.1329
ENST00000526780.5_2	DHCR7	DHCR7-205	chr11:71152406-71159124	-	protein_coding	-1.63708	0.321507	1	1	1.32832	2.96539	6.81039	1.5111
ENST00000247970.8_1	PIN1	PIN1-201	chr19:9945999-9960358	+	protein_coding	-1.63666	0.321599	1	1	1.49302	3.12968	7.75244	1.81478
ENST00000502653.5_1	RUFY3	RUFY3-204	chr4:71600151-71672819	+	protein_coding	-1.63602	0.321743	1	1	0.0291617	1.66518	2.17153	0.020419
ENST00000587387.5_1	GRN	GRN-208	chr17:42422670-42427879	+	protein_coding	-1.6316	0.32273	1	1	0.435946	2.06755	3.19173	0.352798
ENST00000433736.6_2	ITGAV	ITGAV-204	chr2:187464932-187542168	+	protein_coding	-1.63033	0.323014	1	1	0.0203635	1.6507	2.13985	0.014215
ENST00000358550.6_1	SIPA1L1	SIPA1L1-201	chr14:72052998-72206118	+	protein_coding	-1.62916	0.323275	1	1	0.383289	2.01245	3.03468	0.304312
ENST00000542865.5_1	RASSF8	RASSF8-213	chr12:26126688-26222418	+	protein_coding	-1.62905	0.323301	1	1	0.269016	1.89807	2.72714	0.204986
ENST00000522111.2_3	TRNP1	TRNP1-201	chr1:27320198-27327389	+	protein_coding	-1.62881	0.323355	1	1	6.18299	7.8118	223.692	71.6552
ENST00000529022.5_1	LRRC14	LRRC14-205	chr8:145743389-145747408	+	protein_coding	-1.6278	0.323581	1	1	0	1.6278	2.09042	0
ENST00000243389.7_1	SLC36A1	SLC36A1-201	chr5:150827157-150871942	+	protein_coding	-1.62772	0.3236	1	1	1.75128	3.379	9.40351	2.36657
ENST00000393263.7_1	NAP1L1	NAP1L1-202	chr12:76440935-76478446	-	protein_coding	-1.62743	0.323664	1	1	2.40845	4.03588	15.4029	4.30904
ENST00000280362.7_1	PTS	PTS-201	chr11:112097088-112104696	+	protein_coding	-1.62667	0.323834	1	1	1.84915	3.47582	10.1257	2.60288
ENST00000370392.5_1	KCNQ5	KCNQ5-204	chr6:73331834-73834373	+	protein_coding	-1.62643	0.323888	1	1	0.000271201	1.6267	2.08807	0.000188
ENST00000639435.1_1	BIVM-ERCC5	BIVM-ERCC5-205	chr13:103451460-103528344	+	protein_coding	-1.62632	0.323914	1	1	0	1.62632	2.08724	0
ENST00000409390.5_1	GGCT	GGCT-204	chr7:30536618-30544415	-	protein_coding	-1.6256	0.324076	1	1	0	1.6256	2.08569	0
ENST00000611174.4_2	CENPE	CENPE-208	chr4:104027204-104119566	-	protein_coding	-1.6248	0.324256	1	1	0	1.6248	2.08398	0
ENST00000493568.5_1	PIK3CB	PIK3CB-213	chr3:138373992-138433557	-	protein_coding	-1.62448	0.324326	1	1	0	1.62448	2.08331	0
ENST00000312783.10_1	AURKA	AURKA-201	chr20:54944446-54967351	-	protein_coding	-1.62337	0.324576	1	1	0.596961	2.22033	3.66	0.512527
ENST00000562924.5_1	NPTN	NPTN-204	chr15:73853175-73925584	-	protein_coding	-1.62291	0.32468	1	1	0	1.62291	2.07995	0
ENST00000394223.1_1	NDUFC1	NDUFC1-201	chr4:140211185-140223633	-	protein_coding	-1.62268	0.324733	1	1	0	1.62268	2.07946	0
ENST00000613397.4_3	BIRC2	BIRC2-213	chr11:102218105-102249394	+	protein_coding	-1.62228	0.324822	1	1	0.925488	2.54777	4.84729	0.899326
ENST00000372886.5_1	PKIG	PKIG-202	chr20:43211190-43247678	+	protein_coding	-1.62198	0.324889	1	1	1.59581	3.21779	8.30358	2.02264
ENST00000468908.1_1	AHCY	AHCY-202	chr20:32879271-32889754	-	processed_transcript	-1.62179	0.324933	1	1	0.376829	1.99862	2.99616	0.298485
ENST00000577801.5_2	ZNF521	ZNF521-207	chr18:22807208-22931711	-	protein_coding	-1.6211	0.325088	1	1	0.516978	2.13808	3.40175	0.430955
ENST00000453702.5_1	SLC7A8	SLC7A8-205	chr14:23595877-23623610	-	protein_coding	-1.61895	0.325572	1	1	2.00034	3.6193	11.289	3.00095
ENST00000532485.5_1	ACER3	ACER3-212	chr11:76571917-76737841	+	protein_coding	-1.6172	0.325967	1	1	0.390829	2.00803	3.02233	0.311147
ENST00000320665.10_1	KYAT1	KYAT1-202	chr9:131595398-131644208	-	protein_coding	-1.61718	0.325972	1	1	0	1.61718	2.06775	0
ENST00000392594.7_1	THYN1	THYN1-203	chr11:134118173-134123264	-	protein_coding	-1.61702	0.326009	1	1	1.10003	2.71705	5.57527	1.14359
ENST00000559275.5_2	RNF31	RNF31-211	chr14:24616096-24629868	+	protein_coding	-1.61632	0.326167	1	1	0.230927	1.84725	2.59813	0.173589
ENST00000381176.4_1	KIAA1644	KIAA1644-201	chr22:44639547-44708731	-	protein_coding	-1.61605	0.326227	1	1	0.960636	2.57669	4.96568	0.946167
ENST00000502431.5_1	PAPSS1	PAPSS1-202	chr4:108581116-108641179	-	processed_transcript	-1.61396	0.3267	1	1	2.2712	3.88516	13.7758	3.82725
ENST00000598585.1_1	EMC10	EMC10-206	chr19:50979778-50986455	+	protein_coding	-1.61346	0.326813	1	1	0	1.61346	2.05985	0
ENST00000311573.9_1	YY1AP1	YY1AP1-202	chr1:155629237-155658085	-	protein_coding	-1.61252	0.327027	1	1	0.44717	2.05969	3.16896	0.363363
ENST00000591601.5_1	MKNK2	MKNK2-213	chr19:2037464-2050886	-	protein_coding	-1.61194	0.327158	1	1	0.0128547	1.62479	2.08398	0.00895
ENST00000378470.5_2	FAM107B	FAM107B-206	chr10:14560556-14590669	-	protein_coding	-1.61136	0.32729	1	1	0	1.61136	2.0554	0
ENST00000432037.5_2	AFF3	AFF3-210	chr2:100623614-100720992	-	protein_coding	-1.61134	0.327295	1	1	0.12961	1.74095	2.34255	0.093998
ENST00000636867.1_2	CPT2	CPT2-207	chr1:53662464-53679850	+	protein_coding	-1.61105	0.327361	1	1	0	1.61105	2.05474	0
ENST00000506123.5_1	GPX8	GPX8-205	chr5:54455996-54462899	+	processed_transcript	-1.61092	0.327389	1	1	2.43085	4.04177	15.47	4.3921
ENST00000222307.8_2	KXD1	KXD1-201	chr19:18668598-18680188	+	protein_coding	-1.61059	0.327464	1	1	1.33102	2.94161	6.68268	1.5158
ENST00000558358.1_1	APBA2	APBA2-206	chr15:29336527-29346878	+	protein_coding	-1.60939	0.327737	1	1	0	1.60939	2.05123	0
ENST00000547653.1_2	METTL1	METTL1-203	chr12:58162421-58163438	-	protein_coding	-1.60912	0.327798	1	1	0.266885	1.87601	2.67057	0.203207
ENST00000545297.5_1	SURF4	SURF4-207	chr9:136228326-136243037	-	protein_coding	-1.6086	0.327916	1	1	2.42503	4.03363	15.3773	4.37038
ENST00000375897.7_1	ACBD5	ACBD5-202	chr10:27484144-27529808	-	protein_coding	-1.60839	0.327965	1	1	0.459872	2.06826	3.1938	0.37542
ENST00000312280.7_1	PMP22	PMP22-201	chr17:15133095-15168624	-	protein_coding	-1.60505	0.328725	1	1	1.97639	3.58144	10.9707	2.93507
ENST00000530748.5_1	CTNND1	CTNND1-227	chr11:57529269-57586650	+	protein_coding	-1.6048	0.328782	1	1	0.330462	1.93526	2.82447	0.257416
ENST00000392546.6_1	WIPF1	WIPF1-203	chr2:175426939-175462934	-	protein_coding	-1.60363	0.329049	1	1	0.100384	1.70401	2.25806	0.072059
ENST00000619049.4_1	ZMYND8	ZMYND8-221	chr20:45837859-45985633	-	protein_coding	-1.60263	0.329276	1	1	0	1.60263	2.03696	0
ENST00000415609.6_1	UBA3	UBA3-203	chr3:69103881-69129532	-	protein_coding	-1.60167	0.329495	1	1	0	1.60167	2.03495	0
ENST00000304231.12_1	HOMER2	HOMER2-201	chr15:83517735-83621480	-	protein_coding	-1.60115	0.329614	1	1	0.765391	2.36654	4.15703	0.699831
ENST00000310454.10_1	GPD2	GPD2-201	chr2:157291953-157442915	+	protein_coding	-1.60107	0.329633	1	1	1.70802	3.30909	8.91143	2.26713
ENST00000409497.5_1	SCRN1	SCRN1-202	chr7:29963290-30008887	-	protein_coding	-1.60074	0.329709	1	1	2.93113	4.53186	22.1327	6.62706
ENST00000416021.5_3	SH3BP4	SH3BP4-204	chr2:235860720-235949779	+	protein_coding	-1.60071	0.329714	1	1	0.952316	2.55303	4.86865	0.934976
ENST00000616795.1_1	CCDC113	CCDC113-206	chr16:58283881-58301453	+	protein_coding	-1.60017	0.329839	1	1	0.00215666	1.60232	2.03632	0.001496
ENST00000373552.8_2	NGEF	NGEF-202	chr2:233743925-233792864	-	protein_coding	-1.59966	0.329956	1	1	0.204012	1.80367	2.49106	0.151897
ENST00000446801.6_1	ZWILCH	ZWILCH-202	chr15:66797455-66841825	+	protein_coding	-1.59856	0.330207	1	1	0	1.59856	2.0284	0
ENST00000413952.6_1	SUMF2	SUMF2-206	chr7:56131948-56146195	+	protein_coding	-1.59673	0.330625	1	1	0.4168	2.01353	3.03769	0.334963
ENST00000265112.7_1	TARS	TARS-201	chr5:33440882-33469644	+	protein_coding	-1.59604	0.330783	1	1	1.92299	3.51903	10.4639	2.79207
ENST00000432763.6_1	SUPT5H	SUPT5H-204	chr19:39936186-39967306	+	protein_coding	-1.59549	0.33091	1	1	0.836667	2.43216	4.39699	0.785919
ENST00000435036.6_1	MTA1	MTA1-207	chr14:105886157-105937064	+	protein_coding	-1.595	0.331021	1	1	1.21188	2.80688	5.99769	1.31638
ENST00000393880.5_1	NKIRAS2	NKIRAS2-204	chr17:40172115-40176792	+	protein_coding	-1.59447	0.331145	1	1	0.57201	2.16648	3.48926	0.486593
ENST00000361492.8_2	GLI2	GLI2-203	chr2:121554867-121750228	+	protein_coding	-1.59323	0.331429	1	1	0.23275	1.82598	2.54547	0.175073
ENST00000503653.5_1	MAEA	MAEA-205	chr4:1283679-1330782	+	protein_coding	-1.59207	0.331695	1	1	0.730302	2.32237	4.00155	0.658986
ENST00000515069.5_1	PLK4	PLK4-211	chr4:128802064-128820222	+	protein_coding	-1.59079	0.331989	1	1	0	1.59079	2.01214	0
ENST00000351030.7_1	ODF2	ODF2-201	chr9:131218285-131263571	+	protein_coding	-1.59062	0.332028	1	1	0.274693	1.86532	2.64348	0.209737
ENST00000456820.2_1	IST1	IST1-206	chr16:71950463-71962877	+	protein_coding	-1.59048	0.33206	1	1	0	1.59048	2.0115	0
ENST00000507564.5_1	IFT122	IFT122-215	chr3:129159055-129239108	+	protein_coding	-1.58945	0.332298	1	1	0	1.58945	2.00935	0
ENST00000476769.6_1	FYN	FYN-211	chr6:112017503-112030267	-	processed_transcript	-1.58829	0.332565	1	1	0.982601	2.57089	4.94178	0.976025
ENST00000535815.5_1	GPR68	GPR68-204	chr14:91698877-91710852	-	protein_coding	-1.58811	0.332607	1	1	2.0619	3.65002	11.5535	3.17537
ENST00000546093.5_1	MTHFSD	MTHFSD-204	chr16:86564439-86588841	-	protein_coding	-1.58803	0.332625	1	1	0.0184804	1.60651	2.04515	0.012892
ENST00000569637.6_1	NIP7	NIP7-208	chr16:69373471-69374790	+	protein_coding	-1.58699	0.332865	1	1	0.142293	1.72928	2.31563	0.103658
ENST00000421495.6_1	INTS11	INTS11-204	chr1:1246986-1260017	-	protein_coding	-1.58597	0.333102	1	1	0.228815	1.81478	2.51806	0.171872
ENST00000373249.5_2	SAYSD1	SAYSD1-202	chr6:39071840-39077348	-	protein_coding	-1.58518	0.333283	1	1	0.270835	1.85601	2.62006	0.206506
ENST00000503582.1_1	SPRY4	SPRY4-203	chr5:141694674-141703982	-	processed_transcript	-1.58489	0.333349	1	1	0	1.58489	1.99986	0
ENST00000576616.5_1	SLC12A4	SLC12A4-219	chr16:67978388-68002456	-	protein_coding	-1.58405	0.333544	1	1	1.52972	3.11377	7.65643	1.8873
ENST00000388948.7_2	LRRK1	LRRK1-201	chr15:101459420-101610317	+	protein_coding	-1.58389	0.33358	1	1	1.48651	3.07041	7.4001	1.80211
ENST00000395386.6_1	PHF20L1	PHF20L1-209	chr8:133787630-133861052	+	protein_coding	-1.58344	0.333685	1	1	0.619408	2.20285	3.60388	0.536245
ENST00000287647.7_1	FANCD2	FANCD2-201	chr3:10068098-10141344	+	protein_coding	-1.58198	0.334024	1	1	0.757754	2.33973	4.06208	0.690856
ENST00000565788.1_1	MAP1LC3B	MAP1LC3B-207	chr16:87425940-87436215	+	protein_coding	-1.58118	0.334209	1	1	1.15143	2.73261	5.64656	1.22134
ENST00000614186.5_2	MDFIC	MDFIC-208	chr7:114562472-114655989	+	protein_coding	-1.58078	0.334301	1	1	3.50687	5.08765	33.0045	10.3677
ENST00000357573.10_2	RABEP2	RABEP2-201	chr16:28915742-28936535	-	protein_coding	-1.58032	0.334408	1	1	0.27575	1.85607	2.6202	0.210623
ENST00000420567.7_1	VAT1	VAT1-202	chr17:41167935-41172290	-	protein_coding	-1.57983	0.334521	1	1	0.377966	1.9578	2.88469	0.299508
ENST00000350026.10_2	ARID1B	ARID1B-203	chr6:157099064-157530276	+	protein_coding	-1.57918	0.334672	1	1	0.684048	2.26323	3.80065	0.606642
ENST00000464850.5_2	ZFP1	ZFP1-203	chr16:75182425-75205898	+	protein_coding	-1.57594	0.335424	1	1	0	1.57594	1.9813	0
ENST00000626681.1_1	BACH1-IT2	BACH1-IT2-203	chr21:30742818-30743294	+	lincRNA	-1.57555	0.335516	1	1	0.137896	1.71344	2.27943	0.100299
ENST00000334000.7_1	C5orf38	C5orf38-201	chr5:2752262-2755511	+	protein_coding	-1.57468	0.335719	1	1	0.168	1.74268	2.34655	0.1235
ENST00000558554.5_1	IDH3A	IDH3A-207	chr15:78441702-78461902	+	protein_coding	-1.57222	0.33629	1	1	0	1.57222	1.97362	0
ENST00000367380.9_1	PCMT1	PCMT1-202	chr6:150070831-150132556	+	protein_coding	-1.57171	0.33641	1	1	1.82034	3.39205	9.49802	2.53165
ENST00000639844.1_1	RPS27A	RPS27A-211	chr2:55459541-55461437	+	protein_coding	-1.57015	0.336774	1	1	0.0358125	1.60596	2.04398	0.025134
ENST00000555962.5_1	CHD8	CHD8-210	chr14:21863183-21905389	-	processed_transcript	-1.56973	0.336871	1	1	0.0352818	1.60501	2.04198	0.024757
ENST00000452931.1_3	HDLBP	HDLBP-225	chr2:242179433-242188811	-	protein_coding	-1.56924	0.336986	1	1	0.678286	2.24752	3.74867	0.600237
ENST00000367537.7_2	SMG7	SMG7-202	chr1:183441613-183523328	+	protein_coding	-1.56647	0.337634	1	1	0.0032453	1.56971	1.96846	0.002252
ENST00000325590.9_1	AMPH	AMPH-201	chr7:38423305-38671020	-	protein_coding	-1.56587	0.337773	1	1	1.26321	2.82908	6.1062	1.40028
ENST00000382112.7_1	DEPDC5	DEPDC5-202	chr22:32150838-32302991	+	protein_coding	-1.5654	0.337884	1	1	0.0104146	1.57581	1.98104	0.007245
ENST00000549893.5_1	C12orf75	C12orf75-205	chr12:105724488-105789875	+	protein_coding	-1.56478	0.338029	1	1	2.92527	4.49005	21.4719	6.59615
ENST00000368259.6_1	CCT3	CCT3-204	chr1:156278760-156308036	-	protein_coding	-1.56429	0.338144	1	1	1.95481	3.5191	10.4645	2.87664
ENST00000562968.1_1	IL4R	IL4R-207	chr16:27356229-27356923	+	protein_coding	-1.56403	0.338205	1	1	0	1.56403	1.95678	0
ENST00000330938.7_1	PTTG1IP	PTTG1IP-201	chr21:46269500-46293752	-	protein_coding	-1.56282	0.33849	1	1	4.54973	6.11254	68.1925	22.421
ENST00000533194.5_1	CCT3	CCT3-216	chr1:156288748-156308083	-	protein_coding	-1.56216	0.338644	1	1	0.269018	1.83118	2.55828	0.204987
ENST00000595437.5_1	FARP1	FARP1-214	chr13:98794816-99102027	+	protein_coding	-1.56162	0.338771	1	1	1.0294	2.59101	5.02522	1.04117
ENST00000216127.4_1	RASD2	RASD2-201	chr22:35936915-35950048	+	protein_coding	-1.5598	0.339197	1	1	0.575094	2.1349	3.39206	0.489775
ENST00000264345.7_1	HERC3	HERC3-201	chr4:89526945-89629692	+	protein_coding	-1.55907	0.339371	1	1	2.14302	3.70209	12.0149	3.41687
ENST00000531875.2_2	RECQL4	RECQL4-204	chr8:145736708-145738155	-	protein_coding	-1.55881	0.33943	1	1	0.556757	2.11557	3.33361	0.470959
ENST00000397912.3_2	PRKRIP1	PRKRIP1-201	chr7:102036810-102067113	+	protein_coding	-1.55868	0.339461	1	1	1.02842	2.5871	5.00891	1.03979
ENST00000594682.6_1	ZNF83	ZNF83-205	chr19:53115631-53193741	-	protein_coding	-1.5574	0.339762	1	1	1.00216	2.55957	4.89531	1.003
ENST00000417621.5_1	IGFBP3	IGFBP3-204	chr7:45954069-45957025	-	protein_coding	-1.55733	0.339778	1	1	0.190029	1.74736	2.35744	0.140787
ENST00000411502.7_2	SLC26A11	SLC26A11-202	chr17:78194237-78227297	+	protein_coding	-1.55713	0.339827	1	1	0	1.55713	1.94267	0
ENST00000482943.1_1	TIMM17A	TIMM17A-203	chr1:201931344-201939479	+	processed_transcript	-1.55645	0.339988	1	1	1.83875	3.39519	9.52095	2.577
ENST00000588874.5_3	BCAS3	BCAS3-221	chr17:58964411-59470191	+	protein_coding	-1.55611	0.340066	1	1	0.0232582	1.57937	1.9884	0.016252
[truncated: 4,965 more rows]

## Sheet: up sample 2 vs sample 0
#log2FC >= 0.585 #p-value cut-off <= 1.00 #q-value cut-off <= 1.00 #Transcript biotype: processed_transcript,lincRNA,3prime_overlapping_ncrna,antisense,non_coding,sense_intronic,sense_overlapping,TEC,known_ncrna,macro_lncRNA,bidirectional_promoter_lncrna,ncRNA,lncRNA,protein_coding #Condition pair: up sample 2 vs sample 0 Column A: Track_id, The database name in transcript level. Column B: Gene_N…
[truncated: 5,499 more rows]

[truncated: 5 more sheets: down sample 2 vs sample 0, up sample 3 vs sample 0, down sample 3 vs sample 0, up sample 4  vs sample 0, down sample 4  vs sample 0]
