# Supplementary material for: Construction of a HOXA11-AS-Interacted Network in Keloid Fibroblasts Using Integrated Bioinformatic Analysis and in Vitro Validation
Source: Front Genet. 2022 Mar 31;13:844198. doi: 10.3389/fgene.2022.844198 (PMC9010035; doi:10.3389/fgene.2022.844198)
Supplement: Supplementary file 14 [file Table1.XLSX]

## Sheet: sample 1 vs sample 0
#Gene biotype: processed_transcript,lincRNA,3prime_overlapping_ncrna,antisense,non_coding,sense_intronic,sense_overlapping,TEC,known_ncrna,macro_lncRNA,bidirectional_promoter_lncrna,ncRNA,lncRNA,protein_coding #Condition pair: sample 1 vs sample 0 Column A: Track_id, The database name in gene level. Column B: Gene_Name, The name of gene. Column C: Locus, The genomic coordinates of gene. Column D:…
Annotation					DE Statistic				FPKM
Track_id	Gene_Name	Locus	Strand	Gene_Type	log2FC	Fold_Change	p_value	q_value	R-1_FPKM	K-1_FPKM	K-1	R-1
ENSG00000000003.14_2	TSPAN6	chrX:99882106-99894988	-	protein_coding	0.704015	1.62903	1	1	3.03033	2.32631	4.01522	7.16995
ENSG00000000419.12_2	DPM1	chr20:49551404-49575092	-	protein_coding	0.288395	1.22128	1	1	4.91584	4.62744	23.7172	29.1867
ENSG00000000457.13_2	SCYL3	chr1:169818772-169863408	-	protein_coding	0.0349335	1.02451	1	1	1.31638	1.28145	1.43083	1.4904
ENSG00000000460.16_4	C1orf112	chr1:169631245-169823221	+	protein_coding	-0.190858	0.876085	1	1	1.85104	2.0419	3.11787	2.6076
ENSG00000000971.15_2	CFH	chr1:196621008-196716634	+	protein_coding	0.774793	1.71095	1	1	2.47101	1.69621	2.24049	4.5443
ENSG00000001036.13_2	FUCA2	chr6:143815948-143832827	-	protein_coding	0.201842	1.15017	1	1	5.53219	5.33035	39.2341	45.2759
ENSG00000001084.10_3	GCLC	chr6:53362139-53481768	-	protein_coding	0.331006	1.25789	1	1	1.50225	1.17124	1.25205	1.83284
ENSG00000001167.14_2	NFYA	chr6:41040684-41067715	+	protein_coding	0.0253851	1.01775	1	1	3.63895	3.61356	11.2403	11.4575
ENSG00000001460.17_2	STPG1	chr1:24683489-24743424	-	protein_coding	-0.231099	0.851986	1	1	1.05088	1.28198	1.43172	1.07179
ENSG00000001461.16_2	NIPAL3	chr1:24742284-24799466	+	protein_coding	-0.886692	0.540853	1	1	3.08129	3.96798	14.6488	7.4637
ENSG00000001497.16_2	LAS1L	chrX:64732462-64754655	-	protein_coding	-0.231977	0.851467	1	1	2.59255	2.82453	6.08382	5.03164
ENSG00000001617.11_2	SEMA3F	chr3:50192478-50226508	+	protein_coding	0.100755	1.07233	1	1	2.12828	2.02752	3.07704	3.37195
ENSG00000001629.9_3	ANKIB1	chr7:91875548-92030698	+	protein_coding	0.293563	1.22566	1	1	4.29345	3.99989	14.9988	18.6091
ENSG00000001630.15_3	CYP51A1	chr7:91741465-91772266	-	protein_coding	0.27476	1.20979	1	1	4.98286	4.7081	25.1384	30.6221
ENSG00000001631.15_3	KRIT1	chr7:91828283-91875480	-	protein_coding	0.0075732	1.00526	1	1	2.67067	2.6631	5.33393	5.36727
ENSG00000002016.17_3	RAD52	chr12:1021243-1099219	-	protein_coding	-0.0405488	0.972285	1	1	1.83016	1.87071	2.65713	2.55578
ENSG00000002330.13_2	BAD	chr11:64037302-64052176	-	protein_coding	-0.171456	0.887946	1	1	3.5529	3.72435	12.2173	10.7362
ENSG00000002549.12_2	LAP3	chr4:17578815-17609595	+	protein_coding	0.11673	1.08427	1	1	3.6782	3.56147	10.8062	11.8012
ENSG00000002586.18_3	CD99	chrX:2609220-2659350	+	protein_coding	-0.0516162	0.964855	1	1	6.01755	6.06917	66.143	63.7833
ENSG00000002745.12_2	WNT16	chr7:120965421-120981158	+	protein_coding	-0.834264	0.560869	1	1	0.552097	1.38636	1.61418	0.466215
ENSG00000002822.15_3	MAD1L1	chr7:1855429-2272878	-	protein_coding	-0.227704	0.853993	1	1	2.07093	2.29864	3.91992	3.20158
ENSG00000002834.17_3	LASP1	chr17:37026112-37078023	+	protein_coding	-0.337548	0.791385	1	1	4.47567	4.81322	27.1141	21.2491
ENSG00000002919.14_2	SNX11	chr17:46180719-46200436	+	protein_coding	0.0717004	1.05095	1	1	2.30125	2.22955	3.68988	3.92885
ENSG00000003056.3	M6PR	chr12:9092959-9102551	-	protein_coding	0.121667	1.08799	1	1	3.19201	3.07034	7.39973	8.13883
ENSG00000003137.8_2	CYP26B1	chr2:72356367-72375167	-	protein_coding	0.519737	1.43369	1	1	1.22396	0.704224	0.629268	1.33587
ENSG00000003393.14_3	ALS2	chr2:202565277-202645912	-	protein_coding	0.362036	1.28524	1	1	3.00001	2.63797	5.22455	7.00003
ENSG00000003402.19_3	CFLAR	chr2:201980827-202041410	+	protein_coding	-0.483064	0.715457	1	1	1.59569	2.07875	3.22441	2.02238
ENSG00000003436.15_3	TFPI	chr2:188328957-188430487	-	protein_coding	0.823819	1.77009	1	1	3.02499	2.20117	3.59854	7.1398
ENSG00000003509.15_2	NDUFAF7	chr2:37458774-37480546	+	protein_coding	0.220393	1.16505	1	1	2.01607	1.79567	2.47178	3.0448
ENSG00000003756.16_3	RBM5	chr3:50126341-50156454	+	protein_coding	0.245816	1.18576	1	1	3.61608	3.37026	9.3407	11.2616
ENSG00000004059.10_4	ARF5	chr7:127228399-127231759	+	protein_coding	-0.232436	0.851197	1	1	4.51726	4.7497	25.903	21.8998
ENSG00000004139.13_3	SARM1	chr17:26691378-26731067	+	protein_coding	-0.196572	0.872621	1	1	0.962261	1.15883	1.23277	0.948361
ENSG00000004142.11_2	POLDIP2	chr17:26674203-26684545	-	protein_coding	-0.449439	0.732328	1	1	5.02802	5.47746	43.5532	31.6276
ENSG00000004399.12_3	PLXND1	chr3:129274018-129325661	-	protein_coding	-0.490799	0.711631	1	1	3.29057	3.78137	12.7501	8.78499
ENSG00000004455.16_2	AK2	chr1:33473541-33546597	-	protein_coding	-0.109795	0.926719	1	1	3.53033	3.64013	11.4678	10.5541
ENSG00000004478.7_2	FKBP4	chr12:2904119-2914589	+	protein_coding	-0.0191813	0.986793	1	1	3.02085	3.04003	7.2251	7.11646
ENSG00000004487.15_3	KDM1A	chr1:23345941-23410182	+	protein_coding	0.247141	1.18685	1	1	4.14127	3.89413	13.8679	16.646
ENSG00000004534.14_3	RBM6	chr3:49977440-50137478	+	protein_coding	0.516684	1.43066	1	1	3.21069	2.69401	5.47108	8.25794
ENSG00000004660.14_2	CAMKK1	chr17:3763609-3798185	-	protein_coding	-0.465763	0.724088	1	1	1.38053	1.84629	2.59574	1.60363
ENSG00000004700.15_3	RECQL	chr12:21621845-21654603	-	protein_coding	-0.498867	0.707662	1	1	4.29202	4.79089	26.6823	18.5897
ENSG00000004766.15_2	VPS50	chr7:92861653-92990433	+	protein_coding	0.218189	1.16327	1	1	1.96083	1.74264	2.34648	2.89287
ENSG00000004776.12_2	HSPB6	chr19:36245470-36248980	-	protein_coding	-0.155373	0.8979	1	1	6.50374	6.65912	100.063	89.7449
ENSG00000004777.18_3	ARHGAP33	chr19:36265434-36279724	+	protein_coding	-0.816172	0.567947	1	1	0.859098	1.67527	2.19379	0.813904
ENSG00000004779.9_2	NDUFAB1	chr16:23592323-23607677	-	protein_coding	-0.0134153	0.990744	1	1	3.58357	3.59698	11.1004	10.9884
ENSG00000004864.13_2	SLC25A13	chr7:95749532-95951459	-	protein_coding	1.24305	2.36698	1	1	3.48628	2.24323	3.73457	10.2066
ENSG00000004866.20_3	ST7	chr7:116593292-116870157	+	protein_coding	0.10244	1.07359	1	1	1.86509	1.76265	2.39322	2.64292
ENSG00000004897.11_3	CDC27	chr17:45195069-45266788	-	protein_coding	0.231318	1.17391	1	1	4.35649	4.12517	16.4502	19.4849
ENSG00000004961.14_2	HCCS	chrX:11129421-11141198	+	protein_coding	0.18552	1.13723	1	1	3.61496	3.42944	9.77371	11.2522
ENSG00000004975.11_2	DVL2	chr17:7128660-7137864	-	protein_coding	0.0504222	1.03557	1	1	3.24729	3.19687	8.16965	8.4958
ENSG00000005007.12_2	UPF1	chr19:18942747-18979045	+	protein_coding	-0.36348	0.777287	1	1	3.65366	4.01714	15.1912	11.5852
ENSG00000005020.12_3	SKAP2	chr7:26706681-27034858	-	protein_coding	-0.382306	0.76721	1	1	2.95109	3.33339	9.07979	6.73332
ENSG00000005022.5_2	SLC25A5	chrX:118602363-118605282	+	protein_coding	-0.0541639	0.963152	1	1	6.31102	6.36519	81.435	78.3975
ENSG00000005059.15_3	MCUB	chr4:110481361-110609882	+	protein_coding	-0.38751	0.764448	1	1	1.85187	2.23938	3.72193	2.60967
ENSG00000005073.5_2	HOXA11	chr7:27221129-27224842	-	protein_coding	0.246248	1.18612	1	1	3.96844	3.72219	12.1975	14.6537
ENSG00000005075.15_2	POLR2J	chr7:102113565-102119354	-	protein_coding	0.174669	1.12871	1	1	4.42612	4.25145	18.0464	20.4978
ENSG00000005100.12_3	DHX33	chr17:5344232-5372380	-	protein_coding	-0.130553	0.913481	1	1	2.61406	2.74461	5.70208	5.12222
ENSG00000005156.11_3	LIG3	chr17:33307513-33336762	+	protein_coding	0.0202241	1.01412	1	1	2.08046	2.06024	3.17055	3.22942
ENSG00000005175.9_3	RPAP3	chr12:48055032-48099844	-	protein_coding	0.243655	1.18399	1	1	2.79872	2.55506	4.87692	5.95821
ENSG00000005189.19_3	REXO5	chr16:20817751-20860990	+	protein_coding	-0.733507	0.60144	1	1	1.22596	1.95946	2.88917	1.3391
ENSG00000005194.14_3	CIAPIN1	chr16:57462081-57481440	-	protein_coding	0.685442	1.60819	1	1	2.94284	2.2574	3.78127	6.68922
ENSG00000005206.16_1	SPPL2B	chr19:2328614-2354804	+	protein_coding	-0.00635275	0.995606	1	1	2.1343	2.14066	3.40963	3.39025
ENSG00000005238.19_2	FAM214B	chr9:35104109-35116338	-	protein_coding	-0.322958	0.799429	1	1	2.82235	3.14531	7.84776	6.07315
ENSG00000005243.9_3	COPZ2	chr17:46103533-46115392	-	protein_coding	-0.687975	0.620724	1	1	3.34582	4.03379	15.3792	9.16696
ENSG00000005249.12_2	PRKAR2B	chr7:106685094-106802256	+	protein_coding	-0.564882	0.676011	1	1	1.71372	2.2786	3.85206	2.28005
ENSG00000005302.17_3	MSL3	chrX:11776278-11793872	+	protein_coding	0.106722	1.07678	1	1	2.09953	1.99281	2.98011	3.2857
ENSG00000005339.14_3	CREBBP	chr16:3775055-3930727	-	protein_coding	0.117152	1.08459	1	1	3.62055	3.50339	10.3404	11.2997
ENSG00000005436.13_3	GCFC2	chr2:75879126-75938115	-	protein_coding	-0.158577	0.895908	1	1	1.41063	1.5692	1.96741	1.65853
ENSG00000005448.16_2	WDR54	chr2:74648805-74652882	+	protein_coding	-0.425023	0.744827	1	1	1.52659	1.95161	2.86807	1.88104
ENSG00000005469.11_2	CROT	chr7:86974997-87029111	+	protein_coding	-0.328889	0.796149	1	1	1.84873	2.17762	3.52406	2.60183
ENSG00000005471.15_3	ABCB4	chr7:87031013-87109751	-	protein_coding	0.161874	1.11874	1	1	0.677346	0.515471	0.429461	0.599195
ENSG00000005483.20_3	KMT2E	chr7:104654626-104754808	+	protein_coding	0.48982	1.40427	1	1	3.94266	3.45284	9.94988	14.3766
ENSG00000005486.16_2	RHBDD2	chr7:75471920-75518244	+	protein_coding	-0.012679	0.99125	1	1	3.14863	3.16131	7.94639	7.86811
ENSG00000005700.14_2	IBTK	chr6:82879700-82957471	-	protein_coding	0.341045	1.26667	1	1	3.74945	3.4084	9.61771	12.4492
ENSG00000005801.16_3	ZNF195	chr11:3360491-3400452	-	protein_coding	0.145916	1.10643	1	1	1.41354	1.26762	1.40765	1.6639
ENSG00000005810.17_1	MYCBP2	chr13:77618790-77901185	-	protein_coding	0.285493	1.21883	1	1	3.98658	3.70109	12.0058	14.8519
ENSG00000005812.10_3	FBXL3	chr13:77566733-77601330	-	protein_coding	-0.411353	0.751918	1	1	2.58151	2.99287	6.96054	4.98567
ENSG00000005882.11_4	PDK2	chr17:48172101-48189516	+	protein_coding	0.0789488	1.05625	1	1	2.00502	1.92607	2.80018	3.01394
ENSG00000005884.17_2	ITGA3	chr17:48133332-48167845	+	protein_coding	-0.143259	0.905472	1	1	4.05944	4.2027	17.4135	15.6729
ENSG00000005889.15_2	ZFX	chrX:24167290-24234372	+	protein_coding	0.289451	1.22218	1	1	3.64313	3.35368	9.22255	11.4937
ENSG00000005893.15_2	LAMP2	chrX:119561682-119603220	-	protein_coding	0.0844282	1.06027	1	1	4.81501	4.73058	25.549	27.149
ENSG00000006007.11_2	GDE1	chr16:19513011-19533467	-	protein_coding	-0.0423844	0.971049	1	1	3.21027	3.25266	8.5312	8.25526
ENSG00000006015.17_3	C19orf60	chr19:18699495-18703146	+	protein_coding	-0.402362	0.756618	1	1	2.12913	2.53149	4.78169	3.37453
ENSG00000006016.10_2	CRLF1	chr19:18683030-18718551	-	protein_coding	-0.957049	0.51511	1	1	2.49379	3.45084	9.9347	4.63257
ENSG00000006025.11_3	OSBPL7	chr17:45884738-45899200	-	protein_coding	-0.00406101	0.997189	1	1	0.797196	0.801257	0.742619	0.737721
ENSG00000006042.11_2	TMEM98	chr17:31254928-31272124	+	protein_coding	-0.439401	0.737441	1	1	2.33511	2.77451	5.84244	4.04589
ENSG00000006062.14_2	MAP3K14	chr17:43340488-43394406	-	protein_coding	-0.254706	0.838158	1	1	1.61143	1.86614	2.64556	2.05556
ENSG00000006118.14_4	TMEM132A	chr11:60691935-60704631	+	protein_coding	0.166928	1.12267	1	1	1.56372	1.3968	1.63316	1.95616
ENSG00000006125.17_4	AP2B1	chr17:33905065-34053428	+	protein_coding	-1.09364	0.468578	1	1	4.15624	5.24988	37.0515	16.8301
ENSG00000006194.9_3	ZNF263	chr16:3313800-3351401	+	protein_coding	0.00387209	1.00269	1	1	1.51628	1.51241	1.85286	1.86053
ENSG00000006282.20_3	SPATA20	chr17:48620419-48633213	+	protein_coding	-0.475186	0.719374	1	1	3.00478	3.47997	10.1577	7.02655
ENSG00000006283.17_3	CACNA1G	chr17:48638429-48704835	+	protein_coding	-0.426315	0.74416	1	1	0.383576	0.809892	0.75308	0.304572
ENSG00000006327.13_2	TNFRSF12A	chr16:3068446-3072384	+	protein_coding	-0.0861669	0.942022	1	1	6.04681	6.13298	69.1795	65.1106
ENSG00000006451.7_3	RALA	chr7:39663082-39747723	+	protein_coding	0.0573876	1.04058	1	1	5.13129	5.0739	32.6819	34.0487
ENSG00000006453.13_3	BAIAP2L1	chr7:97920963-98030380	-	protein_coding	-0.144933	0.904421	1	1	0.934521	1.07945	1.11324	0.911256
ENSG00000006459.10_2	KDM7A	chr7:139784546-139876835	-	protein_coding	0.457376	1.37304	1	1	1.99541	1.53803	1.90398	2.98728
ENSG00000006468.13_2	ETV1	chr7:13930853-14031050	-	protein_coding	-0.214687	0.861733	1	1	2.30669	2.52138	4.7413	3.94747
ENSG00000006530.15_2	AGK	chr7:141250989-141355044	+	protein_coding	-0.205056	0.867505	1	1	1.58895	1.79401	2.46778	2.00831
ENSG00000006534.15_2	ALDH3B1	chr11:67776048-67796749	+	protein_coding	-0.703507	0.614078	1	1	1.68024	2.38375	4.21892	2.20482
ENSG00000006576.16_2	PHTF2	chr7:77428109-77586820	+	protein_coding	0.144722	1.10552	1	1	2.9867	2.84198	6.17004	6.92661
ENSG00000006606.8_2	CCL26	chr7:75398851-75419214	-	protein_coding	-0.650057	0.637255	1	1	0.719841	1.3699	1.58452	0.647001
ENSG00000006607.13_3	FARP2	chr2:242295658-242434256	+	protein_coding	-0.587658	0.665422	1	1	1.73726	2.32491	4.01036	2.334
ENSG00000006625.17_3	GGCT	chr7:30536237-30544460	-	protein_coding	0.53559	1.44953	1	1	3.67961	3.14402	7.83982	11.8136
ENSG00000006634.7_2	DBF4	chr7:87505531-87538856	+	protein_coding	0.0911626	1.06523	1	1	1.75313	1.66197	2.16448	2.3709
ENSG00000006638.11_2	TBXA2R	chr19:3594504-3606838	-	protein_coding	-0.429229	0.742658	1	1	0.808573	1.2378	1.35839	0.751479
ENSG00000006652.13_3	IFRD1	chr7:112063023-112121072	+	protein_coding	0.802619	1.74426	1	1	2.97018	2.16756	3.49264	6.83636
ENSG00000006695.10_2	COX10	chr17:13972813-14111994	+	protein_coding	0.0623456	1.04416	1	1	2.35821	2.29587	3.91049	4.12734
ENSG00000006704.10_3	GTF2IRD1	chr7:73868120-74016930	+	protein_coding	-0.400945	0.757362	1	1	2.36769	2.76863	5.81462	4.16113
ENSG00000006712.14_3	PAF1	chr19:39876492-39881835	-	protein_coding	-0.0431297	0.970547	1	1	4.17007	4.2132	17.5481	17.0018
ENSG00000006715.15_3	VPS41	chr7:38762563-38971994	-	protein_coding	0.165347	1.12144	1	1	3.26211	3.09676	7.55495	8.59383
ENSG00000006744.18_3	ELAC2	chr17:12895708-12921504	-	protein_coding	-0.151638	0.900228	1	1	3.04084	3.19248	8.14181	7.22971
ENSG00000006747.14_2	SCIN	chr7:12610203-12699804	+	protein_coding	-1.20317	0.434318	1	1	0.198224	1.4014	1.64158	0.147285
ENSG00000006756.15_2	ARSD	chrX:2822011-2847392	-	protein_coding	0.292849	1.22506	1	1	2.50646	2.21361	3.63834	4.68223
ENSG00000006757.11_2	PNPLA4	chrX:7866288-7895780	-	protein_coding	-0.126771	0.915879	1	1	1.06692	1.19369	1.28737	1.09496
ENSG00000006831.9_2	ADIPOR2	chr12:1797740-1897844	+	protein_coding	0.447504	1.36368	1	1	4.12739	3.67989	11.8161	16.4771
ENSG00000007047.14_3	MARK4	chr19:45582546-45808541	+	protein_coding	0.0343704	1.02411	1	1	2.67611	2.64174	5.24084	5.39131
ENSG00000007080.10_2	CCDC124	chr19:18043825-18054800	+	protein_coding	-0.146646	0.903348	1	1	4.38978	4.53643	22.206	19.9631
ENSG00000007168.12_3	PAFAH1B1	chr17:2496504-2588909	+	protein_coding	-0.325317	0.798123	1	1	4.03829	4.36361	19.5862	15.4303
ENSG00000007202.14_3	KIAA0100	chr17:26941458-26972472	-	protein_coding	-0.200752	0.870097	1	1	4.66492	4.86567	28.1551	24.3677
ENSG00000007237.18_3	GAS7	chr17:9813926-10101868	-	protein_coding	-0.283592	0.821543	1	1	1.67171	1.9553	2.87796	2.18591
ENSG00000007255.10_2	TRAPPC6A	chr19:45666186-45681495	-	protein_coding	0.050816	1.03585	1	1	1.30968	1.25886	1.39307	1.47887
ENSG00000007341.18_2	ST7L	chr1:113066140-113163447	-	protein_coding	0.129744	1.0941	1	1	1.69367	1.56392	1.95657	2.23478
ENSG00000007376.7_2	RPUSD1	chr16:834974-838397	-	protein_coding	-0.0601881	0.959139	1	1	1.90042	1.96061	2.89226	2.73322
ENSG00000007384.15_2	RHBDF1	chr16:108058-126354	-	protein_coding	0.169823	1.12492	1	1	3.28084	3.11102	7.63994	8.71924
ENSG00000007392.16_3	LUC7L	chr16:238968-279462	-	protein_coding	0.388674	1.30919	1	1	2.82855	2.43987	4.42594	6.10359
ENSG00000007520.3_2	TSR3	chr16:1399241-1401912	-	protein_coding	-1.28762	0.409626	1	1	3.70558	4.9932	30.8495	12.0464
ENSG00000007541.16_1	PIGQ	chr16:616995-634136	+	protein_coding	-0.241029	0.846142	1	1	1.53	1.77103	2.41297	1.88786
ENSG00000007545.15_3	CRAMP1	chr16:1662326-1727909	+	protein_coding	0.176998	1.13053	1	1	2.33269	2.15569	3.45582	4.03743
ENSG00000007866.19_4	TEAD3	chr6:35441374-35464853	-	protein_coding	0.0403962	1.0284	1	1	3.36048	3.32009	8.98723	9.27083
ENSG00000007923.15_2	DNAJC11	chr1:6694228-6761984	-	protein_coding	-0.156088	0.897455	1	1	3.26793	3.42402	9.7333	8.63266
ENSG00000007944.14_2	MYLIP	chr6:16129356-16148479	+	protein_coding	0.48049	1.39522	1	1	1.46752	0.987026	0.982094	1.76545
ENSG00000007968.6_2	E2F2	chr1:23832922-23857712	-	protein_coding	-0.68804	0.620697	1	1	0.185984	0.874023	0.832767	0.137592
ENSG00000008018.8_2	PSMB1	chr6:170844205-170862429	-	protein_coding	0.137125	1.09971	1	1	5.38391	5.24678	36.9699	40.7559
ENSG00000008083.13_2	JARID2	chr6:15246527-15522271	+	protein_coding	0.229828	1.17269	1	1	3.02608	2.79625	5.94632	7.14592
ENSG00000008086.11_3	CDKL5	chrX:18443703-18671749	+	protein_coding	-0.212608	0.862976	1	1	0.747992	0.9606	0.94612	0.679454
ENSG00000008118.9_2	CAMK1G	chr1:209757062-209787283	+	protein_coding	-0.467658	0.723137	1	1	0.747686	1.21534	1.32196	0.679098
ENSG00000008128.22_3	CDK11A	chr1:1634169-1655763	-	protein_coding	0.400014	1.31952	1	1	2.42981	2.0298	3.08348	4.38824
ENSG00000008130.15_2	NADK	chr1:1682671-1711896	-	protein_coding	-0.490606	0.711726	1	1	2.77195	3.26256	8.59684	5.83032
ENSG00000008256.15_2	CYTH3	chr7:6201407-6312275	-	protein_coding	-0.255957	0.837431	1	1	4.01443	4.27039	18.2981	15.1608
ENSG00000008282.8_2	SYPL1	chr7:105730949-105753022	-	protein_coding	0.458021	1.37366	1	1	4.9433	4.48528	21.3977	29.7668
ENSG00000008283.15_3	CYB561	chr17:61509665-61523739	-	protein_coding	-0.545868	0.684979	1	1	2.3638	2.90967	6.51446	4.14725
ENSG00000008294.20_2	SPAG9	chr17:49039535-49198226	-	protein_coding	-0.274101	0.826965	1	1	3.83574	4.10984	16.2658	13.2782
ENSG00000008300.16_3	CELSR3	chr3:48673902-48700348	-	protein_coding	0.0302236	1.02117	1	1	0.72335	0.693127	0.616784	0.651012
ENSG00000008311.14_2	AASS	chr7:121715701-121784334	-	protein_coding	0.375633	1.29741	1	1	2.22255	1.84692	2.59732	3.66719
ENSG00000008324.11_2	SS18L2	chr3:42623332-42636606	+	protein_coding	-0.0520273	0.96458	1	1	2.78923	2.84126	6.16644	5.9126
ENSG00000008382.15_4	MPND	chr19:4343524-4360083	+	protein_coding	-0.29908	0.812771	1	1	1.20098	1.50006	1.82854	1.29895
ENSG00000008394.12_3	MGST1	chr12:16500076-16762193	+	protein_coding	0.686004	1.60882	1	1	3.02298	2.33698	4.05244	7.12847
ENSG00000008405.11_3	CRY1	chr12:107385142-107487607	-	protein_coding	0.467543	1.38275	1	1	2.46526	1.99772	2.99368	4.52227
ENSG00000008441.16_4	NFIX	chr19:13106422-13209610	+	protein_coding	-0.277959	0.824757	1	1	5.78419	6.06215	65.8172	54.1079
ENSG00000008513.14_3	ST3GAL1	chr8:134467091-134584183	-	protein_coding	-0.535265	0.690032	1	1	2.88208	3.41735	9.68378	6.37215
ENSG00000008517.16_4	IL32	chr16:3115298-3132193	+	protein_coding	0.34352	1.26885	1	1	0.683401	0.339882	0.265653	0.605921
ENSG00000008710.19_3	PKD1	chr16:2138711-2185899	-	protein_coding	-0.178653	0.883527	1	1	2.63683	2.81549	6.03957	5.21965
ENSG00000008838.19_3	MED24	chr17:38175350-38217468	-	protein_coding	-0.047774	0.967428	1	1	2.82606	2.87383	6.33011	6.09135
ENSG00000008853.16_2	RHOBTB2	chr8:22844930-22877712	+	protein_coding	-0.814295	0.568686	1	1	2.08144	2.89574	6.44223	3.2323
ENSG00000008869.11_2	HEATR5B	chr2:37195526-37311485	-	protein_coding	0.245463	1.18547	1	1	3.06078	2.81532	6.03874	7.34424
ENSG00000008952.16_2	SEC62	chr3:169684423-169716161	+	protein_coding	0.277792	1.21234	1	1	4.02136	3.74357	12.3945	15.2387
ENSG00000008988.9_2	RPS20	chr8:56979854-56987140	-	protein_coding	-0.046529	0.968263	1	1	5.66401	5.71054	51.3655	49.7035
ENSG00000009307.15_3	CSDE1	chr1:115259534-115301297	-	protein_coding	0.179417	1.13243	1	1	6.37	6.19058	72.0385	81.7107
ENSG00000009335.17_3	UBE3C	chr7:156931607-157062066	+	protein_coding	0.00140156	1.00097	1	1	4.02417	4.02277	15.2545	15.2703
ENSG00000009413.15_3	REV3L	chr6:111620231-111804918	-	protein_coding	0.638093	1.55627	1	1	4.83038	4.19228	17.2811	27.4504
ENSG00000009780.15_3	FAM76A	chr1:28052490-28089633	+	protein_coding	-0.416798	0.749085	1	1	1.8876	2.30439	3.9396	2.70018
ENSG00000009830.11_3	POMT2	chr14:77741299-77787227	-	protein_coding	0.313191	1.24245	1	1	1.82684	1.51365	1.85532	2.5476
ENSG00000009844.15_2	VTA1	chr6:142468299-142545826	+	protein_coding	0.401559	1.32093	1	1	3.45253	3.05097	7.28767	9.94747
ENSG00000009954.10_2	BAZ1B	chr7:72854728-72936608	-	protein_coding	-0.233797	0.850394	1	1	4.76316	4.99696	30.9325	26.1552
ENSG00000010017.12_2	RANBP9	chr6:13621730-13711796	-	protein_coding	0.218956	1.16389	1	1	4.47592	4.25697	18.1194	21.2529
ENSG00000010072.15_2	SPRTN	chr1:231472850-231490769	+	protein_coding	0.149457	1.10915	1	1	1.74075	1.59129	2.01319	2.34208
ENSG00000010165.19_3	METTL13	chr1:171750804-171783163	+	protein_coding	0.0272143	1.01904	1	1	3.21759	3.19037	8.12847	8.3023
ENSG00000010219.13_3	DYRK4	chr12:4671370-4724468	+	protein_coding	-0.0873853	0.941227	1	1	0.896857	0.984243	0.978274	0.862005
ENSG00000010244.18_3	ZNF207	chr17:30677136-30708905	+	protein_coding	0.303842	1.23443	1	1	3.61148	3.30764	8.90147	11.2226
ENSG00000010256.10_2	UQCRC1	chr3:48636435-48648409	-	protein_coding	-0.300559	0.811938	1	1	4.50269	4.80325	26.9205	21.6697
ENSG00000010270.13_2	STARD3NL	chr7:38217824-38270272	+	protein_coding	0.210794	1.15732	1	1	3.16095	2.95015	6.72831	7.94416
ENSG00000010278.12_3	CD9	chr12:6308881-6347437	+	protein_coding	-1.24698	0.421328	1	1	3.72268	4.96967	30.3343	12.202
ENSG00000010292.12_3	NCAPD2	chr12:6602522-6641121	+	protein_coding	-0.40127	0.757192	1	1	4.23626	4.63753	23.8906	17.847
ENSG00000010295.19_3	IFFO1	chr12:6647541-6665249	-	protein_coding	-0.762745	0.589374	1	1	2.86381	3.62656	11.351	6.27937
ENSG00000010318.20_3	PHF7	chr3:52444673-52457657	+	protein_coding	-0.276979	0.825317	1	1	0.795635	1.07261	1.10324	0.735841
ENSG00000010322.15_2	NISCH	chr3:52489134-52527087	+	protein_coding	0.126892	1.09194	1	1	3.03877	2.91188	6.52598	7.21791
ENSG00000010361.13_3	FUZ	chr19:50310126-50320633	-	protein_coding	-0.0953664	0.936034	1	1	1.36892	1.46428	1.75926	1.58277
ENSG00000010404.17_3	IDS	chrX:148558521-148602635	-	protein_coding	0.116438	1.08405	1	1	3.37123	3.2548	8.54534	9.34767
ENSG00000010438.16_3	PRSS3	chr9:33750464-33799229	+	protein_coding	-0.0592584	0.959757	1	1	1.14638	1.20564	1.30639	1.21358
ENSG00000010539.11_4	ZNF200	chr16:3272325-3286221	-	protein_coding	0.139489	1.10152	1	1	1.15352	1.01403	1.01955	1.22456
ENSG00000010626.14_4	LRRC23	chr12:6982733-7023407	+	protein_coding	-0.353947	0.782441	1	1	0.732731	1.08668	1.12384	0.661782
ENSG00000010704.18_4	HFE	chr6:26087509-26098571	+	protein_coding	-0.079711	0.946247	1	1	1.61512	1.69484	2.2374	2.06338
ENSG00000010803.16_2	SCMH1	chr1:41492872-41707826	-	protein_coding	0.0540785	1.0382	1	1	3.02206	2.96798	6.8244	7.12326
ENSG00000010810.17_3	FYN	chr6:111981535-112194655	-	protein_coding	-0.806915	0.571603	1	1	2.61539	3.42231	9.72055	5.1279
ENSG00000010818.9_2	HIVEP2	chr6:143072604-143277835	-	protein_coding	0.0772091	1.05498	1	1	3.92144	3.84423	13.3624	14.152
ENSG00000011007.12_2	ELOA	chr1:24069645-24088549	+	protein_coding	-0.639034	0.642143	1	1	2.31886	2.95789	6.76987	3.98937
ENSG00000011009.10_2	LYPLA2	chr1:24117460-24122029	+	protein_coding	0.702362	1.62717	1	1	4.20442	3.50206	10.3299	17.4356
ENSG00000011021.21_3	CLCN6	chr1:11866153-11903201	+	protein_coding	0.0574012	1.04059	1	1	2.52346	2.46606	4.52533	4.7496
ENSG00000011028.13_2	MRC2	chr17:60704762-60770958	+	protein_coding	0.0161246	1.01124	1	1	6.40639	6.39027	82.8807	83.8235
ENSG00000011052.21_3	NME1-NME2	chr17:49230951-49249105	+	protein_coding	0.0776825	1.05532	1	1	6.14039	6.06271	65.8431	69.5409
ENSG00000011105.12_3	TSPAN9	chr12:3186521-3395730	+	protein_coding	-0.476967	0.718487	1	1	1.27378	1.75074	2.36532	1.41794
ENSG00000011114.14_3	BTBD7	chr14:93703896-93799438	-	protein_coding	0.590931	1.50622	1	1	3.1626	2.57166	4.94495	7.95439
ENSG00000011132.11_3	APBA3	chr19:3750817-3761697	-	protein_coding	0.00587692	1.00408	1	1	1.35047	1.34459	1.53958	1.54995
ENSG00000011143.16_3	MKS1	chr17:56282798-56296966	-	protein_coding	-0.512103	0.7012	1	1	1.03556	1.54766	1.92344	1.04991
ENSG00000011198.7_2	ABHD5	chr3:43731605-43775863	+	protein_coding	0.558337	1.47257	1	1	3.66557	3.10723	7.61726	11.6895
ENSG00000011243.17_3	AKAP8L	chr19:15490859-15529952	-	protein_coding	0.255715	1.19393	1	1	2.93254	2.67682	5.39445	6.63451
ENSG00000011258.15_3	MBTD1	chr17:49254786-49337524	-	protein_coding	0.88267	1.84378	1	1	2.35746	1.47479	1.77942	4.12466
ENSG00000011260.13_2	UTP18	chr17:49337889-49375297	+	protein_coding	0.515672	1.42966	1	1	3.98459	3.46892	10.0726	14.83
ENSG00000011275.18_3	RNF216	chr7:5659678-5821370	-	protein_coding	0.156297	1.11442	1	1	3.37273	3.21643	8.29483	9.35837
ENSG00000011295.15_4	TTC19	chr17:15902694-15948329	+	protein_coding	-0.226707	0.854583	1	1	1.78472	2.01143	3.0318	2.44551
ENSG00000011304.19_4	PTBP1	chr19:797075-812327	+	protein_coding	0.220877	1.16544	1	1	4.7702	4.54933	22.4144	26.2882
ENSG00000011332.19_3	DPF1	chr19:38701646-38720354	-	protein_coding	-0.679111	0.62455	1	1	0.375402	1.05451	1.07702	0.297201
ENSG00000011347.9_3	SYT7	chr11:61282785-61348620	-	protein_coding	-0.485361	0.714318	1	1	0.169051	0.654412	0.573974	0.124319
ENSG00000011376.9_3	LARS2	chr3:45429998-45590913	+	protein_coding	-0.772472	0.585414	1	1	1.87367	2.64614	5.25991	2.66464
ENSG00000011405.13_3	PIK3C2A	chr11:17099277-17229530	-	protein_coding	0.55639	1.47058	1	1	3.84732	3.29093	8.78745	13.3933
ENSG00000011422.11_3	PLAUR	chr19:44150247-44174699	-	protein_coding	-0.363719	0.777159	1	1	3.11875	3.48247	10.1771	7.68637
ENSG00000011426.10_3	ANLN	chr7:36429415-36493400	+	protein_coding	-0.291485	0.817061	1	1	5.11276	5.40424	41.3486	33.6014
ENSG00000011451.17_3	WIZ	chr19:15530791-15560762	-	protein_coding	-0.787213	0.579463	1	1	2.67537	3.46258	10.024	5.38801
ENSG00000011454.16_3	RABGAP1	chr9:125703112-125867145	+	protein_coding	-0.0554855	0.962271	1	1	2.91756	2.97304	6.85191	6.55566
ENSG00000011465.16_3	DCN	chr12:91534261-91576900	-	protein_coding	-0.330616	0.795197	1	1	3.20138	3.532	10.5674	8.19838
ENSG00000011478.11_2	QPCTL	chr19:46195741-46207247	+	protein_coding	-0.250933	0.840353	1	1	2.20472	2.45565	4.48561	3.60985
ENSG00000011485.14_2	PPP5C	chr19:46850251-46896238	+	protein_coding	-0.00817308	0.994351	1	1	2.80008	2.80825	6.00436	5.96479
ENSG00000011523.13_3	CEP68	chr2:65283500-65314138	+	protein_coding	0.0209162	1.0146	1	1	1.32842	1.30751	1.47513	1.51128
ENSG00000011566.14_3	MAP4K3	chr2:39476407-39664453	-	protein_coding	-0.0634495	0.956973	1	1	2.85123	2.91468	6.5406	6.21615
ENSG00000011638.10_3	TMEM159	chr16:21169698-21191937	+	protein_coding	-0.160845	0.894501	1	1	2.0751	2.23595	3.71072	3.21374
ENSG00000012048.20_3	BRCA1	chr17:41196312-41322262	-	protein_coding	-0.395152	0.760409	1	1	1.68288	2.07804	3.22232	2.21069
ENSG00000012061.15_3	ERCC1	chr19:45910591-45982086	-	protein_coding	-0.339162	0.7905	1	1	3.33575	3.67492	11.772	9.0963
ENSG00000012171.19_3	SEMA3B	chr3:50304990-50314977	+	protein_coding	-0.147545	0.902785	1	1	1.1084	1.25594	1.38823	1.15606
ENSG00000012174.11_3	MBTPS2	chrX:21857754-21903542	+	protein_coding	-0.176003	0.885152	1	1	2.23143	2.40744	4.30531	3.69601
ENSG00000012211.12_3	PRICKLE3	chrX:49031613-49042981	-	protein_coding	-0.0651958	0.955816	1	1	1.39972	1.46492	1.76048	1.63851
ENSG00000012232.8_2	EXTL3	chr8:28457986-28613116	+	protein_coding	-0.276117	0.825811	1	1	2.58349	2.85961	6.25819	4.99389
ENSG00000012660.13_3	ELOVL5	chr6:53132196-53213977	-	protein_coding	0.154912	1.11335	1	1	4.71892	4.56401	22.654	25.3352
ENSG00000012822.15_3	CALCOCO1	chr12:54102301-54121529	-	protein_coding	0.440394	1.35697	1	1	3.12623	2.68584	5.43454	7.73151
ENSG00000012963.14_3	UBR7	chr14:93673401-93695561	+	protein_coding	-2.05152	0.24123	1	1	1.64486	3.69638	11.9635	2.12717
ENSG00000012983.11_2	MAP4K5	chr14:50885219-51027844	-	protein_coding	0.0234735	1.0164	1	1	3.87042	3.84695	13.3895	13.6256
ENSG00000013016.15_3	EHD3	chr2:31457203-31492313	+	protein_coding	-0.341692	0.789115	1	1	3.9522	4.29389	18.6151	14.4785
ENSG00000013275.7_2	PSMC4	chr19:40476912-40487348	+	protein_coding	-0.160253	0.894868	1	1	4.61262	4.77288	26.3388	23.4646
ENSG00000013288.8_2	MAN2B2	chr4:6576902-6625089	+	protein_coding	-0.819093	0.566798	1	1	2.40729	3.22639	8.35921	4.30478
ENSG00000013293.5_3	SLC7A14	chr3:170177372-170303863	-	protein_coding	0.11173	1.08052	1	1	1.289	1.17727	1.26149	1.44359
ENSG00000013297.10_3	CLDN11	chr3:170136653-170578169	+	protein_coding	-0.0913563	0.93864	1	1	3.97566	4.06702	15.7608	14.7323
ENSG00000013306.15_3	SLC25A39	chr17:42396993-42402238	-	protein_coding	-0.198349	0.871547	1	1	3.24701	3.44536	9.89321	8.49395
ENSG00000013364.18_3	MVP	chr16:29831715-29859360	+	protein_coding	-0.365422	0.776242	1	1	4.65303	5.01846	31.412	24.1596
ENSG00000013374.15_4	NUB1	chr7:151038785-151075535	+	protein_coding	-0.00395224	0.997264	1	1	2.46267	2.46662	4.52748	4.51235
ENSG00000013375.15_3	PGM3	chr6:83870869-83903655	-	protein_coding	0.118263	1.08543	1	1	3.21144	3.09318	7.53375	8.26277
ENSG00000013392.7_2	RWDD2A	chr6:83903098-83908651	+	protein_coding	0.0982073	1.07044	1	1	1.53466	1.43645	1.70655	1.89721
ENSG00000013441.15_2	CLK1	chr2:201717732-201729467	-	protein_coding	0.585094	1.50014	1	1	3.21501	2.62992	5.18992	8.28572
ENSG00000013503.9_2	POLR3B	chr12:106751436-106903976	+	protein_coding	0.448877	1.36498	1	1	3.07092	2.62204	5.1562	7.40307
ENSG00000013523.9_3	ANGEL1	chr14:77252521-77292589	-	protein_coding	0.0847961	1.06054	1	1	1.61324	1.52844	1.88474	2.05937
ENSG00000013561.17_3	RNF14	chr5:141337893-141369856	+	protein_coding	-0.531624	0.691776	1	1	2.64443	3.17605	8.03829	5.25247
ENSG00000013563.13_3	DNASE1L1	chrX:153629579-153640449	-	protein_coding	-0.100147	0.932938	1	1	2.27202	2.37217	4.17719	3.82999
ENSG00000013573.16_3	DDX11	chr12:31226779-31257725	+	protein_coding	-0.01992	0.986287	1	1	1.18256	1.20248	1.30136	1.2698
ENSG00000013583.8_3	HEBP1	chr12:13127798-13153207	-	protein_coding	0.248042	1.18759	1	1	3.10155	2.8535	6.22754	7.58338
ENSG00000013588.7_3	GPRC5A	chr12:13043716-13070871	+	protein_coding	0.458578	1.37419	1	1	1.20644	0.747865	0.679306	1.30768
ENSG00000013619.13_3	MAMLD1	chrX:149529689-149682448	+	protein_coding	-0.66756	0.629571	1	1	2.13872	2.80628	5.99476	3.4037
ENSG00000013810.18_3	TACC3	chr4:1723217-1746903	+	protein_coding	-0.506362	0.703996	1	1	3.14243	3.64879	11.5428	7.8301
ENSG00000014123.9_2	UFL1	chr6:96969471-97003152	+	protein_coding	0.133948	1.09729	1	1	3.61619	3.48224	10.1753	11.2626
ENSG00000014138.8_3	POLA2	chr11:65029233-65073060	+	protein_coding	-0.622392	0.649593	1	1	2.18709	2.80948	6.0103	3.55385
ENSG00000014164.6_2	ZC3H3	chr8:144519825-144623623	-	protein_coding	-0.363432	0.777313	1	1	2.62367	2.98711	6.92882	5.16318
ENSG00000014216.15_4	CAPN1	chr11:64948037-64979477	+	protein_coding	-1.42686	0.37194	1	1	3.28243	4.70929	25.16	8.72994
ENSG00000014641.17_2	MDH1	chr2:63815743-63834331	+	protein_coding	0.106724	1.07678	1	1	4.31164	4.20492	17.442	18.8579
ENSG00000014824.13_3	SLC30A9	chr4:41992489-42092474	+	protein_coding	0.177708	1.13109	1	1	3.67505	3.49734	10.2929	11.7732
ENSG00000014914.20_2	MTMR11	chr1:149900543-149908762	-	protein_coding	-0.550285	0.682885	1	1	1.76592	2.3162	3.9802	2.40091
ENSG00000014919.12_2	COX15	chr10:101471601-101491857	-	protein_coding	0.0453549	1.03194	1	1	3.06457	3.01921	7.10724	7.36616
ENSG00000015153.14_2	YAF2	chr12:42550906-42632151	-	protein_coding	0.226147	1.16971	1	1	1.43607	1.20992	1.31325	1.70583
ENSG00000015171.19_3	ZMYND11	chr10:180405-300577	+	protein_coding	-0.0279714	0.980798	1	1	4.02625	4.05422	15.6128	15.2938
ENSG00000015475.18_2	BID	chr22:18216904-18257536	-	protein_coding	0.44092	1.35747	1	1	2.23104	1.79012	2.45843	3.69471
ENSG00000015479.18_3	MATR3	chr5:138629337-138667366	+	protein_coding	0.442086	1.35857	1	1	3.46787	3.02579	7.14427	10.0645
ENSG00000015532.9_2	XYLT2	chr17:48423453-48440499	+	protein_coding	-0.716483	0.608579	1	1	2.56309	3.27957	8.71067	4.90971
ENSG00000015568.12_2	RGPD5	chr2:110550335-110615272	+	protein_coding	0.646877	1.56578	1	1	2.77003	2.12315	3.35644	5.82121
ENSG00000015676.17_2	NUDCD3	chr7:44418720-44530479	-	protein_coding	-0.41823	0.748342	1	1	2.58281	3.00104	7.00579	4.99107
ENSG00000016864.18_3	GLT8D1	chr3:52728504-52740048	-	protein_coding	-0.186131	0.87896	1	1	3.20521	3.39134	9.49292	8.22286
ENSG00000017260.19_4	ATP2C1	chr3:130569439-130735556	+	protein_coding	0.0661407	1.04691	1	1	3.81857	3.75243	12.477	13.1093
ENSG00000017483.14_3	SLC38A5	chrX:48316920-48328644	-	protein_coding	-0.183927	0.880304	1	1	2.88558	3.06951	7.39488	6.39005
ENSG00000017797.12_3	RALBP1	chr18:9475007-9538114	+	protein_coding	-0.0661676	0.955172	1	1	3.6344	3.70056	12.0011	11.4183
ENSG00000018189.12_3	RUFY3	chr4:71569921-71673032	+	protein_coding	-0.268196	0.830357	1	1	2.45995	2.72815	5.62605	4.50199
ENSG00000018408.14_3	WWTR1	chr3:149235022-149454501	-	protein_coding	0.237404	1.17887	1	1	3.58368	3.34628	9.17021	10.9894
ENSG00000018510.13_3	AGPS	chr2:178257372-178424027	+	protein_coding	0.70363	1.6286	1	1	3.46496	2.76133	5.7802	10.0422
ENSG00000018610.13_2	CXorf56	chrX:118672112-118699371	-	protein_coding	0.130851	1.09494	1	1	2.33826	2.20741	3.61846	4.05693
ENSG00000018699.11_2	TTC27	chr2:32853099-33046118	+	protein_coding	0.0681205	1.04835	1	1	3.04342	2.9753	6.86418	7.24441
ENSG00000018869.16_3	ZNF582	chr19:56887215-56904914	-	protein_coding	0.168055	1.12354	1	1	0.610346	0.442291	0.35876	0.526626
ENSG00000019144.18_3	PHLDB1	chr11:118477155-118528748	+	protein_coding	-0.258183	0.83614	1	1	2.86042	3.1186	7.68544	6.26225
ENSG00000019549.9_2	SNAI2	chr8:49830327-49834299	-	protein_coding	-0.327082	0.797147	1	1	5.58405	5.91113	59.1765	46.9695
ENSG00000019991.15_3	HGF	chr7:81328322-81399754	-	protein_coding	-0.919933	0.528533	1	1	0.307481	1.22741	1.34147	0.237545
ENSG00000019995.6_3	ZRANB1	chr10:126630692-126676758	+	protein_coding	0.52472	1.43865	1	1	3.48664	2.96193	6.79163	10.2095
ENSG00000020129.15_2	NCDN	chr1:36023074-36032875	+	protein_coding	0.16332	1.11986	1	1	3.19048	3.02716	7.15204	8.12916
ENSG00000020181.17_2	ADGRA2	chr8:37641709-37702414	+	protein_coding	-0.481576	0.716195	1	1	4.75009	5.23167	36.5741	25.9104
ENSG00000020256.19_3	ZFP64	chr20:50668202-50820847	-	protein_coding	0.00366222	1.00254	1	1	1.96237	1.95871	2.88714	2.89702
ENSG00000020426.10_3	MNAT1	chr14:61201460-61436671	+	protein_coding	0.177952	1.13128	1	1	2.6414	2.46345	4.51533	5.23937
ENSG00000020577.13_2	SAMD4A	chr14:55033815-55260033	+	protein_coding	0.296905	1.22851	1	1	2.89563	2.59872	5.05751	6.44168
ENSG00000020633.18_2	RUNX3	chr1:25226002-25291612	-	protein_coding	-0.413779	0.750654	1	1	0.955165	1.36894	1.58281	0.938801
ENSG00000020922.12_3	MRE11	chr11:94148744-94227074	-	protein_coding	-0.317068	0.802699	1	1	1.9149	2.23197	3.69775	2.77088
ENSG00000021355.12_2	SERPINB1	chr6:2832566-2842240	-	protein_coding	-0.0963206	0.935416	1	1	2.90158	2.9979	6.98835	6.47242
ENSG00000021574.11_2	SPAST	chr2:32288680-32382706	+	protein_coding	0.152425	1.11144	1	1	1.56514	1.41271	1.66237	1.95906
ENSG00000021762.19_3	OSBPL5	chr11:3108346-3187969	-	protein_coding	-0.949205	0.517918	1	1	1.90913	2.85834	6.25179	2.75583
ENSG00000021776.10_3	AQR	chr15:35143983-35262040	-	protein_coding	-0.0466306	0.968195	1	1	2.61907	2.6657	5.34535	5.14353
ENSG00000021826.14_3	CPS1	chr2:211342406-211543831	+	protein_coding	0.00385967	1.00268	1	1	1.90936	1.9055	2.74639	2.75643
ENSG00000022267.16_3	FHL1	chrX:135228861-135293518	+	protein_coding	-0.89178	0.538949	1	1	3.92841	4.82019	27.2502	14.2254
ENSG00000022277.12_3	RTFDC1	chr20:55043641-55094505	+	protein_coding	-0.415046	0.749996	1	1	3.37078	3.78582	12.7926	9.34438
ENSG00000022567.9_3	SLC45A4	chr8:142217265-142318404	-	protein_coding	0.0286729	1.02007	1	1	0.68197	0.653297	0.572758	0.604329
ENSG00000022840.15_3	RNF10	chr12:120971283-121015397	+	protein_coding	0.10493	1.07544	1	1	3.67258	3.56765	10.8568	11.7513
ENSG00000022976.15_3	ZNF839	chr14:102783714-102809039	+	protein_coding	-0.160382	0.894788	1	1	1.29034	1.45073	1.73345	1.44586
ENSG00000023041.11_3	ZDHHC6	chr10:114184186-114206675	-	protein_coding	0.327039	1.25444	1	1	3.73149	3.40445	9.58867	12.2828
ENSG00000023171.16_3	GRAMD1B	chr11:123229136-123498482	+	protein_coding	-0.256234	0.837271	1	1	1.40256	1.6588	2.15753	1.64371
ENSG00000023191.16_2	RNH1	chr11:494512-507300	-	protein_coding	-0.485821	0.71409	1	1	3.67009	4.15591	16.826	11.7293
ENSG00000023228.13_3	NDUFS1	chr2:206979541-207024327	-	protein_coding	0.234663	1.17663	1	1	3.64429	3.40962	9.62671	11.5037
ENSG00000023287.12_3	RB1CC1	chr8:53535016-53658403	-	protein_coding	0.461181	1.37667	1	1	3.71671	3.25553	8.55018	12.1474
ENSG00000023318.7_3	ERP44	chr9:102741461-102861322	-	protein_coding	0.346319	1.27131	1	1	3.80323	3.45691	9.98077	12.96
ENSG00000023330.14_2	ALAS1	chr3:52232102-52248343	+	protein_coding	-0.0532042	0.963793	1	1	3.81807	3.87128	13.6343	13.1044
ENSG00000023516.8_2	AKAP11	chr13:42846289-42897403	+	protein_coding	0.0878418	1.06278	1	1	4.25502	4.16718	16.9658	18.0936
ENSG00000023572.8_2	GLRX2	chr1:193065598-193075244	-	protein_coding	0.0300766	1.02107	1	1	3.114	3.08392	7.47918	7.6578
ENSG00000023608.4_3	SNAPC1	chr14:62229075-62263146	+	protein_coding	0.560596	1.47488	1	1	3.33611	2.77552	5.84721	9.09881
ENSG00000023697.12_3	DERA	chr12:16064106-16190216	+	protein_coding	-0.0167749	0.98844	1	1	2.46428	2.48106	4.58307	4.51853
ENSG00000023734.10_3	STRAP	chr12:16035325-16056412	+	protein_coding	0.183966	1.136	1	1	5.90395	5.71998	51.7092	58.8778
ENSG00000023902.13_2	PLEKHO1	chr1:150121373-150136916	+	protein_coding	-0.014054	0.990306	1	1	3.02014	3.0342	7.1919	7.11249
ENSG00000023909.9_2	GCLM	chr1:94350761-94375012	-	protein_coding	0.673614	1.59506	1	1	3.31601	2.6424	5.24369	8.95908
ENSG00000024048.10_2	UBR2	chr6:42531800-42661242	+	protein_coding	0.256293	1.19441	1	1	3.39383	3.13754	7.80023	9.51104
ENSG00000024422.11_3	EHD2	chr19:48216600-48246391	+	protein_coding	-0.935603	0.522824	1	1	5.62289	6.5585	93.2551	48.2788
ENSG00000024526.16_3	DEPDC1	chr1:68939835-68962904	-	protein_coding	0.296639	1.22828	1	1	3.46315	3.16651	7.97873	10.0284
ENSG00000024862.17_3	CCDC28A	chr6:139094646-139114456	+	protein_coding	0.215394	1.16102	1	1	2.64273	2.42734	4.379	5.24513
ENSG00000025039.14_2	RRAGD	chr6:90074355-90121989	-	protein_coding	-0.149649	0.90147	1	1	1.20493	1.35458	1.55722	1.30526
ENSG00000025156.12_2	HSF2	chr6:122720691-122754264	+	protein_coding	0.194372	1.14423	1	1	2.33033	2.13596	3.39529	4.0292
ENSG00000025293.16_3	PHF20	chr20:34359896-34538303	+	protein_coding	-0.177528	0.884217	1	1	2.64748	2.82501	6.08617	5.26572
ENSG00000025434.18_3	NR1H3	chr11:47269851-47290583	+	protein_coding	-0.080219	0.945914	1	1	0.652164	0.732383	0.661381	0.571524
ENSG00000025708.13_3	TYMP	chr22:50964181-50968485	-	protein_coding	0.189881	1.14067	1	1	1.24463	1.05475	1.07735	1.36957
ENSG00000025770.18_2	NCAPH2	chr22:50946645-50961901	+	protein_coding	-0.829364	0.562777	1	1	2.76404	3.5934	11.0704	5.79294
ENSG00000025772.7_2	TOMM34	chr20:43570771-43589127	-	protein_coding	-0.895006	0.537745	1	1	3.81517	4.71017	25.176	13.076
ENSG00000025796.13_2	SEC63	chr6:108188960-108279393	-	protein_coding	0.475331	1.39024	1	1	4.43081	3.95548	14.5137	20.5678
ENSG00000025800.13_3	KPNA6	chr1:32573639-32642169	+	protein_coding	-0.324578	0.798532	1	1	4.00682	4.33139	19.1317	15.0758
ENSG00000026025.15_3	VIM	chr10:17270258-17279592	+	protein_coding	-0.111757	0.92546	1	1	9.63268	9.74444	856.767	792.829
ENSG00000026036.21_3	RTEL1-TNFRSF6B	chr20:62290653-62330037	+	protein_coding	-0.363285	0.777393	1	1	1.7813	2.14458	3.42165	2.43736
ENSG00000026103.21_3	FAS	chr10:90750339-90775542	+	protein_coding	0.255629	1.19386	1	1	3.65206	3.39643	9.52997	11.5713
ENSG00000026297.15_3	RNASET2	chr6:167342992-167370679	-	protein_coding	0.0680392	1.04829	1	1	0.667377	0.599338	0.515021	0.588183
ENSG00000026508.17_4	CD44	chr11:35160417-35253949	+	protein_coding	-0.736974	0.599996	1	1	5.62291	6.35988	81.1326	48.2792
ENSG00000026559.13_3	KCNG1	chr20:49620193-49639666	-	protein_coding	0.456489	1.3722	1	1	1.29317	0.836681	0.785937	1.45066
ENSG00000026652.13_3	AGPAT4	chr6:161551011-161695093	-	protein_coding	0.030696	1.0215	1	1	2.04855	2.01786	3.04982	3.13691
ENSG00000026950.16_3	BTN3A1	chr6:26402465-26415444	+	protein_coding	-0.148084	0.902448	1	1	0.74193	0.890013	0.853193	0.672411
ENSG00000027001.9_3	MIPEP	chr13:24304328-24463558	-	protein_coding	-0.330344	0.795347	1	1	2.41301	2.74335	5.69624	4.32583
ENSG00000027697.13_3	IFNGR1	chr6:137518621-137540586	-	protein_coding	0.414347	1.3327	1	1	3.37778	2.96343	6.79975	9.39469
ENSG00000027847.13_3	B4GALT7	chr5:177027101-177037348	+	protein_coding	-0.0206363	0.985798	1	1	1.61142	1.63206	2.09955	2.05553
ENSG00000028116.16_3	VRK2	chr2:58134786-58387055	+	protein_coding	-0.318684	0.801801	1	1	2.81431	3.133	7.77255	6.03384
ENSG00000028137.18_3	TNFRSF1B	chr1:12227060-12269285	+	protein_coding	-1.64516	0.319712	1	1	1.60409	3.24925	8.50871	2.04005
ENSG00000028203.17_2	VEZT	chr12:95611522-95696566	+	protein_coding	0.223466	1.16754	1	1	2.40948	2.18602	3.55048	4.31284
ENSG00000028277.21_3	POU2F2	chr19:42590262-42700737	-	protein_coding	0.420182	1.3381	1	1	1.47548	1.0553	1.07814	1.78076
ENSG00000028310.17_3	BRD9	chr5:850406-892939	-	protein_coding	-0.121815	0.919031	1	1	2.20374	2.32556	4.01259	3.60672
ENSG00000028528.14_3	SNX1	chr15:64386322-64438289	+	protein_coding	0.0344402	1.02416	1	1	3.4116	3.37715	9.39022	9.64125
ENSG00000028839.9_3	TBPL1	chr6:134273308-134311570	+	protein_coding	-0.0176028	0.987873	1	1	1.8224	1.84	2.5801	2.53669
ENSG00000029153.14_3	ARNTL2	chr12:27485787-27578222	+	protein_coding	-0.0406634	0.972208	1	1	3.1602	3.20086	8.19509	7.93954
ENSG00000029363.16_3	BCLAF1	chr6:136577765-136610989	-	protein_coding	0.561457	1.47576	1	1	4.16107	3.59961	11.1225	16.8898
ENSG00000029364.11_2	SLC39A9	chr14:69864732-69929105	+	protein_coding	0.284691	1.21815	1	1	3.25373	2.96903	6.83012	8.53826
ENSG00000029534.19_3	ANK1	chr8:41510739-41754280	-	protein_coding	-0.474327	0.719802	1	1	0.468792	0.94312	0.922681	0.383951
ENSG00000029639.10_2	TFB1M	chr6:155578643-155635627	-	protein_coding	0.463977	1.37934	1	1	2.55041	2.08644	3.24698	4.85803
ENSG00000029725.16_3	RABEP1	chr17:5185560-5289132	+	protein_coding	0.0641343	1.04546	1	1	4.14424	4.0801	15.9135	16.6823
ENSG00000029993.14_3	HMGB3	chrX:150148982-150159248	+	protein_coding	-0.847747	0.555652	1	1	2.85704	3.70479	12.0393	6.24529
ENSG00000030066.13_3	NUP160	chr11:47799639-47870107	-	protein_coding	0.112885	1.08139	1	1	3.19687	3.08399	7.47954	8.16968
ENSG00000030110.12_2	BAK1	chr6:33540324-33548070	-	protein_coding	-0.406776	0.754307	1	1	3.0235	3.43028	9.77992	7.13137
ENSG00000030419.16_3	IKZF2	chr2:213864415-214017151	-	protein_coding	-0.18555	0.879314	1	1	0.94686	1.13241	1.19225	0.927672
ENSG00000030582.17_3	GRN	chr17:42422454-42430470	+	protein_coding	0.08421	1.06011	1	1	5.22301	5.1388	34.2316	36.3493
ENSG00000031003.10_3	FAM13B	chr5:137273649-137387650	-	protein_coding	0.666027	1.5867	1	1	3.98651	3.32049	8.99	14.8511
ENSG00000031081.10_4	ARHGAP31	chr3:119013220-119139561	+	protein_coding	-0.060226	0.959114	1	1	3.37167	3.43189	9.79201	9.35077
ENSG00000031691.6_2	CENPQ	chr6:49431091-49460820	+	protein_coding	0.144864	1.10563	1	1	2.62622	2.48136	4.58424	5.17408
ENSG00000031698.12_2	SARS	chr1:109756540-109780791	+	protein_coding	0.420159	1.33808	1	1	5.32179	4.90163	28.8908	38.9961
ENSG00000031823.14_3	RANBP3	chr19:5916150-5978153	-	protein_coding	-0.694992	0.617713	1	1	2.14107	2.83607	6.14071	3.41091
ENSG00000032219.18_2	ARID4A	chr14:58765103-58840605	+	protein_coding	0.232563	1.17492	1	1	2.2772	2.04464	3.1257	3.84737
ENSG00000032389.12_4	EIPR1	chr2:3192696-3381653	-	protein_coding	-0.25164	0.839941	1	1	1.557	1.80864	2.50312	1.94242
ENSG00000032444.15_3	PNPLA6	chr19:7598890-7626650	+	protein_coding	-0.059231	0.959776	1	1	3.87212	3.93135	14.2565	13.6428
ENSG00000032742.17_3	IFT88	chr13:21141208-21265576	+	protein_coding	0.302645	1.2334	1	1	1.74687	1.44422	1.72116	2.35629
ENSG00000033011.11_3	ALG1	chr16:5083961-5137380	+	protein_coding	0.355249	1.27921	1	1	2.89092	2.53567	4.79847	6.41744
ENSG00000033030.13_2	ZCCHC8	chr12:122956147-122985620	-	protein_coding	0.471207	1.38627	1	1	2.14179	1.67058	2.18343	3.41309
ENSG00000033050.7_2	ABCF2	chr7:150904923-150924316	-	protein_coding	-0.276343	0.825682	1	1	3.97682	4.25316	18.0691	14.745
ENSG00000033100.16_3	CHPF2	chr7:150929575-150935913	+	protein_coding	0.17174	1.12642	1	1	4.72788	4.55614	22.5253	25.4993
ENSG00000033170.16_3	FUT8	chr14:65877310-66210839	+	protein_coding	0.201374	1.14979	1	1	4.08741	3.88604	13.7848	15.9994
ENSG00000033178.12_2	UBA6	chr4:68478370-68566897	-	protein_coding	0.523392	1.43733	1	1	3.72278	3.19939	8.18572	12.2029
ENSG00000033327.12_3	GAB2	chr11:77926343-78129394	-	protein_coding	0.160928	1.11801	1	1	2.11269	1.95176	2.86847	3.32497
ENSG00000033627.16_3	ATP6V0A1	chr17:40610862-40674629	+	protein_coding	0.286784	1.21992	1	1	2.30708	2.0203	3.05668	3.94881
ENSG00000033800.13_2	PIAS1	chr15:68346517-68490941	+	protein_coding	0.271192	1.2068	1	1	2.51386	2.24267	3.73271	4.71146
ENSG00000033867.16_3	SLC4A7	chr3:27414212-27525911	-	protein_coding	0.664962	1.58553	1	1	4.30527	3.64031	11.4693	18.7704
ENSG00000034053.14_3	APBA2	chr15:29129629-29410518	+	protein_coding	-0.620909	0.650261	1	1	0.974292	1.5952	2.02136	0.964677
ENSG00000034152.18_3	MAP2K3	chr17:21187984-21218552	+	protein_coding	-0.568991	0.674088	1	1	4.43637	5.00536	31.1191	20.6511
ENSG00000034510.5_2	TMSB10	chr2:85132749-85133799	+	protein_coding	-0.413046	0.751036	1	1	10.0789	10.492	1439.12	1080.58
ENSG00000034533.11_2	ASTE1	chr3:130732719-130746493	-	protein_coding	0.21182	1.15815	1	1	1.32592	1.1141	1.1646	1.50692
ENSG00000034677.12_3	RNF19A	chr8:101269288-101348446	-	protein_coding	0.425673	1.3432	1	1	3.3578	2.93213	6.63235	9.25177
ENSG00000034693.14_3	PEX3	chr6:143771944-143811147	+	protein_coding	0.0627336	1.04444	1	1	3.12977	3.06704	7.38053	7.75298
ENSG00000034713.7_2	GABARAPL2	chr16:75600249-75611779	+	protein_coding	0.43565	1.35252	1	1	3.8473	3.41165	9.64163	13.393
ENSG00000035115.21_3	SH3YL1	chr2:217730-266398	-	protein_coding	0.393349	1.31344	1	1	1.34073	0.947384	0.928373	1.5328
ENSG00000035141.7_2	FAM136A	chr2:70523107-70529222	-	protein_coding	-0.67081	0.628154	1	1	2.41803	3.08884	7.50811	4.3444
ENSG00000035403.17_3	VCL	chr10:75754951-75881121	+	protein_coding	-0.461549	0.726206	1	1	4.9384	5.39995	41.2228	29.6625
ENSG00000035499.12_2	DEPDC1B	chr5:59892739-59996017	-	protein_coding	0.182949	1.1352	1	1	1.6809	1.49795	1.82442	2.20628
ENSG00000035664.11_4	DAPK2	chr15:64199235-64364232	-	protein_coding	-0.41137	0.751909	1	1	0.438282	0.849652	0.802066	0.35499
ENSG00000035681.7_3	NSMAF	chr8:59496063-59572403	-	protein_coding	0.196212	1.14569	1	1	3.87361	3.6774	11.7941	13.658
ENSG00000035687.9_3	ADSS	chr1:244571796-244615436	-	protein_coding	0.423254	1.34095	1	1	4.56646	4.1432	16.6697	22.6941
ENSG00000035862.12_3	TIMP2	chr17:76849059-76921469	-	protein_coding	0.517197	1.43117	1	1	5.5821	5.0649	32.4725	46.9048
ENSG00000035928.15_3	RFC1	chr4:39289076-39367995	-	protein_coding	0.287107	1.22019	1	1	3.54108	3.25397	8.53987	10.6405
ENSG00000036054.12_2	TBC1D23	chr3:99979844-100044095	+	protein_coding	0.340965	1.2666	1	1	3.45316	3.1122	7.64699	9.9523
ENSG00000036257.12_3	CUL3	chr2:225334867-225450114	-	protein_coding	0.150858	1.11023	1	1	2.57292	2.42206	4.35936	4.95012
ENSG00000036549.12_3	ZZZ3	chr1:78028101-78149104	-	protein_coding	0.988125	1.98361	1	1	3.44105	2.45292	4.47524	9.86073
ENSG00000037042.8_2	TUBG2	chr17:40811323-40819024	+	protein_coding	-0.0682128	0.953819	1	1	3.07094	3.13915	7.81004	7.40318
ENSG00000037241.7_3	RPL26L1	chr5:172385732-172396774	+	protein_coding	-0.770154	0.586355	1	1	3.97691	4.74706	25.8539	14.7459
ENSG00000037474.14_2	NSUN2	chr5:6599352-6633404	-	protein_coding	-0.0268669	0.98155	1	1	3.44555	3.47242	10.0995	9.89466
ENSG00000037637.10_3	FBXO42	chr1:16573334-16678949	-	protein_coding	0.302487	1.23327	1	1	2.33171	2.02922	3.08184	4.03401
ENSG00000037749.11_3	MFAP3	chr5:153418466-153600038	+	protein_coding	0.704183	1.62922	1	1	2.94685	2.24267	3.73271	6.71063
ENSG00000037757.13_3	MRI1	chr19:13875346-13885096	+	protein_coding	-0.400921	0.757375	1	1	2.35873	2.75965	5.77231	4.12918
ENSG00000037897.16_3	METTL1	chr12:58162254-58166576	-	protein_coding	-0.0986287	0.93392	1	1	1.82324	1.92187	2.78914	2.53875
ENSG00000038002.8_2	AGA	chr4:178351924-178363657	-	protein_coding	-0.224252	0.856039	1	1	2.45133	2.67559	5.38898	4.46922
ENSG00000038210.12_3	PI4K2B	chr4:25235597-25280714	+	protein_coding	-0.137981	0.90879	1	1	4.02274	4.16072	16.8855	15.2542
ENSG00000038219.12_2	BOD1L1	chr4:13570362-13629347	-	protein_coding	0.159559	1.11695	1	1	3.25851	3.09895	7.56793	8.56991
ENSG00000038274.16_2	MAT2B	chr5:162930120-162946342	+	protein_coding	0.380836	1.3021	1	1	3.42753	3.0467	7.26318	9.75946
ENSG00000038358.14_3	EDC4	chr16:67906926-67918406	+	protein_coding	-0.391798	0.762179	1	1	3.16085	3.55265	10.7342	7.94359
ENSG00000038382.18_2	TRIO	chr5:14143811-14532237	+	protein_coding	0.0582655	1.04121	1	1	5.26479	5.20652	35.9249	37.4467
ENSG00000038427.15_3	VCAN	chr5:82767284-82878122	+	protein_coding	-0.555195	0.680565	1	1	4.5033	5.05849	32.3241	21.6792
ENSG00000038532.14_3	CLEC16A	chr16:11038345-11276046	+	protein_coding	0.00912625	1.00635	1	1	2.28789	2.27876	3.8526	3.8834
ENSG00000039123.15_3	SKIV2L2	chr5:54603588-54721409	+	protein_coding	0.26131	1.19857	1	1	3.68705	3.42574	9.74611	11.8799
ENSG00000039319.16_3	ZFYVE16	chr5:79703832-79775169	+	protein_coding	0.169342	1.12455	1	1	2.85709	2.68775	5.44309	6.24554
ENSG00000039523.19_4	RIPOR1	chr16:67552321-67580691	+	protein_coding	-0.588634	0.664972	1	1	3.2562	3.84484	13.3685	8.55466
ENSG00000039560.13_2	RAI14	chr5:34656342-34832732	+	protein_coding	0.102674	1.07376	1	1	4.4829	4.38022	19.8247	21.3608
ENSG00000039650.11_3	PNKP	chr19:50363139-50381608	-	protein_coding	0.0150089	1.01046	1	1	2.79697	2.78196	5.87785	5.94978
ENSG00000040199.18_3	PHLPP2	chr16:71671738-71758604	-	protein_coding	0.17526	1.12917	1	1	2.45793	2.28267	3.86577	4.49427
ENSG00000040275.16_3	SPDL1	chr5:169010638-169031782	+	protein_coding	0.441337	1.35786	1	1	4.14795	3.70661	12.0557	16.7279
ENSG00000040341.17_4	STAU2	chr8:74332604-74659943	-	protein_coding	0.00402727	1.0028	1	1	1.7144	1.71037	2.27245	2.28159
ENSG00000040487.12_3	PQLC2	chr1:19638820-19655794	+	protein_coding	0.0255694	1.01788	1	1	2.77306	2.74749	5.71549	5.83558
ENSG00000040531.14_3	CTNS	chr17:3539762-3564836	+	protein_coding	-0.203704	0.868318	1	1	2.35529	2.559	4.89298	4.11698
ENSG00000040633.12_3	PHF23	chr17:7138347-7143041	-	protein_coding	0.5028	1.41696	1	1	4.38355	3.88075	13.7306	19.8727
ENSG00000040933.15_2	INPP4A	chr2:99061317-99210853	+	protein_coding	0.0116097	1.00808	1	1	1.48237	1.47076	1.77168	1.79408
ENSG00000041353.9_3	RAB27B	chr18:52385091-52562747	+	protein_coding	-0.489602	0.712221	1	1	1.36944	1.85904	2.62766	1.5837
ENSG00000041357.15_2	PSMA4	chr15:78832747-78844761	+	protein_coding	0.446774	1.36299	1	1	3.22283	2.77605	5.84976	8.33614
ENSG00000041802.10_2	LSG1	chr3:194361517-194393206	-	protein_coding	0.0589733	1.04172	1	1	3.17629	3.11732	7.67774	8.03981
ENSG00000041880.14_3	PARP3	chr3:51976361-51982883	+	protein_coding	-1.00507	0.498247	1	1	2.37549	3.38056	9.41477	4.18913
ENSG00000041982.15_3	TNC	chr9:117781857-117880536	-	protein_coding	-0.365959	0.775953	1	1	6.54652	6.91248	119.466	92.4757
ENSG00000041988.15_4	THAP3	chr1:6684926-6695646	+	protein_coding	-0.403952	0.755785	1	1	1.41866	1.82262	2.53722	1.67338
ENSG00000042062.11_3	RIPOR3	chr20:49202645-49308065	-	protein_coding	-0.476211	0.718863	1	1	0.348029	0.82424	0.770602	0.272821
ENSG00000042088.13_3	TDP1	chr14:90421283-90511112	+	protein_coding	-0.335727	0.792385	1	1	1.84074	2.17647	3.52045	2.58194
ENSG00000042286.14_2	AIFM2	chr10:71857979-71892690	-	protein_coding	-0.040362	0.972411	1	1	1.73499	1.77535	2.42322	2.32877
ENSG00000042317.16_3	SPATA7	chr14:88851268-88936694	+	protein_coding	-0.0903382	0.939303	1	1	0.708801	0.79914	0.740063	0.634446
ENSG00000042429.11_3	MED17	chr11:93517393-93548129	+	protein_coding	0.172692	1.12716	1	1	1.49869	1.32599	1.50706	1.82585
ENSG00000042445.13_3	RETSAT	chr2:85569211-85581743	-	protein_coding	-0.465542	0.724199	1	1	3.26302	3.72856	12.2559	8.59992
ENSG00000042493.15_2	CAPG	chr2:85621871-85645555	-	protein_coding	-0.364678	0.776642	1	1	4.74714	5.11182	33.5788	25.8554
ENSG00000042753.11_2	AP2S1	chr19:47341393-47354249	-	protein_coding	-0.191608	0.875629	1	1	5.69222	5.88382	58.0484	50.7045
ENSG00000043093.13_3	DCUN1D1	chr3:182655862-182703741	-	protein_coding	0.747657	1.67906	1	1	3.18886	2.44121	4.43095	8.11891
ENSG00000043143.20_2	JADE2	chr5:133860003-133918920	+	protein_coding	-0.750771	0.594286	1	1	2.55488	3.30565	8.88782	4.87619
ENSG00000043514.15_2	TRIT1	chr1:40306694-40349183	-	protein_coding	0.167545	1.12315	1	1	2.27648	2.10893	3.31371	3.84493
ENSG00000044090.8_2	CUL7	chr6:43005355-43021683	-	protein_coding	0.000942392	1.00065	1	1	4.06118	4.06024	15.6822	15.6931
ENSG00000044115.20_3	CTNNA1	chr5:137946656-138270723	+	protein_coding	-0.218624	0.859385	1	1	4.69619	4.91481	29.1652	24.9235
ENSG00000044446.11_2	PHKA2	chrX:18910418-19002716	-	protein_coding	-0.203376	0.868516	1	1	1.49384	1.69721	2.24274	1.81637
ENSG00000044459.14_3	CNTLN	chr9:17134980-17503921	+	protein_coding	0.0140516	1.00979	1	1	1.87613	1.86208	2.63532	2.6709
ENSG00000044574.7_2	HSPA5	chr9:127997132-128003609	-	protein_coding	0.0929922	1.06658	1	1	7.29303	7.20004	146.037	155.827
ENSG00000046604.12_2	DSG2	chr18:29078006-29128971	+	protein_coding	0.302455	1.23324	1	1	2.12903	1.82658	2.54695	3.37424
ENSG00000046647.13_2	GEMIN8	chrX:14026398-14048012	-	protein_coding	0.0500184	1.03528	1	1	2.05171	2.0017	3.0047	3.14598
ENSG00000046651.14_3	OFD1	chrX:13752864-13787472	+	protein_coding	-0.105031	0.929785	1	1	1.88462	1.98965	2.97142	2.69256
ENSG00000047056.14_2	WDR37	chr10:1095478-1178237	+	protein_coding	-0.0937598	0.937077	1	1	2.70212	2.79588	5.94456	5.50759
ENSG00000047188.15_2	YTHDC2	chr5:112849380-112930982	+	protein_coding	0.0481952	1.03397	1	1	2.47766	2.42946	4.38693	4.56993
ENSG00000047230.14_2	CTPS2	chrX:16606126-16731059	-	protein_coding	-0.181106	0.882026	1	1	1.86862	2.04972	3.14026	2.65182
ENSG00000047249.17_4	ATP6V1H	chr8:54628117-54756118	-	protein_coding	0.306078	1.23634	1	1	2.76755	2.46148	4.5078	5.80953
ENSG00000047315.15_2	POLR2B	chr4:57843888-57897334	+	protein_coding	0.34606	1.27108	1	1	4.72104	4.37498	19.7492	25.3739
ENSG00000047346.12_3	FAM214A	chr15:52873514-53002014	-	protein_coding	0.502325	1.41649	1	1	2.34537	1.84305	2.58767	4.08192
ENSG00000047410.13_2	TPR	chr1:186280784-186344825	-	protein_coding	0.424422	1.34203	1	1	4.61827	4.19384	17.3009	23.5605
ENSG00000047578.12_4	KIAA0556	chr16:27561454-27791690	+	protein_coding	-0.217065	0.860314	1	1	1.93099	2.14805	3.43229	2.81316
ENSG00000047579.19_2	DTNBP1	chr6:15523032-15663289	-	protein_coding	-0.150768	0.900771	1	1	1.55883	1.70959	2.27069	1.94614
ENSG00000047621.11_3	C12orf4	chr12:4596894-4647674	-	protein_coding	-0.056476	0.96161	1	1	2.26564	2.32211	4.00065	3.80867
ENSG00000047634.14_3	SCML1	chrX:17755569-17773108	+	protein_coding	0.256642	1.19469	1	1	2.24511	1.98847	2.96816	3.74074
ENSG00000047644.18_3	WWC3	chrX:9983602-10112518	+	protein_coding	-0.433894	0.740261	1	1	2.26581	2.6997	5.49668	3.80924
ENSG00000047648.21_3	ARHGAP6	chrX:11155663-11683821	-	protein_coding	0.210872	1.15739	1	1	0.676282	0.465409	0.380709	0.598016
ENSG00000047849.21_4	MAP4	chr3:47892180-48130762	-	protein_coding	-0.382328	0.767199	1	1	4.764	5.14633	34.4159	26.171
ENSG00000047932.13_3	GOPC	chr6:117881432-117923705	-	protein_coding	0.488225	1.40272	1	1	4.60484	4.11661	16.347	23.3329
ENSG00000048028.11_3	USP28	chr11:113668596-113746292	-	protein_coding	0.0743118	1.05286	1	1	2.24069	2.16638	3.48896	3.72624
ENSG00000048052.21_3	HDAC9	chr7:18126572-19042039	+	protein_coding	0.195954	1.14548	1	1	1.06327	0.867311	0.824259	1.08966
ENSG00000048140.17_3	TSPAN17	chr5:176074388-176086055	+	protein_coding	-0.145176	0.904269	1	1	2.14832	2.29349	3.90241	3.4331
ENSG00000048162.20_3	NOP16	chr5:175810941-175815976	-	protein_coding	0.125033	1.09053	1	1	2.79648	2.67144	5.37067	5.94742
ENSG00000048342.15_3	CC2D2A	chr4:15471489-15603180	+	protein_coding	-0.212515	0.863032	1	1	2.15884	2.37135	4.17426	3.46555
ENSG00000048392.11_2	RRM2B	chr8:103216730-103251346	-	protein_coding	0.392028	1.31224	1	1	3.74979	3.35776	9.2515	12.4524
ENSG00000048405.9_3	ZNF800	chr7:126986844-127071978	-	protein_coding	0.976957	1.96831	1	1	2.83928	1.86232	2.63593	6.15663
ENSG00000048471.13_3	SNX29	chr16:12070594-12668146	+	protein_coding	-0.262625	0.83357	1	1	3.25623	3.51885	10.4625	8.55482
ENSG00000048544.5_2	MRPS10	chr6:42174539-42185603	-	protein_coding	0.0489844	1.03454	1	1	4.12147	4.07249	15.8244	16.4055
ENSG00000048649.13_3	RSF1	chr11:77371041-77532063	-	protein_coding	0.599116	1.51479	1	1	2.44385	1.84473	2.59186	4.44091
ENSG00000048707.13_3	VPS13D	chr1:12290124-12572099	+	protein_coding	-0.110378	0.926345	1	1	3.0578	3.16818	7.98912	7.32703
ENSG00000048740.18_3	CELF2	chr10:10840360-11378674	+	protein_coding	-0.528648	0.693204	1	1	2.08235	2.611	5.10926	3.23496
ENSG00000048828.16_3	FAM120A	chr9:96214004-96328389	+	protein_coding	-0.893052	0.538474	1	1	4.39416	5.28721	38.0489	20.0268
ENSG00000048991.16_2	R3HDM1	chr2:136289025-136482840	+	protein_coding	0.512685	1.4267	1	1	2.89229	2.3796	4.20393	6.42446
ENSG00000049089.13_3	COL9A2	chr1:40766159-40783488	-	protein_coding	-0.200343	0.870343	1	1	0.48132	0.681663	0.603988	0.39602
ENSG00000049130.14_2	KITLG	chr12:88886570-88974628	-	protein_coding	-0.152553	0.899657	1	1	4.74029	4.89284	28.7093	25.7281
ENSG00000049167.13_3	ERCC8	chr5:60169658-60240900	-	protein_coding	-0.0539219	0.963314	1	1	1.52991	1.58383	1.99764	1.88767
ENSG00000049192.14_3	ADAMTS6	chr5:64444563-64777747	-	protein_coding	0.070973	1.05042	1	1	2.69352	2.62255	5.15837	5.46891
ENSG00000049239.12_2	H6PD	chr1:9294834-9331396	+	protein_coding	-1.06075	0.479382	1	1	2.47159	3.53234	10.5702	4.54655
ENSG00000049245.12_3	VAMP3	chr1:7831329-7841492	+	protein_coding	0.169276	1.12449	1	1	5.80924	5.63996	48.8652	55.0731
ENSG00000049246.14_2	PER3	chr1:7844380-7905237	+	protein_coding	-0.488344	0.712843	1	1	1.77586	2.2642	3.80389	2.42442
ENSG00000049323.15_2	LTBP1	chr2:33172039-33624576	+	protein_coding	-0.0405451	0.972288	1	1	5.64071	5.68126	50.3132	48.8912
ENSG00000049449.8_3	RCN1	chr11:31833939-32127301	+	protein_coding	0.80589	1.74822	1	1	5.75181	4.94592	29.8227	52.8851
ENSG00000049540.16_3	ELN	chr7:73442119-73484237	+	protein_coding	0.0732279	1.05207	1	1	5.2028	5.12957	34.0069	35.8296
ENSG00000049541.10_3	RFC2	chr7:73645829-73668788	-	protein_coding	-0.312359	0.805324	1	1	2.856	3.16836	7.99022	6.24004
ENSG00000049618.22_3	ARID1B	chr6:157098508-157531913	+	protein_coding	0.461185	1.37667	1	1	2.23849	1.77731	2.42786	3.71904
ENSG00000049656.13_2	CLPTM1L	chr5:1317859-1345214	-	protein_coding	0.00679567	1.00472	1	1	3.37624	3.36945	9.33487	9.38367
ENSG00000049759.17_3	NEDD4L	chr18:55711599-56068772	+	protein_coding	0.335776	1.26206	1	1	0.792742	0.456967	0.372653	0.732364
ENSG00000049769.12_3	PPP1R3F	chrX:49126306-49157940	+	protein_coding	-0.602698	0.658521	1	1	0.827519	1.43022	1.69487	0.774631
ENSG00000049860.13_3	HEXB	chr5:73935848-74018472	+	protein_coding	0.216559	1.16196	1	1	4.40271	4.18615	17.2035	20.1517
ENSG00000049883.14_3	PTCD2	chr5:71616194-71664222	+	protein_coding	-0.202921	0.86879	1	1	0.94749	1.15041	1.21977	0.928514
ENSG00000050130.17_2	JKAMP	chr14:59951161-59972128	+	protein_coding	0.275693	1.21058	1	1	3.18115	2.90546	6.49254	8.07029
ENSG00000050165.17_2	DKK3	chr11:11984653-12031316	-	protein_coding	0.315886	1.24478	1	1	5.50713	5.19124	35.5359	44.4791
ENSG00000050327.14_3	ARHGEF5	chr7:144052381-144077725	+	protein_coding	-0.0958462	0.935723	1	1	1.32056	1.41641	1.6692	1.49763
ENSG00000050393.11_3	MCUR1	chr6:13786789-13814800	-	protein_coding	-0.373047	0.77215	1	1	2.21614	2.58918	5.01758	3.64647
ENSG00000050405.13_3	LIMA1	chr12:50569571-50677329	-	protein_coding	-0.44546	0.73435	1	1	4.74879	5.19424	35.612	25.886
ENSG00000050426.15_4	LETMD1	chr12:51441745-51454207	+	protein_coding	-0.141472	0.906594	1	1	1.6858	1.82727	2.54866	2.21719
ENSG00000050438.16_2	SLC4A8	chr12:51785101-51909547	+	protein_coding	-0.456503	0.728751	1	1	0.80631	1.26281	1.39963	0.748732
ENSG00000050628.20_3	PTGER3	chr1:71318036-71513491	-	protein_coding	-0.0744942	0.949675	1	1	0.589249	0.663743	0.584188	0.504463
ENSG00000050730.15_3	TNIP3	chr4:122052563-122148621	-	protein_coding	-0.0182494	0.98743	1	1	0.605926	0.624175	0.541329	0.521955
ENSG00000050748.17_4	MAPK9	chr5:179660143-179719099	-	protein_coding	-0.191701	0.875573	1	1	2.23786	2.42956	4.3873	3.71697
ENSG00000050820.16_4	BCAR1	chr16:75262085-75301951	-	protein_coding	0.509369	1.42343	1	1	3.70006	3.19069	8.13047	11.9966
ENSG00000051009.10_2	FAM160A2	chr11:6232565-6255941	-	protein_coding	-0.199718	0.870721	1	1	2.17562	2.37534	4.18856	3.51779
ENSG00000051108.14_4	HERPUD1	chr16:56965960-56978775	+	protein_coding	0.797077	1.73758	1	1	3.72049	2.92341	6.58638	12.1819
ENSG00000051128.18_3	HOMER3	chr19:19040010-19052070	-	protein_coding	-0.520115	0.697316	1	1	3.18356	3.70368	12.0292	8.08546
ENSG00000051180.16_2	RAD51	chr15:40986972-41024537	+	protein_coding	-0.487189	0.713414	1	1	1.99574	2.48293	4.59031	2.9882
ENSG00000051341.13_2	POLQ	chr3:121150274-121265488	-	protein_coding	0.156198	1.11435	1	1	2.72598	2.56978	4.93718	5.61608
ENSG00000051382.8_2	PIK3CB	chr3:138371541-138553780	-	protein_coding	-0.350702	0.784203	1	1	1.75742	2.10812	3.3113	2.38093
ENSG00000051523.10_3	CYBA	chr16:88709691-88717560	-	protein_coding	-0.288953	0.818496	1	1	3.84655	4.1355	16.5756	13.3856
ENSG00000051596.9_3	THOC3	chr5:175344876-175461683	-	protein_coding	-0.113557	0.924306	1	1	2.07455	2.1881	3.55706	3.21212
ENSG00000051620.10_2	HEBP2	chr6:138724668-138743334	+	protein_coding	-0.174388	0.886143	1	1	2.15511	2.32949	4.02629	3.45401
ENSG00000051825.14_4	MPHOSPH9	chr12:123636867-123728561	-	protein_coding	0.305857	1.23615	1	1	2.33563	2.02977	3.0834	4.04771
ENSG00000052126.14_3	PLEKHA5	chr12:19282686-19529334	+	protein_coding	0.0684362	1.04858	1	1	2.16928	2.10085	3.28961	3.498
ENSG00000052723.11_3	SIKE1	chr1:115312100-115323306	-	protein_coding	0.65145	1.57075	1	1	3.36595	2.7145	5.56364	9.30981
ENSG00000052749.13_4	RRP12	chr10:99116115-99185833	-	protein_coding	0.346841	1.27177	1	1	2.60916	2.26232	3.79763	5.1015
ENSG00000052795.12_3	FNIP2	chr4:159690290-159829201	+	protein_coding	-0.458356	0.727815	1	1	2.45492	2.91328	6.53329	4.48284
ENSG00000052802.12_3	MSMO1	chr4:166248775-166264312	+	protein_coding	0.529418	1.44335	1	1	5.37566	4.84624	27.7649	40.5178
ENSG00000052841.14_3	TTC17	chr11:43380482-43516483	+	protein_coding	0.290101	1.22273	1	1	2.67277	2.38267	4.21501	5.37652
ENSG00000053254.15_3	FOXN3	chr14:89591215-90085493	-	protein_coding	0.252402	1.19119	1	1	3.21559	2.96319	6.79847	8.28945
ENSG00000053371.12_3	AKR7A2	chr1:19630459-19638640	-	protein_coding	-0.89327	0.538392	1	1	3.13302	4.02629	15.2943	7.77271
ENSG00000053372.4_2	MRTO4	chr1:19578033-19586622	+	protein_coding	-0.249238	0.84134	1	1	3.78661	4.03584	15.4025	12.8001
ENSG00000053501.12_2	USE1	chr19:17326155-17330638	+	protein_coding	-0.270228	0.829188	1	1	1.91706	2.18729	3.55448	2.77652
ENSG00000053747.15_3	LAMA3	chr18:21269407-21535030	+	protein_coding	-0.835181	0.560513	1	1	0.840474	1.67565	2.19464	0.790638
ENSG00000053770.11_3	AP5M1	chr14:57735627-57765460	+	protein_coding	0.16586	1.12183	1	1	1.45871	1.29285	1.45012	1.74863
ENSG00000053900.10_2	ANAPC4	chr4:25378835-25420120	+	protein_coding	-0.0462276	0.968465	1	1	1.92083	1.96706	2.9097	2.78641
ENSG00000054116.11_2	TRAPPC3	chr1:36602171-36621654	-	protein_coding	-0.545057	0.685364	1	1	2.83455	3.37961	9.40791	6.13321
ENSG00000054118.13_3	THRAP3	chr1:36690017-36770958	+	protein_coding	-0.0172927	0.988085	1	1	5.59095	5.60824	47.7809	47.1997
ENSG00000054148.17_3	PHPT1	chr9:139743176-139745479	+	protein_coding	0.101271	1.07272	1	1	4.39028	4.28901	18.5488	19.9703
ENSG00000054267.21_3	ARID4B	chr1:235294949-235491534	-	protein_coding	0.426129	1.34362	1	1	2.52621	2.10008	3.28734	4.76057
ENSG00000054277.13_3	OPN3	chr1:241753404-241840678	-	protein_coding	0.0441207	1.03105	1	1	0.84585	0.801729	0.743189	0.797323
ENSG00000054282.15_2	SDCCAG8	chr1:243419336-243663394	+	protein_coding	-0.00803724	0.994444	1	1	2.78225	2.79029	5.91767	5.87924
ENSG00000054356.13_3	PTPRN	chr2:220154345-220174370	-	protein_coding	0.136028	1.09888	1	1	2.29923	2.1632	3.47908	3.92195
ENSG00000054392.12_3	HHAT	chr1:210501596-210849638	+	protein_coding	-0.19648	0.872677	1	1	0.623361	0.819841	0.765211	0.54046
ENSG00000054523.17_3	KIF1B	chr1:10270863-10441661	+	protein_coding	-0.240455	0.846478	1	1	3.3558	3.59626	11.0943	9.23758
ENSG00000054598.6_2	FOXC1	chr6:1610207-1614132	+	protein_coding	-0.535638	0.689853	1	1	0.885077	1.42072	1.67718	0.846863
ENSG00000054611.13_2	TBC1D22A	chr22:47158514-47571342	+	protein_coding	-0.156639	0.897112	1	1	2.41551	2.57215	4.94694	4.33508
ENSG00000054654.16_3	SYNE2	chr14:64319701-64693151	+	protein_coding	-0.678641	0.624753	1	1	1.03314	1.71178	2.27565	1.04647
ENSG00000054793.13_3	ATP9A	chr20:50213053-50385173	-	protein_coding	-1.22143	0.428859	1	1	2.81269	4.03411	15.3828	6.02592
ENSG00000054965.10_2	FAM168A	chr11:73111532-73309234	-	protein_coding	-0.290292	0.817736	1	1	3.77674	4.06704	15.761	12.7061
ENSG00000054967.12_2	RELT	chr11:73087309-73108519	+	protein_coding	-0.345483	0.787045	1	1	1.11215	1.45763	1.74657	1.16167
ENSG00000054983.16_3	GALC	chr14:88304164-88460009	-	protein_coding	0.201092	1.14957	1	1	1.98906	1.78797	2.45328	2.96978
ENSG00000055044.10_2	NOP58	chr2:203130439-203168389	+	protein_coding	0.43074	1.34792	1	1	4.20991	3.77917	12.7292	17.5059
ENSG00000055070.16_2	SZRD1	chr1:16679070-16724640	+	protein_coding	-0.179993	0.882707	1	1	4.69073	4.87072	28.2572	24.8256
ENSG00000055130.15_2	CUL1	chr7:148395006-148498128	+	protein_coding	0.496926	1.4112	1	1	4.50517	4.00824	15.0916	21.7086
ENSG00000055147.18_3	FAM114A2	chr5:153369688-153418496	-	protein_coding	0.00424952	1.00295	1	1	2.0651	2.06085	3.17231	3.18462
ENSG00000055163.19_3	CYFIP2	chr5:156693089-156822603	+	protein_coding	0.0174788	1.01219	1	1	0.763508	0.746029	0.677171	0.697614
ENSG00000055208.18_3	TAB2	chr6:149539777-149732749	+	protein_coding	0.453306	1.36917	1	1	3.85045	3.39715	9.53521	13.4245
ENSG00000055211.12_2	GINM1	chr6:149887430-149912884	+	protein_coding	-0.283533	0.821576	1	1	4.11895	4.40248	20.1484	16.3751
ENSG00000055332.16_3	EIF2AK2	chr2:37326353-37384208	-	protein_coding	0.470836	1.38591	1	1	3.64895	3.17811	8.05122	11.5442
ENSG00000055483.19_4	USP36	chr17:76783463-76837523	-	protein_coding	0.0111844	1.00778	1	1	3.00759	2.9964	6.98007	7.04218
ENSG00000055609.17_3	KMT2C	chr7:151832007-152133090	-	protein_coding	0.34212	1.26762	1	1	3.7073	3.36518	9.30435	12.062
ENSG00000055732.12_2	MCOLN3	chr1:85483765-85514182	-	protein_coding	0.205348	1.15296	1	1	0.713396	0.508048	0.422125	0.639659
ENSG00000055813.5_3	CCDC85A	chr2:56411258-56613308	+	protein_coding	-0.169847	0.888937	1	1	2.88814	3.05799	7.32809	6.40314
ENSG00000055917.15_2	PUM2	chr2:20448452-20551995	-	protein_coding	0.103015	1.07402	1	1	4.00243	3.89942	13.9225	15.027
ENSG00000055950.16_3	MRPL43	chr10:102729215-102747272	-	protein_coding	-0.37163	0.772909	1	1	2.67157	3.0432	7.24316	5.37121
ENSG00000056050.6_3	HPF1	chr4:170650616-170679104	-	protein_coding	0.121386	1.08778	1	1	3.49655	3.37516	9.37587	10.2867
ENSG00000056097.15_2	ZFR	chr5:32354456-32444867	-	protein_coding	0.18236	1.13474	1	1	4.43299	4.25062	18.0356	20.6004
ENSG00000056277.15_2	ZNF280C	chrX:129336685-129402873	-	protein_coding	0.429602	1.34686	1	1	2.12799	1.69839	2.24538	3.37107
ENSG00000056558.10_2	TRAF1	chr9:123664671-123691451	-	protein_coding	-0.342132	0.788875	1	1	0.255039	0.597171	0.512747	0.193368
ENSG00000056586.15_3	RC3H2	chr9:125606835-125667620	-	protein_coding	0.539884	1.45386	1	1	3.57206	3.03217	7.1804	10.8931
ENSG00000056972.18_3	TRAF3IP2	chr6:111877657-111927481	-	protein_coding	-0.326438	0.797503	1	1	2.14723	2.47367	4.55454	3.42976
ENSG00000056998.19_2	GYG2	chrX:2746829-2800861	+	protein_coding	0.374192	1.29611	1	1	0.690385	0.316193	0.245041	0.613714
ENSG00000057019.15_3	DCBLD2	chr3:98514785-98620533	-	protein_coding	0.283486	1.21713	1	1	5.64893	5.36544	40.2249	49.1762
ENSG00000057252.12_2	SOAT1	chr1:179262849-179327815	+	protein_coding	-0.293707	0.815803	1	1	4.09663	4.39033	19.9711	16.1083
ENSG00000057608.16_3	GDI2	chr10:5807186-5884095	-	protein_coding	0.0631306	1.04473	1	1	5.8951	5.83197	55.9638	58.5118
ENSG00000057657.15_3	PRDM1	chr6:106534195-106557814	+	protein_coding	0.18718	1.13854	1	1	2.35412	2.16694	3.4907	4.11282
ENSG00000057663.14_3	ATG5	chr6:106493298-106773666	-	protein_coding	0.225116	1.16887	1	1	2.76894	2.54383	4.83133	5.81607
ENSG00000057757.9_3	PITHD1	chr1:24104895-24114722	+	protein_coding	0.0704918	1.05007	1	1	4.36918	4.29868	18.6804	19.6658
ENSG00000057935.13_2	MTA3	chr2:42721709-42984087	+	protein_coding	0.175865	1.12964	1	1	1.5228	1.34693	1.54371	1.87348
ENSG00000058056.8_2	USP13	chr3:179370543-179507189	+	protein_coding	-0.382065	0.767338	1	1	2.6778	3.05986	7.33892	5.39877
ENSG00000058063.15_3	ATP11B	chr3:182511288-182639423	+	protein_coding	0.19173	1.14213	1	1	3.1234	2.93167	6.62994	7.71441
ENSG00000058085.14_2	LAMC2	chr1:183155373-183214035	+	protein_coding	-0.436316	0.73902	1	1	1.14692	1.58323	1.99641	1.21441
ENSG00000058091.16_3	CDK14	chr7:90095738-90839905	+	protein_coding	-0.908302	0.532812	1	1	1.96913	2.87743	6.34841	2.91532
ENSG00000058262.9_2	SEC61A1	chr3:127770484-127790526	+	protein_coding	-0.409682	0.75279	1	1	6.61297	7.02265	129.026	96.882
ENSG00000058272.16_3	PPP1R12A	chr12:80167343-80329240	-	protein_coding	-0.0910118	0.938864	1	1	3.97826	4.06927	15.787	14.7607
ENSG00000058453.16_3	CROCC	chr1:17066768-17299474	+	protein_coding	-0.553314	0.681453	1	1	1.24001	1.79333	2.46613	1.36201
ENSG00000058600.15_4	POLR3E	chr16:22308696-22346424	+	protein_coding	0.238841	1.18004	1	1	1.76562	1.52678	1.88141	2.4002
ENSG00000058668.14_3	ATP2B4	chr1:203595689-203713209	+	protein_coding	-1.17182	0.44386	1	1	4.47843	5.65025	49.2221	21.2916
ENSG00000058673.16_3	ZC3H11A	chr1:203764782-203824127	+	protein_coding	-0.412744	0.751193	1	1	3.12101	3.53375	10.5815	7.69995
ENSG00000058729.10_3	RIOK2	chr5:96496571-96518964	-	protein_coding	0.284746	1.2182	1	1	2.41598	2.13123	3.38091	4.3368
ENSG00000058799.14_2	YIPF1	chr1:54317392-54355507	-	protein_coding	0.234843	1.17678	1	1	3.02947	2.79463	5.93853	7.16511
ENSG00000058804.11_2	NDC1	chr1:54231133-54304533	-	protein_coding	0.394461	1.31445	1	1	3.64835	3.25389	8.53936	11.539
ENSG00000059122.16_2	FLYWCH1	chr16:2961938-3001209	+	protein_coding	0.0672429	1.04771	1	1	2.67075	2.60351	5.07762	5.3676
ENSG00000059145.18_4	UNKL	chr16:1413206-1464752	-	protein_coding	0.554822	1.46899	1	1	1.89672	1.34189	1.53484	2.72365
ENSG00000059378.12_2	PARP12	chr7:139723544-139763521	-	protein_coding	0.466019	1.38129	1	1	1.25796	0.791936	0.731397	1.39157
ENSG00000059573.8_2	ALDH18A1	chr10:97365686-97416463	-	protein_coding	0.0593865	1.04202	1	1	4.90256	4.84318	27.7039	28.9101
ENSG00000059588.9_2	TARBP1	chr1:234527059-234614849	-	protein_coding	0.00108243	1.00075	1	1	2.21545	2.21436	3.64077	3.64425
ENSG00000059691.11_3	GATB	chr4:152591656-152682175	-	protein_coding	0.0129172	1.00899	1	1	1.43957	1.42665	1.68821	1.71239
ENSG00000059728.10_3	MXD1	chr2:70124820-70170077	+	protein_coding	0.381464	1.30266	1	1	0.807394	0.42593	0.343438	0.750048
ENSG00000059758.7_3	CDK17	chr12:96672039-96794338	-	protein_coding	0.640515	1.55889	1	1	3.97632	3.33581	9.09666	14.7395
ENSG00000059769.19_3	DNAJC25	chr9:114393632-114416631	+	protein_coding	0.489091	1.40356	1	1	2.85549	2.36639	4.15651	6.23747
ENSG00000059804.15_2	SLC2A3	chr12:8071826-8088871	-	protein_coding	1.19995	2.29731	1	1	4.36664	3.1667	7.97987	19.6296
ENSG00000060069.16_2	CTDP1	chr18:77439801-77516623	+	protein_coding	-0.125259	0.916839	1	1	2.19382	2.31908	3.99014	3.57516
ENSG00000060138.12_2	YBX3	chr12:10851688-10875911	-	protein_coding	0.566419	1.48084	1	1	3.62821	3.06179	7.35009	11.3652
ENSG00000060237.16_3	WNK1	chr12:861759-1020618	+	protein_coding	-0.0210621	0.985507	1	1	4.50148	4.52254	21.9838	21.6507
ENSG00000060339.13_3	CCAR1	chr10:70480769-70552134	+	protein_coding	0.498948	1.41318	1	1	4.3896	3.89066	13.8321	19.9605
ENSG00000060491.16_3	OGFR	chr20:61436187-61445352	+	protein_coding	-0.470525	0.721702	1	1	2.70634	3.17687	8.0434	5.52664
ENSG00000060642.10_3	PIGV	chr1:27113963-27124889	+	protein_coding	0.205099	1.15277	1	1	1.51113	1.30604	1.47261	1.85034
ENSG00000060656.19_2	PTPRU	chr1:29563028-29653325	+	protein_coding	-0.0203487	0.985994	1	1	2.30467	2.32502	4.01071	3.94053
ENSG00000060688.12_3	SNRNP40	chr1:31732415-31769629	-	protein_coding	0.0120219	1.00837	1	1	3.02468	3.01266	7.0705	7.13804
ENSG00000060718.20_3	COL11A1	chr1:103342023-103574052	-	protein_coding	0.924807	1.89843	1	1	2.99304	2.06823	3.19373	6.9615
ENSG00000060749.14_2	QSER1	chr11:32914724-33014862	+	protein_coding	0.372083	1.29422	1	1	3.67961	3.30753	8.90066	11.8136
ENSG00000060762.18_2	MPC1	chr6:166778407-166796501	-	protein_coding	-0.182248	0.881328	1	1	2.71893	2.90118	6.47036	5.58384
ENSG00000060971.17_3	ACAA1	chr3:38144620-38178733	-	protein_coding	-0.309846	0.806728	1	1	1.93851	2.24836	3.75143	2.83311
ENSG00000060982.14_2	BCAT1	chr12:24962956-25102393	-	protein_coding	0.25681	1.19483	1	1	4.84138	4.58457	22.9935	27.6682
ENSG00000061273.17_3	HDAC7	chr12:48176505-48226915	-	protein_coding	0.0605292	1.04285	1	1	3.56081	3.50028	10.3159	10.8008
ENSG00000061337.15_3	LZTS1	chr8:20103676-20161474	-	protein_coding	-0.623694	0.649007	1	1	0.545659	1.16935	1.24911	0.459687
ENSG00000061676.14_2	NCKAP1	chr2:183773843-183903586	-	protein_coding	0.35753	1.28123	1	1	3.94202	3.58449	10.9961	14.3698
ENSG00000061794.12_3	MRPS35	chr12:27863706-27909228	+	protein_coding	0.769126	1.70424	1	1	4.28295	3.51382	10.4226	18.4669
ENSG00000061918.12_2	GUCY1B3	chr4:156680144-156728743	+	protein_coding	-0.21022	0.864406	1	1	0.944258	1.15448	1.22604	0.9242
ENSG00000061936.9_3	SFSWAP	chr12:132195626-132284282	+	protein_coding	0.161084	1.11813	1	1	2.62627	2.46519	4.52199	5.17428
ENSG00000061938.17_4	TNK2	chr3:195590235-195638816	-	protein_coding	-0.203432	0.868482	1	1	1.62387	1.8273	2.54872	2.082
ENSG00000061987.15_3	MON2	chr12:62860597-62994259	+	protein_coding	0.278192	1.21267	1	1	2.96834	2.69015	5.45378	6.82634
ENSG00000062194.15_2	GPBP1	chr5:56469775-56560506	+	protein_coding	0.487819	1.40232	1	1	3.42267	2.93485	6.64676	9.72324
ENSG00000062370.16_3	ZNF112	chr19:44830708-44871377	-	protein_coding	0.0734608	1.05224	1	1	1.85757	1.78411	2.44406	2.62397
ENSG00000062485.18_3	CS	chr12:56665483-56694176	-	protein_coding	-0.438408	0.737949	1	1	2.54612	2.98452	6.91464	4.8406
ENSG00000062582.13_3	MRPS24	chr7:43906157-43909492	-	protein_coding	-0.281102	0.822962	1	1	3.47389	3.75499	12.501	10.1108
ENSG00000062598.17_4	ELMO2	chr20:44994688-45061624	-	protein_coding	-0.4795	0.717226	1	1	2.32242	2.80192	5.9737	4.00172
ENSG00000062650.18_3	WAPL	chr10:88195013-88281572	-	protein_coding	0.122857	1.08889	1	1	3.61535	3.49249	10.255	11.2554
ENSG00000062716.12_3	VMP1	chr17:57784553-57919616	+	protein_coding	0.911279	1.88071	1	1	5.2098	4.29852	18.6782	36.009
ENSG00000062725.9_2	APPBP2	chr17:58520510-58603580	-	protein_coding	0.217848	1.163	1	1	2.75737	2.53952	4.81397	5.76163
ENSG00000062822.12_3	POLD1	chr19:50887461-50921275	+	protein_coding	-0.321996	0.799962	1	1	2.49619	2.81818	6.05273	4.64192
ENSG00000063046.17_3	EIF4B	chr12:53399942-53435993	+	protein_coding	0.7341	1.66336	1	1	6.15156	5.41746	41.7385	70.0895
ENSG00000063169.10_4	BICRA	chr19:48111453-48206534	+	protein_coding	0.00140662	1.00098	1	1	2.10666	2.10526	3.30274	3.30694
ENSG00000063176.15_4	SPHK2	chr19:49122548-49133974	+	protein_coding	0.025492	1.01783	1	1	2.29493	2.26944	3.82136	3.90731
ENSG00000063177.12_3	RPL18	chr19:49118585-49122793	-	protein_coding	0.0192497	1.01343	1	1	5.14315	5.1239	33.8697	34.3381
ENSG00000063241.7_3	ISOC2	chr19:55964352-55973710	-	protein_coding	-0.0266963	0.981666	1	1	2.54149	2.56819	4.93063	4.8219
ENSG00000063244.12_3	U2AF2	chr19:56165512-56186081	+	protein_coding	-0.157278	0.896716	1	1	5.1777	5.33497	39.3633	35.1944
ENSG00000063245.14_3	EPN1	chr19:56186592-56221224	+	protein_coding	-0.375576	0.770798	1	1	3.15007	3.52565	10.5167	7.87701
ENSG00000063322.13_2	MED29	chr19:39881943-39891277	+	protein_coding	0.312842	1.24215	1	1	2.0949	1.78206	2.43916	3.27196
ENSG00000063438.16_3	AHRR	chr5:304291-438406	+	protein_coding	-0.256713	0.836992	1	1	3.77704	4.03375	15.3787	12.7089
ENSG00000063587.13_3	ZNF275	chrX:152599613-152625568	+	protein_coding	-0.216951	0.860382	1	1	2.28709	2.50404	4.67272	3.8807
ENSG00000063601.16_3	MTMR1	chrX:149861444-149933576	+	protein_coding	0.192968	1.14311	1	1	2.50173	2.30876	3.95456	4.66362
ENSG00000063660.8_3	GPC1	chr2:241375088-241407495	+	protein_coding	-1.42269	0.373017	1	1	3.93731	5.35999	40.0694	14.3196
ENSG00000063761.15_3	ADCK1	chr14:78266426-78401355	+	protein_coding	0.0024766	1.00172	1	1	1.03185	1.02938	1.04114	1.04465
ENSG00000063854.12_2	HAGH	chr16:1845621-1877195	-	protein_coding	-0.0476792	0.967491	1	1	1.46359	1.51127	1.8506	1.75794
ENSG00000063978.15_3	RNF4	chr4:2463947-2627047	+	protein_coding	-1.12444	0.45868	1	1	1.53642	2.66086	5.32411	1.90075
ENSG00000064012.21_4	CASP8	chr2:202098166-202152434	+	protein_coding	0.533247	1.44718	1	1	1.96649	1.43325	1.70054	2.90817
ENSG00000064042.17_3	LIMCH1	chr4:41361624-41702061	+	protein_coding	-1.26056	0.417381	1	1	0.942357	2.20292	3.6041	0.921665
ENSG00000064102.14_2	INTS13	chr12:27058114-27091259	-	protein_coding	0.246791	1.18656	1	1	3.13256	2.88577	6.39101	7.76992
ENSG00000064115.10_3	TM7SF3	chr12:27126128-27167367	-	protein_coding	-0.124216	0.917502	1	1	3.31658	3.44079	9.8588	8.96298
ENSG00000064195.7_2	DLX3	chr17:48067369-48072588	-	protein_coding	-0.852382	0.553869	1	1	0.0481592	0.900541	0.866766	0.0339448
ENSG00000064199.6_2	SPA17	chr11:124543694-124567414	+	protein_coding	-0.34525	0.787172	1	1	0.947669	1.29292	1.45023	0.928753
ENSG00000064205.10_2	WISP2	chr20:43343485-43357150	+	protein_coding	-0.0396833	0.972868	1	1	0.913075	0.952758	0.93557	0.883055
ENSG00000064225.12_3	ST3GAL6	chr3:98451080-98540045	+	protein_coding	0.313424	1.24265	1	1	0.868127	0.554703	0.468866	0.825291
ENSG00000064300.8_3	NGFR	chr17:47572655-47592379	+	protein_coding	-1.18051	0.441196	1	1	0.232673	1.41318	1.66324	0.17501
ENSG00000064309.14_2	CDON	chr11:125825691-125933230	-	protein_coding	-0.327731	0.796789	1	1	0.812702	1.14043	1.20447	0.756498
ENSG00000064313.11_3	TAF2	chr8:120743015-120845103	-	protein_coding	0.352132	1.27645	1	1	3.58196	3.22983	8.38157	10.9751
ENSG00000064393.15_2	HIPK2	chr7:139246316-139477577	-	protein_coding	0.84617	1.79772	1	1	4.06273	3.21656	8.29565	15.711
ENSG00000064419.13_2	TNPO3	chr7:128594234-128695227	-	protein_coding	-0.0676976	0.95416	1	1	4.36629	4.43399	20.6154	19.6245
ENSG00000064489.22_3	BORCS8-MEF2B	chr19:19256376-19302967	-	protein_coding	-0.206533	0.866617	1	1	1.15418	1.36071	1.56812	1.22558
ENSG00000064490.13_3	RFXANK	chr19:19303038-19312678	+	protein_coding	0.343785	1.26908	1	1	2.941	2.59722	5.05118	6.67944
ENSG00000064545.14_4	TMEM161A	chr19:19229978-19249322	-	protein_coding	-0.0396748	0.972874	1	1	1.37044	1.41011	1.65758	1.58549
ENSG00000064547.13_3	LPAR2	chr19:19734477-19739739	-	protein_coding	0.236125	1.17783	1	1	0.755698	0.519572	0.43353	0.688448
ENSG00000064601.16_2	CTSA	chr20:44518783-44527459	+	protein_coding	0.226427	1.16993	1	1	4.8454	4.61898	23.5726	27.7483
ENSG00000064607.16_2	SUGP2	chr19:19101697-19144832	-	protein_coding	-0.168469	0.889786	1	1	3.49674	3.66521	11.6864	10.2882
ENSG00000064651.13_3	SLC12A2	chr5:127419458-127525380	+	protein_coding	0.174022	1.1282	1	1	2.5534	2.37938	4.20313	4.87016
ENSG00000064652.10_2	SNX24	chr5:122179134-122365049	+	protein_coding	0.391312	1.31159	1	1	2.50382	2.1125	3.32441	4.67183
ENSG00000064655.18_4	EYA2	chr20:45523263-45817492	+	protein_coding	-0.606859	0.656625	1	1	1.06197	1.66883	2.17956	1.08778
ENSG00000064666.14_3	CNN2	chr19:1026580-1039067	+	protein_coding	0.0741703	1.05276	1	1	4.90039	4.82622	27.3686	28.8652
ENSG00000064687.12_1	ABCA7	chr19:1040100-1065571	+	protein_coding	-0.242346	0.84537	1	1	0.616103	0.858448	0.813087	0.532729
ENSG00000064692.18_3	SNCAIP	chr5:121647049-121799914	+	protein_coding	-0.0204925	0.985896	1	1	0.63307	0.653563	0.573048	0.550862
ENSG00000064703.11_2	DDX20	chr1:112297867-112310638	+	protein_coding	0.163906	1.12032	1	1	1.7668	1.60289	2.03752	2.40298
ENSG00000064726.9_3	BTBD1	chr15:83685174-83736106	-	protein_coding	0.205148	1.1528	1	1	4.42457	4.21942	17.6283	20.4748
ENSG00000064763.10_3	FAR2	chr12:29302036-29493913	+	protein_coding	-0.532505	0.691354	1	1	0.55118	1.08368	1.11944	0.465284
ENSG00000064932.15_2	SBNO2	chr19:1107635-1174282	-	protein_coding	-0.213942	0.862178	1	1	3.31798	3.53192	10.5669	8.97269
ENSG00000064933.17_3	PMS1	chr2:190648811-190742355	+	protein_coding	0.176953	1.13049	1	1	2.19221	2.01526	3.04253	3.57006
ENSG00000064961.18_3	HMG20B	chr19:3572775-3579086	+	protein_coding	-0.0206734	0.985772	1	1	3.07765	3.09832	7.56421	7.44236
ENSG00000064995.16_2	TAF11	chr6:34845555-34855866	-	protein_coding	0.610816	1.52712	1	1	3.70777	3.09696	7.55612	12.0662
ENSG00000064999.13_3	ANKS1A	chr6:34857042-35059190	+	protein_coding	-0.290681	0.817516	1	1	1.93756	2.22824	3.68563	2.83058
ENSG00000065000.15_3	AP3D1	chr19:2100987-2164464	-	protein_coding	-0.198112	0.87169	1	1	4.08151	4.27962	18.422	15.93
ENSG00000065029.14_3	ZNF76	chr6:35226686-35263762	+	protein_coding	-0.0473067	0.967741	1	1	1.75342	1.80072	2.48395	2.37156
ENSG00000065054.13_3	SLC9A3R2	chr16:2075357-2089027	+	protein_coding	-0.470773	0.721578	1	1	1.59356	2.06433	3.1824	2.01793
ENSG00000065057.7_3	NTHL1	chr16:2089816-2097867	-	protein_coding	-0.361513	0.778348	1	1	1.35321	1.71472	2.28234	1.5548
ENSG00000065060.16_2	UHRF1BP1	chr6:34759792-34850915	+	protein_coding	-0.379498	0.768705	1	1	1.04439	1.42389	1.68308	1.06249
ENSG00000065135.10_3	GNAI3	chr1:110091233-110160943	+	protein_coding	0.405189	1.32426	1	1	3.01616	2.61097	5.10914	7.0901
ENSG00000065150.18_3	IPO5	chr13:98605912-98676551	+	protein_coding	0.101183	1.07265	1	1	4.96749	4.8663	28.1678	30.2869
ENSG00000065154.11_2	OAT	chr10:126085872-126107545	-	protein_coding	-0.289092	0.818417	1	1	5.00816	5.29726	38.3217	31.1816
ENSG00000065183.15_2	WDR3	chr1:118472343-118509165	+	protein_coding	0.203412	1.15142	1	1	2.52272	2.31931	3.99094	4.74666
ENSG00000065243.19_3	PKN2	chr1:89149905-89301938	+	protein_coding	0.312082	1.2415	1	1	3.91931	3.60722	11.1866	14.1296
ENSG00000065268.10_3	WDR18	chr19:984271-998437	+	protein_coding	-0.218573	0.859415	1	1	2.91397	3.13254	7.7698	6.5369
ENSG00000065308.4_2	TRAM2	chr6:52362200-52441713	-	protein_coding	-0.334398	0.793115	1	1	5.81726	6.15166	70.0942	55.3859
ENSG00000065328.16_2	MCM10	chr10:13203554-13253104	+	protein_coding	-0.384423	0.766085	1	1	1.7318	2.11623	3.33558	2.32143
ENSG00000065357.19_3	DGKA	chr12:56321103-56347811	+	protein_coding	0.00659468	1.00458	1	1	1.84829	1.84169	2.5843	2.60072
ENSG00000065413.18_3	ANKRD44	chr2:197831741-198175897	-	protein_coding	-0.109621	0.926832	1	1	0.632117	0.741738	0.672189	0.549838
ENSG00000065427.14_4	KARS	chr16:75661372-75682541	-	protein_coding	-0.182569	0.881133	1	1	4.13052	4.31308	18.8778	16.515
ENSG00000065457.10_3	ADAT1	chr16:75630879-75657198	-	protein_coding	-0.322303	0.799792	1	1	2.69348	3.01578	7.08799	5.46871
ENSG00000065485.19_3	PDIA5	chr3:122785909-122944074	+	protein_coding	0.144981	1.10572	1	1	3.99184	3.84686	13.3887	14.9098
ENSG00000065491.8_2	TBC1D22B	chr6:37225548-37300746	+	protein_coding	0.400613	1.32007	1	1	2.58506	2.18445	3.54552	5.0004
ENSG00000065518.7_2	NDUFB4	chr3:120315156-120321347	+	protein_coding	-0.00832143	0.994249	1	1	3.7443	3.75262	12.4788	12.4013
ENSG00000065526.10_2	SPEN	chr1:16174359-16266955	+	protein_coding	-0.0748862	0.949417	1	1	3.80119	3.87608	13.683	12.9403
ENSG00000065534.18_3	MYLK	chr3:123328896-123603178	-	protein_coding	-0.721456	0.606485	1	1	2.825	3.54645	10.6839	6.08613
ENSG00000065548.17_3	ZC3H15	chr2:187350883-187374090	+	protein_coding	0.414691	1.33301	1	1	4.09173	3.67704	11.7908	16.0503
ENSG00000065559.14_3	MAP2K4	chr17:11924141-12047147	+	protein_coding	0.112384	1.08101	1	1	2.86422	2.75183	5.73571	6.2814
ENSG00000065600.12_3	TMEM206	chr1:212537273-212588243	-	protein_coding	0.43872	1.3554	1	1	1.82372	1.385	1.61172	2.53993
ENSG00000065613.13_3	SLK	chr10:105726959-105788991	+	protein_coding	-0.504987	0.704667	1	1	3.48173	3.98671	14.8533	10.1713
ENSG00000065615.13_2	CYB5R4	chr6:84569362-84677143	+	protein_coding	0.549128	1.4632	1	1	2.10486	1.55573	1.93982	3.30155
ENSG00000065621.14_2	GSTO2	chr10:106028631-106064703	+	protein_coding	-0.25433	0.838376	1	1	0.39426	0.64859	0.567635	0.314268
ENSG00000065665.20_3	SEC61A2	chr10:12171636-12211960	+	protein_coding	-0.338013	0.79113	1	1	1.51882	1.85683	2.62212	1.86557
ENSG00000065802.11_2	ASB1	chr2:239335383-239360891	+	protein_coding	-0.31949	0.801353	1	1	3.14619	3.46568	10.0478	7.85315
ENSG00000065809.13_3	FAM107B	chr10:14560556-14816896	-	protein_coding	-0.592996	0.662965	1	1	1.80485	2.39785	4.27016	2.49393
ENSG00000065833.8_2	ME1	chr6:83920108-84140790	-	protein_coding	1.06624	2.09396	1	1	4.10209	3.03586	7.20132	16.1733
ENSG00000065882.15_3	TBC1D1	chr4:37892708-38140796	+	protein_coding	-0.208971	0.865154	1	1	2.48565	2.69462	5.47382	4.60085
ENSG00000065883.14_2	CDK13	chr7:39989636-40136733	+	protein_coding	0.115976	1.08371	1	1	3.33516	3.21919	8.31261	9.09215
ENSG00000065911.11_2	MTHFD2	chr2:74425689-74444692	+	protein_coding	0.469489	1.38462	1	1	3.61518	3.14569	7.85011	11.254
ENSG00000065923.9_3	SLC9A7	chrX:46458687-46618607	-	protein_coding	0.0719882	1.05116	1	1	3.66729	3.5953	11.0863	11.7047
ENSG00000065970.8_2	FOXJ2	chr12:8185299-8208099	+	protein_coding	-0.628144	0.647008	1	1	2.76787	3.39602	9.52697	5.81104
ENSG00000065978.18_3	YBX1	chr1:43148098-43168020	+	protein_coding	0.132158	1.09593	1	1	8.17041	8.03826	261.879	287.097
ENSG00000065989.15_2	PDE4A	chr19:10527449-10580307	+	protein_coding	-0.972898	0.509482	1	1	1.51211	2.48501	4.59839	1.85228
ENSG00000066027.11_3	PPP2R5A	chr1:212458879-212535205	+	protein_coding	-0.383548	0.76655	1	1	2.91658	3.30013	8.85005	6.55055
ENSG00000066044.14_3	ELAVL1	chr19:8023463-8070543	-	protein_coding	-0.0908607	0.938962	1	1	3.81402	3.90488	13.9791	13.0648
ENSG00000066084.12_2	DIP2B	chr12:50898768-51142450	+	protein_coding	-0.0433765	0.970381	1	1	3.26342	3.30679	8.89563	8.60254
ENSG00000066117.14_2	SMARCD1	chr12:50478755-50494495	+	protein_coding	0.250313	1.18946	1	1	3.4798	3.22949	8.37936	10.1564
ENSG00000066135.12_2	KDM4A	chr1:44115829-44171186	+	protein_coding	0.267274	1.20353	1	1	3.86122	3.59395	11.075	13.5326
ENSG00000066136.20_3	NFYC	chr1:41157320-41237275	+	protein_coding	-0.0891669	0.940065	1	1	1.90408	1.99324	2.98131	2.74269
ENSG00000066248.14_2	NGEF	chr2:233743396-233877982	-	protein_coding	-1.01198	0.495867	1	1	0.310821	1.3228	1.5015	0.240413
ENSG00000066279.17_3	ASPM	chr1:197053258-197115824	-	protein_coding	-0.180338	0.882496	1	1	4.42273	4.60307	23.3031	20.4474
ENSG00000066322.14_3	ELOVL1	chr1:43829068-43833745	-	protein_coding	-0.905229	0.533948	1	1	3.30844	4.21367	17.5542	8.90696
ENSG00000066379.14_2	ZNRD1	chr6:30026676-30032686	+	protein_coding	0.20421	1.15206	1	1	1.76683	1.56262	1.95391	2.40306
ENSG00000066422.4_2	ZBTB11	chr3:101367733-101396339	-	protein_coding	0.380743	1.30201	1	1	3.09395	2.7132	5.55776	7.53828
ENSG00000066427.21_3	ATXN3	chr14:92504996-92572965	-	protein_coding	0.289725	1.22241	1	1	0.965719	0.675995	0.597698	0.953037
ENSG00000066455.12_2	GOLGA5	chr14:93260576-93306308	+	protein_coding	-0.227503	0.854112	1	1	4.122	4.34951	19.386	16.4119
ENSG00000066557.5_2	LRRC40	chr1:70610488-70671303	-	protein_coding	0.0806728	1.05751	1	1	3.27692	3.19624	8.1657	8.69282
ENSG00000066583.11_3	ISOC1	chr5:128430444-128449721	+	protein_coding	0.340021	1.26578	1	1	2.07112	1.7311	2.3198	3.20212
ENSG00000066629.16_3	EML1	chr14:100204030-100408397	+	protein_coding	-0.655295	0.634945	1	1	1.30762	1.96292	2.8985	1.47534
ENSG00000066651.18_3	TRMT11	chr6:126307576-126360422	+	protein_coding	-0.017301	0.988079	1	1	2.03002	2.04732	3.13338	3.08411
ENSG00000066654.13_3	THUMPD1	chr16:20714138-20753406	-	protein_coding	0.696235	1.62027	1	1	3.57715	2.88091	6.36617	10.9352
ENSG00000066697.14_3	MSANTD3	chr9:103189438-103213993	+	protein_coding	0.232758	1.17508	1	1	4.52071	4.28795	18.5345	21.9546
ENSG00000066739.11_2	ATG2B	chr14:96745539-96830207	-	protein_coding	0.367645	1.29024	1	1	3.12797	2.76032	5.77548	7.74202
ENSG00000066777.8_3	ARFGEF1	chr8:68085746-68255912	-	protein_coding	0.519622	1.43358	1	1	3.99335	3.47372	10.1095	14.9264
ENSG00000066827.15_2	ZFAT	chr8:135490031-135725292	-	protein_coding	0.238465	1.17974	1	1	1.60868	1.37021	1.58509	2.04972
ENSG00000066855.15_2	MTFR1	chr8:66556969-66683496	+	protein_coding	0.0162441	1.01132	1	1	2.68532	2.66907	5.3602	5.43221
ENSG00000066926.10_2	FECH	chr18:55215515-55254004	-	protein_coding	0.272764	1.20812	1	1	2.4948	2.22203	3.66551	4.63649
ENSG00000066933.15_3	MYO9A	chr15:72114630-72410918	-	protein_coding	-0.287431	0.81936	1	1	2.25352	2.54095	4.81972	3.76844
ENSG00000067057.16_3	PFKP	chr10:3108525-3179904	+	protein_coding	-0.0876853	0.941031	1	1	4.95623	5.04391	31.989	30.0437
ENSG00000067064.10_3	IDI1	chr10:1085848-1095110	-	protein_coding	0.586144	1.50123	1	1	4.73864	4.1525	16.7839	25.6977
ENSG00000067066.16_3	SP100	chr2:231280657-231408805	+	protein_coding	0.935551	1.91262	1	1	3.44816	2.51261	4.70651	9.91439
ENSG00000067082.14_2	KLF6	chr10:3818188-3827473	-	protein_coding	0.449062	1.36515	1	1	4.2337	3.78464	12.7813	17.8136
ENSG00000067113.16_3	PLPP1	chr5:54720682-54830878	-	protein_coding	-0.320574	0.800751	1	1	4.44105	4.76162	26.1264	20.7215
ENSG00000067141.16_2	NEO1	chr15:73344051-73597547	+	protein_coding	0.234304	1.17634	1	1	3.91223	3.67793	11.7987	14.0557
ENSG00000067167.7_2	TRAM1	chr8:71485677-71520622	-	protein_coding	0.882444	1.8435	1	1	6.2351	5.35266	39.8612	74.3274
ENSG00000067182.7_2	TNFRSF1A	chr12:6437923-6451280	-	protein_coding	0.617055	1.53374	1	1	4.78246	4.1654	16.9437	26.521
ENSG00000067191.15_2	CACNB1	chr17:37329709-37353956	-	protein_coding	-0.459211	0.727384	1	1	1.06355	1.52276	1.8734	1.09006
ENSG00000067208.14_3	EVI5	chr1:92974253-93257961	-	protein_coding	0.465283	1.38059	1	1	2.76083	2.29555	3.9094	5.77787
ENSG00000067221.13_3	STOML1	chr15:74271264-74286963	-	protein_coding	-0.437815	0.738252	1	1	0.799418	1.23723	1.35746	0.740399
ENSG00000067225.17_4	PKM	chr15:72491370-72524163	-	protein_coding	0.0858238	1.06129	1	1	7.05903	6.97321	124.645	132.346
ENSG00000067248.9_2	DHX29	chr5:54552073-54603550	-	protein_coding	0.131629	1.09553	1	1	3.99398	3.86235	13.544	14.9334
ENSG00000067334.13_2	DNTTIP2	chr1:94331839-94345474	-	protein_coding	0.245702	1.18567	1	1	2.40177	2.15607	3.45698	4.28451
ENSG00000067365.14_3	METTL22	chr16:8715540-8743511	+	protein_coding	-0.0570291	0.961242	1	1	1.29099	1.34802	1.54563	1.44697
ENSG00000067369.13_3	TP53BP1	chr15:43695259-43802926	-	protein_coding	0.434542	1.35148	1	1	3.43048	2.99593	6.97749	9.78143
ENSG00000067445.20_4	TRO	chrX:54946895-54957864	+	protein_coding	0.279523	1.21379	1	1	1.22962	0.950095	0.932	1.34505
ENSG00000067533.5_2	RRP15	chr1:218458629-218511325	+	protein_coding	0.195689	1.14527	1	1	1.92155	1.72586	2.30778	2.78831
ENSG00000067560.10_3	RHOA	chr3:49396578-49450431	-	protein_coding	-0.18896	0.877238	1	1	7.43126	7.62022	195.749	171.596
ENSG00000067596.10_3	DHX8	chr17:41561233-41621831	+	protein_coding	-0.150374	0.901017	1	1	2.99743	3.14781	7.86307	6.98578
ENSG00000067704.9_2	IARS2	chr1:220267444-220321383	+	protein_coding	0.0106153	1.00739	1	1	4.93519	4.92457	29.37	29.5943
ENSG00000067715.13_3	SYT1	chr12:79257773-79845788	+	protein_coding	0.0765692	1.05451	1	1	1.64796	1.5714	1.97192	2.13391
ENSG00000067798.14_3	NAV3	chr12:77718421-78606788	+	protein_coding	0.348632	1.27335	1	1	3.52257	3.17394	8.02506	10.4921
ENSG00000067829.18_3	IDH3G	chrX:153051221-153059978	-	protein_coding	0.154602	1.11311	1	1	4.1264	3.9718	14.6903	16.4651
ENSG00000067836.12_2	ROGDI	chr16:4846969-4852951	-	protein_coding	-0.258113	0.836181	1	1	1.26731	1.52542	1.8787	1.40712
ENSG00000067900.7_3	ROCK1	chr18:18526867-18691812	-	protein_coding	0.138945	1.1011	1	1	4.12494	3.98599	14.8454	16.4474
ENSG00000067955.13_3	CBFB	chr16:67063019-67134961	+	protein_coding	0.00972956	1.00677	1	1	4.25405	4.24432	17.9526	18.0809
ENSG00000067992.12_3	PDK3	chrX:24483338-24557954	+	protein_coding	-0.251556	0.83999	1	1	1.01623	1.26779	1.40792	1.02263
ENSG00000068001.13_3	HYAL2	chr3:50355221-50360337	-	protein_coding	-0.264028	0.83276	1	1	2.6622	2.92623	6.60122	5.32999
ENSG00000068024.16_3	HDAC4	chr2:239969864-240323348	-	protein_coding	0.0398	1.02797	1	1	1.43051	1.39071	1.62207	1.69541
ENSG00000068028.17_2	RASSF1	chr3:50367213-50378411	-	protein_coding	-0.0624621	0.957628	1	1	2.99569	3.05815	7.32903	6.97612
ENSG00000068079.7_2	IFI35	chr17:41158742-41166473	+	protein_coding	-0.213097	0.862683	1	1	2.17334	2.38644	4.22865	3.51067
ENSG00000068097.14_3	HEATR6	chr17:58120555-58156292	-	protein_coding	0.136901	1.09954	1	1	2.30959	2.17269	3.50863	3.95743
ENSG00000068120.14_3	COASY	chr17:40713485-40718295	+	protein_coding	-0.0791243	0.946632	1	1	2.92167	3.00079	7.00441	6.57723
ENSG00000068137.14_2	PLEKHH3	chr17:40819932-40829012	-	protein_coding	-0.311106	0.806024	1	1	1.58702	1.89813	2.72729	2.00428
ENSG00000068305.17_3	MEF2A	chr15:100105622-100256671	+	protein_coding	-0.448327	0.732892	1	1	2.34404	2.79237	5.92765	4.07722
ENSG00000068308.13_3	OTUD5	chrX:48779305-48815648	-	protein_coding	-0.136285	0.909859	1	1	3.43143	3.56772	10.8574	9.78859
ENSG00000068323.16_2	TFE3	chrX:48886237-48901012	-	protein_coding	0.0064207	1.00446	1	1	4.60802	4.60159	23.2783	23.3866
ENSG00000068354.15_3	TBC1D25	chrX:48397845-48420997	+	protein_coding	-0.351584	0.783723	1	1	2.0491	2.40068	4.28053	3.13847
ENSG00000068366.19_3	ACSL4	chrX:108867473-108976632	-	protein_coding	0.595649	1.51115	1	1	4.75107	4.15542	16.82	25.9287
ENSG00000068383.18_2	INPP5A	chr10:134351324-134596984	+	protein_coding	0.223024	1.16718	1	1	3.56901	3.34599	9.16815	10.868
ENSG00000068394.10_2	GPKOW	chrX:48970327-48980151	-	protein_coding	-0.27779	0.824854	1	1	3.16937	3.44716	9.90682	7.99653
ENSG00000068400.13_3	GRIPAP1	chrX:48830131-48858675	-	protein_coding	-0.0255232	0.982464	1	1	2.12086	2.14638	3.42716	3.34953
ENSG00000068438.14_2	FTSJ1	chrX:48334409-48344752	+	protein_coding	-0.168615	0.889697	1	1	3.34908	3.51769	10.4533	9.18997
ENSG00000068489.12_3	PRR11	chr17:57232860-57282066	+	protein_coding	-1.56312	0.338418	1	1	2.49869	4.06181	15.7004	4.65172
ENSG00000068650.18_3	ATP11A	chr13:113344643-113541482	+	protein_coding	0.193954	1.14389	1	1	1.56577	1.37181	1.58795	1.96035
ENSG00000068654.15_2	POLR1A	chr2:86247339-86333278	-	protein_coding	0.141055	1.10271	1	1	3.45484	3.31378	8.94369	9.96501
ENSG00000068697.6_2	LAPTM4A	chr2:20232411-20251789	-	protein_coding	0.378435	1.29993	1	1	6.93663	6.5582	93.2354	121.499
ENSG00000068724.15_3	TTC7A	chr2:47143296-47303276	+	protein_coding	-0.46629	0.723823	1	1	2.53491	3.0012	7.00667	4.79542
ENSG00000068745.14_2	IP6K2	chr3:48725436-48777786	-	protein_coding	0.0558057	1.03944	1	1	2.75159	2.69579	5.47908	5.73461
ENSG00000068784.12_2	SRBD1	chr2:45615819-45839304	-	protein_coding	-0.0389888	0.973337	1	1	2.61823	2.65722	5.30815	5.13995
ENSG00000068796.16_3	KIF2A	chr5:61601989-61833076	+	protein_coding	-0.0444421	0.969665	1	1	3.47128	3.51572	10.4377	10.0907
ENSG00000068878.14_2	PSME4	chr2:54091204-54197977	-	protein_coding	0.385297	1.30613	1	1	4.22977	3.84447	13.3648	17.7623
ENSG00000068885.14_4	IFT80	chr3:159974774-160117668	-	protein_coding	-0.08952	0.939835	1	1	2.33515	2.42467	4.36907	4.04604
ENSG00000068903.19_3	SIRT2	chr19:39369195-39390502	-	protein_coding	-1.11021	0.463225	1	1	1.72071	2.83092	6.1153	2.29599
ENSG00000068912.13_3	ERLEC1	chr2:54014181-54045956	+	protein_coding	0.222942	1.16711	1	1	4.66465	4.44171	20.7314	24.3629
ENSG00000068971.13_3	PPP2R5B	chr11:64685025-64701945	+	protein_coding	-0.272184	0.828065	1	1	2.39407	2.66625	5.34777	4.25637
ENSG00000069020.18_3	MAST4	chr5:65892189-66465423	+	protein_coding	0.081442	1.05808	1	1	1.85447	1.77303	2.4177	2.61618
ENSG00000069248.11_2	NUP133	chr1:229576007-229644088	-	protein_coding	0.113918	1.08216	1	1	3.42291	3.309	8.91077	9.72507
ENSG00000069275.12_2	NUCKS1	chr1:205681947-205719404	-	protein_coding	0.200922	1.14943	1	1	6.34119	6.14027	69.535	80.0752
ENSG00000069329.16_3	VPS35	chr16:46690044-46723430	-	protein_coding	0.0272291	1.01905	1	1	3.84688	3.81966	13.1199	13.3889
ENSG00000069345.11_2	DNAJA2	chr16:46989274-47007699	-	protein_coding	0.327482	1.25482	1	1	4.29483	3.96735	14.642	18.6279
ENSG00000069399.14_3	BCL3	chr19:45250962-45263301	+	protein_coding	-0.580862	0.668564	1	1	2.01232	2.59318	5.03427	3.0343
ENSG00000069424.14_2	KCNAB2	chr1:6051526-6161253	+	protein_coding	-0.439518	0.737381	1	1	0.661808	1.10133	1.14552	0.582064
ENSG00000069431.11_3	ABCC9	chr12:21950335-22095463	-	protein_coding	0.53147	1.4454	1	1	3.40194	2.87047	6.31301	9.57023
ENSG00000069482.6_2	GAL	chr11:68451247-68458643	+	protein_coding	-0.630152	0.646108	1	1	0.652599	1.28275	1.43302	0.571997
ENSG00000069493.14_3	CLEC2D	chr12:9817565-9852151	+	protein_coding	0.468233	1.38341	1	1	1.26629	0.798062	0.738763	1.40543
ENSG00000069509.5_2	FUNDC1	chrX:44382885-44402247	-	protein_coding	0.0882951	1.06311	1	1	2.19114	2.10285	3.29557	3.56667
ENSG00000069667.15_3	RORA	chr15:60780483-61521518	-	protein_coding	0.337804	1.26383	1	1	2.11042	1.77262	2.41673	3.31818
ENSG00000069702.10_2	TGFBR3	chr1:92145900-92371892	-	protein_coding	-0.50612	0.704113	1	1	2.95137	3.45749	9.98522	6.73484
ENSG00000069712.12_2	KIAA1107	chr1:92632542-92650280	+	protein_coding	0.610754	1.52706	1	1	0.610754	0	0	0.527057
ENSG00000069849.10_2	ATP1B3	chr3:141594966-141645356	+	protein_coding	-0.0238755	0.983587	1	1	5.20852	5.2324	36.5931	35.9761
ENSG00000069869.15_2	NEDD4	chr15:56119120-56285944	-	protein_coding	1.02339	2.03269	1	1	4.64434	3.62095	11.3031	24.0083
ENSG00000069943.9_2	PIGB	chr15:55611158-55647846	+	protein_coding	0.149609	1.10927	1	1	1.79004	1.64043	2.1176	2.45825
ENSG00000069956.11_3	MAPK6	chr15:52244303-52359569	+	protein_coding	1.2478	2.37479	1	1	5.15776	3.90996	14.032	34.6978
ENSG00000069966.18_2	GNB5	chr15:52407302-52483566	-	protein_coding	0.0301403	1.02111	1	1	1.51421	1.48407	1.79737	1.85643
ENSG00000069974.15_3	RAB27A	chr15:55495164-55611311	-	protein_coding	-0.183664	0.880464	1	1	1.73858	1.92224	2.79011	2.33705
ENSG00000069998.12_2	HDHD5	chr22:17618401-17646177	-	protein_coding	0.204161	1.15202	1	1	1.9577	1.75354	2.37186	2.88443
ENSG00000070010.18_4	UFD1	chr22:19437433-19466738	-	protein_coding	0.075119	1.05345	1	1	2.7677	2.69258	5.4647	5.81023
ENSG00000070018.8_2	LRP6	chr12:12268959-12419946	-	protein_coding	0.390718	1.31105	1	1	3.68632	3.29561	8.8192	11.8734
ENSG00000070047.11_2	PHRF1	chr11:576486-612222	+	protein_coding	-0.79248	0.577351	1	1	3.08893	3.88141	13.7374	7.50863
ENSG00000070061.14_3	ELP1	chr9:111629797-111696396	-	protein_coding	-0.0621324	0.957847	1	1	3.36428	3.42641	9.75108	9.2979
ENSG00000070081.15_3	NUCB2	chr11:17229700-17371521	+	protein_coding	0.0341946	1.02399	1	1	2.97684	2.94264	6.68818	6.87258
ENSG00000070087.13_3	PFN2	chr3:149682691-149768575	-	protein_coding	-0.0368317	0.974793	1	1	4.16935	4.20619	17.4582	16.9929
ENSG00000070214.15_2	SLC44A1	chr9:108006903-108201452	+	protein_coding	-0.0273013	0.981254	1	1	3.13586	3.16316	7.95789	7.78996
ENSG00000070269.13_3	TMEM260	chr14:56955072-57117324	+	protein_coding	0.113743	1.08203	1	1	1.56166	1.44792	1.72814	1.95194
ENSG00000070366.13_3	SMG6	chr17:1963133-2207065	-	protein_coding	-0.289011	0.818463	1	1	2.66095	2.94996	6.72729	5.3245
ENSG00000070367.15_2	EXOC5	chr14:57667225-57735726	-	protein_coding	0.372428	1.29453	1	1	3.11833	2.7459	5.70807	7.6838
ENSG00000070371.15_3	CLTCL1	chr22:19166986-19279239	-	protein_coding	0.164869	1.12106	1	1	1.56567	1.4008	1.64048	1.96015
ENSG00000070404.9_3	FSTL3	chr19:676365-683399	+	protein_coding	-0.112731	0.924835	1	1	2.09092	2.20366	3.60645	3.26021
ENSG00000070413.19_3	DGCR2	chr22:19023795-19109967	-	protein_coding	-0.151253	0.900468	1	1	3.36395	3.5152	10.4335	9.29554
ENSG00000070423.17_2	RNF126	chr19:647526-663277	-	protein_coding	-0.524916	0.695	1	1	2.3308	2.85571	6.23861	4.03083
ENSG00000070444.14_2	MNT	chr17:2287354-2304412	-	protein_coding	0.0526439	1.03716	1	1	2.67506	2.62241	5.15779	5.38664
ENSG00000070476.14_2	ZXDC	chr3:126156444-126194762	-	protein_coding	-0.208698	0.865318	1	1	2.04199	2.25069	3.75911	3.11814
ENSG00000070495.14_2	JMJD6	chr17:74708914-74722881	-	protein_coding	0.153502	1.11227	1	1	2.66202	2.50852	4.69036	5.32919
ENSG00000070501.11_2	POLB	chr8:42195972-42229326	+	protein_coding	-0.18816	0.877724	1	1	1.14717	1.33533	1.52333	1.21479
ENSG00000070540.12_2	WIPI1	chr17:66417089-66453654	-	protein_coding	0.437844	1.35458	1	1	4.20106	3.76322	12.5782	17.3927
ENSG00000070610.14_3	GBA2	chr9:35736863-35749225	-	protein_coding	-0.124051	0.917607	1	1	2.70341	2.82746	6.09825	5.5134
ENSG00000070614.14_3	NDST1	chr5:149865381-149937773	+	protein_coding	-0.0270328	0.981437	1	1	5.25743	5.28446	37.9746	37.2511
ENSG00000070669.16_3	ASNS	chr7:97481430-97501854	-	protein_coding	1.22653	2.34004	1	1	3.33012	2.10359	3.29777	9.05696
ENSG00000070718.11_3	AP3M2	chr8:42010464-42029191	+	protein_coding	-0.392464	0.761827	1	1	1.91989	2.31235	3.96692	2.78393
ENSG00000070756.15_3	PABPC1	chr8:101698044-101735037	-	protein_coding	0.823613	1.76983	1	1	6.70915	5.88554	58.1186	103.63
ENSG00000070759.16_2	TESK2	chr1:45809555-45956838	-	protein_coding	0.382396	1.30351	1	1	0.930856	0.54846	0.462524	0.906407
ENSG00000070761.7_2	CFAP20	chr16:58147492-58163354	-	protein_coding	0.336163	1.26239	1	1	3.27603	2.93987	6.67343	8.68689
ENSG00000070770.8_3	CSNK2A2	chr16:58191811-58231824	-	protein_coding	-0.0550261	0.962577	1	1	3.52742	3.58245	10.9791	10.5308
ENSG00000070778.12_2	PTPN21	chr14:88932122-89021077	-	protein_coding	0.0250235	1.0175	1	1	3.22753	3.2025	8.20554	8.3666
ENSG00000070785.16_3	EIF2B3	chr1:45316194-45452394	-	protein_coding	-0.224295	0.856013	1	1	2.83244	3.05674	7.32088	6.12278
ENSG00000070814.17_3	TCOF1	chr5:149737202-149779871	+	protein_coding	-0.382132	0.767303	1	1	2.39332	2.77545	5.84692	4.25366
ENSG00000070831.15_4	CDC42	chr1:22379120-22419439	+	protein_coding	0.271004	1.20665	1	1	6.48069	6.20969	73.0119	88.3063
ENSG00000070882.12_3	OSBPL3	chr7:24836158-25021253	-	protein_coding	-0.160884	0.894477	1	1	3.86496	4.02584	15.2892	13.5703
ENSG00000070950.9_3	RAD18	chr3:8817088-9005457	-	protein_coding	-0.0966269	0.935217	1	1	2.31586	2.41249	4.32391	3.97901
ENSG00000070961.15_2	ATP2B1	chr12:89981826-90103077	-	protein_coding	0.263536	1.20042	1	1	4.82346	4.55993	22.5871	27.3143
ENSG00000071051.13_3	NCK2	chr2:106361354-106510730	+	protein_coding	-0.620594	0.650403	1	1	2.83552	3.45612	9.97476	6.13802
ENSG00000071054.16_3	MAP4K4	chr2:102313312-102511151	+	protein_coding	0.103786	1.07459	1	1	5.43472	5.33094	39.2506	42.2529
ENSG00000071082.10_2	RPL31	chr2:101618177-101640494	+	protein_coding	-0.0292667	0.979918	1	1	4.51711	4.54638	22.3666	21.8974
ENSG00000071127.16_2	WDR1	chr4:10075963-10118573	-	protein_coding	-0.313249	0.804827	1	1	5.23525	5.54849	45.8019	36.6674
ENSG00000071189.21_2	SNX13	chr7:17830385-17980124	-	protein_coding	0.0765706	1.05451	1	1	2.30813	2.23156	3.69641	3.9524
ENSG00000071205.11_2	ARHGAP10	chr4:148653214-148993931	+	protein_coding	0.06355	1.04503	1	1	2.53745	2.4739	4.55542	4.8056
ENSG00000071242.11_3	RPS6KA2	chr6:166822852-167319939	-	protein_coding	-0.548119	0.683911	1	1	3.11775	3.66587	11.6922	7.68033
ENSG00000071243.15_2	ING3	chr7:120590803-120617270	+	protein_coding	0.113054	1.08152	1	1	1.38213	1.26908	1.41007	1.60653
ENSG00000071246.10_3	VASH1	chr14:77228532-77249358	+	protein_coding	-0.733442	0.601467	1	1	0.783454	1.5169	1.86175	0.721247
ENSG00000071282.11_2	LMCD1	chr3:8543393-8616359	+	protein_coding	0.233798	1.17593	1	1	1.63423	1.40043	1.6398	2.10421
ENSG00000071462.11_4	BUD23	chr7:73097355-73119491	+	protein_coding	-0.0574526	0.960959	1	1	1.93103	1.98848	2.96818	2.81326
ENSG00000071537.13_3	SEL1L	chr14:81937893-82000205	-	protein_coding	-0.269068	0.829855	1	1	4.01452	4.28359	18.4755	15.1619
ENSG00000071539.13_3	TRIP13	chr5:892758-919472	+	protein_coding	-0.341201	0.789384	1	1	3.39556	3.73676	12.3314	9.52362
ENSG00000071553.16_3	ATP6AP1	chrX:153656978-153664862	+	protein_coding	0.275736	1.21061	1	1	4.18953	3.9138	14.072	17.2463
ENSG00000071564.14_3	TCF3	chr19:1609289-1652604	-	protein_coding	-0.264772	0.83233	1	1	3.12002	3.3848	9.44541	7.69403
ENSG00000071575.11_2	TRIB2	chr2:12857015-12882860	+	protein_coding	0.839367	1.78926	1	1	3.59705	2.75768	5.76307	11.1009
ENSG00000071626.16_3	DAZAP1	chr19:1407568-1435686	+	protein_coding	-0.0170163	0.988275	1	1	3.41388	3.4309	9.78456	9.65811
ENSG00000071655.17_3	MBD3	chr19:1573595-1592800	-	protein_coding	-0.33779	0.791253	1	1	3.45878	3.79657	12.8958	9.99507
ENSG00000071794.15_2	HLTF	chr3:148747914-148804341	-	protein_coding	0.117142	1.08458	1	1	3.0282	2.91106	6.52172	7.15794
ENSG00000071859.14_2	FAM50A	chrX:153672473-153679002	+	protein_coding	-0.360343	0.77898	1	1	4.17412	4.53447	22.1745	17.0525
ENSG00000071889.16_3	FAM3A	chrX:153734490-153744566	-	protein_coding	-0.841133	0.558205	1	1	1.2936	2.13473	3.39154	1.45138
ENSG00000071894.16_3	CPSF1	chr8:145618444-145634733	-	protein_coding	-0.0311253	0.978657	1	1	3.91356	3.94468	14.3981	14.0695
ENSG00000071967.11_2	CYBRD1	chr2:172378757-172414643	+	protein_coding	-0.10722	0.928376	1	1	4.23621	4.34343	19.3004	17.8464
ENSG00000071994.10_3	PDCD2	chr6:170884383-170893780	-	protein_coding	0.301528	1.23245	1	1	2.30653	2.005	3.0139	3.94692
ENSG00000072041.16_3	SLC6A15	chr12:85253267-85307394	-	protein_coding	0.260656	1.19802	1	1	1.94029	1.67964	2.20347	2.83783
ENSG00000072042.12_3	RDH11	chr14:68143518-68162531	-	protein_coding	0.290402	1.22298	1	1	3.19266	2.90226	6.47594	8.14294
ENSG00000072062.13_2	PRKACA	chr19:14202500-14228896	-	protein_coding	-0.487753	0.713135	1	1	3.01841	3.50617	10.3622	7.10275
ENSG00000072071.16_2	ADGRL1	chr19:14258555-14316999	-	protein_coding	-0.524062	0.695411	1	1	0.380231	0.904293	0.871626	0.30155
ENSG00000072110.13_4	ACTN1	chr14:69340860-69446157	-	protein_coding	-0.078366	0.94713	1	1	5.54728	5.62565	48.3729	45.7625
ENSG00000072121.15_3	ZFYVE26	chr14:68194091-68283307	-	protein_coding	-0.0611146	0.958523	1	1	2.36851	2.42962	4.38752	4.16407
ENSG00000072133.10_2	RPS6KA6	chrX:83313354-83442915	-	protein_coding	0.285219	1.2186	1	1	1.2276	0.942386	0.921703	1.34178
ENSG00000072134.15_3	EPN2	chr17:19118928-19240028	+	protein_coding	-0.0282034	0.980641	1	1	2.3474	2.3756	4.18953	4.08906
ENSG00000072135.12_3	PTPN18	chr2:131113580-131132982	+	protein_coding	-0.383723	0.766457	1	1	2.04789	2.43162	4.39498	3.13502
ENSG00000072163.19_3	LIMS2	chr2:128395956-128439360	-	protein_coding	-0.418072	0.748424	1	1	0.47936	0.897432	0.862748	0.394125
ENSG00000072195.14_1	SPEG	chr2:220299568-220363009	+	protein_coding	-0.229929	0.852677	1	1	1.99406	2.22399	3.67183	2.98356
ENSG00000072201.13_3	LNX1	chr4:54325468-54567572	-	protein_coding	-0.395331	0.760315	1	1	1.32224	1.71758	2.28883	1.50055
ENSG00000072210.18_3	ALDH3A2	chr17:19551449-19580911	+	protein_coding	0.0160687	1.0112	1	1	2.06349	2.04742	3.13365	3.17995
ENSG00000072274.12_2	TFRC	chr3:195754054-195809060	-	protein_coding	0.213151	1.15922	1	1	5.12068	4.90753	29.0133	33.7919
ENSG00000072310.16_3	SREBF1	chr17:17713713-17740316	-	protein_coding	-0.14392	0.905057	1	1	2.47043	2.61435	5.12347	4.54209
ENSG00000072364.12_2	AFF4	chr5:132211071-132299326	-	protein_coding	0.363677	1.2867	1	1	4.90947	4.54579	22.3572	29.0537
ENSG00000072401.14_2	UBE2D1	chr10:60094735-60130513	+	protein_coding	0.256786	1.19481	1	1	2.58929	2.33251	4.03681	5.01804
ENSG00000072415.8_3	MPP5	chr14:67707826-67802536	+	protein_coding	0.717393	1.64421	1	1	3.47745	2.76006	5.77423	10.1382
ENSG00000072422.16_2	RHOBTB1	chr10:62629196-62761198	-	protein_coding	0.0360689	1.02532	1	1	2.18564	2.14957	3.43696	3.54929
ENSG00000072501.17_2	SMC1A	chrX:53401070-53449677	-	protein_coding	-0.316769	0.802866	1	1	3.67901	3.99578	14.9532	11.8083
ENSG00000072506.12_3	HSD17B10	chrX:53458206-53461320	-	protein_coding	0.26488	1.20154	1	1	4.54158	4.2767	18.3827	22.289
ENSG00000072518.20_2	MARK2	chr11:63606400-63678491	+	protein_coding	0.0270432	1.01892	1	1	2.47263	2.44559	4.44747	4.55054
ENSG00000072571.19_3	HMMR	chr5:162887209-162918951	+	protein_coding	-0.0607636	0.958757	1	1	2.99993	3.06069	7.34373	6.99961
ENSG00000072609.17_3	CHFR	chr12:133398773-133532890	-	protein_coding	0.0974506	1.06988	1	1	1.74234	1.64489	2.12724	2.34578
ENSG00000072657.8_3	TRHDE	chr12:72481046-73064537	+	protein_coding	0.314602	1.24367	1	1	1.40163	1.08703	1.12436	1.642
ENSG00000072682.18_3	P4HA2	chr5:131527531-131631008	-	protein_coding	0.18303	1.13527	1	1	4.05422	3.87119	13.6333	15.6127
ENSG00000072736.18_3	NFATC3	chr16:68118654-68263162	+	protein_coding	-0.0979085	0.934387	1	1	2.25168	2.34959	4.0968	3.76238
ENSG00000072756.16_2	TRNT1	chr3:3168600-3192563	+	protein_coding	0.421981	1.33977	1	1	2.22244	1.80046	2.4833	3.66681
ENSG00000072778.19_2	ACADVL	chr17:7120444-7128592	+	protein_coding	-0.171489	0.887926	1	1	4.06185	4.23334	17.8089	15.7009
ENSG00000072786.12_2	STK10	chr5:171469077-171615390	-	protein_coding	0.137136	1.09972	1	1	3.41759	3.28045	8.71662	9.68556
ENSG00000072803.17_2	FBXW11	chr5:171288553-171433877	-	protein_coding	-0.00873873	0.993961	1	1	3.53337	3.54211	10.6488	10.5784
ENSG00000072840.12_2	EVC	chr4:5712924-5816032	+	protein_coding	-0.198613	0.871388	1	1	4.39208	4.59069	23.0955	19.9966
ENSG00000072849.10_3	DERL2	chr17:5374571-5390131	-	protein_coding	-0.531225	0.691967	1	1	1.62258	2.15381	3.45001	2.07926
ENSG00000072864.14_3	NDE1	chr16:15737124-15820210	+	protein_coding	-0.299723	0.812408	1	1	2.52334	2.82307	6.07665	4.74913
ENSG00000072952.18_3	MRVI1	chr11:10594638-10715535	-	protein_coding	0.368597	1.2911	1	1	1.1398	0.7712	0.706689	1.2035
ENSG00000072958.8_2	AP1M1	chr19:16308389-16356718	+	protein_coding	-0.572049	0.672661	1	1	1.54119	2.11324	3.32661	1.91034
ENSG00000073008.14_3	PVR	chr19:45147098-45166850	+	protein_coding	0.719997	1.64718	1	1	3.48583	2.76583	5.80139	10.2031
ENSG00000073050.11_3	XRCC1	chr19:44047192-44084625	-	protein_coding	-0.383278	0.766693	1	1	2.51691	2.90019	6.46523	4.72354
ENSG00000073060.15_2	SCARB1	chr12:125261402-125367214	-	protein_coding	0.199817	1.14855	1	1	1.59451	1.3947	1.62933	2.01993
ENSG00000073111.13_3	MCM2	chr3:127317066-127341279	+	protein_coding	-1.09864	0.466958	1	1	2.68165	3.78028	12.7397	5.41588
ENSG00000073150.13_3	PANX2	chr22:50609160-50618723	+	protein_coding	0.759746	1.69319	1	1	1.42447	0.664726	0.585267	1.68416
ENSG00000073169.13_2	SELENOO	chr22:50639408-50656045	+	protein_coding	-0.249884	0.840964	1	1	2.99824	3.24812	8.50129	6.99025
ENSG00000073331.17_3	ALPK1	chr4:113206665-113363776	+	protein_coding	-0.0588319	0.960041	1	1	0.944263	1.00309	1.00429	0.924205
ENSG00000073417.14_4	PDE8A	chr15:85523671-85682376	+	protein_coding	0.113963	1.0822	1	1	2.61609	2.50213	4.6652	5.13086
ENSG00000073464.11_4	CLCN4	chrX:10124985-10205700	+	protein_coding	0.0494347	1.03486	1	1	0.809076	0.759641	0.693069	0.752089
ENSG00000073536.17_2	NLE1	chr17:33455772-33469334	-	protein_coding	0.163329	1.11987	1	1	1.81327	1.64994	2.1382	2.51437
ENSG00000073578.16_3	SDHA	chr5:218356-256815	+	protein_coding	-0.204648	0.86775	1	1	3.36524	3.56989	10.8753	9.3048
ENSG00000073584.18_3	SMARCE1	chr17:38781214-38804760	-	protein_coding	-0.321487	0.800244	1	1	2.64469	2.96618	6.81464	5.25362
ENSG00000073605.18_3	GSDMB	chr17:38060848-38076107	-	protein_coding	0.646371	1.56523	1	1	1.19593	0.549559	0.463638	1.29092
ENSG00000073614.12_3	KDM5A	chr12:389295-498620	-	protein_coding	0.0513542	1.03624	1	1	3.37271	3.32135	8.99602	9.35824
ENSG00000073711.10_3	PPP2R3A	chr3:135684515-135866733	+	protein_coding	0.363635	1.28666	1	1	4.13967	3.77604	12.6994	16.6265
ENSG00000073712.14_3	FERMT2	chr14:53323986-53419153	-	protein_coding	0.387837	1.30843	1	1	3.83781	3.44998	9.92814	13.2987
ENSG00000073756.11_2	PTGS2	chr1:186640923-186649559	-	protein_coding	-0.803332	0.573024	1	1	2.67656	3.47989	10.1571	5.39331
ENSG00000073792.15_2	IGF2BP2	chr3:185361527-185542844	-	protein_coding	0.409742	1.32845	1	1	4.73924	4.3295	19.1053	25.7088
ENSG00000073803.13_2	MAP3K13	chr3:185000729-185206885	+	protein_coding	0.333165	1.25977	1	1	1.25992	0.926758	0.900999	1.39483
ENSG00000073910.20_4	FRY	chr13:32605437-32873259	+	protein_coding	-0.425988	0.744329	1	1	0.860496	1.28648	1.43933	0.815662
ENSG00000073921.17_3	PICALM	chr11:85668727-85780924	-	protein_coding	0.357441	1.28115	1	1	5.38716	5.02972	31.666	40.85
ENSG00000073969.18_3	NSF	chr17:44668035-44834830	+	protein_coding	0.170742	1.12564	1	1	3.91785	3.74711	12.4274	14.1144
ENSG00000074047.21_3	GLI2	chr2:121493199-121750229	+	protein_coding	-0.217489	0.860061	1	1	2.07235	2.28984	3.89002	3.20572
ENSG00000074054.17_3	CLASP1	chr2:122095352-122407163	-	protein_coding	0.178722	1.13188	1	1	3.6103	3.43158	9.78967	11.2126
ENSG00000074071.14_3	MRPS34	chr16:1821891-1823156	-	protein_coding	-0.742742	0.597602	1	1	4.13179	4.87454	28.3347	16.5305
ENSG00000074181.8_2	NOTCH3	chr19:15269849-15311792	-	protein_coding	-1.20842	0.432743	1	1	2.27334	3.48176	10.1716	3.83442
ENSG00000074201.8_2	CLNS1A	chr11:77225981-77348850	-	protein_coding	0.42816	1.34552	1	1	3.33319	2.90503	6.49032	9.07835
ENSG00000074219.13_3	TEAD2	chr19:49843852-49865714	-	protein_coding	-0.322796	0.799519	1	1	2.72025	3.04305	7.24231	5.58988
ENSG00000074266.19_3	EED	chr11:85955586-85989855	+	protein_coding	0.172756	1.12721	1	1	1.82799	1.65524	2.14975	2.55043
ENSG00000074319.12_3	TSG101	chr11:18489883-18548779	-	protein_coding	0.146997	1.10726	1	1	3.13847	2.99147	6.95287	7.80591
ENSG00000074356.16_2	NCBP3	chr17:3705459-3749545	-	protein_coding	0.232309	1.17471	1	1	2.30296	2.07065	3.20077	3.9347
ENSG00000074410.13_2	CA12	chr15:63613577-63674360	-	protein_coding	-0.526838	0.694074	1	1	2.76205	3.28889	8.77358	5.78359
ENSG00000074416.13_4	MGLL	chr3:127407905-127542093	-	protein_coding	-1.17651	0.44242	1	1	2.82144	3.99795	14.9773	6.06865
ENSG00000074527.11_2	NTN4	chr12:96051583-96184930	-	protein_coding	0.334825	1.26122	1	1	1.76555	1.43073	1.69583	2.40004
ENSG00000074582.12_2	BCS1L	chr2:219523487-219528166	+	protein_coding	-0.495579	0.709277	1	1	1.43528	1.93086	2.81282	1.70434
ENSG00000074590.13_3	NUAK1	chr12:106457118-106533811	-	protein_coding	0.662428	1.58274	1	1	3.02395	2.36152	4.13912	7.13391
ENSG00000074603.18_3	DPP8	chr15:65734801-65810042	-	protein_coding	0.341405	1.26699	1	1	2.94787	2.60647	5.09011	6.71611
ENSG00000074621.13_4	SLC24A1	chr15:65903704-65953333	+	protein_coding	-0.362492	0.77782	1	1	0.72655	1.08904	1.12733	0.654677
ENSG00000074657.13_3	ZNF532	chr18:56529832-56653712	+	protein_coding	0.63247	1.55022	1	1	3.21618	2.58371	4.99479	8.29322
ENSG00000074695.5_2	LMAN1	chr18:56995055-57027194	-	protein_coding	0.0980822	1.07035	1	1	5.30171	5.20363	35.851	38.4434
ENSG00000074696.12_2	HACD3	chr15:65822756-65870690	+	protein_coding	-0.0543862	0.963004	1	1	3.49723	3.55161	10.7258	10.292
ENSG00000074755.14_3	ZZEF1	chr17:3907739-4046314	-	protein_coding	0.0105522	1.00734	1	1	3.25352	3.24297	8.46739	8.53689
ENSG00000074800.13_3	ENO1	chr1:8921061-8939308	-	protein_coding	-0.0637994	0.956741	1	1	7.75597	7.81977	224.936	215.162
ENSG00000074842.7_3	MYDGF	chr19:4641386-4670382	-	protein_coding	-0.10016	0.93293	1	1	5.68277	5.78293	54.0598	50.367
ENSG00000074855.10_3	ANO8	chr19:17434032-17445638	-	protein_coding	-0.633778	0.644486	1	1	1.68533	2.31911	3.99025	2.21615
ENSG00000074935.13_2	TUBE1	chr6:112391980-112408732	-	protein_coding	0.356381	1.28021	1	1	1.77893	1.42254	1.68058	2.43171
ENSG00000074964.16_2	ARHGEF10L	chr1:17866330-18024369	+	protein_coding	-0.299289	0.812653	1	1	1.98062	2.27991	3.85647	2.94662
ENSG00000075089.9_3	ACTR6	chr12:100592900-100635643	+	protein_coding	0.24536	1.18539	1	1	1.87168	1.62632	2.08725	2.65959
ENSG00000075131.9_4	TIPIN	chr15:66628544-66679084	-	protein_coding	-0.499863	0.707174	1	1	1.18682	1.68668	2.21915	1.2765
ENSG00000075142.13_2	SRI	chr7:87834433-87856308	-	protein_coding	-0.342419	0.788718	1	1	2.80657	3.14899	7.87035	5.9962
ENSG00000075151.20_3	EIF4G3	chr1:21132785-21503381	-	protein_coding	0.184676	1.13656	1	1	4.45936	4.27468	18.3556	20.9989
ENSG00000075188.8_3	NUP37	chr12:102466881-102513902	-	protein_coding	0.0155807	1.01086	1	1	2.57945	2.56387	4.91291	4.97711
ENSG00000075213.10_4	SEMA3A	chr7:83585093-84122040	-	protein_coding	-0.531071	0.692041	1	1	2.74843	3.2795	8.7102	5.71986
ENSG00000075218.18_2	GTSE1	chr22:46692638-46726707	+	protein_coding	-0.383786	0.766424	1	1	3.43601	3.81979	13.1212	9.82283
ENSG00000075223.13_2	SEMA3C	chr7:80371854-80551675	-	protein_coding	0.406868	1.3258	1	1	4.84258	4.43571	20.6413	27.6921
ENSG00000075234.16_3	TTC38	chr22:46663858-46689905	+	protein_coding	-0.0054171	0.996252	1	1	2.73021	2.73562	5.66047	5.63551
ENSG00000075239.13_2	ACAT1	chr11:107992243-108018503	+	protein_coding	0.0993399	1.07128	1	1	3.16358	3.06424	7.36429	7.96053
ENSG00000075240.16_3	GRAMD4	chr22:46971909-47075687	+	protein_coding	-0.357831	0.780337	1	1	2.22835	2.58618	5.00505	3.68596
ENSG00000075292.18_3	ZNF638	chr2:71503691-71662199	+	protein_coding	0.265846	1.20234	1	1	3.44619	3.18035	8.06526	9.89953
ENSG00000075303.12_2	SLC25A40	chr7:87462883-87505672	-	protein_coding	0.135134	1.09819	1	1	1.92356	1.78842	2.45437	2.79357
ENSG00000075336.11_3	TIMM21	chr18:71815746-71827765	+	protein_coding	-0.041848	0.97141	1	1	1.92612	1.96796	2.91215	2.8003
ENSG00000075340.22_2	ADD2	chr2:70834750-70995357	-	protein_coding	-0.891363	0.539105	1	1	0.296717	1.18808	1.27849	0.228346
ENSG00000075391.16_3	RASAL2	chr1:178063276-178453282	+	protein_coding	-0.748255	0.595323	1	1	2.59358	3.34184	9.13895	5.03595
ENSG00000075399.13_4	VPS9D1	chr16:89773542-89787394	-	protein_coding	-0.380693	0.768069	1	1	2.19134	2.57204	4.94648	3.5673
ENSG00000075407.18_3	ZNF37A	chr10:38383262-38439221	+	protein_coding	0.272867	1.20821	1	1	2.24607	1.97321	2.92639	3.7439
ENSG00000075413.17_4	MARK3	chr14:103851729-103970168	+	protein_coding	0.476891	1.39174	1	1	3.41631	2.93942	6.67103	9.67609
ENSG00000075415.12_3	SLC25A3	chr12:98987369-99000157	+	protein_coding	0.127171	1.09215	1	1	4.65416	4.52699	22.0547	24.1792
ENSG00000075420.12_2	FNDC3B	chr3:171757418-172119455	+	protein_coding	0.656171	1.57589	1	1	4.6381	3.98193	14.8008	23.9004
ENSG00000075426.11_3	FOSL2	chr2:28615315-28640179	+	protein_coding	0.333204	1.25981	1	1	4.76022	4.42702	20.5113	26.1001
ENSG00000075539.14_4	FRYL	chr4:48499378-48782339	-	protein_coding	0.536884	1.45084	1	1	3.19273	2.65585	5.30216	8.1434
ENSG00000075568.16_2	TMEM131	chr2:98372796-98612354	-	protein_coding	0.159172	1.11665	1	1	3.59448	3.43531	9.8176	11.0794
ENSG00000075618.17_2	FSCN1	chr7:5632454-5646286	+	protein_coding	0.00151474	1.00105	1	1	7.00239	7.00088	127.078	127.212
ENSG00000075624.13_3	ACTB	chr7:5566782-5603415	-	protein_coding	-0.0302198	0.979271	1	1	9.5728	9.60302	776.675	760.555
ENSG00000075643.5_3	MOCOS	chr18:33767482-33852120	+	protein_coding	0.0694522	1.04932	1	1	1.63542	1.56597	1.96076	2.10678
ENSG00000075651.15_2	PLD1	chr3:171318195-171528740	-	protein_coding	0.533959	1.4479	1	1	1.06333	0.529369	0.443298	1.08975
ENSG00000075702.16_3	WDR62	chr19:36545783-36596008	+	protein_coding	-0.417304	0.748822	1	1	1.84876	2.26607	3.81011	2.60192
ENSG00000075711.20_3	DLG1	chr3:196769431-197026171	-	protein_coding	0.122219	1.08841	1	1	2.72262	2.6004	5.06453	5.60068
ENSG00000075785.12_2	RAB7A	chr3:128444965-128533639	+	protein_coding	-0.0155822	0.989257	1	1	6.48481	6.50039	89.5341	88.5615
ENSG00000075790.10_4	BCAP29	chr7:107220422-107269615	+	protein_coding	0.183597	1.13571	1	1	2.14247	1.95887	2.88758	3.41517
ENSG00000075826.16_3	SEC31B	chr10:102246399-102279621	-	protein_coding	0.259987	1.19747	1	1	0.922224	0.662237	0.582535	0.895035
ENSG00000075856.11_3	SART3	chr12:108916357-108955176	-	protein_coding	-0.493519	0.71029	1	1	2.39144	2.88496	6.38685	4.24681
ENSG00000075914.12_3	EXOSC7	chr3:45016733-45077558	+	protein_coding	0.158366	1.11602	1	1	2.37418	2.21582	3.64544	4.18442
ENSG00000075945.12_2	KIFAP3	chr1:169890467-170054349	-	protein_coding	0.0593408	1.04199	1	1	3.42326	3.36392	9.29535	9.72765
ENSG00000075975.15_2	MKRN2	chr3:12598513-12625212	+	protein_coding	0.270518	1.20624	1	1	3.82152	3.551	10.7208	13.1381
ENSG00000076003.4_2	MCM6	chr2:136597196-136633996	-	protein_coding	-0.906759	0.533382	1	1	3.12966	4.03642	15.409	7.75227
ENSG00000076043.9_3	REXO2	chr11:114310108-114321001	+	protein_coding	0.286634	1.21979	1	1	3.94573	3.65909	11.6327	14.4093
ENSG00000076053.10_3	RBM7	chr11:114270752-114284925	+	protein_coding	0.464773	1.3801	1	1	2.41797	1.9532	2.87231	4.34418
ENSG00000076067.12_2	RBMS2	chr12:56915713-56989980	+	protein_coding	0.277816	1.21236	1	1	3.80105	3.52324	10.4974	12.939
ENSG00000076108.11_2	BAZ2A	chr12:56989380-57030600	-	protein_coding	0.108324	1.07797	1	1	3.55844	3.45012	9.92922	10.7814
ENSG00000076201.14_2	PTPN23	chr3:47422501-47454931	+	protein_coding	-0.144736	0.904545	1	1	3.45968	3.60441	11.1629	10.0019
ENSG00000076242.14_2	MLH1	chr3:37034823-37092409	+	protein_coding	-0.154179	0.898643	1	1	3.42864	3.58282	10.9822	9.76771
ENSG00000076248.10_2	UNG	chr12:109535379-109548797	+	protein_coding	-0.67163	0.627797	1	1	2.82717	3.4988	10.3043	6.0968
ENSG00000076321.10_3	KLHL20	chr1:173684080-173755840	+	protein_coding	0.193705	1.1437	1	1	3.01852	2.82482	6.08524	7.10337
ENSG00000076344.15_3	RGS11	chr16:318300-325980	-	protein_coding	-0.395986	0.75997	1	1	0.241752	0.637738	0.555888	0.182427
ENSG00000076351.12_3	SLC46A1	chr17:26721775-26734215	-	protein_coding	-0.107987	0.927882	1	1	0.987687	1.09567	1.13713	0.983003
ENSG00000076356.6_2	PLXNA2	chr1:208195587-208417665	-	protein_coding	-1.23233	0.42563	1	1	1.49534	2.72767	5.62387	1.81932
ENSG00000076382.16_3	SPAG5	chr17:26904583-26926297	-	protein_coding	-0.690321	0.619716	1	1	3.06183	3.75215	12.4744	7.35032
ENSG00000076513.16_3	ANKRD13A	chr12:110436991-110477568	+	protein_coding	-0.788264	0.57904	1	1	3.5765	4.36477	19.6028	10.9298
ENSG00000076555.15_3	ACACB	chr12:109554400-109706031	+	protein_coding	-0.253937	0.838605	1	1	0.449267	0.703204	0.628117	0.365347
ENSG00000076604.14_3	TRAF4	chr17:27071002-27077976	+	protein_coding	0.216307	1.16176	1	1	2.2835	2.06719	3.1907	3.86857
ENSG00000076641.4_2	PAG1	chr8:81880045-82024303	-	protein_coding	0.231484	1.17404	1	1	2.19484	1.96336	2.89969	3.5784
ENSG00000076650.6_2	GPATCH1	chr19:33571786-33621448	+	protein_coding	-0.123745	0.917802	1	1	1.8335	1.95724	2.88319	2.564
ENSG00000076662.9_3	ICAM3	chr19:10444452-10450499	-	protein_coding	-0.0222167	0.984719	1	1	1.26274	1.28496	1.43675	1.39951
ENSG00000076685.18_3	NT5C2	chr10:104847774-104953063	-	protein_coding	-0.0945131	0.936588	1	1	3.51561	3.61013	11.2112	10.4368
ENSG00000076706.16_3	MCAM	chr11:119179239-119192231	-	protein_coding	-0.168061	0.890038	1	1	1.88598	2.05404	3.15266	2.69603
ENSG00000076716.8_2	GPC4	chrX:132434131-132549518	-	protein_coding	-0.625803	0.648059	1	1	1.89513	2.52093	4.73952	2.71955
ENSG00000076770.14_3	MBNL3	chrX:131503345-131623996	-	protein_coding	-0.176559	0.884811	1	1	0.490553	0.667112	0.587891	0.404983
ENSG00000076924.11_2	XAB2	chr19:7684411-7694451	-	protein_coding	-0.113104	0.924597	1	1	2.9775	3.09061	7.51855	6.87622
ENSG00000076928.17_3	ARHGEF1	chr19:42387228-42434302	+	protein_coding	-0.18358	0.880515	1	1	3.04397	3.22755	8.36675	7.24756
ENSG00000076984.17_2	MAP2K7	chr19:7968728-7979363	+	protein_coding	0.230978	1.17363	1	1	2.37607	2.14509	3.4232	4.1912
ENSG00000077044.10_3	DGKD	chr2:234263153-234380750	+	protein_coding	0.178591	1.13178	1	1	1.26217	1.08357	1.11928	1.39855
ENSG00000077097.15_3	TOP2B	chr3:25639396-25706398	-	protein_coding	0.39018	1.31056	1	1	4.89777	4.50759	21.7468	28.8109
ENSG00000077147.14_2	TM9SF3	chr10:98277866-98347209	-	protein_coding	0.4937	1.40805	1	1	5.55914	5.06544	32.4849	46.1484
ENSG00000077150.18_3	NFKB2	chr10:104153867-104162286	+	protein_coding	0.16275	1.11942	1	1	2.51055	2.3478	4.09046	4.69836
ENSG00000077152.9_2	UBE2T	chr1:202300785-202311108	-	protein_coding	-0.233334	0.850667	1	1	3.36026	3.59359	11.072	9.26925
ENSG00000077157.21_3	PPP1R12B	chr1:202317827-202561834	+	protein_coding	0.193364	1.14343	1	1	1.31504	1.12168	1.176	1.48809
ENSG00000077232.17_3	DNAJC10	chr2:183580768-183659191	+	protein_coding	0.00319413	1.00222	1	1	2.7798	2.77661	5.8524	5.86759
ENSG00000077235.17_3	GTF3C1	chr16:27470876-27561234	-	protein_coding	-0.350564	0.784277	1	1	3.42327	3.77383	12.6784	9.7277
ENSG00000077238.13_3	IL4R	chr16:27324989-27376099	+	protein_coding	-0.565591	0.675679	1	1	2.0847	2.65029	5.27794	3.24187
ENSG00000077254.14_4	USP33	chr1:78161672-78225537	-	protein_coding	-0.0384161	0.973723	1	1	3.2898	3.32822	9.04368	8.77977
ENSG00000077312.8_3	SNRPA	chr19:41256542-41271294	+	protein_coding	0.0206445	1.01441	1	1	3.15701	3.13637	7.79307	7.9198
ENSG00000077348.8_2	EXOSC5	chr19:41892279-41903384	-	protein_coding	0.371665	1.29384	1	1	2.02209	1.65042	2.13925	3.06171
ENSG00000077380.15_3	DYNC1I2	chr2:172543919-172604930	+	protein_coding	0.0973035	1.06977	1	1	4.52291	4.42561	20.4902	21.9896
ENSG00000077420.15_2	APBB1IP	chr10:26727132-26856732	+	protein_coding	-0.0592898	0.959736	1	1	3.84334	3.90263	13.9558	13.3536
ENSG00000077454.15_3	LRCH4	chr7:100171634-100183776	-	protein_coding	0.191932	1.14229	1	1	1.88166	1.68973	2.22597	2.685
ENSG00000077458.12_2	FAM76B	chr11:95502106-95523573	-	protein_coding	0.245109	1.18518	1	1	1.64709	1.40198	1.64264	2.13201
ENSG00000077463.14_3	SIRT6	chr19:4174106-4182601	-	protein_coding	-0.220043	0.85854	1	1	2.10402	2.32407	4.00741	3.29906
ENSG00000077514.8_3	POLD3	chr11:74204896-74380162	+	protein_coding	-0.239842	0.846838	1	1	2.18641	2.42626	4.37497	3.55173
ENSG00000077549.17_3	CAPZB	chr1:19665270-19812033	-	protein_coding	-0.112936	0.924704	1	1	5.37315	5.48608	43.8204	40.4456
ENSG00000077585.13_3	GPR137B	chr1:236305805-236385165	+	protein_coding	0.0338605	1.02375	1	1	2.68513	2.65126	5.28218	5.43137
ENSG00000077684.15_3	JADE1	chr4:129730778-129796379	+	protein_coding	0.556691	1.47089	1	1	2.5826	2.0259	3.07247	4.99016
ENSG00000077713.18_3	SLC25A43	chrX:118533023-118588441	+	protein_coding	0.0214932	1.01501	1	1	2.19666	2.17516	3.51637	3.58415
ENSG00000077721.15_2	UBE2A	chrX:118708430-118725046	+	protein_coding	-0.0256104	0.982405	1	1	2.76338	2.78899	5.91144	5.78983
ENSG00000077782.19_3	FGFR1	chr8:38268656-38326352	-	protein_coding	-0.441674	0.73628	1	1	3.25691	3.69858	11.9833	8.55931
ENSG00000077942.18_3	FBLN1	chr22:45898118-45997015	+	protein_coding	-0.400666	0.757509	1	1	4.44902	4.84968	27.8337	20.8418
ENSG00000077943.7_2	ITGA8	chr10:15555948-15762124	-	protein_coding	0.347451	1.27231	1	1	0.637511	0.29006	0.222691	0.555643
ENSG00000078043.15_3	PIAS2	chr18:44383187-44500123	-	protein_coding	0.415294	1.33357	1	1	2.28401	1.86871	2.65207	3.87029
ENSG00000078053.16_3	AMPH	chr7:38423305-38671167	-	protein_coding	-0.819923	0.566472	1	1	1.49415	2.31408	3.97287	1.81699
ENSG00000078061.12_2	ARAF	chrX:47420499-47431319	+	protein_coding	0.0818448	1.05837	1	1	3.79571	3.71386	12.1215	12.8874
ENSG00000078070.12_3	MCCC1	chr3:182733006-182833863	-	protein_coding	-0.0251156	0.982742	1	1	2.48753	2.51265	4.70666	4.60817
ENSG00000078098.13_2	FAP	chr2:163027194-163101661	-	protein_coding	1.04059	2.05708	1	1	4.67629	3.6357	11.4295	24.5685
ENSG00000078124.11_3	ACER3	chr11:76571911-76737841	+	protein_coding	-1.35281	0.391529	1	1	0.557006	1.90981	2.75761	0.471213
ENSG00000078140.13_3	UBE2K	chr4:39699664-39784412	+	protein_coding	0.451625	1.36758	1	1	4.16207	3.71045	12.0905	16.9023
ENSG00000078142.12_3	PIK3C3	chr18:39535171-39667794	+	protein_coding	0.460693	1.3762	1	1	2.26301	1.80232	2.48779	3.79991
ENSG00000078177.13_3	N4BP2	chr4:40058446-40159872	+	protein_coding	0.378266	1.29978	1	1	1.69625	1.31798	1.49317	2.24057
ENSG00000078237.6_2	TIGAR	chr12:4416929-4463759	+	protein_coding	0.582448	1.49739	1	1	3.0809	2.49846	4.65081	7.46145
ENSG00000078246.16_3	TULP3	chr12:2986389-3050306	+	protein_coding	-0.39834	0.758731	1	1	3.85974	4.25808	18.1341	13.5177
ENSG00000078269.14_3	SYNJ2	chr6:158402919-158520208	+	protein_coding	-0.692597	0.618739	1	1	3.54242	4.23502	17.8308	10.6513
ENSG00000078304.19_3	PPP2R5C	chr14:102228135-102394326	+	protein_coding	-0.0749061	0.949404	1	1	2.46478	2.53969	4.81464	4.52044
ENSG00000078369.17_2	GNB1	chr1:1716724-1822556	-	protein_coding	-0.0523727	0.964349	1	1	5.89868	5.95106	60.8652	58.6596
ENSG00000078399.17_3	HOXA9	chr7:27202054-27214799	-	protein_coding	0.760953	1.69461	1	1	3.72284	2.96189	6.79143	12.2034
ENSG00000078401.6_2	EDN1	chr6:12290596-12297427	+	protein_coding	0.522383	1.43633	1	1	1.85008	1.3277	1.51002	2.60521
ENSG00000078403.16_3	MLLT10	chr10:21813604-22032559	+	protein_coding	0.362271	1.28545	1	1	3.37585	3.01358	7.07563	9.38081
ENSG00000078487.17_3	ZCWPW1	chr7:99998449-100026615	-	protein_coding	-0.386452	0.765009	1	1	0.294062	0.680514	0.60271	0.226087
ENSG00000078618.21_3	NRDC	chr1:52254863-52344609	-	protein_coding	0.478678	1.39347	1	1	5.04507	4.56639	22.6931	32.0155
ENSG00000078668.13_3	VDAC3	chr8:42249142-42263415	+	protein_coding	-0.0153604	0.989409	1	1	4.22151	4.23687	17.8549	17.6553
ENSG00000078674.17_2	PCM1	chr8:17780349-17887453	+	protein_coding	0.201893	1.15021	1	1	3.6242	3.42231	9.72055	11.3308
ENSG00000078687.17_3	TNRC6C	chr17:75955322-76104916	+	protein_coding	-0.0658361	0.955391	1	1	1.34204	1.40788	1.65346	1.53509
ENSG00000078699.21_2	CBFA2T2	chr20:32077881-32237842	+	protein_coding	0.144295	1.10519	1	1	1.61964	1.47534	1.7805	2.07298
ENSG00000078725.12_2	BRINP1	chr9:121915736-122131745	-	protein_coding	-0.201083	0.869897	1	1	0.959522	1.16061	1.23551	0.944665
ENSG00000078747.14_3	ITCH	chr20:32951041-33099198	+	protein_coding	-0.540064	0.68774	1	1	3.66429	4.20435	17.4347	11.6783
ENSG00000078804.12_3	TP53INP2	chr20:33292094-33301243	+	protein_coding	-0.440851	0.7367	1	1	3.19313	3.63398	11.4147	8.14595
ENSG00000078808.16_2	SDF4	chr1:1152288-1167411	-	protein_coding	-0.26357	0.833024	1	1	4.43725	4.70082	25.0069	20.6644
ENSG00000078902.15_2	TOLLIP	chr11:1295601-1330884	-	protein_coding	-0.473014	0.720458	1	1	2.85926	3.33228	9.07198	6.25644
ENSG00000078967.12_3	UBE2D4	chr7:43966037-43995735	+	protein_coding	-0.732993	0.601655	1	1	1.16272	1.89571	2.72106	1.23879
ENSG00000079102.16_3	RUNX1T1	chr8:92967195-93115514	-	protein_coding	0.597781	1.51339	1	1	2.76701	2.16923	3.49782	5.80694
ENSG00000079134.11_3	THOC1	chr18:214520-268050	-	protein_coding	0.342433	1.26789	1	1	2.34755	2.00512	3.01422	4.0896
ENSG00000079150.17_2	FKBP7	chr2:179328391-179343327	-	protein_coding	0.409658	1.32837	1	1	2.9381	2.52844	4.76949	6.66403
ENSG00000079156.16_2	OSBPL6	chr2:179059208-179267618	+	protein_coding	0.0256274	1.01792	1	1	1.12463	1.099	1.14207	1.18046
ENSG00000079215.13_3	SLC1A3	chr5:36606457-36688436	+	protein_coding	0.311873	1.24132	1	1	1.56223	1.25036	1.379	1.9531
ENSG00000079246.15_3	XRCC5	chr2:216972187-217071026	+	protein_coding	0.0896943	1.06414	1	1	5.63808	5.54839	45.7984	48.8003
ENSG00000079257.7_2	LXN	chr3:158363611-158390482	-	protein_coding	-1.32128	0.400179	1	1	0.402816	1.7241	2.30373	0.322086
ENSG00000079277.19_4	MKNK1	chr1:47023080-47082515	-	protein_coding	0.36845	1.29097	1	1	1.77757	1.40912	1.65576	2.42849
ENSG00000079308.16_3	TNS1	chr2:218664512-218867718	-	protein_coding	-0.0338546	0.976807	1	1	4.28169	4.31555	18.9118	18.4499
ENSG00000079313.13_3	REXO1	chr19:1815245-1848462	-	protein_coding	0.004239	1.00294	1	1	3.37973	3.37549	9.37827	9.40881
ENSG00000079332.14_3	SAR1A	chr10:71907045-71930279	-	protein_coding	-0.108184	0.927755	1	1	3.32833	3.43652	9.82668	9.04451
ENSG00000079335.18_3	CDC14A	chr1:100810581-100985833	+	protein_coding	0.162155	1.11896	1	1	0.827373	0.665218	0.585808	0.774452
ENSG00000079387.13_3	SENP1	chr12:48436681-48500091	-	protein_coding	-0.252603	0.83938	1	1	2.45462	2.70723	5.53065	4.4817
ENSG00000079432.7_3	CIC	chr19:42772689-42799949	+	protein_coding	-0.222483	0.857089	1	1	3.96279	4.18528	17.1926	14.5927
ENSG00000079459.12_3	FDFT1	chr8:11653082-11696818	+	protein_coding	0.300422	1.2315	1	1	4.0988	3.79838	12.9131	16.1341
ENSG00000079462.7_3	PAFAH1B3	chr19:42801185-42807698	-	protein_coding	-0.0209579	0.985578	1	1	2.69688	2.71784	5.57886	5.48398
ENSG00000079482.12_3	OPHN1	chrX:67262186-67653755	-	protein_coding	-0.609841	0.655269	1	1	1.09675	1.70659	2.2639	1.13873
ENSG00000079616.12_2	KIF22	chr16:29802040-29816706	+	protein_coding	-0.344158	0.787768	1	1	3.32798	3.67214	11.7475	9.04207
ENSG00000079691.17_3	CARMIL1	chr6:25279306-25620758	+	protein_coding	0.161905	1.11876	1	1	2.47553	2.31362	3.97129	4.5617
ENSG00000079739.15_2	PGM1	chr1:64058947-64125916	+	protein_coding	-0.502668	0.7058	1	1	3.46324	3.96591	14.6263	10.0291
ENSG00000079785.14_3	DDX1	chr2:15731302-15771235	+	protein_coding	0.364816	1.28772	1	1	5.24327	4.87846	28.4145	36.8776
ENSG00000079805.16_4	DNM2	chr19:10828755-10944164	+	protein_coding	-0.119237	0.920674	1	1	3.02843	3.14767	7.86223	7.15923
ENSG00000079819.18_3	EPB41L2	chr6:131160487-131384462	-	protein_coding	0.0596477	1.04221	1	1	3.43612	3.37647	9.38533	9.82371
ENSG00000079841.18_3	RIMS1	chr6:72596406-73112845	+	protein_coding	-0.0871235	0.941398	1	1	0.846049	0.933173	0.90947	0.797571
ENSG00000079931.14_2	MOXD1	chr6:132617194-132722684	-	protein_coding	-0.145437	0.904105	1	1	4.82801	4.97345	30.4164	27.4037
ENSG00000079950.13_2	STX7	chr6:132767006-132834337	-	protein_coding	0.279734	1.21397	1	1	2.57516	2.29543	3.90901	4.95939
ENSG00000079974.17_3	RABL2B	chr22:51205929-51222091	-	protein_coding	-0.209105	0.865073	1	1	1.21118	1.42028	1.67638	1.31527
ENSG00000079999.13_3	KEAP1	chr19:10596796-10614417	-	protein_coding	-0.185651	0.879252	1	1	3.26132	3.44697	9.90537	8.58857
ENSG00000080189.14_2	SLC35C2	chr20:44974619-44993097	-	protein_coding	0.257341	1.19527	1	1	2.25504	1.9977	2.99363	3.77349
ENSG00000080200.9_2	CRYBG3	chr3:97540884-97663807	+	protein_coding	-0.231526	0.851733	1	1	3.00654	3.23806	8.43526	7.03632
ENSG00000080298.15_3	RFX3	chr9:3218297-3526004	-	protein_coding	0.802968	1.74469	1	1	1.42369	0.62072	0.537643	1.6827
ENSG00000080345.17_3	RIF1	chr2:152266397-152364527	+	protein_coding	0.308724	1.23861	1	1	3.41957	3.11085	7.6389	9.70025
ENSG00000080371.5_2	RAB21	chr12:72148654-72194065	+	protein_coding	0.361639	1.28489	1	1	2.65523	2.29359	3.90273	5.29945
ENSG00000080493.15_3	SLC4A4	chr4:72052474-72437804	+	protein_coding	-0.301565	0.811372	1	1	2.56356	2.86512	6.28598	4.91164
ENSG00000080503.22_3	SMARCA2	chr9:1980290-2193624	+	protein_coding	0.0125225	1.00872	1	1	2.5472	2.53468	4.79449	4.845
ENSG00000080546.13_2	SESN1	chr6:109307640-109416022	-	protein_coding	0.712783	1.63896	1	1	2.99378	2.281	3.86015	6.96561
ENSG00000080561.13_3	MID2	chrX:107068985-107170423	+	protein_coding	-0.26467	0.832389	1	1	1.83531	2.09998	3.28704	2.56848
ENSG00000080573.6_2	COL5A3	chr19:10070237-10121147	-	protein_coding	-1.09515	0.468088	1	1	2.55283	3.64798	11.5358	4.86784
ENSG00000080603.16_3	SRCAP	chr16:30709530-30752730	+	protein_coding	0.0106717	1.00742	1	1	3.92387	3.9132	14.0657	14.1776
ENSG00000080608.9_2	PUM3	chr9:2720469-2844241	-	protein_coding	0.223114	1.16725	1	1	4.41697	4.19385	17.301	20.3619
ENSG00000080802.18_2	CNOT4	chr7:135046547-135194875	-	protein_coding	0.34578	1.27084	1	1	2.85106	2.50528	4.67759	6.2153
ENSG00000080815.18_3	PSEN1	chr14:73603126-73690399	+	protein_coding	0.358395	1.282	1	1	2.86464	2.50624	4.68139	6.28354
ENSG00000080819.6_3	CPOX	chr3:98239976-98312567	-	protein_coding	0.0306727	1.02149	1	1	2.58714	2.55646	4.88264	5.00905
ENSG00000080822.16_3	CLDND1	chr3:98216756-98241910	-	protein_coding	-0.39757	0.759136	1	1	2.03145	2.42902	4.38529	3.08817
ENSG00000080823.22_2	MOK	chr14:102690837-102771537	-	protein_coding	0.199163	1.14803	1	1	1.46593	1.26677	1.40622	1.76241
ENSG00000080824.18_2	HSP90AA1	chr14:102547075-102606036	-	protein_coding	-0.150875	0.900704	1	1	6.82945	6.98032	125.266	112.728
ENSG00000080839.11_3	RBL1	chr20:35624752-35724398	-	protein_coding	-0.609634	0.655363	1	1	2.27161	2.88125	6.36786	3.82862
ENSG00000080845.17_2	DLGAP4	chr20:34894258-35157040	+	protein_coding	-0.191035	0.875977	1	1	4.11718	4.30821	18.8107	16.3537
ENSG00000080986.12_2	NDC80	chr18:2571510-2616634	+	protein_coding	-0.200457	0.870275	1	1	3.36474	3.56519	10.8367	9.30118
ENSG00000081014.10_3	AP4E1	chr15:51200869-51298097	+	protein_coding	0.0530357	1.03745	1	1	2.52971	2.47667	4.56613	4.77456
ENSG00000081019.13_2	RSBN1	chr1:114304454-114355098	-	protein_coding	0.368004	1.29057	1	1	2.37902	2.01102	3.03066	4.20184
ENSG00000081026.18_3	MAGI3	chr1:113933371-114228545	+	protein_coding	-0.518433	0.69813	1	1	2.14488	2.66331	5.33485	3.42255
ENSG00000081041.8_2	CXCL2	chr4:74962752-74965010	-	protein_coding	1.4245	2.68422	1	1	2.0231	0.598594	0.51424	3.06455
ENSG00000081059.19_3	TCF7	chr5:133450402-133487556	+	protein_coding	-1.02383	0.491808	1	1	0.684769	1.7086	2.26844	0.607444
ENSG00000081087.14_3	OSTM1	chr6:108362613-108487058	-	protein_coding	0.811667	1.75524	1	1	3.89837	3.0867	7.49551	13.9116
ENSG00000081154.11_2	PCNP	chr3:101292939-101313281	+	protein_coding	0.102475	1.07361	1	1	3.47786	3.37538	9.37746	10.1414
ENSG00000081177.18_2	EXD2	chr14:69658228-69710737	+	protein_coding	-0.125424	0.916735	1	1	1.9052	2.03063	3.08582	2.74562
ENSG00000081181.7_2	ARG2	chr14:68086515-68118437	+	protein_coding	0.766318	1.70092	1	1	1.93537	1.16905	1.24864	2.82477
ENSG00000081189.15_3	MEF2C	chr5:88012934-88200074	-	protein_coding	-0.266005	0.831619	1	1	0.779801	1.04581	1.06452	0.716895
ENSG00000081307.12_3	UBA5	chr3:132373290-132396941	+	protein_coding	0.255577	1.19381	1	1	2.77423	2.51865	4.73046	5.84109
ENSG00000081320.10_3	STK17B	chr2:196998290-197041227	-	protein_coding	-0.0873613	0.941243	1	1	3.73429	3.82165	13.1394	12.3086
ENSG00000081377.16_2	CDC14B	chr9:99252523-99382112	-	protein_coding	-0.341109	0.789434	1	1	1.70441	2.04552	3.12822	2.25895
ENSG00000081386.12_2	ZNF510	chr9:99518147-99540411	-	protein_coding	-0.043764	0.970121	1	1	1.87369	1.91745	2.77755	2.66468
ENSG00000081665.13_3	ZNF506	chr19:19896648-19932560	-	protein_coding	-0.238946	0.847364	1	1	0.948384	1.18733	1.27731	0.929709
ENSG00000081692.12_2	JMJD4	chr1:227918126-227923112	-	protein_coding	-0.499724	0.707242	1	1	1.08354	1.58327	1.99648	1.11923
ENSG00000081721.11_2	DUSP12	chr1:161719548-161727028	+	protein_coding	0.353048	1.27726	1	1	3.24685	2.8938	6.43224	8.49288
ENSG00000081760.16_3	AACS	chr12:125549925-125627879	+	protein_coding	0.100056	1.07181	1	1	1.91695	1.8169	2.52323	2.77625
ENSG00000081791.8_3	KIAA0141	chr5:141303373-141321612	+	protein_coding	-0.0104704	0.992769	1	1	2.40886	2.41933	4.34924	4.31056
ENSG00000081853.14_3	PCDHGA2	chr5:140718327-140892546	+	protein_coding	0.057117	1.04038	1	1	1.04713	0.990014	0.986204	1.06642
ENSG00000081870.11_2	HSPB11	chr1:54382247-54411602	-	protein_coding	-0.265872	0.831696	1	1	2.36966	2.63554	5.21406	4.1682
ENSG00000081913.13_3	PHLPP1	chr18:60382683-60647666	+	protein_coding	-0.688384	0.620548	1	1	1.55848	2.24686	3.74649	1.94542
ENSG00000081923.11_3	ATP8B1	chr18:55313658-55470333	-	protein_coding	0.336677	1.26284	1	1	4.15307	3.8164	13.088	16.791
ENSG00000082014.16_2	SMARCD3	chr7:150935850-150974982	-	protein_coding	-0.301021	0.811678	1	1	1.779	2.08002	3.22813	2.43188
ENSG00000082068.8_2	WDR70	chr5:37379314-37753537	+	protein_coding	0.136687	1.09938	1	1	2.54321	2.40652	4.30194	4.82883
ENSG00000082126.17_2	MPP4	chr2:202509593-202563417	-	protein_coding	0.173556	1.12783	1	1	0.892996	0.71944	0.646542	0.857028
ENSG00000082146.12_2	STRADB	chr2:202252581-202345569	+	protein_coding	0.511683	1.42571	1	1	3.18075	2.66907	5.36019	8.06781
ENSG00000082153.17_3	BZW1	chr2:201675317-201692061	+	protein_coding	1.08807	2.1259	1	1	4.99341	3.90533	13.9838	30.8541
ENSG00000082212.12_2	ME2	chr18:48405104-48480627	+	protein_coding	-0.182396	0.881238	1	1	1.05458	1.23698	1.35704	1.07712
ENSG00000082213.17_4	C5orf22	chr5:31532373-31555165	+	protein_coding	0.213374	1.1594	1	1	2.5691	2.35573	4.11853	4.9344
ENSG00000082258.12_2	CCNT2	chr2:135675805-135716912	+	protein_coding	0.554078	1.46823	1	1	1.77316	1.21908	1.32798	2.41801
ENSG00000082269.16_3	FAM135A	chr6:71122644-71270877	+	protein_coding	0.224466	1.16834	1	1	1.19947	0.975002	0.965644	1.29655
ENSG00000082397.17_4	EPB41L3	chr18:5392380-5630699	-	protein_coding	-0.198134	0.871677	1	1	2.71593	2.91407	6.5374	5.57018
ENSG00000082438.15_3	COBLL1	chr2:165510134-165700189	-	protein_coding	-0.277209	0.825186	1	1	1.29756	1.57476	1.97887	1.45812
ENSG00000082458.11_2	DLG3	chrX:69664711-69725340	+	protein_coding	-0.357476	0.780529	1	1	0.407938	0.765414	0.699858	0.326788
ENSG00000082482.13_3	KCNK2	chr1:215179118-215410436	+	protein_coding	0.696783	1.62089	1	1	5.85826	5.16148	34.7899	57.0114
ENSG00000082512.14_2	TRAF5	chr1:211499957-211548288	+	protein_coding	0.220285	1.16496	1	1	2.31326	2.09298	3.26628	3.97006
ENSG00000082515.17_3	MRPL22	chr5:154320630-154348971	+	protein_coding	0.184481	1.13641	1	1	2.38257	2.19809	3.58872	4.21465
ENSG00000082516.8_2	GEMIN5	chr5:154266976-154317769	-	protein_coding	-0.0570763	0.96121	1	1	2.92775	2.98482	6.91629	6.60921
ENSG00000082641.15_3	NFE2L1	chr17:46125691-46138849	+	protein_coding	-0.293268	0.816051	1	1	4.50666	4.79993	26.8562	21.7321
ENSG00000082701.14_4	GSK3B	chr3:119540170-119813264	-	protein_coding	0.264554	1.20126	1	1	4.35973	4.09517	16.0911	19.5309
ENSG00000082781.11_3	ITGB5	chr3:124480795-124620265	-	protein_coding	0.191198	1.14171	1	1	5.54205	5.35085	39.81	45.5932
ENSG00000082805.19_3	ERC1	chr12:1099675-1605099	+	protein_coding	-0.305743	0.809025	1	1	2.73992	3.04567	7.25728	5.68035
ENSG00000082898.16_2	XPO1	chr2:61704984-61765761	-	protein_coding	0.0813965	1.05804	1	1	4.1704	4.089	16.0182	17.0059
ENSG00000082996.19_4	RNF13	chr3:149530495-149679926	+	protein_coding	0.309767	1.23951	1	1	2.45641	2.14664	3.42795	4.48848
ENSG00000083093.9_2	PALB2	chr16:23614481-23652631	-	protein_coding	-0.154153	0.89866	1	1	2.46017	2.61432	5.12334	4.5028
ENSG00000083097.14_2	DOPEY1	chr6:83777385-83881069	+	protein_coding	0.140631	1.10239	1	1	2.21485	2.07422	3.21118	3.64235
ENSG00000083099.10_2	LYRM2	chr6:90277863-90348472	-	protein_coding	0.172781	1.12723	1	1	2.35622	2.18344	3.54236	4.12028
ENSG00000083123.14_2	BCKDHB	chr6:80816364-81055987	+	protein_coding	0.289061	1.22184	1	1	2.74418	2.45512	4.48359	5.7001
ENSG00000083168.9_3	KAT6A	chr8:41786997-41909508	-	protein_coding	-0.291929	0.816809	1	1	3.08329	3.37522	9.37631	7.47546
ENSG00000083223.17_2	ZCCHC6	chr9:88902648-88969369	-	protein_coding	0.297207	1.22876	1	1	3.27889	2.98169	6.89909	8.70611
ENSG00000083290.19_2	ULK2	chr17:19674142-19771249	-	protein_coding	-0.331506	0.794707	1	1	1.36805	1.69955	2.248	1.58121
ENSG00000083312.17_2	TNPO1	chr5:72112139-72212560	+	protein_coding	0.295954	1.2277	1	1	4.70473	4.40878	20.241	25.0775
ENSG00000083444.16_2	PLOD1	chr1:11994262-12035595	+	protein_coding	-0.0366208	0.974936	1	1	5.36691	5.40353	41.3276	40.2667
ENSG00000083457.11_2	ITGAE	chr17:3617922-3704537	-	protein_coding	-0.158387	0.896026	1	1	1.10279	1.26117	1.39691	1.14769
ENSG00000083520.14_2	DIS3	chr13:73326307-73356234	-	protein_coding	0.33953	1.26534	1	1	2.92134	2.58181	4.9869	6.57549
ENSG00000083535.15_3	PIBF1	chr13:73356197-73590599	+	protein_coding	0.0666091	1.04725	1	1	2.53018	2.46358	4.51582	4.77646
ENSG00000083544.13_3	TDRD3	chr13:60970591-61148012	+	protein_coding	-0.0880029	0.940824	1	1	1.70745	1.79546	2.47125	2.26584
ENSG00000083635.7_3	NUFIP1	chr13:45513384-45563618	-	protein_coding	0.141883	1.10334	1	1	2.42054	2.27865	3.85225	4.3537
ENSG00000083642.18_2	PDS5B	chr13:33160564-33352157	+	protein_coding	0.325085	1.25274	1	1	2.76545	2.44036	4.42779	5.79959
ENSG00000083720.12_2	OXCT1	chr5:41730167-41870621	-	protein_coding	-0.475159	0.719388	1	1	3.57002	4.04518	15.509	10.8764
ENSG00000083750.12_3	RRAGB	chrX:55744172-55785207	+	protein_coding	0.0990193	1.07105	1	1	2.46423	2.36521	4.15227	4.51832
ENSG00000083799.17_3	CYLD	chr16:50775961-50835846	+	protein_coding	-0.592489	0.663198	1	1	2.10172	2.69421	5.47199	3.29221
ENSG00000083812.11_3	ZNF324	chr19:58978412-58986803	+	protein_coding	-0.711924	0.610505	1	1	0.96257	1.67449	2.19207	0.948779
ENSG00000083814.13_3	ZNF671	chr19:58231119-58238992	-	protein_coding	0.45397	1.3698	1	1	1.57391	1.11994	1.17338	1.97711
ENSG00000083817.8_2	ZNF416	chr19:58082934-58090295	-	protein_coding	-0.119489	0.920514	1	1	1.83504	1.95452	2.87588	2.5678
ENSG00000083828.15_3	ZNF586	chr19:58281023-58331307	+	protein_coding	0.261491	1.19872	1	1	2.27212	2.01063	3.02958	3.83033
ENSG00000083838.15_3	ZNF446	chr19:58985384-58992597	+	protein_coding	-0.354805	0.781975	1	1	0.880818	1.23562	1.35483	0.841419
ENSG00000083844.10_4	ZNF264	chr19:57702868-57734214	+	protein_coding	0.117659	1.08497	1	1	0.633792	0.516133	0.430117	0.551638
ENSG00000083845.8_2	RPS5	chr19:58897767-58906173	+	protein_coding	-0.0514378	0.964974	1	1	5.29183	5.34327	39.596	38.1741
ENSG00000083857.13_3	FAT1	chr4:187508937-187647876	-	protein_coding	0.210422	1.15703	1	1	6.20363	5.99321	62.6993	72.7018
ENSG00000083896.12_3	YTHDC1	chr4:69176105-69215807	-	protein_coding	0.443272	1.35968	1	1	3.18967	2.74639	5.71038	8.124
ENSG00000083937.8_2	CHMP2B	chr3:87276421-87304698	+	protein_coding	-0.127289	0.91555	1	1	2.68787	2.81516	6.03798	5.44362
ENSG00000084070.11_3	SMAP2	chr1:40810522-40888998	+	protein_coding	-0.512451	0.701031	1	1	3.32511	3.83756	13.2962	9.02209
ENSG00000084072.16_3	PPIE	chr1:40157854-40229586	+	protein_coding	-0.35855	0.779948	1	1	1.35798	1.71653	2.28646	1.56327
ENSG00000084073.8_2	ZMPSTE24	chr1:40723779-40759856	+	protein_coding	0.0671812	1.04767	1	1	4.66015	4.59297	23.1336	24.284
ENSG00000084090.13_3	STARD7	chr2:96850597-96874563	-	protein_coding	0.0825083	1.05886	1	1	4.92863	4.84612	27.7626	29.4555
ENSG00000084092.6_2	NOA1	chr4:57829536-57844989	-	protein_coding	0.114073	1.08228	1	1	2.89496	2.78089	5.87276	6.43824
ENSG00000084093.16_2	REST	chr4:57774042-57832844	+	protein_coding	0.251803	1.19069	1	1	3.9246	3.67279	11.7532	14.1852
ENSG00000084112.14_3	SSH1	chr12:109171968-109251366	-	protein_coding	0.753598	1.68599	1	1	3.71847	2.96487	6.80757	12.1635
ENSG00000084207.15_2	GSTP1	chr11:67351066-67354131	+	protein_coding	-0.405392	0.755031	1	1	5.79405	6.19944	72.4883	54.4859
ENSG00000084234.16_3	APLP2	chr11:129939732-130014706	+	protein_coding	-0.158299	0.896081	1	1	6.70753	6.86583	115.633	103.512
ENSG00000084444.13_2	FAM234B	chr12:13197218-13295455	+	protein_coding	0.768116	1.70304	1	1	2.10652	1.3384	1.52871	3.30651
ENSG00000084463.7_2	WBP11	chr12:14937513-14956474	-	protein_coding	0.121712	1.08803	1	1	3.68494	3.56323	10.8206	11.8611
ENSG00000084623.11_2	EIF3I	chr1:32687529-32697205	+	protein_coding	-0.21495	0.861576	1	1	5.94205	6.157	70.3581	60.4804
ENSG00000084636.17_3	COL16A1	chr1:32117848-32169920	-	protein_coding	0.0600766	1.04252	1	1	4.87713	4.81706	27.1889	28.3875
ENSG00000084652.15_2	TXLNA	chr1:32645287-32663886	+	protein_coding	-0.503442	0.705422	1	1	4.87934	5.38278	40.7234	28.4326
ENSG00000084676.15_2	NCOA1	chr2:24714783-24993571	+	protein_coding	0.369579	1.29198	1	1	2.38806	2.01849	3.05158	4.23455
ENSG00000084693.15_3	AGBL5	chr2:27265232-27293490	+	protein_coding	-0.0565799	0.961541	1	1	2.38373	2.44031	4.42757	4.21883
ENSG00000084710.13_2	EFR3B	chr2:25264999-25382006	+	protein_coding	-0.673076	0.627168	1	1	0.113536	0.786611	0.725018	0.0818764
ENSG00000084731.14_3	KIF3C	chr2:26149465-26205618	-	protein_coding	-0.63821	0.642509	1	1	2.31742	2.95563	6.75772	3.98441
ENSG00000084733.10_2	RAB10	chr2:26256976-26360323	+	protein_coding	0.178099	1.13139	1	1	5.38522	5.20712	35.9402	40.7938
ENSG00000084754.10_3	HADHA	chr2:26413504-26467594	-	protein_coding	0.0834931	1.05958	1	1	5.75438	5.67088	49.9456	52.9809
ENSG00000084764.10_3	MAPRE3	chr2:27193480-27250064	+	protein_coding	0.117294	1.0847	1	1	2.24104	2.12374	3.35824	3.72737
ENSG00000084774.13_2	CAD	chr2:27440258-27466811	+	protein_coding	-0.454825	0.729599	1	1	3.62539	4.08021	15.9148	11.341
ENSG00000085063.14_3	CD59	chr11:33719807-33757991	-	protein_coding	-0.329242	0.795954	1	1	6.16667	6.49591	89.2536	70.8377
ENSG00000085117.11_3	CD82	chr11:44585977-44641913	+	protein_coding	0.35293	1.27715	1	1	1.61712	1.26419	1.40192	2.06762
ENSG00000085185.15_3	BCORL1	chrX:129115083-129192058	+	protein_coding	0.222996	1.16716	1	1	1.97141	1.74841	2.35989	2.92151
ENSG00000085224.21_4	ATRX	chrX:76760356-77041755	-	protein_coding	0.502322	1.41649	1	1	3.07932	2.57699	4.96695	7.45214
ENSG00000085231.13_3	AK6	chr5:68646811-68665840	-	protein_coding	1.0216	2.03016	1	1	3.68899	2.66739	5.3528	11.8972
ENSG00000085274.15_2	MYNN	chr3:169490619-169507504	+	protein_coding	0.0994684	1.07138	1	1	2.09025	1.99078	2.97451	3.25821
ENSG00000085276.17_4	MECOM	chr3:168801287-169381406	-	protein_coding	-0.252904	0.839206	1	1	0.858902	1.11181	1.16116	0.813657
ENSG00000085365.17_2	SCAMP1	chr5:77656407-77774894	+	protein_coding	0.375715	1.29748	1	1	2.98786	2.61215	5.11413	6.93298
ENSG00000085377.13_3	PREP	chr6:105725440-105850959	-	protein_coding	-0.0119158	0.991775	1	1	3.59574	3.60766	11.1903	11.09
ENSG00000085382.11_3	HACE1	chr6:105175968-105307794	-	protein_coding	0.0269356	1.01885	1	1	1.50309	1.47616	1.78206	1.83449
ENSG00000085415.15_2	SEH1L	chr18:12947132-12987535	+	protein_coding	0.22471	1.16854	1	1	2.46305	2.23834	3.71853	4.5138
ENSG00000085433.15_3	WDR47	chr1:109512836-109584735	-	protein_coding	-0.222622	0.857006	1	1	2.92429	3.14691	7.85756	6.59099
ENSG00000085449.14_3	WDFY1	chr2:224720433-224810104	-	protein_coding	-0.257166	0.83673	1	1	4.02637	4.28353	18.4747	15.2951
ENSG00000085491.15_2	SLC25A24	chr1:108676658-108743471	-	protein_coding	-0.553667	0.681286	1	1	2.62916	3.18283	8.08086	5.18667
ENSG00000085511.19_3	MAP3K4	chr6:161412759-161538417	+	protein_coding	-0.190289	0.87643	1	1	3.15879	3.34908	9.18998	7.9308
ENSG00000085644.13_2	ZNF213	chr16:3179778-3192806	+	protein_coding	0.125603	1.09096	1	1	1.628	1.5024	1.83314	2.09085
ENSG00000085662.13_2	AKR1B1	chr7:134127102-134144036	-	protein_coding	0.101487	1.07288	1	1	3.90665	3.80516	12.9787	13.9975
ENSG00000085719.12_3	CPNE3	chr8:87526656-87573726	+	protein_coding	-0.652278	0.636275	1	1	3.59941	4.25168	18.0495	11.1207
ENSG00000085721.12_2	RRN3	chr16:15153879-15188174	-	protein_coding	-0.106438	0.928879	1	1	3.14328	3.24972	8.51183	7.83533
ENSG00000085733.15_2	CTTN	chr11:70244510-70282690	+	protein_coding	-0.155669	0.897716	1	1	5.28393	5.4396	42.3994	37.9603
ENSG00000085760.14_2	MTIF2	chr2:55463731-55496483	-	protein_coding	-0.453553	0.730242	1	1	2.81591	3.26947	8.64291	6.04166
ENSG00000085788.13_3	DDHD2	chr8:38082736-38133076	+	protein_coding	-0.282574	0.822123	1	1	1.96475	2.24732	3.74801	2.90345
ENSG00000085832.16_4	EPS15	chr1:51819935-51985000	-	protein_coding	0.0970517	1.06959	1	1	3.6022	3.50515	10.3541	11.1442
ENSG00000085840.12_2	ORC1	chr1:52838501-52870131	-	protein_coding	-0.346351	0.786571	1	1	1.87213	2.21848	3.65403	2.66072
ENSG00000085871.8_2	MGST2	chr4:140586922-140661899	+	protein_coding	0.0701568	1.04983	1	1	1.04407	0.973912	0.964159	1.06203
ENSG00000085872.14_3	CHERP	chr19:16628700-16653341	-	protein_coding	0.00511696	1.00355	1	1	3.13653	3.13142	7.76295	7.79409
ENSG00000085978.21_2	ATG16L1	chr2:234118697-234204320	+	protein_coding	-0.719972	0.607109	1	1	1.80117	2.52114	4.74037	2.48503
ENSG00000085982.13_2	USP40	chr2:234384166-234475428	-	protein_coding	0.181954	1.13442	1	1	2.6904	2.50845	4.69008	5.45494
ENSG00000085998.13_2	POMGNT1	chr1:46654354-46685977	-	protein_coding	-0.528167	0.693435	1	1	2.5632	3.09137	7.52304	4.91017
ENSG00000085999.11_3	RAD54L	chr1:46713360-46744145	+	protein_coding	-0.541657	0.686981	1	1	2.09552	2.63718	5.22114	3.27381
ENSG00000086015.20_2	MAST2	chr1:46252659-46501796	+	protein_coding	-0.315742	0.803438	1	1	3.35262	3.66836	11.7141	9.21501
ENSG00000086061.15_2	DNAJA1	chr9:33025209-33039905	+	protein_coding	0.35744	1.28115	1	1	5.87543	5.51799	44.8227	57.7058
ENSG00000086062.12_2	B4GALT1	chr9:33104080-33167354	-	protein_coding	0.369864	1.29223	1	1	5.51488	5.14502	34.3838	44.7241
ENSG00000086065.13_2	CHMP5	chr9:33264877-33282067	+	protein_coding	0.2234	1.16748	1	1	4.40156	4.17816	17.1031	20.135
ENSG00000086102.18_2	NFX1	chr9:33290509-33371155	+	protein_coding	0.00690755	1.0048	1	1	3.40234	3.39544	9.52272	9.57322
ENSG00000086189.9_2	DIMT1	chr5:61683081-61699766	-	protein_coding	0.25982	1.19733	1	1	3.0453	2.78548	5.89465	7.25516
ENSG00000086200.16_3	IPO11	chr5:61699799-61924409	+	protein_coding	0.322455	1.25046	1	1	2.82117	2.49871	4.6518	6.06734
ENSG00000086232.12_3	EIF2AK1	chr7:6061875-6098861	-	protein_coding	0.0555275	1.03924	1	1	4.14289	4.08736	15.9988	16.6658
ENSG00000086289.11_3	EPDR1	chr7:37723446-37991543	+	protein_coding	-1.62672	0.323823	1	1	1.21795	2.84468	6.18344	1.32616
ENSG00000086475.14_2	SEPHS1	chr10:13359424-13390298	-	protein_coding	-0.939334	0.521473	1	1	2.83427	3.7736	12.6763	6.1318
ENSG00000086504.15_2	MRPL28	chr16:417384-420527	-	protein_coding	-0.00689483	0.995232	1	1	3.38523	3.39213	9.49861	9.44856
ENSG00000086544.2_2	ITPKC	chr19:41223008-41246765	+	protein_coding	0.0130854	1.00911	1	1	2.64238	2.62929	5.18723	5.2436
ENSG00000086589.11_2	RBM22	chr5:150070356-150080669	-	protein_coding	0.201148	1.14961	1	1	3.54145	3.3403	9.12816	10.6435
ENSG00000086598.10_2	TMED2	chr12:124069078-124083124	+	protein_coding	-0.0438178	0.970084	1	1	5.14744	5.19126	35.5364	34.4434
ENSG00000086619.13_2	ERO1B	chr1:236378855-236445285	-	protein_coding	0.0287636	1.02014	1	1	0.770684	0.741921	0.672401	0.706079
ENSG00000086666.18_3	ZFAND6	chr15:80351910-80430735	+	protein_coding	0.368737	1.29122	1	1	2.7619	2.39316	4.25307	5.78288
ENSG00000086712.12_3	TXLNG	chrX:16804550-16862642	+	protein_coding	0.443661	1.36005	1	1	2.86849	2.42483	4.36964	6.30299
ENSG00000086758.15_3	HUWE1	chrX:53559057-53713674	-	protein_coding	0.107812	1.07759	1	1	5.27446	5.16664	34.9182	37.7052
ENSG00000086827.8_3	ZW10	chr11:113603909-113644533	-	protein_coding	-0.102664	0.931312	1	1	3.30869	3.41135	9.63944	8.90864
ENSG00000086848.14_3	ALG9	chr11:111652919-111742305	-	protein_coding	-0.0278308	0.980894	1	1	2.00916	2.03699	3.10389	3.02549
ENSG00000086991.12_2	NOX4	chr11:89057524-89231355	-	protein_coding	0.299093	1.23037	1	1	0.838667	0.539575	0.453544	0.788397
ENSG00000087008.15_2	ACOX3	chr4:8368009-8442450	-	protein_coding	0.211272	1.15771	1	1	2.71839	2.50711	4.68481	5.58136
ENSG00000087053.18_2	MTMR2	chr11:95566046-95658479	-	protein_coding	0.609424	1.52565	1	1	3.93858	3.32915	9.05019	14.3331
ENSG00000087074.7_3	PPP1R15A	chr19:49375649-49379314	+	protein_coding	0.195838	1.14539	1	1	5.82049	5.62465	48.3387	55.5121
ENSG00000087076.8_3	HSD17B14	chr19:49316274-49339935	-	protein_coding	0.128679	1.09329	1	1	3.2704	3.14172	7.82578	8.64916
ENSG00000087077.13_3	TRIP6	chr7:100464760-100471076	+	protein_coding	-0.361804	0.778191	1	1	4.737	5.0988	33.2682	25.6672
ENSG00000087086.14_3	FTL	chr19:49468558-49470135	+	protein_coding	0.696581	1.62066	1	1	10.9552	10.2586	1224.05	1984.4
ENSG00000087087.19_4	SRRT	chr7:100472733-100486285	+	protein_coding	0.183386	1.13555	1	1	4.24845	4.06506	15.7381	18.0069
ENSG00000087088.19_3	BAX	chr19:49458072-49465055	+	protein_coding	0.0658998	1.04674	1	1	4.98171	4.91581	29.186	30.5968
ENSG00000087095.12_2	NLK	chr17:26368763-26523407	+	protein_coding	0.593316	1.50871	1	1	3.01759	2.42427	4.36757	7.09812
ENSG00000087111.20_3	PIGS	chr17:26880401-26898890	-	protein_coding	-1.02685	0.490782	1	1	2.0572	3.08405	7.47991	3.16179
ENSG00000087116.14_3	ADAMTS2	chr5:178537852-178772431	-	protein_coding	-0.149093	0.901817	1	1	4.71718	4.86627	28.1671	25.3034
ENSG00000087152.15_2	ATXN7L3	chr17:42269173-42277481	-	protein_coding	0.246866	1.18663	1	1	3.97524	3.72837	12.2541	14.7277
ENSG00000087157.18_2	PGS1	chr17:76374721-76421195	+	protein_coding	0.312368	1.24174	1	1	2.21588	1.90351	2.74123	3.64566
ENSG00000087191.12_3	PSMC5	chr17:61904512-61909386	+	protein_coding	-0.432976	0.740732	1	1	3.54855	3.98153	14.7964	10.7009
ENSG00000087206.16_3	UIMC1	chr5:176332006-176449634	-	protein_coding	0.237757	1.17916	1	1	2.5011	2.26334	3.80103	4.66117
ENSG00000087245.12_3	MMP2	chr16:55423612-55540603	+	protein_coding	0.0693839	1.04927	1	1	8.09081	8.02143	258.831	271.633
ENSG00000087253.12_3	LPCAT2	chr16:55542910-55620582	+	protein_coding	-0.0529333	0.963974	1	1	2.12769	2.18062	3.5335	3.37017
ENSG00000087263.16_2	OGFOD1	chr16:56485402-56513012	+	protein_coding	0.119886	1.08665	1	1	3.36103	3.24114	8.45543	9.27473
ENSG00000087266.15_3	SH3BP2	chr4:2794750-2842825	+	protein_coding	0.455891	1.37163	1	1	1.58106	1.12517	1.18127	1.99189
ENSG00000087269.15_2	NOP14	chr4:2939660-2965112	-	protein_coding	-0.0579801	0.960608	1	1	3.89863	3.95661	14.526	13.9144
ENSG00000087274.16_3	ADD1	chr4:2845584-2931803	+	protein_coding	0.0770743	1.05488	1	1	4.2173	4.14023	16.6333	17.6009
ENSG00000087299.11_2	L2HGDH	chr14:50704281-50779266	-	protein_coding	-0.1682	0.889953	1	1	0.684755	0.852955	0.806196	0.607429
ENSG00000087301.8_3	TXNDC16	chr14:52897308-53019240	-	protein_coding	-0.0917556	0.93838	1	1	1.47707	1.56882	1.96663	1.78382
ENSG00000087302.8_2	C14orf166	chr14:52456193-52477409	+	protein_coding	0.173719	1.12796	1	1	3.29665	3.12293	7.71155	8.8263
ENSG00000087303.17_3	NID2	chr14:52471521-52535946	-	protein_coding	0.173487	1.12778	1	1	3.4704	3.29691	8.82809	10.0839
ENSG00000087338.4_2	GMCL1	chr2:70056774-70108528	+	protein_coding	0.706578	1.63193	1	1	2.75502	2.04844	3.13658	5.75061
ENSG00000087365.15_3	SF3B2	chr11:65818200-65836779	+	protein_coding	-0.0916216	0.938467	1	1	4.18903	4.28065	18.4359	17.24
ENSG00000087448.9_2	KLHL42	chr12:27932953-27955973	+	protein_coding	-0.346967	0.786236	1	1	2.43484	2.78181	5.87714	4.40705
ENSG00000087460.24_3	GNAS	chr20:57414773-57486247	+	protein_coding	0.206668	1.15402	1	1	5.08511	4.87844	28.4142	32.9445
ENSG00000087470.17_2	DNM1L	chr12:32832134-32898584	+	protein_coding	0.260129	1.19759	1	1	3.12495	2.86482	6.28444	7.72374
ENSG00000087502.17_3	ERGIC2	chr12:29490285-29534122	-	protein_coding	0.242072	1.18269	1	1	3.2814	3.03933	7.22109	8.72301
ENSG00000087510.6_2	TFAP2C	chr20:55204358-55214339	+	protein_coding	0.187848	1.13906	1	1	2.70476	2.51691	4.72354	5.51948
ENSG00000087586.17_2	AURKA	chr20:54944445-54967393	-	protein_coding	-1.02269	0.492197	1	1	3.44069	4.46338	21.0603	9.858
ENSG00000087842.10_2	PIR	chrX:15402921-15511687	-	protein_coding	0.615667	1.53227	1	1	1.62719	1.01152	1.01604	2.08911
ENSG00000087884.14_3	AAMDC	chr11:77532155-77629478	+	protein_coding	-0.312575	0.805203	1	1	2.20783	2.52041	4.73745	3.61981
ENSG00000087903.12_3	RFX2	chr19:5993175-6199583	-	protein_coding	-0.11719	0.921982	1	1	1.02272	1.13991	1.20367	1.03174
ENSG00000087995.15_2	METTL2A	chr17:60501228-60528183	+	protein_coding	0.178989	1.13209	1	1	2.41591	2.23692	3.7139	4.33656
ENSG00000088035.15_2	ALG6	chr1:63833261-63904233	+	protein_coding	-0.183636	0.880481	1	1	1.30374	1.48738	1.80379	1.46869
ENSG00000088038.17_3	CNOT3	chr19:54641444-54659419	+	protein_coding	-0.0279146	0.980837	1	1	3.02195	3.04986	7.28133	7.12264
ENSG00000088179.8_3	PTPN4	chr2:120517207-120741394	+	protein_coding	0.561341	1.47564	1	1	1.86615	1.30481	1.4705	2.64557
ENSG00000088205.12_2	DDX18	chr2:118572226-118589955	+	protein_coding	0.440723	1.35728	1	1	3.66008	3.21936	8.31375	11.6414
ENSG00000088247.17_4	KHSRP	chr19:6413359-6424805	-	protein_coding	0.0737787	1.05247	1	1	5.61751	5.54374	45.6477	48.0953
ENSG00000088256.8_2	GNA11	chr19:3094408-3124002	+	protein_coding	-1.3341	0.396639	1	1	3.29343	4.62753	23.7187	8.80441
ENSG00000088280.18_3	ASAP3	chr1:23755056-23811061	-	protein_coding	-0.0915365	0.938523	1	1	2.52667	2.61821	5.13987	4.76241
ENSG00000088298.12_2	EDEM2	chr20:33703160-33735167	-	protein_coding	-0.220232	0.858428	1	1	3.35102	3.57125	10.8865	9.20366
ENSG00000088305.18_2	DNMT3B	chr20:31350191-31397162	+	protein_coding	-0.250411	0.840657	1	1	1.26887	1.51928	1.86649	1.40973
ENSG00000088325.15_2	TPX2	chr20:30327074-30389608	+	protein_coding	-0.382696	0.767003	1	1	5.4921	5.87479	57.6799	44.0077
ENSG00000088356.5_2	PDRG1	chr20:30532145-30539895	-	protein_coding	0.206403	1.15381	1	1	2.66601	2.45961	4.50067	5.34672
ENSG00000088367.21_3	EPB41L1	chr20:34679426-34820721	+	protein_coding	-0.376165	0.770483	1	1	1.32118	1.69734	2.24303	1.4987
ENSG00000088387.18_3	DOCK9	chr13:99445683-99738879	-	protein_coding	0.292472	1.22474	1	1	1.78915	1.49668	1.82192	2.45611
ENSG00000088448.14_3	ANKRD10	chr13:111530887-111567416	-	protein_coding	0.956975	1.94124	1	1	3.80519	2.84821	6.20107	12.979
ENSG00000088451.10_2	TGDS	chr13:95226305-95248511	-	protein_coding	0.247167	1.18687	1	1	2.09291	1.84574	2.59437	3.26606
ENSG00000088538.12_2	DOCK3	chr3:50712672-51421629	+	protein_coding	-0.15596	0.897535	1	1	0.470402	0.626362	0.543667	0.385495
ENSG00000088543.14_2	C3orf18	chr3:50595456-50608458	-	protein_coding	-0.408762	0.753269	1	1	1.57352	1.98229	2.95119	1.97631
ENSG00000088682.13_3	COQ9	chr16:57481337-57495187	+	protein_coding	-0.427668	0.743463	1	1	1.79679	2.22446	3.67335	2.47446
ENSG00000088766.11_2	CRLS1	chr20:5986736-6020699	+	protein_coding	0.258213	1.196	1	1	2.62458	2.36637	4.15642	5.16706
ENSG00000088808.16_2	PPP1R13B	chr14:104200089-104313927	-	protein_coding	0.0112406	1.00782	1	1	0.685255	0.674014	0.595506	0.607986
ENSG00000088812.17_3	ATRN	chr20:3451687-3631769	+	protein_coding	0.27482	1.20984	1	1	3.92828	3.65346	11.5835	14.224
ENSG00000088826.17_2	SMOX	chr20:4101627-4168394	+	protein_coding	0.278683	1.21309	1	1	2.3659	2.08722	3.24928	4.15475
ENSG00000088832.16_3	FKBP1A	chr20:1349622-1373816	-	protein_coding	-0.0107033	0.992608	1	1	4.78858	4.79928	26.8438	26.638
ENSG00000088833.17_3	NSFL1C	chr20:1422807-1454487	-	protein_coding	-0.0957658	0.935775	1	1	3.30885	3.40462	9.58991	8.90977
ENSG00000088836.12_3	SLC4A11	chr20:3208063-3219836	-	protein_coding	-0.141731	0.906431	1	1	1.12694	1.26867	1.40939	1.18395
ENSG00000088854.12_3	C20orf194	chr20:3229951-3388272	-	protein_coding	-0.405031	0.75522	1	1	2.60617	3.01121	7.06238	5.08887
ENSG00000088876.11_3	ZNF343	chr20:2462463-2505348	-	protein_coding	0.689559	1.61279	1	1	2.3837	1.69414	2.23584	4.21873
ENSG00000088882.7_2	CPXM1	chr20:2774715-2781283	-	protein_coding	-0.0173053	0.988077	1	1	1.26111	1.27841	1.42572	1.3968
ENSG00000088888.17_2	MAVS	chr20:3827446-3856770	+	protein_coding	-0.524031	0.695426	1	1	3.66081	4.18484	17.187	11.6477
ENSG00000088899.14_2	LZTS3	chr20:3143263-3154238	-	protein_coding	0.486418	1.40096	1	1	1.56295	1.07653	1.10896	1.95457
ENSG00000088930.7_2	XRN2	chr20:21283942-21370465	+	protein_coding	0.292105	1.22443	1	1	5.17758	4.88548	28.558	35.1916
ENSG00000088970.15_3	KIZ	chr20:21106624-21227260	+	protein_coding	0.0807114	1.05754	1	1	1.42361	1.3429	1.5366	1.68255
ENSG00000088986.10_3	DYNLL1	chr12:120907653-120936296	+	protein_coding	-0.0238129	0.98363	1	1	4.84446	4.86827	28.2075	27.7294
ENSG00000089006.16_3	SNX5	chr20:17922241-17949623	-	protein_coding	0.0853433	1.06094	1	1	3.44054	3.3552	9.23328	9.8569
ENSG00000089009.15_2	RPL6	chr12:112842994-112856642	-	protein_coding	0.102813	1.07387	1	1	6.14097	6.03815	64.7151	69.5692
ENSG00000089022.13_2	MAPKAPK5	chr12:112279782-112340042	+	protein_coding	0.183823	1.13589	1	1	1.86954	1.68572	2.21701	2.65417
ENSG00000089048.14_2	ESF1	chr20:13694969-13765532	-	protein_coding	0.0638246	1.04523	1	1	3.22193	3.1581	7.92654	8.33031
ENSG00000089050.15_3	RBBP9	chr20:18467184-18477887	-	protein_coding	-0.0428916	0.970707	1	1	2.72345	2.76634	5.80381	5.6045
ENSG00000089053.12_2	ANAPC5	chr12:121746048-121837699	-	protein_coding	-0.173626	0.886611	1	1	2.9182	3.09182	7.52572	6.559
ENSG00000089057.14_2	SLC23A2	chr20:4833002-4990939	-	protein_coding	-0.115436	0.923103	1	1	2.47005	2.58549	5.00219	4.54064
ENSG00000089060.11_2	SLC8B1	chr12:113736564-113797298	-	protein_coding	-0.454225	0.729902	1	1	0.810556	1.26478	1.40291	0.753887
ENSG00000089063.14_2	TMEM230	chr20:5048878-5093749	-	protein_coding	-0.0198451	0.986339	1	1	4.90735	4.92719	29.4252	29.0095
ENSG00000089094.18_3	KDM2B	chr12:121866900-122018920	-	protein_coding	-0.230068	0.852595	1	1	1.86054	2.09061	3.25928	2.63144
ENSG00000089123.15_3	TASP1	chr20:13370039-13619587	-	protein_coding	-0.219812	0.858678	1	1	1.30294	1.52275	1.87338	1.46731
ENSG00000089154.10_2	GCN1	chr12:120565007-120632513	-	protein_coding	-0.311119	0.806016	1	1	4.7138	5.02492	31.5574	25.2418
ENSG00000089157.15_3	RPLP0	chr12:120634489-120639038	-	protein_coding	-0.0582377	0.960437	1	1	5.83346	5.8917	58.3715	56.0226
ENSG00000089159.16_3	PXN	chr12:120648242-120703574	-	protein_coding	-0.318036	0.802161	1	1	4.96867	5.28671	38.0353	30.3126
ENSG00000089163.4_2	SIRT4	chr12:120740119-120751052	+	protein_coding	0.275775	1.21064	1	1	0.903861	0.628086	0.545513	0.871067
ENSG00000089177.18_3	KIF16B	chr20:16252749-16554079	-	protein_coding	0.172509	1.12702	1	1	1.8677	1.69519	2.2382	2.64951
ENSG00000089195.14_2	TRMT6	chr20:5917881-5931204	-	protein_coding	-0.0699349	0.952681	1	1	2.28685	2.35679	4.12229	3.8799
ENSG00000089220.4_2	PEBP1	chr12:118573663-118583389	+	protein_coding	-0.189677	0.876802	1	1	6.73784	6.92752	120.728	105.731
ENSG00000089225.19_2	TBX5	chr12:114791736-114846247	-	protein_coding	-0.671975	0.627647	1	1	2.66875	3.34073	9.13115	5.35878
ENSG00000089234.15_3	BRAP	chr12:112079950-112123790	-	protein_coding	0.0429775	1.03024	1	1	2.74082	2.69784	5.48831	5.68451
ENSG00000089248.6_3	ERP29	chr12:112451120-112461255	+	protein_coding	0.319258	1.24769	1	1	4.96697	4.64772	24.067	30.2758
ENSG00000089280.18_2	FUS	chr16:31191431-31206192	+	protein_coding	0.242878	1.18335	1	1	4.89757	4.65469	24.1885	28.8068
ENSG00000089289.15_2	IGBP1	chrX:69353299-69386174	+	protein_coding	0.295497	1.22731	1	1	4.12909	3.8336	13.257	16.4977
ENSG00000089327.14_3	FXYD5	chr19:35645633-35660786	+	protein_coding	0.0816359	1.05822	1	1	5.16865	5.08701	32.9893	34.9681
ENSG00000089335.20_3	ZNF302	chr19:35168544-35177302	+	protein_coding	-0.838595	0.559188	1	1	1.41037	2.24896	3.75341	1.65805
ENSG00000089351.14_3	GRAMD1A	chr19:35485688-35517375	+	protein_coding	-0.120093	0.920128	1	1	2.48589	2.60598	5.08805	4.60178
ENSG00000089472.16_2	HEPH	chrX:65382391-65488709	+	protein_coding	-0.899502	0.536072	1	1	1.749	2.6485	5.27017	2.36126
ENSG00000089486.16_3	CDIP1	chr16:4560676-4588829	-	protein_coding	-0.340859	0.789571	1	1	1.61568	1.95654	2.88129	2.06455
ENSG00000089597.16_2	GANAB	chr11:62392298-62414198	-	protein_coding	-0.147863	0.902587	1	1	6.24667	6.39454	83.1293	74.9339
ENSG00000089639.10_2	GMIP	chr19:19740285-19754476	-	protein_coding	0.119292	1.0862	1	1	2.11239	1.99309	2.9809	3.32406
ENSG00000089682.16_2	RBM41	chrX:106307650-106362053	-	protein_coding	0.286219	1.21944	1	1	1.85845	1.57224	1.97365	2.62619
ENSG00000089685.14_3	BIRC5	chr17:76210267-76221717	+	protein_coding	-0.60783	0.656183	1	1	2.42915	3.03698	7.20773	4.38577
ENSG00000089693.10_3	MLF2	chr12:6857162-6876641	-	protein_coding	-0.0196059	0.986502	1	1	5.02111	5.04072	31.9161	31.4718
ENSG00000089723.9_2	OTUB2	chr14:94492675-94515276	+	protein_coding	0.051197	1.03612	1	1	0.737493	0.686296	0.609147	0.667277
ENSG00000089737.16_2	DDX24	chr14:94514637-94547591	-	protein_coding	0.0252973	1.01769	1	1	3.10287	3.07757	7.44191	7.59124
ENSG00000089775.11_2	ZBTB25	chr14:64915824-64971931	-	protein_coding	-0.263203	0.833236	1	1	0.94296	1.20616	1.30723	0.922468
ENSG00000089818.17_2	NECAP1	chr12:8229535-8250455	+	protein_coding	0.0256562	1.01794	1	1	1.28581	1.26015	1.39521	1.43819
ENSG00000089876.11_4	DHX32	chr10:127524906-127585005	-	protein_coding	0.315892	1.24478	1	1	3.38446	3.06857	7.38939	9.44295
ENSG00000089902.9_2	RCOR1	chr14:103058998-103196913	+	protein_coding	0.126057	1.09131	1	1	3.52004	3.39398	9.51212	10.472
ENSG00000089916.17_4	GPATCH2L	chr14:76618259-76720685	+	protein_coding	0.169447	1.12463	1	1	1.58454	1.41509	1.66677	1.99912
ENSG00000090006.17_2	LTBP4	chr19:41098789-41135723	+	protein_coding	-0.132074	0.912519	1	1	1.18526	1.31734	1.49206	1.27405
ENSG00000090013.9_2	BLVRB	chr19:40953696-40971747	-	protein_coding	-0.776954	0.583598	1	1	2.84533	3.62228	11.3145	6.18671
ENSG00000090020.10_2	SLC9A1	chr1:27425306-27493472	-	protein_coding	-0.0211292	0.985461	1	1	3.43929	3.46042	10.0076	9.84753
ENSG00000090054.13_2	SPTLC1	chr9:94794281-94877666	-	protein_coding	0.259923	1.19741	1	1	4.43934	4.17942	17.1188	20.6957
ENSG00000090060.17_2	PAPOLA	chr14:96967770-97033448	+	protein_coding	0.330145	1.25714	1	1	3.88111	3.55096	10.7205	13.7343
ENSG00000090061.17_3	CCNK	chr14:99947506-100001381	+	protein_coding	0.379012	1.30045	1	1	3.71566	3.33665	9.10255	12.1379
ENSG00000090097.21_3	PCBP4	chr3:51991470-52008032	-	protein_coding	-1.06238	0.478843	1	1	2.11103	3.17341	8.02174	3.31999
ENSG00000090238.11_3	YPEL3	chr16:30103635-30108236	-	protein_coding	0.668631	1.58956	1	1	2.1986	1.52997	1.88779	3.59033
ENSG00000090263.15_3	MRPS33	chr7:140702410-140715028	-	protein_coding	-0.0580956	0.960531	1	1	1.5777	1.63579	2.10758	1.98493
ENSG00000090266.12_4	NDUFB2	chr7:140390577-140422590	+	protein_coding	-0.113215	0.924526	1	1	3.02245	3.13566	7.78876	7.12544
ENSG00000090273.13_3	NUDC	chr1:27226729-27273353	+	protein_coding	0.00397149	1.00276	1	1	4.57811	4.57414	22.8207	22.8863
ENSG00000090316.15_2	MAEA	chr4:1283639-1333935	+	protein_coding	-0.256013	0.837399	1	1	2.52405	2.78006	5.8688	4.75193
ENSG00000090339.8_2	ICAM1	chr19:10381511-10397291	+	protein_coding	0.342725	1.26815	1	1	1.81474	1.47202	1.77409	2.51796
ENSG00000090372.14_2	STRN4	chr19:47222764-47250251	-	protein_coding	-0.0697887	0.952778	1	1	2.82465	2.89444	6.43554	6.08442
ENSG00000090376.10_3	IRAK3	chr12:66582659-66648402	+	protein_coding	-0.121207	0.919418	1	1	1.5745	1.69571	2.23936	1.97833
ENSG00000090432.6_2	MUL1	chr1:20825941-20834654	-	protein_coding	-0.607288	0.65643	1	1	3.31293	3.92022	14.1393	8.93786
ENSG00000090447.11_2	TFAP4	chr16:4307187-4323076	-	protein_coding	-0.0242667	0.98332	1	1	1.19446	1.21872	1.3274	1.28858
ENSG00000090470.14_3	PDCD7	chr15:65409717-65426174	-	protein_coding	-0.458715	0.727634	1	1	2.81116	3.26988	8.64565	6.0185
ENSG00000090487.10_2	SPG21	chr15:65255362-65282648	-	protein_coding	-0.0158746	0.989057	1	1	3.88211	3.89799	13.9077	13.7446
ENSG00000090520.11_3	DNAJB11	chr3:186285192-186303589	+	protein_coding	0.473108	1.3881	1	1	3.56108	3.08798	7.50302	10.803
ENSG00000090530.9_3	P3H2	chr3:189674517-189840226	-	protein_coding	0.232863	1.17516	1	1	1.49025	1.25739	1.39062	1.80938
ENSG00000090554.12_3	FLT3LG	chr19:49977464-49989488	+	protein_coding	-0.4107	0.752259	1	1	0.601986	1.01269	1.01766	0.517805
ENSG00000090565.15_4	RAB11FIP3	chr16:475619-573011	+	protein_coding	-0.89969	0.536002	1	1	2.41866	3.31834	8.97519	4.34672
ENSG00000090581.9_3	GNPTG	chr16:1401924-1414114	+	protein_coding	0.0208982	1.01459	1	1	3.42342	3.40252	9.57453	9.72882
ENSG00000090612.20_3	ZNF268	chr12:133757995-133791417	+	protein_coding	0.389019	1.3095	1	1	1.18384	0.794817	0.734857	1.2718
ENSG00000090615.14_4	GOLGA3	chr12:133345495-133405444	-	protein_coding	-0.336672	0.791866	1	1	4.93842	5.27509	37.7223	29.6629
ENSG00000090621.13_3	PABPC4	chr1:40026488-40042462	-	protein_coding	-0.0650889	0.955886	1	1	4.37683	4.44192	20.7346	19.7758
ENSG00000090674.15_3	MCOLN1	chr19:7587512-7598895	+	protein_coding	-0.141164	0.906787	1	1	2.75193	2.89309	6.42861	5.73617
ENSG00000090686.15_2	USP48	chr1:22004791-22110099	-	protein_coding	0.454366	1.37018	1	1	3.39871	2.94435	6.69727	9.54664
ENSG00000090776.5_2	EFNB1	chrX:68048840-68061990	+	protein_coding	-0.000223239	0.999845	1	1	2.97651	2.97673	6.872	6.87078
ENSG00000090857.13_2	PDPR	chr16:70147529-70196440	+	protein_coding	-0.152	0.900002	1	1	3.15544	3.30744	8.90006	7.91007
ENSG00000090861.15_3	AARS	chr16:70286198-70323446	-	protein_coding	0.358676	1.28225	1	1	5.33084	4.97216	30.3885	39.2478
ENSG00000090863.11_3	GLG1	chr16:74481325-74641042	-	protein_coding	0.130451	1.09464	1	1	4.58251	4.45206	20.8878	22.9592
ENSG00000090889.11_2	KIF4A	chrX:69509940-69640682	+	protein_coding	-0.881132	0.542941	1	1	3.01312	3.89426	13.8692	7.07311
ENSG00000090905.18_3	TNRC6A	chr16:24621530-24838953	+	protein_coding	0.475908	1.39079	1	1	3.87794	3.40203	9.57092	13.702
ENSG00000090924.14_3	PLEKHG2	chr19:39903225-39919055	+	protein_coding	-0.14657	0.903395	1	1	2.35991	2.50648	4.68232	4.13339
ENSG00000090971.4_2	NAT14	chr19:55996371-55998935	+	protein_coding	-0.258471	0.835973	1	1	1.92077	2.17924	3.52916	2.78626
ENSG00000090975.12_3	PITPNM2	chr12:123468027-123634562	-	protein_coding	0.159426	1.11684	1	1	2.20378	2.04435	3.12487	3.60683
ENSG00000090989.17_2	EXOC1	chr4:56719782-56771200	+	protein_coding	-0.0309096	0.978803	1	1	3.15897	3.18988	8.12535	7.93192
ENSG00000091009.7_3	RBM27	chr5:145583163-145668695	+	protein_coding	0.11894	1.08594	1	1	3.54753	3.42859	9.76736	10.6927
ENSG00000091039.16_3	OSBPL8	chr12:76745577-76953589	-	protein_coding	-0.359984	0.779173	1	1	4.31244	4.67242	24.5	18.8689
ENSG00000091073.19_3	DTX2	chr7:76090993-76135312	+	protein_coding	0.255729	1.19394	1	1	2.27174	2.01601	3.04464	3.82906
ENSG00000091127.13_2	PUS7	chr7:105080108-105162714	-	protein_coding	0.114546	1.08263	1	1	2.44318	2.32863	4.02329	4.43838
ENSG00000091136.13_2	LAMB1	chr7:107564244-107643700	-	protein_coding	0.196547	1.14595	1	1	6.3013	6.10476	67.82	77.8645
ENSG00000091140.13_2	DLD	chr7:107531415-107572175	+	protein_coding	0.275664	1.21055	1	1	3.96435	3.68869	11.8945	14.6095
ENSG00000091157.13_3	WDR7	chr18:54318574-54703837	+	protein_coding	-0.0182956	0.987399	1	1	1.85892	1.87722	2.67366	2.62736
ENSG00000091164.12_3	TXNL1	chr18:54264439-54318831	-	protein_coding	0.452205	1.36813	1	1	2.56208	2.10987	3.31653	4.90557
ENSG00000091317.7_2	CMTM6	chr3:32522804-32544900	-	protein_coding	-0.0495341	0.966248	1	1	4.61367	4.66321	24.3376	23.4824
ENSG00000091409.14_3	ITGA6	chr2:173292082-173371010	+	protein_coding	-0.336547	0.791934	1	1	2.92708	3.26363	8.60397	6.60571
ENSG00000091436.16_2	MAP3K20	chr2:173940163-174132738	+	protein_coding	-0.424175	0.745265	1	1	3.3542	3.77838	12.7216	9.22623
ENSG00000091483.6_2	FH	chr1:241660903-241683061	-	protein_coding	-0.25295	0.839179	1	1	4.51584	4.76879	26.2614	21.8772
ENSG00000091490.10_3	SEL1L3	chr4:25749049-25865382	-	protein_coding	0.387355	1.30799	1	1	2.27614	1.88879	2.70324	3.84381
ENSG00000091527.15_2	CDV3	chr3:133292574-133309105	+	protein_coding	0.294797	1.22671	1	1	4.58162	4.28682	18.5192	22.9444
ENSG00000091542.8_2	ALKBH5	chr17:18086392-18113268	+	protein_coding	-0.100964	0.932409	1	1	5.12815	5.22911	36.5077	33.9725
ENSG00000091592.15_3	NLRP1	chr17:5402747-5522744	-	protein_coding	-0.072746	0.950826	1	1	2.38538	2.45812	4.49501	4.2248
ENSG00000091640.7_2	SPAG7	chr17:4862521-4871167	-	protein_coding	-0.213234	0.862601	1	1	3.25416	3.46739	10.0609	8.54113
ENSG00000091651.8_3	ORC6	chr16:46723555-46732306	+	protein_coding	0.17523	1.12914	1	1	2.12762	1.95238	2.87014	3.36994
ENSG00000091656.15_4	ZFHX4	chr8:77593454-77779521	+	protein_coding	-0.435781	0.739293	1	1	2.49023	2.92602	6.60008	4.61869
ENSG00000091732.15_2	ZC3HC1	chr7:129658126-129691291	-	protein_coding	-0.109264	0.927061	1	1	2.26914	2.3784	4.19962	3.82036
ENSG00000091844.7_2	RGS17	chr6:153325594-153452384	-	protein_coding	0.0194027	1.01354	1	1	0.792179	0.772776	0.708555	0.731688
ENSG00000091947.9_2	TMEM101	chr17:42088556-42101314	-	protein_coding	-0.357877	0.780312	1	1	2.32496	2.68284	5.42117	4.01052
ENSG00000091986.15_3	CCDC80	chr3:112315641-112368377	-	protein_coding	-0.115788	0.922878	1	1	5.21118	5.32697	39.14	36.0444
ENSG00000092010.14_2	PSME1	chr14:24605367-24608176	+	protein_coding	-0.119938	0.920227	1	1	3.89285	4.01278	15.1424	13.8547
ENSG00000092020.10_3	PPP2R3C	chr14:35554673-35591723	-	protein_coding	0.465634	1.38092	1	1	2.29584	1.83021	2.55589	3.91042
ENSG00000092036.18_4	HAUS4	chr14:23415437-23426370	-	protein_coding	-0.284092	0.821258	1	1	1.9086	2.19269	3.57158	2.75445
ENSG00000092054.12_2	MYH7	chr14:23881947-23904927	-	protein_coding	0.00258309	1.00179	1	1	0.671417	0.668833	0.589787	0.592636
ENSG00000092068.19_4	SLC7A8	chr14:23594504-23652883	-	protein_coding	-0.850663	0.55453	1	1	3.29345	4.14411	16.6808	8.80452
ENSG00000092094.10_2	OSGEP	chr14:20914570-20923264	-	protein_coding	0.0287214	1.02011	1	1	2.19254	2.16382	3.48101	3.57111
ENSG00000092096.16_3	SLC22A17	chr14:23815515-23822121	-	protein_coding	-0.121544	0.919204	1	1	1.48593	1.60748	2.04718	1.80098
ENSG00000092098.16_3	RNF31	chr14:24615892-24629870	+	protein_coding	-0.207928	0.86578	1	1	2.31499	2.52291	4.74742	3.976
ENSG00000092108.20_4	SCFD1	chr14:31091318-31205018	+	protein_coding	0.236432	1.17808	1	1	3.34734	3.11091	7.63928	9.17772
ENSG00000092140.14_3	G2E3	chr14:31028329-31089269	+	protein_coding	0.29431	1.2263	1	1	2.40356	2.10925	3.31467	4.29107
ENSG00000092148.12_3	HECTD1	chr14:31569318-31677010	-	protein_coding	0.0226624	1.01583	1	1	4.35588	4.33322	19.1571	19.4763
ENSG00000092199.17_4	HNRNPC	chr14:21677295-21737653	-	protein_coding	0.430363	1.34757	1	1	5.01143	4.58107	22.9353	31.2546
ENSG00000092201.9_2	SUPT16H	chr14:21819631-21852425	-	protein_coding	-0.210236	0.864396	1	1	4.49182	4.70206	25.0291	21.4995
ENSG00000092203.13_4	TOX4	chr14:21944756-21967319	+	protein_coding	-0.228207	0.853695	1	1	2.33151	2.55972	4.89594	4.03334
ENSG00000092208.16_3	GEMIN2	chr14:39583427-39606177	+	protein_coding	0.22122	1.16572	1	1	1.5018	1.28058	1.42936	1.83195
ENSG00000092330.15_3	TINF2	chr14:24708849-24711880	-	protein_coding	-0.0717353	0.951493	1	1	2.13242	2.20415	3.60804	3.38451
ENSG00000092439.13_4	TRPM7	chr15:50844670-50979012	-	protein_coding	0.434193	1.35116	1	1	4.08407	3.64988	11.5523	15.9601
ENSG00000092445.11_3	TYRO3	chr15:41849873-41875784	+	protein_coding	-0.806752	0.571667	1	1	1.48832	2.29508	3.9078	1.80563
ENSG00000092470.11_2	WDR76	chr15:44119161-44160617	+	protein_coding	-0.788963	0.57876	1	1	2.2044	2.99336	6.96329	3.60883
ENSG00000092529.23_3	CAPN3	chr15:42651698-42704516	+	protein_coding	0.0743397	1.05288	1	1	0.587238	0.512898	0.426914	0.502367
ENSG00000092531.9_2	SNAP23	chr15:42783431-42837554	+	protein_coding	0.79236	1.73191	1	1	2.5639	1.77154	2.41419	4.91306
ENSG00000092607.13_2	TBX15	chr1:119425669-119532179	-	protein_coding	-0.147256	0.902966	1	1	3.66189	3.80915	13.0174	11.6572
ENSG00000092621.12_3	PHGDH	chr1:120191034-120286849	+	protein_coding	0.967509	1.95546	1	1	2.93296	1.96545	2.90535	6.63676
ENSG00000092820.17_2	EZR	chr6:159186773-159240444	-	protein_coding	-0.841408	0.558099	1	1	4.02044	4.86185	28.0778	15.2283
ENSG00000092841.18_4	MYL6	chr12:56551945-56557280	+	protein_coding	-0.117943	0.9215	1	1	5.59197	5.70992	51.3427	47.2338
ENSG00000092847.11_3	AGO1	chr1:36335409-36396129	+	protein_coding	-0.207117	0.866266	1	1	1.8392	2.04632	3.13051	2.57812
ENSG00000092853.13_2	CLSPN	chr1:36185819-36235568	-	protein_coding	-0.650033	0.637266	1	1	3.03819	3.68823	11.8904	7.21461
ENSG00000092871.16_3	RFFL	chr17:33333009-33416338	-	protein_coding	0.00599455	1.00416	1	1	1.64807	1.64207	2.12114	2.13414
ENSG00000092931.11_3	MFSD11	chr17:74731947-74777531	+	protein_coding	-0.152509	0.899685	1	1	1.65715	1.80965	2.50558	2.15392
ENSG00000092964.17_4	DPYSL2	chr8:26371538-26515694	+	protein_coding	-0.789224	0.578655	1	1	4.80996	5.59918	47.4754	27.0505
ENSG00000092969.11_2	TGFB2	chr1:218519577-218617961	+	protein_coding	0.930912	1.90648	1	1	1.26368	0.332765	0.259425	1.40107
ENSG00000092978.10_2	GPATCH2	chr1:217600334-217804424	-	protein_coding	0.0817627	1.05831	1	1	1.91788	1.83612	2.57048	2.77867
ENSG00000093000.18_3	NUP50	chr22:45559722-45583896	+	protein_coding	1.13144	2.19078	1	1	3.18014	2.0487	3.13733	8.06397
ENSG00000093009.9_2	CDC45	chr22:19466982-19508135	+	protein_coding	-0.777871	0.583227	1	1	1.73517	2.51304	4.7082	2.32918
ENSG00000093010.13_3	COMT	chr22:19929130-19957498	+	protein_coding	0.165441	1.12151	1	1	3.17446	3.00902	7.05015	8.02832
ENSG00000093100.13_4	AC016026.1	chr22:18270418-18294263	-	processed_transcript	-0.329472	0.795828	1	1	1.17036	1.49984	1.82811	1.25069
ENSG00000093144.18_3	ECHDC1	chr6:127609855-127664754	-	protein_coding	0.0860318	1.06145	1	1	2.5732	2.48717	4.60675	4.95127
ENSG00000093167.17_3	LRRFIP2	chr3:37094147-37225180	-	protein_coding	0.0826121	1.05893	1	1	3.29717	3.21456	8.28278	8.82984
ENSG00000093183.13_3	SEC22C	chr3:42589461-42642572	-	protein_coding	-0.590865	0.663945	1	1	2.53006	3.12093	7.69946	4.77596
ENSG00000093217.9_2	XYLB	chr3:38388251-38462839	+	protein_coding	-0.540528	0.687519	1	1	1.44224	1.98277	2.95252	1.71743
ENSG00000094631.18_3	HDAC6	chrX:48659784-48683392	+	protein_coding	-0.13563	0.910272	1	1	1.75944	1.89507	2.7194	2.38566
ENSG00000094804.9_2	CDC6	chr17:38443885-38460909	+	protein_coding	-0.213788	0.86227	1	1	2.62224	2.83603	6.14051	5.15705
ENSG00000094841.13_2	UPRT	chrX:74493920-74524435	+	protein_coding	0.850055	1.80257	1	1	1.92071	1.07066	1.10039	2.7861
ENSG00000094880.10_2	CDC23	chr5:137523337-137549032	-	protein_coding	-0.432969	0.740736	1	1	2.41311	2.84607	6.19041	4.3262
ENSG00000094914.12_3	AAAS	chr12:53701240-53718648	-	protein_coding	-0.186704	0.87861	1	1	2.59532	2.78203	5.87818	5.04324
ENSG00000094916.15_4	CBX5	chr12:54624724-54673917	-	protein_coding	0.197224	1.14649	1	1	5.04318	4.84595	27.7593	31.9722
ENSG00000094975.13_2	SUCO	chr1:172501489-172580973	+	protein_coding	0.205613	1.15318	1	1	2.86497	2.65936	5.31753	6.28522
ENSG00000095002.13_3	MSH2	chr2:47630108-47789450	+	protein_coding	-0.247424	0.842399	1	1	3.46703	3.71446	12.1269	10.0581
ENSG00000095015.5_2	MAP3K1	chr5:56111401-56191979	+	protein_coding	0.344807	1.26998	1	1	1.8413	1.49649	1.82156	2.58333
ENSG00000095059.15_2	DHPS	chr19:12786531-12792716	-	protein_coding	0.01055	1.00734	1	1	2.54698	2.53643	4.8015	4.84408
ENSG00000095066.11_4	HOOK2	chr19:12873817-12983554	-	protein_coding	0.0653564	1.04634	1	1	1.26404	1.19868	1.2953	1.40167
ENSG00000095139.13_2	ARCN1	chr11:118443105-118473748	+	protein_coding	0.0507525	1.03581	1	1	5.26623	5.21548	36.1549	37.4852
ENSG00000095209.11_3	TMEM38B	chr9:108456825-108538893	+	protein_coding	-0.297263	0.813795	1	1	1.89429	2.19155	3.56796	2.71739
ENSG00000095261.13_1	PSMD5	chr9:123577774-123605262	-	protein_coding	-0.0279429	0.980818	1	1	3.70189	3.72983	12.2676	12.0131
ENSG00000095303.14_4	PTGS1	chr9:125132809-125157982	+	protein_coding	-0.518003	0.698338	1	1	4.18653	4.70453	25.0739	17.2084
ENSG00000095319.14_3	NUP188	chr9:131709978-131769375	+	protein_coding	-0.781155	0.581901	1	1	3.29721	4.07837	15.8932	8.83015
ENSG00000095321.16_3	CRAT	chr9:131857089-131873468	-	protein_coding	-0.628284	0.646946	1	1	3.24996	3.87825	13.7051	8.51341
ENSG00000095380.10_2	NANS	chr9:100819021-100845357	+	protein_coding	-0.211585	0.863588	1	1	2.97038	3.18196	8.07541	6.83742
ENSG00000095383.19_2	TBC1D2	chr9:100961281-101018003	-	protein_coding	0.206285	1.15371	1	1	3.9668	3.76052	12.5528	14.6361
ENSG00000095397.13_3	WHRN	chr9:117164360-117267730	-	protein_coding	-0.0158556	0.98907	1	1	1.32473	1.34058	1.53254	1.50486
ENSG00000095485.17_3	CWF19L1	chr10:101992055-102027437	-	protein_coding	-0.0421782	0.971188	1	1	2.37126	2.41343	4.32741	4.17392
ENSG00000095564.13_2	BTAF1	chr10:93683526-93790082	+	protein_coding	0.356446	1.28027	1	1	3.78478	3.42833	9.76543	12.7826
ENSG00000095574.11_2	IKZF5	chr10:124750322-124768333	-	protein_coding	0.513159	1.42717	1	1	2.32278	1.80963	2.50551	4.00297
ENSG00000095739.10_2	BAMBI	chr10:28966271-28971868	+	protein_coding	-0.198853	0.871243	1	1	1.30436	1.50321	1.83473	1.46974
ENSG00000095752.6_3	IL11	chr19:55875757-55881831	-	protein_coding	-0.0238811	0.983583	1	1	1.782	1.80588	2.49642	2.43902
ENSG00000095787.21_3	WAC	chr10:28821422-28912041	+	protein_coding	0.529207	1.44314	1	1	3.59142	3.06221	7.35252	11.0538
ENSG00000095794.19_4	CREM	chr10:35415719-35501886	+	protein_coding	0.391889	1.31211	1	1	1.20855	0.816664	0.761329	1.31106
ENSG00000095906.16_3	NUBP2	chr16:1832902-1839192	+	protein_coding	-0.221982	0.857387	1	1	2.03909	2.26107	3.79346	3.10985
ENSG00000095951.16_3	HIVEP1	chr6:12008995-12165232	+	protein_coding	-0.569198	0.673991	1	1	1.62648	2.19568	3.58105	2.08759
ENSG00000096060.14_2	FKBP5	chr6:35541362-35696360	-	protein_coding	-0.344893	0.787366	1	1	0.5502	0.895093	0.85973	0.464289
ENSG00000096063.15_3	SRPK1	chr6:35800743-35889119	-	protein_coding	0.139939	1.10186	1	1	3.51345	3.37351	9.36401	10.4197
ENSG00000096070.19_3	BRPF3	chr6:36164521-36200567	+	protein_coding	-0.0355519	0.975658	1	1	2.27455	2.3101	3.95917	3.83846
ENSG00000096080.11_3	MRPS18A	chr6:43639040-43655528	-	protein_coding	-0.315014	0.803843	1	1	3.20447	3.51949	10.4676	8.21813
ENSG00000096092.5_2	TMEM14A	chr6:52535907-52551386	+	protein_coding	-0.432998	0.740721	1	1	3.28578	3.71878	12.1663	8.75258
ENSG00000096093.15_3	EFHC1	chr6:52226921-52394684	+	protein_coding	-0.0684536	0.95366	1	1	0.51744	0.585894	0.500969	0.431413
ENSG00000096384.19_2	HSP90AB1	chr6:44213903-44221625	+	protein_coding	0.100183	1.07191	1	1	7.7711	7.67092	202.787	217.441
ENSG00000096401.7_2	CDC5L	chr6:44355262-44418163	+	protein_coding	0.235006	1.17691	1	1	3.73139	3.49638	10.2853	12.2819
ENSG00000096433.10_2	ITPR3	chr6:33588142-33664351	+	protein_coding	-0.530215	0.692451	1	1	4.12324	4.65346	24.1669	16.4269
ENSG00000096654.15_2	ZNF184	chr6:27418522-27440897	-	protein_coding	-0.321008	0.80051	1	1	1.8386	2.15961	3.46794	2.57663
ENSG00000096696.13_3	DSP	chr6:7541808-7586950	+	protein_coding	-0.520472	0.697144	1	1	5.31842	5.8389	56.2378	38.903
ENSG00000096717.11_2	SIRT1	chr10:69644427-69678147	+	protein_coding	0.31764	1.24629	1	1	3.21248	2.89484	6.43759	8.2694
ENSG00000096746.17_2	HNRNPH3	chr10:70090931-70102948	+	protein_coding	0.393127	1.31324	1	1	4.57073	4.1776	17.096	22.7644
ENSG00000096872.15_2	IFT74	chr9:26947037-27062928	+	protein_coding	0.036955	1.02595	1	1	1.66025	1.6233	2.08078	2.16072
ENSG00000096968.13_3	JAK2	chr9:4984390-5128183	+	protein_coding	-0.312701	0.805133	1	1	2.02038	2.33308	4.03881	3.05692
ENSG00000097007.17_3	ABL1	chr9:133589333-133763062	+	protein_coding	0.0946693	1.06782	1	1	4.60011	4.50544	21.713	23.2534
ENSG00000097021.19_2	ACOT7	chr1:6324329-6454451	-	protein_coding	-1.64593	0.319539	1	1	1.44628	3.09222	7.52806	1.72505
ENSG00000097033.14_2	SH3GLB1	chr1:87170253-87213867	+	protein_coding	0.779955	1.71708	1	1	4.21924	3.43928	9.84743	17.6259
ENSG00000097046.12_2	CDC7	chr1:91966450-91991321	+	protein_coding	-0.451898	0.73108	1	1	2.26933	2.72122	5.59432	3.82098
ENSG00000097096.8_2	SYDE2	chr1:85622556-85666729	-	protein_coding	0.214044	1.15994	1	1	1.53285	1.31881	1.49459	1.89357
ENSG00000099139.13_3	PCSK5	chr9:78505560-78977255	+	protein_coding	-0.117671	0.921674	1	1	0.49087	0.608541	0.524716	0.405292
ENSG00000099194.5_2	SCD	chr10:102106881-102124591	+	protein_coding	0.1175	1.08485	1	1	6.33738	6.21988	73.5367	79.8614
ENSG00000099203.6_3	TMED1	chr19:10943114-10946994	-	protein_coding	0.0302035	1.02116	1	1	3.53	3.49979	10.3121	10.5514
ENSG00000099204.18_3	ABLIM1	chr10:116190872-116444762	-	protein_coding	-0.296117	0.814441	1	1	0.543102	0.83922	0.789082	0.457102
ENSG00000099219.13_2	ERMP1	chr9:5765076-5833117	-	protein_coding	-0.333767	0.793462	1	1	1.41772	1.75149	2.36706	1.67163
ENSG00000099246.16_2	RAB18	chr10:27793103-27831166	+	protein_coding	0.40256	1.32185	1	1	3.25635	2.85379	6.22896	8.55562
ENSG00000099250.17_3	NRP1	chr10:33466420-33625190	-	protein_coding	-0.120367	0.919954	1	1	4.90885	5.02922	31.6548	29.0409
ENSG00000099256.18_2	PRTFDC1	chr10:25137536-25241533	-	protein_coding	-0.18272	0.88104	1	1	3.2077	3.39042	9.48622	8.23878
ENSG00000099284.13_2	H2AFY2	chr10:71812552-71872036	+	protein_coding	-0.235369	0.849468	1	1	2.51661	2.75198	5.73642	4.72237
ENSG00000099290.15_3	WASHC2A	chr10:51827648-51893266	+	protein_coding	0.190719	1.14133	1	1	3.83474	3.64402	11.5014	13.2682
ENSG00000099308.10_3	MAST3	chr19:18208603-18262502	+	protein_coding	0.0256175	1.01792	1	1	1.60251	1.5769	1.98327	2.03672
ENSG00000099326.8_2	MZF1	chr19:59073298-59084942	-	protein_coding	0.337712	1.26375	1	1	2.0176	1.67989	2.20403	3.04909
ENSG00000099330.8_2	OCEL1	chr19:17337013-17340028	+	protein_coding	-0.0469288	0.967995	1	1	1.11008	1.15701	1.22995	1.15858
ENSG00000099331.13_3	MYO9B	chr19:17186591-17325346	+	protein_coding	-0.525946	0.694503	1	1	4.13867	4.66461	24.3623	16.6142
ENSG00000099337.4_2	KCNK6	chr19:38810484-38822716	+	protein_coding	-0.345118	0.787244	1	1	1.82526	2.17037	3.5014	2.5437
ENSG00000099341.11_3	PSMD8	chr19:38865176-38874464	+	protein_coding	-0.24384	0.844495	1	1	4.72844	4.97228	30.3911	25.5096
ENSG00000099364.16_3	FBXL19	chr16:30934376-30960104	+	protein_coding	0.414922	1.33323	1	1	3.19556	2.78064	5.87156	8.16135
ENSG00000099365.10_2	STX1B	chr16:31000577-31021982	-	protein_coding	0.118015	1.08524	1	1	2.43443	2.31642	3.98094	4.40552
ENSG00000099377.13_3	HSD3B7	chr16:30996528-31000473	+	protein_coding	-0.554386	0.680947	1	1	3.45439	4.00878	15.0977	9.96166
ENSG00000099381.17_2	SETD1A	chr16:30968615-30995985	+	protein_coding	0.104969	1.07547	1	1	3.05314	2.94817	6.71771	7.30017
ENSG00000099385.11_4	BCL7C	chr16:30844947-30906281	-	protein_coding	-0.416635	0.74917	1	1	2.69728	3.11392	7.6573	5.48579
ENSG00000099622.13_3	CIRBP	chr19:1259383-1274879	+	protein_coding	0.183207	1.1354	1	1	2.97212	2.78892	5.9111	6.8469
ENSG00000099624.7_3	ATP5D	chr19:1241745-1244825	+	protein_coding	-0.185455	0.879372	1	1	2.90792	3.09338	7.53493	6.50538
ENSG00000099625.12_3	CBARP	chr19:1228286-1238026	-	protein_coding	-0.542457	0.686601	1	1	1.17363	1.71608	2.28543	1.25578
ENSG00000099783.11_3	HNRNPM	chr19:8509651-8553998	+	protein_coding	0.523212	1.43715	1	1	5.12622	4.60301	23.3022	33.9259
ENSG00000099785.10_2	MARCH2	chr19:8478154-8503901	+	protein_coding	-0.684941	0.622031	1	1	2.08508	2.77002	5.82117	3.24298
ENSG00000099795.6_2	NDUFB7	chr19:14676890-14682874	-	protein_coding	-0.260441	0.834832	1	1	5.66914	5.92958	59.9513	49.8841
ENSG00000099797.13_3	TECR	chr19:14627897-14676792	+	protein_coding	0.167486	1.1231	1	1	2.85998	2.6925	5.46432	6.26007
ENSG00000099800.7_3	TIMM13	chr19:2425622-2427892	-	protein_coding	0.178866	1.13199	1	1	4.46525	4.28638	18.5132	21.0888
ENSG00000099804.8_2	CDC34	chr19:531712-542092	+	protein_coding	0.661617	1.58185	1	1	3.60893	2.94731	6.7131	11.201
ENSG00000099810.18_3	MTAP	chr9:21802542-21937650	+	protein_coding	-0.0536775	0.963477	1	1	1.31027	1.36394	1.57388	1.47987
ENSG00000099814.15_2	CEP170B	chr14:105331617-105363107	+	protein_coding	-0.622817	0.649402	1	1	3.11883	3.74164	12.3766	7.68681
ENSG00000099817.11_2	POLR2E	chr19:1086578-1095379	-	protein_coding	-0.224345	0.855984	1	1	3.55898	3.78333	12.7688	10.7858
ENSG00000099821.13_2	POLRMT	chr19:617224-633604	-	protein_coding	-0.230077	0.852589	1	1	2.82156	3.05164	7.29153	6.06927
ENSG00000099822.2_2	HCN2	chr19:589893-617159	+	protein_coding	-0.284326	0.821125	1	1	0.722713	1.00704	1.00978	0.650283
ENSG00000099860.8_3	GADD45B	chr19:2476120-2478257	+	protein_coding	0.38599	1.30676	1	1	3.51268	3.12669	7.73426	10.4135
ENSG00000099875.14_3	MKNK2	chr19:2037464-2051243	-	protein_coding	0.932914	1.90913	1	1	3.76696	2.83404	6.1307	12.6134
ENSG00000099889.13_2	ARVCF	chr22:19957419-20004331	-	protein_coding	-0.134781	0.910808	1	1	0.760769	0.89555	0.860319	0.694393
ENSG00000099899.14_4	TRMT2A	chr22:20099389-20104915	-	protein_coding	0.224728	1.16856	1	1	2.31772	2.09299	3.26633	3.98545
ENSG00000099901.16_3	RANBP1	chr22:20103461-20114880	+	protein_coding	-0.333812	0.793437	1	1	3.67332	4.00713	15.0792	11.7579
ENSG00000099904.15_2	ZDHHC8	chr22:20116979-20135530	+	protein_coding	-0.64323	0.640278	1	1	3.17565	3.81888	13.1123	8.03576
ENSG00000099910.16_3	KLHL22	chr22:20795806-20850170	-	protein_coding	-0.565291	0.675819	1	1	1.58299	2.14828	3.433	1.99591
ENSG00000099917.17_3	MED15	chr22:20850200-20941919	+	protein_coding	-0.0673956	0.954359	1	1	3.39716	3.46456	10.0392	9.53532
ENSG00000099940.11_3	SNAP29	chr22:21213271-21245506	+	protein_coding	-0.188222	0.877687	1	1	3.01643	3.20465	8.21928	7.09164
ENSG00000099942.12_2	CRKL	chr22:21271714-21308037	+	protein_coding	0.213827	1.15976	1	1	4.29746	4.08363	15.9549	18.6636
ENSG00000099949.18_3	LZTR1	chr22:21333751-21353327	+	protein_coding	-0.652552	0.636154	1	1	2.45331	3.10586	7.6091	4.47671
ENSG00000099956.18_4	SMARCB1	chr22:24129150-24176703	+	protein_coding	-0.229099	0.853168	1	1	3.77222	4.00132	15.0146	12.6631
ENSG00000099968.17_2	BCL2L13	chr22:18111621-18213621	+	protein_coding	-0.074734	0.949517	1	1	3.10284	3.17757	8.04785	7.59109
ENSG00000099974.7_3	DDTL	chr22:24309089-24314721	+	protein_coding	-0.0947109	0.93646	1	1	2.20803	2.30274	3.93394	3.62044
ENSG00000099977.13_3	DDT	chr22:24313554-24322660	-	protein_coding	-0.102732	0.931268	1	1	3.09656	3.19929	8.18508	7.55377
ENSG00000099991.17_4	CABIN1	chr22:24407642-24574596	+	protein_coding	-0.199798	0.870672	1	1	3.11441	3.31421	8.94666	7.66028
ENSG00000099992.15_3	TBC1D10A	chr22:30687979-30723035	-	protein_coding	-0.15148	0.900327	1	1	1.52673	1.67821	2.20031	1.88133
ENSG00000099995.18_3	SF3A1	chr22:30727977-30752936	-	protein_coding	-0.409522	0.752873	1	1	3.66818	4.0777	15.8853	11.7125
ENSG00000099999.14_4	RNF215	chr22:30764800-30817760	-	protein_coding	-0.347527	0.78593	1	1	0.879518	1.22705	1.34087	0.839761
ENSG00000100003.17_3	SEC14L2	chr22:30792846-30821305	+	protein_coding	-0.11058	0.926216	1	1	1.47951	1.59009	2.01068	1.78854
ENSG00000100014.19_4	SPECC1L	chr22:24666785-24813708	+	protein_coding	-0.802348	0.573415	1	1	2.28611	3.08845	7.50584	3.87738
ENSG00000100023.18_3	PPIL2	chr22:22020298-22054304	+	protein_coding	-0.209126	0.865061	1	1	2.11232	2.32144	3.99832	3.32385
ENSG00000100028.11_3	SNRPD3	chr22:24951471-25005947	+	protein_coding	0.150767	1.11016	1	1	4.49555	4.34478	19.3193	21.5577
ENSG00000100029.17_2	PES1	chr22:30972612-31003070	-	protein_coding	-0.283499	0.821596	1	1	3.41364	3.69714	11.9703	9.65631
ENSG00000100030.14_2	MAPK1	chr22:22108789-22221970	-	protein_coding	0.105687	1.07601	1	1	4.47368	4.36799	19.6489	21.2184
ENSG00000100034.13_3	PPM1F	chr22:22273793-22307209	-	protein_coding	-0.417974	0.748475	1	1	2.8021	3.22008	8.31836	5.97456
ENSG00000100036.12_3	SLC35E4	chr22:31031639-31065003	+	protein_coding	-0.537822	0.68881	1	1	1.31313	1.85095	2.60737	1.48479
ENSG00000100038.19_3	TOP3B	chr22:22311397-22337213	-	protein_coding	0.0913094	1.06534	1	1	1.83463	1.74332	2.34806	2.56681
ENSG00000100056.11_3	ESS2	chr22:19117792-19132197	-	protein_coding	-0.230974	0.852059	1	1	1.79299	2.02396	3.067	2.46532
ENSG00000100065.14_3	CARD10	chr22:37886400-37915549	-	protein_coding	0.159476	1.11688	1	1	0.935425	0.77595	0.712317	0.912454
ENSG00000100068.11_3	LRP5L	chr22:25747385-25801344	-	protein_coding	-0.164829	0.892034	1	1	0.765878	0.930707	0.90621	0.700405
ENSG00000100075.9_2	SLC25A1	chr22:19163088-19166343	-	protein_coding	-0.54043	0.687566	1	1	4.40569	4.94612	29.8269	20.1955
ENSG00000100083.18_3	GGA1	chr22:38004482-38029571	+	protein_coding	0.372585	1.29467	1	1	2.20738	1.8348	2.56721	3.61837
ENSG00000100084.14_3	HIRA	chr22:19318221-19434973	-	protein_coding	0.150047	1.10961	1	1	3.73231	3.58226	10.9776	12.2904
ENSG00000100092.20_3	SH3BP1	chr22:38030661-38062939	+	protein_coding	0.158317	1.11598	1	1	1.28	1.12168	1.176	1.42838
ENSG00000100097.11_2	LGALS1	chr22:38071615-38075813	+	protein_coding	-0.514722	0.699928	1	1	8.11897	8.63369	396.191	277.005
ENSG00000100099.20_2	HPS4	chr22:26839389-26879803	-	protein_coding	-0.0550291	0.962575	1	1	1.74667	1.8017	2.48632	2.35584
ENSG00000100100.12_3	PIK3IP1	chr22:31677579-31688520	-	protein_coding	0.162708	1.11939	1	1	1.93678	1.77407	2.42017	2.82849
ENSG00000100101.15_4	Z83844.1	chr22:38082421-38122510	+	protein_coding	0.59541	1.5109	1	1	0.725451	0.130041	0.094325	0.653418
ENSG00000100104.13_3	SRRD	chr22:26879843-26890624	+	protein_coding	-0.0835613	0.943725	1	1	2.04484	2.1284	3.37233	3.12627
ENSG00000100105.17_3	PATZ1	chr22:31721790-31742218	-	protein_coding	-0.268792	0.830014	1	1	1.86936	2.13815	3.40197	2.6537
ENSG00000100106.19_4	TRIOBP	chr22:38093011-38172563	+	protein_coding	-1.00496	0.498283	1	1	2.64481	3.64977	11.5513	5.25412
ENSG00000100109.16_3	TFIP11	chr22:26887191-26908471	-	protein_coding	-0.293165	0.81611	1	1	2.3245	2.61766	5.13755	4.00892
ENSG00000100116.16_3	GCAT	chr22:38203912-38213183	+	protein_coding	-0.265765	0.831758	1	1	2.1915	2.45727	4.49176	3.56781
ENSG00000100124.14_3	ANKRD54	chr22:38226862-38245334	-	protein_coding	-0.356149	0.781247	1	1	1.97767	2.33381	4.04137	2.93855
ENSG00000100129.17_4	EIF3L	chr22:38244875-38285414	+	protein_coding	0.0654706	1.04643	1	1	5.08526	5.01979	31.4421	32.9482
ENSG00000100138.13_2	SNU13	chr22:42069934-42086508	-	protein_coding	0.820898	1.7665	1	1	3.91207	3.09117	7.52188	14.0539
ENSG00000100139.13_3	MICALL1	chr22:38301664-38338829	+	protein_coding	-0.409586	0.752839	1	1	3.18783	3.59742	11.104	8.1124
ENSG00000100142.14_3	POLR2F	chr22:38348614-38437922	+	protein_coding	-0.0519843	0.964609	1	1	1.6928	1.74478	2.35144	2.23283
ENSG00000100147.13_2	CCDC134	chr22:42196683-42222303	+	protein_coding	-0.410652	0.752283	1	1	2.01112	2.42177	4.3583	3.03096
ENSG00000100150.16_3	DEPDC5	chr22:32149937-32303020	+	protein_coding	-0.17728	0.884369	1	1	1.48198	1.65926	2.15854	1.79332
ENSG00000100151.15_2	PICK1	chr22:38452318-38471708	+	protein_coding	-0.0125543	0.991336	1	1	1.30643	1.31899	1.49491	1.4733
ENSG00000100154.14_2	TTC28	chr22:28374002-29075853	-	protein_coding	-0.305157	0.809354	1	1	2.69347	2.99863	6.99238	5.46867
ENSG00000100162.14_2	CENPM	chr22:42334725-42343168	-	protein_coding	-0.409555	0.752856	1	1	2.22437	2.63393	5.20713	3.67308
ENSG00000100196.10_2	KDELR3	chr22:38864067-38879452	+	protein_coding	-0.35921	0.779592	1	1	5.4215	5.78071	53.9752	41.8582
ENSG00000100201.20_2	DDX17	chr22:38879445-38903665	-	protein_coding	-0.170097	0.888783	1	1	5.41256	5.58266	46.9234	41.5935
ENSG00000100206.9_2	DMC1	chr22:38914954-38966291	-	protein_coding	-0.445838	0.734158	1	1	0.554212	1.00005	1.00007	0.468366
ENSG00000100207.18_4	TCF20	chr22:42556019-42739622	-	protein_coding	-0.082995	0.944096	1	1	1.63	1.71299	2.27841	2.09513
ENSG00000100209.9_2	HSCB	chr22:29138019-29153503	+	protein_coding	-0.240281	0.84658	1	1	1.73833	1.97861	2.94113	2.33648
ENSG00000100211.10_2	CBY1	chr22:39052641-39069859	+	protein_coding	-0.0337681	0.976866	1	1	2.55065	2.58442	4.99774	4.85898
ENSG00000100216.5_2	TOMM22	chr22:39077953-39081426	+	protein_coding	-0.15785	0.89636	1	1	4.58839	4.74624	25.8386	23.0571
ENSG00000100219.16_4	XBP1	chr22:29190543-29196585	-	protein_coding	0.720563	1.64782	1	1	5.10673	4.38616	19.9106	33.457
ENSG00000100220.11_2	RTCB	chr22:32783569-32808242	-	protein_coding	-0.050812	0.965393	1	1	4.37238	4.4232	20.4543	19.7118
ENSG00000100221.10_3	JOSD1	chr22:39081548-39097561	-	protein_coding	-0.310388	0.806425	1	1	3.52864	3.83903	13.3107	10.5405
ENSG00000100225.17_2	FBXO7	chr22:32870663-32894816	+	protein_coding	-0.244571	0.844067	1	1	3.01877	3.26334	8.60201	7.10474
ENSG00000100226.15_3	GTPBP1	chr22:39101728-39134304	+	protein_coding	0.174231	1.12836	1	1	2.53693	2.3627	4.14333	4.80354
ENSG00000100227.17_2	POLDIP3	chr22:42979727-43010968	-	protein_coding	0.219328	1.16419	1	1	3.14316	2.92383	6.58858	7.83456
ENSG00000100228.12_2	RAB36	chr22:23487513-23506537	+	protein_coding	-0.65662	0.634363	1	1	0.383252	1.03987	1.05604	0.304279
ENSG00000100234.11_2	TIMP3	chr22:33197687-33259030	+	protein_coding	-0.639658	0.641865	1	1	7.0288	7.66846	202.44	129.581
ENSG00000100239.15_3	PPP6R2	chr22:50781733-50883519	+	protein_coding	-0.308001	0.80776	1	1	3.13678	3.44478	9.88884	7.79557
ENSG00000100241.20_3	SBF1	chr22:50883429-50913453	-	protein_coding	-0.560839	0.677908	1	1	3.2766	3.83744	13.295	8.69068
ENSG00000100242.15_3	SUN2	chr22:39130730-39190148	-	protein_coding	0.071268	1.05064	1	1	4.45635	4.38508	19.895	20.9531
ENSG00000100243.20_3	CYB5R3	chr22:43013846-43045574	-	protein_coding	-0.448783	0.732661	1	1	4.8012	5.24998	37.0541	26.8808
ENSG00000100246.12_3	DNAL4	chr22:39174513-39190203	-	protein_coding	-0.094772	0.93642	1	1	1.43865	1.53342	1.89472	1.71067
ENSG00000100258.17_3	LMF2	chr22:50941378-50946120	-	protein_coding	-0.608307	0.655966	1	1	4.39716	5.00547	31.1215	20.0706
ENSG00000100263.13_3	RHBDD3	chr22:29655841-29664198	-	protein_coding	-0.244386	0.844175	1	1	2.11777	2.36215	4.14137	3.34022
ENSG00000100266.18_3	PACSIN2	chr22:43231418-43411151	-	protein_coding	-0.403923	0.755801	1	1	3.76435	4.16828	16.9794	12.5889
ENSG00000100271.16_2	TTLL1	chr22:43435650-43485434	-	protein_coding	0.105529	1.07589	1	1	2.23285	2.12732	3.36904	3.7006
ENSG00000100280.16_2	AP1B1	chr22:29723669-29819168	-	protein_coding	-0.250558	0.840571	1	1	3.66593	3.91649	14.1001	11.6927
ENSG00000100281.13_3	HMGXB4	chr22:35653445-35691800	+	protein_coding	-0.10164	0.931973	1	1	2.74049	2.84213	6.17077	5.68296
ENSG00000100284.20_3	TOM1	chr22:35695268-35743987	+	protein_coding	0.230092	1.17291	1	1	3.10195	2.87186	6.32009	7.5858
ENSG00000100288.19_3	CHKB	chr22:51017378-51039884	-	protein_coding	-0.0394454	0.973029	1	1	1.94807	1.98751	2.96553	2.85857
ENSG00000100292.16_2	HMOX1	chr22:35776354-35790207	+	protein_coding	-0.458991	0.727495	1	1	5.16516	5.62415	48.3218	34.8813
ENSG00000100294.12_2	MCAT	chr22:43528212-43539400	-	protein_coding	-0.244591	0.844055	1	1	1.75004	1.99463	2.98514	2.36368
ENSG00000100296.13_3	THOC5	chr22:29901868-29951205	-	protein_coding	0.297404	1.22893	1	1	2.94249	2.64509	5.25535	6.68739
ENSG00000100297.15_3	MCM5	chr22:35796056-35821423	+	protein_coding	-0.957957	0.514785	1	1	2.53151	3.48946	10.2314	4.78176
ENSG00000100299.17_2	ARSA	chr22:51061182-51066601	-	protein_coding	-0.306025	0.808868	1	1	2.80337	3.1094	7.63022	5.9807
ENSG00000100300.17_2	TSPO	chr22:43547520-43559248	+	protein_coding	-0.337971	0.791153	1	1	5.64679	5.98476	62.3275	49.1018
ENSG00000100302.6_2	RASD2	chr22:35936915-35950048	+	protein_coding	-1.5598	0.339197	1	1	0.575094	2.1349	3.39206	0.489775
ENSG00000100304.12_2	TTLL12	chr22:43562628-43583139	-	protein_coding	-0.989026	0.503818	1	1	2.72905	3.71808	12.1599	5.6302
ENSG00000100307.12_3	CBX7	chr22:39516172-39548679	-	protein_coding	-0.639139	0.642096	1	1	0.874143	1.51328	1.85459	0.832919
ENSG00000100316.15_2	RPL3	chr22:39708887-39716394	-	protein_coding	0.119451	1.08632	1	1	6.37124	6.25179	75.2039	81.7819
ENSG00000100319.12_2	ZMAT5	chr22:30126945-30163000	-	protein_coding	-0.141554	0.906542	1	1	2.03894	2.1805	3.53309	3.10944
ENSG00000100320.22_3	RBFOX2	chr22:36134783-36424473	-	protein_coding	-0.107702	0.928065	1	1	4.46034	4.56804	22.7201	21.0138
ENSG00000100321.14_3	SYNGR1	chr22:39745930-39781593	+	protein_coding	-0.0323891	0.9778	1	1	1.12393	1.15632	1.22888	1.1794
ENSG00000100324.13_2	TAB1	chr22:39795746-39833065	+	protein_coding	-0.340302	0.789876	1	1	2.49389	2.83419	6.13141	4.63293
ENSG00000100325.14_3	ASCC2	chr22:30184597-30234293	-	protein_coding	-0.210181	0.864428	1	1	2.66135	2.87154	6.31844	5.32627
ENSG00000100330.15_3	MTMR3	chr22:30279144-30426855	+	protein_coding	0.509962	1.42401	1	1	2.77637	2.26641	3.81125	5.85128
ENSG00000100335.13_3	MIEF1	chr22:39895437-39914137	+	protein_coding	0.926352	1.90046	1	1	3.26691	2.34055	4.06497	8.6258
ENSG00000100342.20_2	APOL1	chr22:36649056-36663576	+	protein_coding	0.012187	1.00848	1	1	0.68896	0.676773	0.59856	0.612121
ENSG00000100344.10_3	PNPLA3	chr22:44319619-44360368	+	protein_coding	0.503835	1.41798	1	1	2.33631	1.83248	2.56148	4.0501
ENSG00000100345.20_2	MYH9	chr22:36677327-36784063	-	protein_coding	-0.410313	0.75246	1	1	7.33228	7.7426	213.168	160.153
ENSG00000100347.14_3	SAMM50	chr22:44351301-44406411	+	protein_coding	-0.0238532	0.983602	1	1	2.99505	3.0189	7.10549	6.97258
ENSG00000100348.9_2	TXN2	chr22:36863083-36878077	-	protein_coding	0.107407	1.07729	1	1	4.20525	4.09784	16.1227	17.4462
ENSG00000100350.14_3	FOXRED2	chr22:36883237-36903148	-	protein_coding	-0.542142	0.68675	1	1	2.67405	3.21619	8.2933	5.38217
ENSG00000100353.17_2	EIF3D	chr22:36906897-36925483	-	protein_coding	-0.0211597	0.98544	1	1	4.57917	4.60033	23.2571	22.9039
ENSG00000100354.20_4	TNRC6B	chr22:40440821-40731812	+	protein_coding	0.49273	1.40711	1	1	3.06807	2.57534	4.9601	7.38649
ENSG00000100359.20_3	SGSM3	chr22:40766595-40806293	+	protein_coding	-0.217595	0.859998	1	1	2.44232	2.65991	5.31994	4.43514
ENSG00000100360.14_3	IFT27	chr22:37154246-37172300	-	protein_coding	0.0322714	1.02262	1	1	1.7066	1.67433	2.19171	2.26391
ENSG00000100364.18_3	KIAA0930	chr22:45586219-45636650	-	protein_coding	-0.098146	0.934233	1	1	2.6098	2.70794	5.53389	5.10417
ENSG00000100372.14_3	SLC25A17	chr22:41165634-41215403	-	protein_coding	-0.176033	0.885133	1	1	2.00459	2.18062	3.53349	3.01275
ENSG00000100376.11_2	FAM118A	chr22:45704849-45737836	+	protein_coding	0.298563	1.22992	1	1	2.49368	2.19512	3.57926	4.63212
ENSG00000100379.17_3	KCTD17	chr22:37447776-37459430	+	protein_coding	-0.956614	0.515265	1	1	2.27449	3.2311	8.38985	3.83826
ENSG00000100380.13_3	ST13	chr22:41220539-41253026	-	protein_coding	0.197661	1.14684	1	1	5.6302	5.43254	42.1875	48.5291
ENSG00000100387.8_2	RBX1	chr22:41347351-41369313	+	protein_coding	-0.157234	0.896743	1	1	3.6488	3.80603	12.9872	11.5429
ENSG00000100393.12_3	EP300	chr22:41487790-41576083	+	protein_coding	0.279876	1.21409	1	1	4.24751	3.96763	14.6451	17.9945
ENSG00000100395.14_2	L3MBTL2	chr22:41601209-41627275	+	protein_coding	-0.284288	0.821147	1	1	2.21075	2.49504	4.63745	3.62917
ENSG00000100401.19_3	RANGAP1	chr22:41641615-41682255	-	protein_coding	-0.0558394	0.962035	1	1	4.81991	4.87575	28.3594	27.2447
ENSG00000100403.11_2	ZC3H7B	chr22:41697526-41756151	+	protein_coding	-0.36791	0.774904	1	1	4.08035	4.44826	20.8304	15.9164
ENSG00000100410.7_2	PHF5A	chr22:41855721-41864729	-	protein_coding	-0.119692	0.920384	1	1	4.06384	4.18353	17.1706	15.7239
ENSG00000100412.15_2	ACO2	chr22:41865129-41924993	+	protein_coding	-0.0750049	0.949339	1	1	4.38046	4.45546	20.9395	19.828
ENSG00000100413.16_2	POLR3H	chr22:41921808-41940610	-	protein_coding	0.0329438	1.0231	1	1	2.97106	2.93811	6.66408	6.8411
ENSG00000100416.12_2	TRMU	chr22:46726772-46753237	+	protein_coding	0.0323972	1.02271	1	1	2.14622	2.11382	3.32836	3.42665
ENSG00000100417.11_2	PMM1	chr22:41972898-41985894	-	protein_coding	-0.241315	0.845974	1	1	2.49243	2.73375	5.65181	4.62726
ENSG00000100418.7_2	DESI1	chr22:41994032-42017100	-	protein_coding	-0.54409	0.685824	1	1	2.87861	3.4227	9.7235	6.35443
ENSG00000100422.13_2	CERK	chr22:47080308-47134158	-	protein_coding	-0.512673	0.700923	1	1	3.8663	4.37897	19.8067	13.5839
ENSG00000100425.18_2	BRD1	chr22:50166931-50221160	-	protein_coding	0.0607747	1.04303	1	1	2.80039	2.73961	5.6789	5.96627
ENSG00000100426.6_3	ZBED4	chr22:50247490-50283726	+	protein_coding	0.0376166	1.02642	1	1	2.77073	2.73312	5.6489	5.82454
ENSG00000100429.17_3	HDAC10	chr22:50683612-50689834	-	protein_coding	-0.219369	0.858941	1	1	1.18915	1.40852	1.65464	1.28018
ENSG00000100439.10_2	ABHD4	chr14:23067146-23082121	+	protein_coding	0.648732	1.56779	1	1	3.44189	2.79316	5.93147	9.86708
ENSG00000100441.9_2	KHNYN	chr14:24898492-24911040	+	protein_coding	0.0519357	1.03665	1	1	3.05204	3.0001	7.00056	7.29382
ENSG00000100442.10_2	FKBP3	chr14:45584803-45604522	-	protein_coding	0.11147	1.08033	1	1	4.22122	4.10975	16.2646	17.6515
ENSG00000100445.17_3	SDR39U1	chr14:24908972-24912111	-	protein_coding	0.0753859	1.05364	1	1	2.05465	1.97927	2.94292	3.15443
ENSG00000100461.17_3	RBM23	chr14:23362415-23388393	-	protein_coding	-0.0077649	0.994632	1	1	1.60884	1.6166	2.06652	2.05006
ENSG00000100462.15_3	PRMT5	chr14:23389720-23398794	-	protein_coding	0.026735	1.0187	1	1	3.82446	3.79772	12.9068	13.167
ENSG00000100478.14_4	AP4S1	chr14:31494312-31565656	+	protein_coding	-0.0884896	0.940507	1	1	0.617939	0.706428	0.631759	0.534681
ENSG00000100479.12_2	POLE2	chr14:50110273-50155140	-	protein_coding	-0.0685038	0.953626	1	1	1.64093	1.70943	2.27032	2.11867
ENSG00000100483.13_3	VCPKMT	chr14:50575350-50583318	-	protein_coding	0.25973	1.19725	1	1	1.6234	1.36367	1.5734	2.08101
ENSG00000100485.11_2	SOS2	chr14:50583838-50698276	-	protein_coding	0.527557	1.44149	1	1	3.24369	2.71613	5.5711	8.47215
ENSG00000100490.9_2	CDKL1	chr14:50796122-50883179	-	protein_coding	-0.717334	0.60822	1	1	0.900162	1.6175	2.06842	0.866276
ENSG00000100503.23_3	NIN	chr14:51186481-51297839	-	protein_coding	-0.757727	0.591427	1	1	3.13847	3.8962	13.8892	7.8059
ENSG00000100504.16_2	PYGL	chr14:51324609-51411454	-	protein_coding	-0.273457	0.827335	1	1	2.54695	2.8204	6.0636	4.84396
ENSG00000100519.11_3	PSMC6	chr14:53173890-53195305	+	protein_coding	0.0897746	1.0642	1	1	2.84848	2.75871	5.7679	6.20242
ENSG00000100522.8_2	GNPNAT1	chr14:53241912-53258386	-	protein_coding	0.0562467	1.03976	1	1	3.15603	3.09978	7.57287	7.91371
ENSG00000100523.14_3	DDHD1	chr14:53503463-53620000	-	protein_coding	0.212472	1.15867	1	1	1.48773	1.27525	1.42041	1.80446
ENSG00000100526.19_3	CDKN3	chr14:54863567-54886936	+	protein_coding	-0.0461724	0.968502	1	1	2.92201	2.96818	6.82549	6.57901
ENSG00000100528.11_2	CNIH1	chr14:54890278-54908149	-	protein_coding	0.486706	1.40124	1	1	3.84069	3.35399	9.22471	13.3273
ENSG00000100532.11_2	CGRRF1	chr14:54976530-55006027	+	protein_coding	-0.231241	0.851902	1	1	1.01869	1.24993	1.3783	1.02608
ENSG00000100554.11_3	ATP6V1D	chr14:67761088-67826982	-	protein_coding	0.526408	1.44034	1	1	3.47527	2.94887	6.72142	10.1214
ENSG00000100558.8_2	PLEK2	chr14:67853700-67878917	-	protein_coding	0.0195336	1.01363	1	1	2.77547	2.75594	5.75491	5.84699
ENSG00000100564.8_3	PIGH	chr14:68048672-68067004	-	protein_coding	-0.31919	0.80152	1	1	0.814807	1.134	1.19466	0.759063
ENSG00000100567.12_3	PSMA3	chr14:58711549-58738730	+	protein_coding	0.579644	1.49448	1	1	3.93011	3.35047	9.19981	14.2434
ENSG00000100568.10_3	VTI1B	chr14:68113792-68141548	-	protein_coding	0.133581	1.09701	1	1	3.69949	3.56591	10.8426	11.9915
ENSG00000100575.13_2	TIMM9	chr14:58875212-58894332	-	protein_coding	-0.141312	0.906694	1	1	2.73157	2.87288	6.32525	5.64177
ENSG00000100577.18_2	GSTZ1	chr14:77787227-77797940	+	protein_coding	0.000944578	1.00065	1	1	0.959986	0.959041	0.944017	0.945291
ENSG00000100578.14_4	KIAA0586	chr14:58894103-59018007	+	protein_coding	-0.194853	0.873662	1	1	2.22548	2.42034	4.35296	3.67668
ENSG00000100580.7_2	TMED8	chr14:77801364-77843452	-	protein_coding	-0.479268	0.717341	1	1	1.66675	2.14602	3.42604	2.17498
ENSG00000100591.7_3	AHSA1	chr14:77924213-77935817	+	protein_coding	-0.0328599	0.977481	1	1	4.25388	4.28674	18.5181	18.0786
ENSG00000100592.15_2	DAAM1	chr14:59655364-59838123	+	protein_coding	0.803632	1.74549	1	1	2.3317	1.52807	1.884	4.03398
ENSG00000100596.6_3	SPTLC2	chr14:77972340-78083116	-	protein_coding	-0.129085	0.914411	1	1	3.50163	3.63072	11.3867	10.3265
ENSG00000100599.15_4	RIN3	chr14:92980118-93155339	+	protein_coding	-0.471197	0.721366	1	1	1.76946	2.24066	3.72614	2.40927
ENSG00000100600.14_3	LGMN	chr14:93170152-93215047	-	protein_coding	0.164653	1.1209	1	1	3.65719	3.49253	10.2553	11.616
ENSG00000100601.9_3	ALKBH1	chr14:78138747-78174363	-	protein_coding	0.0883255	1.06314	1	1	2.24477	2.15644	3.45814	3.73961
ENSG00000100603.13_2	SNW1	chr14:78183942-78227550	-	protein_coding	0.107122	1.07708	1	1	4.28474	4.17762	17.0962	18.4911
ENSG00000100605.16_3	ITPK1	chr14:93403259-93582665	-	protein_coding	-0.637272	0.642927	1	1	2.19648	2.83375	6.12926	3.5836
ENSG00000100612.13_2	DHRS7	chr14:60610838-60636574	-	protein_coding	-0.0510295	0.965247	1	1	3.0235	3.07453	7.42414	7.13138
ENSG00000100614.17_3	PPM1A	chr14:60712470-60765805	+	protein_coding	0.518967	1.43293	1	1	2.78954	2.27057	3.82515	5.9141
ENSG00000100625.8_3	SIX4	chr14:61176246-61191066	-	protein_coding	0.878762	1.8388	1	1	2.90307	2.02431	3.06798	6.48019
ENSG00000100629.16_3	CEP128	chr14:80943326-81425861	-	protein_coding	-0.382681	0.767011	1	1	1.50752	1.8902	2.70687	1.84321
ENSG00000100632.10_2	ERH	chr14:69846840-69865344	-	protein_coding	0.104868	1.0754	1	1	5.57628	5.47141	43.3668	46.7118
ENSG00000100644.16_3	HIF1A	chr14:62162231-62214977	+	protein_coding	0.269561	1.20544	1	1	6.42596	6.1564	70.328	84.9816
ENSG00000100647.7_2	SUSD6	chr14:70078313-70181859	+	protein_coding	-0.381048	0.76788	1	1	2.52361	2.90466	6.4884	4.75019
ENSG00000100650.15_3	SRSF5	chr14:70193617-70238722	+	protein_coding	0.366732	1.28943	1	1	3.75144	3.38471	9.44477	12.4678
ENSG00000100664.10_3	EIF5	chr14:103799881-103811362	+	protein_coding	0.214694	1.16046	1	1	3.20759	2.9929	6.96072	8.23808
ENSG00000100697.14_2	DICER1	chr14:95552565-95624347	-	protein_coding	0.650227	1.56942	1	1	3.62116	2.97093	6.84044	11.3049
ENSG00000100711.13_2	ZFYVE21	chr14:104182067-104200005	+	protein_coding	-0.316759	0.802871	1	1	1.9415	2.25826	3.78413	2.84104
ENSG00000100714.15_3	MTHFD1	chr14:64854749-64930175	+	protein_coding	-0.39832	0.758741	1	1	3.44852	3.84684	13.3884	9.91709
ENSG00000100722.18_2	ZC3H14	chr14:89029253-89093940	+	protein_coding	0.236158	1.17785	1	1	2.09315	1.85699	2.62251	3.26678
ENSG00000100726.14_2	TELO2	chr16:1543345-1560458	+	protein_coding	-0.555851	0.680256	1	1	2.70457	3.26042	8.58263	5.51864
ENSG00000100731.15_3	PCNX1	chr14:71374122-71582099	+	protein_coding	0.149606	1.10927	1	1	3.28004	3.13043	7.75696	8.7138
ENSG00000100739.10_3	BDKRB1	chr14:96722161-96735304	+	protein_coding	-0.539706	0.687911	1	1	2.39939	2.93909	6.66929	4.27579
ENSG00000100744.14_2	GSKIP	chr14:96829789-96853625	+	protein_coding	-0.239418	0.847087	1	1	1.51313	1.75255	2.36953	1.85428
ENSG00000100749.7_3	VRK1	chr14:97263641-97398059	+	protein_coding	-0.0784227	0.947093	1	1	2.88039	2.95881	6.77483	6.36348
ENSG00000100764.13_3	PSMC1	chr14:90722839-90741773	+	protein_coding	0.0321643	1.02255	1	1	3.58216	3.55	10.7127	10.9767
ENSG00000100796.17_2	PPP4R3A	chr14:91923955-91976898	-	protein_coding	0.365139	1.28801	1	1	3.78514	3.42	9.70341	12.7861
ENSG00000100802.14_3	C14orf93	chr14:23455117-23479375	-	protein_coding	-0.0938278	0.937033	1	1	0.752254	0.846082	0.797612	0.684422
ENSG00000100804.18_3	PSMB5	chr14:23485752-23504439	-	protein_coding	0.0672365	1.04771	1	1	4.29163	4.22439	17.6925	18.5843
ENSG00000100811.12_3	YY1	chr14:100704635-100749129	+	protein_coding	0.355996	1.27987	1	1	3.82202	3.46603	10.0504	13.1431
ENSG00000100813.14_3	ACIN1	chr14:23527773-23564823	-	protein_coding	-0.0356955	0.975561	1	1	3.95329	3.98899	14.8783	14.4903
ENSG00000100814.17_2	CCNB1IP1	chr14:20779527-20801471	-	protein_coding	0.239746	1.18078	1	1	2.20922	1.96948	2.91626	3.62426
ENSG00000100815.12_4	TRIP11	chr14:92432335-92507240	-	protein_coding	0.423057	1.34077	1	1	3.72016	3.2971	8.8294	12.1789
ENSG00000100823.11_3	APEX1	chr14:20923350-20925931	+	protein_coding	-0.244545	0.844082	1	1	3.27401	3.51856	10.4602	8.67332
ENSG00000100836.10_3	PABPN1	chr14:23790498-23795394	+	protein_coding	0.167076	1.12278	1	1	4.54572	4.37865	19.8019	22.356
ENSG00000100842.12_2	EFS	chr14:23825611-23834961	-	protein_coding	-0.873225	0.545925	1	1	2.04421	2.91744	6.55502	3.12447
ENSG00000100852.12_3	ARHGAP5	chr14:32545320-32628934	+	protein_coding	0.108081	1.07779	1	1	3.49455	3.38647	9.45752	10.2711
ENSG00000100865.14_2	CINP	chr14:102807439-102829253	-	protein_coding	-0.475163	0.719385	1	1	1.70919	2.18435	3.54523	2.26977
ENSG00000100883.11_3	SRP54	chr14:35451163-35498773	+	protein_coding	0.245478	1.18549	1	1	3.8482	3.60272	11.1486	13.402
ENSG00000100888.12_3	CHD8	chr14:21853353-21924285	-	protein_coding	0.326891	1.25431	1	1	3.91705	3.59016	11.0433	14.106
ENSG00000100889.11_2	PCK2	chr14:24563262-24579807	+	protein_coding	0.403605	1.32281	1	1	2.39579	1.99218	2.97838	4.26264
ENSG00000100890.15_3	KIAA0391	chr14:35591052-35746820	+	protein_coding	0.298446	1.22982	1	1	2.21422	1.91577	2.77315	3.6403
ENSG00000100897.17_3	DCAF11	chr14:24583404-24594451	+	protein_coding	-0.695369	0.617551	1	1	1.82605	2.52142	4.74147	2.54565
ENSG00000100902.10_3	PSMA6	chr14:35747839-35786699	+	protein_coding	-0.108422	0.927602	1	1	2.83987	2.9483	6.71837	6.15957
ENSG00000100906.10_2	NFKBIA	chr14:35870717-35873955	-	protein_coding	0.151676	1.11086	1	1	3.44951	3.29783	8.83435	9.92458
ENSG00000100908.13_2	EMC9	chr14:24608168-24610797	-	protein_coding	-0.187963	0.877844	1	1	1.82354	2.0115	3.03202	2.53949
ENSG00000100911.15_3	PSME2	chr14:24612571-24616779	-	protein_coding	0.0953933	1.06836	1	1	3.19952	3.10412	7.59872	8.1865
ENSG00000100916.13_3	BRMS1L	chr14:36295524-36401531	+	protein_coding	1.03831	2.05381	1	1	2.38876	1.35045	1.54992	4.23706
ENSG00000100918.12_3	REC8	chr14:24641062-24649463	+	protein_coding	0.516495	1.43048	1	1	1.35648	0.839987	0.790034	1.5606
ENSG00000100926.14_3	TM9SF1	chr14:24658349-24664893	-	protein_coding	-0.368702	0.774479	1	1	2.92303	3.29174	8.79291	6.5844
ENSG00000100934.14_3	SEC23A	chr14:39501123-39578850	-	protein_coding	0.201841	1.15017	1	1	5.05629	4.85445	27.929	32.2732
ENSG00000100938.17_2	GMPR2	chr14:24701628-24708448	+	protein_coding	-0.228418	0.85357	1	1	2.4579	2.68632	5.43668	4.49416
ENSG00000100941.8_2	PNN	chr14:39644387-39652422	+	protein_coding	0.281799	1.21571	1	1	4.42905	4.14725	16.7193	20.5416
ENSG00000100949.14_2	RABGGTA	chr14:24734744-24740945	-	protein_coding	-0.211336	0.863737	1	1	1.89788	2.10921	3.31456	2.72664
ENSG00000100968.13_2	NFATC4	chr14:24834879-24848810	+	protein_coding	-0.00180628	0.998749	1	1	2.63004	2.63185	5.1982	5.19044
ENSG00000100979.14_3	PLTP	chr20:44527260-44540794	-	protein_coding	-0.249865	0.840975	1	1	2.24032	2.49018	4.61849	3.72501
ENSG00000100982.11_2	PCIF1	chr20:44563267-44576662	+	protein_coding	-0.188321	0.877627	1	1	2.99939	3.18771	8.11163	6.99661
ENSG00000100983.9_2	GSS	chr20:33516233-33543620	-	protein_coding	-0.385115	0.765718	1	1	4.21778	4.60289	23.3001	17.607
ENSG00000100991.11_2	TRPC4AP	chr20:33590207-33680674	-	protein_coding	0.147087	1.10733	1	1	5.24864	5.10155	33.3337	37.0188
ENSG00000100994.11_3	PYGB	chr20:25228705-25278650	+	protein_coding	-0.361982	0.778095	1	1	4.89233	5.25431	37.1685	28.6987
ENSG00000100997.18_3	ABHD12	chr20:25275379-25371619	-	protein_coding	-0.197094	0.872306	1	1	4.12249	4.31959	18.9676	16.4178
ENSG00000101000.5_3	PROCR	chr20:33759876-33804043	+	protein_coding	-0.118594	0.921085	1	1	3.24102	3.35961	9.26466	8.45462
ENSG00000101003.9_2	GINS1	chr20:25388363-25433264	+	protein_coding	-0.110741	0.926112	1	1	2.55771	2.66845	5.35747	4.88773
ENSG00000101004.14_3	NINL	chr20:25433341-25566153	-	protein_coding	0.167553	1.12315	1	1	1.98448	1.81692	2.52329	2.95719
ENSG00000101019.21_3	UQCC1	chr20:33890369-33999944	-	protein_coding	-0.0268584	0.981555	1	1	2.45122	2.47808	4.57154	4.46877
ENSG00000101040.19_3	ZMYND8	chr20:45837859-45985633	-	protein_coding	0.254393	1.19283	1	1	3.11246	2.85807	6.25043	7.64856
ENSG00000101052.12_2	IFT52	chr20:42219571-42275936	+	protein_coding	-0.179786	0.882834	1	1	2.96377	3.14356	7.83703	6.80162
ENSG00000101057.15_2	MYBL2	chr20:42295659-42345136	+	protein_coding	-0.0988639	0.933768	1	1	3.77913	3.87799	13.7025	12.7287
ENSG00000101079.20_2	NDRG3	chr20:35280169-35374481	-	protein_coding	0.0577339	1.04083	1	1	3.10966	3.05192	7.29316	7.63177
ENSG00000101084.17_3	C20orf24	chr20:35234137-35240960	+	protein_coding	0.17921	1.13226	1	1	4.64938	4.47017	21.1643	24.0958
ENSG00000101096.19_2	NFATC2	chr20:50003494-50179370	-	protein_coding	0.325564	1.25315	1	1	0.618543	0.292979	0.225168	0.535324
ENSG00000101104.12_2	PABPC1L	chr20:43538703-43587676	+	protein_coding	-0.398272	0.758766	1	1	1.58577	1.98404	2.956	2.00168
ENSG00000101109.11_2	STK4	chr20:43595115-43708600	+	protein_coding	1.2241	2.3361	1	1	3.15696	1.93286	2.81811	7.91948
ENSG00000101126.15_3	ADNP	chr20:49505456-49547777	-	protein_coding	0.271083	1.20671	1	1	2.9752	2.70412	5.51658	6.86365
ENSG00000101132.9_2	PFDN4	chr20:52824386-52844591	+	protein_coding	0.327123	1.25451	1	1	2.8897	2.56258	4.90764	6.41119
ENSG00000101134.11_2	DOK5	chr20:53092136-53267710	+	protein_coding	-0.726006	0.604575	1	1	2.61472	3.34073	9.13115	5.12504
ENSG00000101138.11_3	CSTF1	chr20:54967427-54981425	+	protein_coding	-0.244534	0.844088	1	1	2.4702	2.71473	5.56471	4.54119
ENSG00000101146.12_3	RAE1	chr20:55926066-55954267	+	protein_coding	0.175398	1.12928	1	1	2.39012	2.21472	3.64193	4.24202
ENSG00000101150.17_3	TPD52L2	chr20:62496581-62522898	+	protein_coding	-0.317012	0.802731	1	1	4.10922	4.42623	20.4995	16.2583
ENSG00000101152.10_2	DNAJC5	chr20:62526535-62567384	+	protein_coding	0.0314763	1.02206	1	1	4.38667	4.35519	19.4665	19.9179
ENSG00000101158.13_3	NELFCD	chr20:57556263-57570188	+	protein_coding	-0.0538046	0.963392	1	1	3.1408	3.19461	8.15529	7.82014
ENSG00000101160.13_2	CTSZ	chr20:57570240-57582302	-	protein_coding	0.13845	1.10072	1	1	6.61625	6.4778	88.1275	97.1045
ENSG00000101161.7_2	PRPF6	chr20:62612488-62664453	+	protein_coding	0.00539289	1.00375	1	1	4.86581	4.86041	28.0489	28.1577
ENSG00000101166.15_2	PRELID3B	chr20:57608200-57617964	-	protein_coding	0.00403174	1.0028	1	1	3.35273	3.3487	9.18728	9.21579
ENSG00000101181.17_3	MTG2	chr20:60758085-60778624	+	protein_coding	0.174084	1.12825	1	1	1.96406	1.78997	2.45809	2.90158
ENSG00000101182.14_3	PSMA7	chr20:60711791-60718496	-	protein_coding	-0.0842453	0.943278	1	1	5.93104	6.01528	63.6817	60.0128
ENSG00000101189.6_2	MRGBP	chr20:61427805-61433090	+	protein_coding	-0.177558	0.884198	1	1	2.8848	3.06236	7.35335	6.38602
ENSG00000101190.12_2	TCFL5	chr20:61472467-61493115	-	protein_coding	-0.178297	0.883746	1	1	2.36882	2.54712	4.84465	4.16518
ENSG00000101191.16_3	DIDO1	chr20:61509090-61569304	-	protein_coding	0.038014	1.0267	1	1	3.45923	3.42122	9.71247	9.99848
ENSG00000101193.7_2	GID8	chr20:61569471-61579827	+	protein_coding	0.153173	1.11201	1	1	3.61196	3.45879	9.99509	11.2267
ENSG00000101194.17_2	SLC17A9	chr20:61583999-61600937	+	protein_coding	-0.790744	0.578046	1	1	2.62819	3.41893	9.69551	5.1825
ENSG00000101199.12_3	ARFGAP1	chr20:61904137-61921145	+	protein_coding	-0.129222	0.914324	1	1	2.991	3.12022	7.69523	6.95026
ENSG00000101216.10_2	GMEB2	chr20:62218955-62258394	-	protein_coding	0.358437	1.28204	1	1	2.83153	2.4731	4.55235	6.11831
ENSG00000101220.17_2	C20orf27	chr20:3734155-3749034	-	protein_coding	-0.775366	0.58424	1	1	3.42132	4.19669	17.3371	9.71325
ENSG00000101224.17_3	CDC25B	chr20:3767419-3786768	+	protein_coding	0.108181	1.07787	1	1	4.95348	4.8453	27.7462	29.9847
ENSG00000101230.5_2	ISM1	chr20:13202418-13281298	+	protein_coding	-0.466986	0.723475	1	1	0.231048	0.698034	0.622292	0.173687
ENSG00000101236.16_2	RNF24	chr20:3907956-3996229	-	protein_coding	0.0630613	1.04468	1	1	2.74189	2.67883	5.40335	5.68945
ENSG00000101246.19_2	ARFRP1	chr20:62329995-62339377	-	protein_coding	-0.151598	0.900253	1	1	1.71907	1.87067	2.65703	2.29225
ENSG00000101247.17_3	NDUFAF5	chr20:13765596-13802228	+	protein_coding	-0.0264541	0.981831	1	1	1.03776	1.06421	1.09103	1.05303
ENSG00000101255.10_3	TRIB3	chr20:343479-378203	+	protein_coding	0.999222	1.99892	1	1	3.15208	2.15285	3.44707	7.88934
ENSG00000101265.15_2	RASSF2	chr20:4760669-4804291	-	protein_coding	-0.720425	0.606919	1	1	0.410485	1.13091	1.18997	0.329133
ENSG00000101266.17_3	CSNK2A1	chr20:454235-524465	-	protein_coding	0.260811	1.19815	1	1	4.18175	3.92094	14.1467	17.1481
ENSG00000101290.13_3	CDS2	chr20:5107432-5178533	+	protein_coding	0.278277	1.21275	1	1	3.16698	2.88871	6.40607	7.98167
ENSG00000101294.16_3	HM13	chr20:30102231-30165726	+	protein_coding	-0.119527	0.92049	1	1	3.5213	3.64082	11.4737	10.482
ENSG00000101298.13_3	SNPH	chr20:1246960-1289972	+	protein_coding	-0.690552	0.619617	1	1	2.0547	2.74525	5.70506	3.15457
ENSG00000101307.15_3	SIRPB1	chr20:1544167-1600707	-	protein_coding	-0.128776	0.914607	1	1	0.51296	0.641736	0.560206	0.426975
ENSG00000101310.14_3	SEC23B	chr20:18488137-18542059	+	protein_coding	-0.0680866	0.953902	1	1	3.51489	3.58297	10.9835	10.4311
ENSG00000101311.15_2	FERMT1	chr20:6055492-6104191	-	protein_coding	-0.60786	0.656169	1	1	0.462937	1.0708	1.10059	0.378345
ENSG00000101333.16_2	PLCB4	chr20:9049410-9461889	+	protein_coding	0.266783	1.20312	1	1	2.0481	1.78132	2.4374	3.13561
ENSG00000101335.9_2	MYL9	chr20:35169887-35179850	+	protein_coding	-1.74451	0.298436	1	1	5.21202	6.95652	123.2	36.0658
ENSG00000101337.15_3	TM9SF4	chr20:30697309-30755061	+	protein_coding	-0.289044	0.818444	1	1	3.09653	3.38557	9.45103	7.55359
ENSG00000101343.14_2	CRNKL1	chr20:20015012-20036690	-	protein_coding	0.0628919	1.04456	1	1	3.06323	3.00033	7.00185	7.35839
ENSG00000101346.13_3	POFUT1	chr20:30795683-30826470	+	protein_coding	-1.44783	0.366573	1	1	2.94238	4.39021	19.9693	6.68677
ENSG00000101347.8_2	SAMHD1	chr20:35518632-35580246	-	protein_coding	0.8675	1.8245	1	1	3.68461	2.81711	6.04747	11.8581
ENSG00000101350.7_2	KIF3B	chr20:30865467-30922814	+	protein_coding	-0.602597	0.658567	1	1	3.5062	4.1088	16.2532	10.3624
ENSG00000101361.16_3	NOP56	chr20:2632791-2639039	+	protein_coding	-0.116677	0.922309	1	1	3.30949	3.42617	9.74928	8.91416
ENSG00000101363.12_2	MANBAL	chr20:35918041-35945663	+	protein_coding	0.0411131	1.02891	1	1	4.19446	4.15334	16.7943	17.3087
ENSG00000101365.20_3	IDH3B	chr20:2639041-2644865	-	protein_coding	-0.0870275	0.941461	1	1	3.54756	3.63459	11.4199	10.6929
ENSG00000101367.8_2	MAPRE1	chr20:31407699-31438211	+	protein_coding	0.216309	1.16176	1	1	6.00211	5.78581	54.1697	63.0938
ENSG00000101384.11_2	JAG1	chr20:10618332-10654755	-	protein_coding	-0.407032	0.754173	1	1	0.71236	1.11939	1.17255	0.638483
ENSG00000101391.20_3	CDK5RAP1	chr20:31946645-31989367	-	protein_coding	0.245112	1.18518	1	1	2.25802	2.0129	3.03594	3.78333
ENSG00000101400.5_2	SNTA1	chr20:31995761-32031698	-	protein_coding	-0.88579	0.541191	1	1	2.78966	3.67545	11.7768	5.91468
ENSG00000101407.12_2	TTI1	chr20:36611409-36661870	-	protein_coding	0.0842546	1.06014	1	1	2.19975	2.11549	3.33338	3.59399
ENSG00000101412.12_2	E2F1	chr20:32263489-32274210	-	protein_coding	-1.09907	0.466818	1	1	2.42593	3.525	10.5114	4.37375
ENSG00000101413.11_2	RPRD1B	chr20:36661948-36756182	+	protein_coding	0.214288	1.16013	1	1	1.94436	1.73007	2.31744	2.84867
ENSG00000101417.11_2	PXMP4	chr20:32290560-32308125	-	protein_coding	-0.175788	0.885284	1	1	1.58387	1.75966	2.38619	1.99774
ENSG00000101421.3_2	CHMP4B	chr20:32399110-32442172	+	protein_coding	0.00825841	1.00574	1	1	5.45791	5.44965	42.7028	42.9537
ENSG00000101439.8_3	CST3	chr20:23607343-23619110	-	protein_coding	-0.236074	0.849053	1	1	4.37678	4.61285	23.4685	19.775
ENSG00000101442.9_2	ACTR5	chr20:37377085-37401163	+	protein_coding	-0.252381	0.83951	1	1	1.56463	1.81701	2.52351	1.95802
ENSG00000101444.12_3	AHCY	chr20:32868074-32899608	-	protein_coding	0.0293513	1.02055	1	1	4.32627	4.29692	18.6563	19.0602
ENSG00000101447.14_2	FAM83D	chr20:37554955-37581749	+	protein_coding	-0.347533	0.785927	1	1	3.65482	4.00235	15.0261	11.5954
ENSG00000101452.14_3	DHX35	chr20:37590942-37668366	+	protein_coding	0.20146	1.14986	1	1	1.85828	1.65682	2.1532	2.62574
ENSG00000101457.12_3	DNTTIP1	chr20:44420576-44440066	+	protein_coding	-0.259132	0.835591	1	1	3.18127	3.4404	9.85586	8.07105
ENSG00000101460.12_2	MAP1LC3A	chr20:33134658-33148149	+	protein_coding	-0.0924968	0.937898	1	1	1.706	1.79849	2.47857	2.26254
ENSG00000101463.5_2	SYNDIG1	chr20:24449835-24647252	+	protein_coding	-0.573964	0.671768	1	1	0.613847	1.18781	1.27807	0.530335
ENSG00000101464.10_3	PIGU	chr20:33148346-33286594	-	protein_coding	-0.323825	0.798949	1	1	2.42658	2.75041	5.72907	4.37619
ENSG00000101470.9_2	TNNC2	chr20:44451853-44462384	-	protein_coding	0.537239	1.45119	1	1	0.840368	0.303129	0.233817	0.790507
ENSG00000101473.16_2	ACOT8	chr20:44470360-44486045	-	protein_coding	0.0302584	1.02119	1	1	1.54364	1.51338	1.85478	1.91529
ENSG00000101474.11_3	APMAP	chr20:24943561-24973615	-	protein_coding	0.124167	1.08988	1	1	5.43806	5.3139	38.7779	42.3531
ENSG00000101493.10_3	ZNF516	chr18:74070145-74207146	-	protein_coding	0.11138	1.08026	1	1	2.95164	2.84026	6.16151	6.7363
ENSG00000101542.9_2	CDH20	chr18:59000815-59223006	+	protein_coding	-0.521195	0.696795	1	1	0.326167	0.847361	0.799207	0.253678
ENSG00000101544.8_2	ADNP2	chr18:77866915-77905406	+	protein_coding	0.217995	1.16312	1	1	2.97464	2.75664	5.75822	6.86059
ENSG00000101546.12_3	RBFA	chr18:77794358-77806397	+	protein_coding	-0.548965	0.68351	1	1	2.10899	2.65795	5.31136	3.31388
ENSG00000101557.14_3	USP14	chr18:158383-214629	+	protein_coding	0.128662	1.09328	1	1	4.30115	4.17249	17.0321	18.7141
ENSG00000101558.13_2	VAPA	chr18:9913999-9960018	+	protein_coding	0.528325	1.44225	1	1	3.49249	2.96417	6.80375	10.255
ENSG00000101574.14_3	METTL4	chr18:2537524-2571508	-	protein_coding	0.419214	1.3372	1	1	1.55828	1.13907	1.20239	1.94503
ENSG00000101577.9_3	LPIN2	chr18:2916992-3013313	-	protein_coding	0.253888	1.19242	1	1	3.55605	3.30216	8.86393	10.7619
ENSG00000101596.14_3	SMCHD1	chr18:2655737-2805015	+	protein_coding	0.103501	1.07438	1	1	3.07922	2.97572	6.86647	7.45156
ENSG00000101608.12_3	MYL12A	chr18:3247479-3256234	+	protein_coding	0.158751	1.11632	1	1	6.01261	5.85386	56.8347	63.562
ENSG00000101624.10_3	CEP76	chr18:12661832-12702776	-	protein_coding	0.218145	1.16324	1	1	1.25357	1.03543	1.04972	1.38431
ENSG00000101638.13_3	ST8SIA5	chr18:44247784-44339220	-	protein_coding	-0.173057	0.886961	1	1	0.837291	1.01035	1.0144	0.786692
ENSG00000101639.18_3	CEP192	chr18:12991361-13125051	+	protein_coding	0.016875	1.01177	1	1	3.0831	3.06623	7.3758	7.47435
ENSG00000101654.17_3	RNMT	chr18:13726659-13764557	+	protein_coding	0.533731	1.44767	1	1	2.17653	1.6428	2.12272	3.52066
ENSG00000101665.8_2	SMAD7	chr18:46446223-46477081	-	protein_coding	0.182092	1.13453	1	1	4.37633	4.19423	17.3059	19.7685
ENSG00000101680.14_2	LAMA1	chr18:6941743-7117813	-	protein_coding	0.542052	1.45604	1	1	2.73177	2.18972	3.56216	5.6427
ENSG00000101745.16_3	ANKRD12	chr18:9136226-9285983	+	protein_coding	0.0614817	1.04354	1	1	1.9774	1.91592	2.77355	2.93784
ENSG00000101751.10_3	POLI	chr18:51795774-51847636	+	protein_coding	-0.148273	0.90233	1	1	1.32404	1.47231	1.77466	1.50366
ENSG00000101752.11_2	MIB1	chr18:19284918-19450918	+	protein_coding	0.0190964	1.01332	1	1	3.50824	3.48914	10.2289	10.3785
ENSG00000101773.18_3	RBBP8	chr18:20378224-20606451	+	protein_coding	-0.482278	0.715847	1	1	2.37084	2.85312	6.22561	4.17243
ENSG00000101782.14_3	RIOK3	chr18:21032787-21066567	+	protein_coding	0.213513	1.15951	1	1	2.68216	2.46865	4.53526	5.41818
ENSG00000101811.13_2	CSTF2	chrX:100075348-100095921	+	protein_coding	0.085189	1.06083	1	1	3.08516	2.99997	6.99984	7.48644
ENSG00000101825.7_2	MXRA5	chrX:3226606-3264682	-	protein_coding	-0.302318	0.810948	1	1	4.77946	5.08178	32.8663	26.4639
ENSG00000101843.18_2	PSMD10	chrX:107327437-107334848	-	protein_coding	0.0676285	1.04799	1	1	3.18073	3.1131	7.65238	8.06763
ENSG00000101844.17_3	ATG4A	chrX:107334898-107397901	+	protein_coding	-0.0859124	0.942188	1	1	1.66038	1.74629	2.35494	2.16099
ENSG00000101846.6_2	STS	chrX:7137497-7272851	+	protein_coding	-0.353084	0.782908	1	1	2.98634	3.33942	9.12201	6.9246
ENSG00000101849.15_4	TBL1X	chrX:9431335-9687783	+	protein_coding	-0.330679	0.795162	1	1	2.59298	2.92366	6.58766	5.03342
ENSG00000101856.9_2	PGRMC1	chrX:118370208-118378429	+	protein_coding	0.262269	1.19936	1	1	6.47496	6.21269	73.1661	87.9521
ENSG00000101868.10_2	POLA1	chrX:24712036-25015103	+	protein_coding	-0.478167	0.717889	1	1	2.38665	2.86481	6.28441	4.2294
ENSG00000101871.14_3	MID1	chrX:10413350-10851773	-	protein_coding	0.0697455	1.04953	1	1	2.02948	1.95974	2.88991	3.08259
ENSG00000101882.9_2	NKAP	chrX:119054635-119077735	-	protein_coding	-0.0509931	0.965272	1	1	1.17785	1.22884	1.34378	1.26239
ENSG00000101888.11_2	NXT2	chrX:108779010-108787919	+	protein_coding	0.256796	1.19482	1	1	1.76149	1.50469	1.83764	2.39047
ENSG00000101901.11_3	ALG13	chrX:110909039-111003877	+	protein_coding	0.550517	1.46461	1	1	2.55349	2.00297	3.00825	4.87053
ENSG00000101911.12_3	PRPS2	chrX:12809474-12842341	+	protein_coding	-1.04361	0.485112	1	1	1.95845	3.00206	7.01141	2.88643
ENSG00000101928.12_2	MOSPD1	chrX:134021656-134049297	-	protein_coding	0.584993	1.50003	1	1	3.46864	2.88365	6.38015	10.0705
ENSG00000101935.9_3	AMMECR1	chrX:109437414-109683461	-	protein_coding	1.62366	3.08155	1	1	4.03377	2.41011	4.31516	15.3789
ENSG00000101940.17_2	WDR13	chrX:48448430-48467255	+	protein_coding	-0.0773628	0.947789	1	1	2.06878	2.14615	3.42644	3.19533
ENSG00000101945.16_2	SUV39H1	chrX:48553945-48567403	+	protein_coding	-1.14769	0.451346	1	1	1.48159	2.62928	5.18718	1.79256
ENSG00000101955.14_3	SRPX	chrX:38008589-38080177	-	protein_coding	0.0480147	1.03384	1	1	4.85751	4.80949	27.0415	27.9904
ENSG00000101966.12_3	XIAP	chrX:122993574-123047829	+	protein_coding	0.214279	1.16012	1	1	1.68758	1.47331	1.77657	2.22117
ENSG00000101972.18_3	STAG2	chrX:123094062-123556514	+	protein_coding	0.411314	1.3299	1	1	4.36174	3.95042	14.4595	19.5595
ENSG00000101974.14_2	ATP11C	chrX:138808505-139027435	-	protein_coding	-0.284553	0.820996	1	1	3.09159	3.37614	9.38294	7.52435
ENSG00000101986.11_2	ABCD1	chrX:152990323-153010216	+	protein_coding	-0.534065	0.690606	1	1	1.83941	2.37347	4.18187	2.57863
ENSG00000101997.12_2	CCDC22	chrX:49091927-49106987	+	protein_coding	-0.218228	0.85962	1	1	2.44301	2.66124	5.32578	4.43777
ENSG00000102007.10_2	PLP2	chrX:49028273-49031588	+	protein_coding	-0.516918	0.698863	1	1	5.84149	6.35841	81.0487	56.3408
ENSG00000102024.17_3	PLS3	chrX:114795501-114885181	+	protein_coding	-0.388233	0.764065	1	1	6.01755	6.40578	83.7875	63.7832
ENSG00000102030.15_3	NAA10	chrX:153194695-153200676	-	protein_coding	-0.280774	0.823149	1	1	2.82543	3.1062	7.61114	6.08826
ENSG00000102032.12_3	RENBP	chrX:153200716-153210143	-	protein_coding	-0.58344	0.66737	1	1	1.47045	2.05389	3.15225	1.77109
ENSG00000102034.16_2	ELF4	chrX:129198849-129244691	-	protein_coding	-0.0969565	0.935003	1	1	3.83733	3.93428	14.2875	13.2939
ENSG00000102038.15_3	SMARCA1	chrX:128580478-128657477	-	protein_coding	0.355576	1.2795	1	1	4.77001	4.41443	20.3243	26.2844
ENSG00000102054.17_3	RBBP7	chrX:16857406-16888537	-	protein_coding	0.0828304	1.05909	1	1	3.56223	3.4794	10.1533	10.8124
ENSG00000102057.9_3	KCND1	chrX:48818639-48827976	-	protein_coding	0.327726	1.25503	1	1	1.01123	0.683509	0.606041	1.01564
ENSG00000102078.15_2	SLC25A14	chrX:129473862-129507335	+	protein_coding	-0.442097	0.736064	1	1	1.21168	1.65377	2.14656	1.31607
ENSG00000102081.13_3	FMR1	chrX:146993469-147032645	+	protein_coding	0.405664	1.3247	1	1	2.22497	1.81931	2.52911	3.67501
ENSG00000102096.9_2	PIM2	chrX:48770459-48776301	-	protein_coding	0.156006	1.1142	1	1	1.5501	1.3941	1.62824	1.92838
ENSG00000102098.17_3	SCML2	chrX:18257434-18372847	-	protein_coding	0.884729	1.84642	1	1	1.86137	0.976645	0.967884	2.63354
ENSG00000102100.15_3	SLC35A2	chrX:48760457-48769235	-	protein_coding	0.235035	1.17693	1	1	1.8886	1.65356	2.1461	2.70275
ENSG00000102103.15_3	PQBP1	chrX:48755195-48760420	+	protein_coding	-0.0830615	0.944052	1	1	3.14139	3.22445	8.34666	7.82374
ENSG00000102119.10_2	EMD	chrX:153607557-153609883	+	protein_coding	-0.148376	0.902266	1	1	3.47002	3.6184	11.2813	10.081
ENSG00000102125.15_3	TAZ	chrX:153639854-153650065	+	protein_coding	0.0423701	1.0298	1	1	1.34407	1.3017	1.46519	1.53867
ENSG00000102128.8_3	RAB40AL	chrX:102192200-102193228	+	protein_coding	0.166383	1.12224	1	1	0.95637	0.789987	0.729059	0.940422
ENSG00000102144.13_2	PGK1	chrX:77320685-77384793	+	protein_coding	0.0958324	1.06868	1	1	5.5865	5.49067	43.9631	47.0513
ENSG00000102158.19_2	MAGT1	chrX:77081861-77151090	-	protein_coding	-0.112807	0.924787	1	1	3.38183	3.49464	10.2718	9.42398
ENSG00000102172.15_3	SMS	chrX:21958691-22012953	+	protein_coding	0.135451	1.09844	1	1	6.32561	6.19016	72.0169	79.2044
ENSG00000102178.12_2	UBL4A	chrX:153712056-153715009	-	protein_coding	-0.550427	0.682818	1	1	2.97174	3.52216	10.4889	6.84479
ENSG00000102181.20_3	CD99L2	chrX:149934810-150067289	-	protein_coding	-0.415587	0.749714	1	1	2.19257	2.60815	5.09723	3.57118
ENSG00000102189.16_2	EEA1	chr12:93164413-93323107	-	protein_coding	0.37628	1.29799	1	1	4.31892	3.94264	14.3763	18.9583
ENSG00000102218.5_2	RP2	chrX:46696375-46741793	+	protein_coding	0.0592398	1.04192	1	1	3.19577	3.13653	7.79408	8.1627
ENSG00000102221.13_3	JADE3	chrX:46771711-46920641	+	protein_coding	-0.474545	0.719694	1	1	1.12342	1.59797	2.02716	1.17863
ENSG00000102225.15_3	CDK16	chrX:47077259-47089396	+	protein_coding	-0.432426	0.741015	1	1	3.58434	4.01676	15.187	10.9948
ENSG00000102226.9_2	USP11	chrX:47092089-47107727	+	protein_coding	-0.308404	0.807535	1	1	2.89689	3.20529	8.22334	6.44817
ENSG00000102241.11_2	HTATSF1	chrX:135579238-135594505	+	protein_coding	0.00498785	1.00346	1	1	4.22721	4.22222	17.6645	17.7291
ENSG00000102265.11_2	TIMP1	chrX:47441712-47446188	+	protein_coding	-0.344617	0.787517	1	1	7.23698	7.5816	190.553	149.851
ENSG00000102287.18_3	GABRE	chrX:151121596-151143152	-	protein_coding	0.558523	1.47276	1	1	2.56387	2.00534	3.01485	4.91291
ENSG00000102302.7_2	FGD1	chrX:54471887-54522599	-	protein_coding	-0.424555	0.745068	1	1	3.24554	3.6701	11.7295	8.48432
ENSG00000102309.12_3	PIN4	chrX:71401203-71522776	+	protein_coding	0.337859	1.26388	1	1	1.71489	1.37703	1.59734	2.28272
ENSG00000102312.21_4	PORCN	chrX:48367350-48379202	+	protein_coding	-0.876059	0.544854	1	1	1.54774	2.4238	4.36583	1.92359
ENSG00000102316.16_2	MAGED2	chrX:54834032-54842445	+	protein_coding	0.218349	1.1634	1	1	5.23982	5.02147	31.4798	36.787
ENSG00000102317.17_2	RBM3	chrX:48432837-48437454	+	protein_coding	-0.416497	0.749242	1	1	5.28308	5.69958	50.969	37.9373
ENSG00000102359.6_2	SRPX2	chrX:99899163-99930785	+	protein_coding	0.735181	1.66461	1	1	2.7603	2.02512	3.07027	5.77539
ENSG00000102362.15_2	SYTL4	chrX:99929488-99987110	-	protein_coding	-0.166797	0.890818	1	1	0.797495	0.964291	0.951105	0.73808
ENSG00000102384.13_2	CENPI	chrX:100353207-100418670	+	protein_coding	-0.39243	0.761845	1	1	2.79103	3.18346	8.08483	5.92123
ENSG00000102385.12_2	DRP2	chrX:100474758-100519486	+	protein_coding	-0.0678105	0.954085	1	1	0.534701	0.602512	0.518358	0.448642
ENSG00000102390.10_3	PBDC1	chrX:75392771-75398039	+	protein_coding	0.365364	1.28821	1	1	3.98966	3.6243	11.3317	14.8857
ENSG00000102393.9_2	GLA	chrX:100652791-100662913	-	protein_coding	0.400282	1.31977	1	1	3.4227	3.02242	7.12529	9.72348
ENSG00000102401.19_3	ARMCX3	chrX:100877787-100882833	+	protein_coding	0.0973478	1.0698	1	1	4.23682	4.13947	16.624	17.8543
ENSG00000102409.9_2	BEX4	chrX:102470020-102472174	+	protein_coding	0.657134	1.57695	1	1	3.15503	2.4979	4.64861	7.90755
ENSG00000102445.18_4	RUBCNL	chr13:46916135-47012325	-	protein_coding	0.237664	1.17908	1	1	0.778015	0.540351	0.454327	0.71477
ENSG00000102471.13_2	NDFIP2	chr13:80055259-80130210	+	protein_coding	-0.427901	0.743343	1	1	2.49779	2.92569	6.59839	4.64821
ENSG00000102531.16_3	FNDC3A	chr13:49550048-49783915	+	protein_coding	0.907047	1.8752	1	1	4.82066	3.91361	14.07	27.2593
ENSG00000102543.14_2	CDADC1	chr13:49822061-49867621	+	protein_coding	0.209176	1.15603	1	1	1.3794	1.17023	1.25047	1.60161
ENSG00000102547.18_2	CAB39L	chr13:49882786-50018262	-	protein_coding	0.145015	1.10574	1	1	2.42644	2.28142	3.86157	4.37565
ENSG00000102554.13_2	KLF5	chr13:73629114-73651680	+	protein_coding	-0.159768	0.895169	1	1	2.03551	2.19527	3.57977	3.09966
ENSG00000102572.14_3	STK24	chr13:99097439-99230194	-	protein_coding	0.0980078	1.07029	1	1	2.72242	2.62441	5.16633	5.59979
ENSG00000102575.10_2	ACP5	chr19:11685475-11689823	-	protein_coding	0.142015	1.10345	1	1	0.670397	0.528382	0.44231	0.591511
ENSG00000102580.14_3	DNAJC3	chr13:96329393-96447243	+	protein_coding	0.274809	1.20983	1	1	4.50265	4.22784	17.7373	21.6691
ENSG00000102595.19_3	UGGT2	chr13:96453834-96705736	-	protein_coding	0.24105	1.18185	1	1	3.04774	2.80669	5.99675	7.26913
ENSG00000102606.17_3	ARHGEF7	chr13:111766906-111958084	+	protein_coding	0.166134	1.12205	1	1	2.70422	2.53808	4.80817	5.51704
ENSG00000102683.7_3	SGCG	chr13:23755091-23899304	+	protein_coding	-0.753089	0.593332	1	1	1.0882	1.84129	2.5833	1.12609
ENSG00000102699.5_2	PARP4	chr13:24995064-25086948	-	protein_coding	0.0468712	1.03302	1	1	5.05758	5.01071	31.2385	32.3031
ENSG00000102710.19_4	SUPT20H	chr13:37583449-37633850	-	protein_coding	0.250648	1.18974	1	1	2.635	2.38435	4.22108	5.21174
ENSG00000102738.7_2	MRPS31	chr13:41303271-41345309	-	protein_coding	0.0525518	1.0371	1	1	2.40963	2.35708	4.12331	4.31337
ENSG00000102743.14_3	SLC25A15	chr13:41363548-41384247	+	protein_coding	-0.563075	0.676858	1	1	1.78906	2.35213	4.10578	2.45589
ENSG00000102753.9_3	KPNA3	chr13:50273443-50367057	-	protein_coding	0.212817	1.15895	1	1	5.08451	4.87169	28.2769	32.9304
ENSG00000102755.11_2	FLT1	chr13:28874481-29069282	-	protein_coding	0.0136042	1.00947	1	1	0.885522	0.871918	0.830095	0.847433
ENSG00000102760.12_2	RGCC	chr13:42031695-42045018	+	protein_coding	-1.85543	0.27635	1	1	2.18771	4.04315	15.4857	3.55583
ENSG00000102763.17_3	VWA8	chr13:42140973-42535256	-	protein_coding	0.0424281	1.02985	1	1	2.54489	2.50246	4.66652	4.83564
ENSG00000102780.16_3	DGKH	chr13:42614172-42830714	+	protein_coding	0.237779	1.17918	1	1	2.27978	2.042	3.11815	3.85602
ENSG00000102781.13_3	KATNAL1	chr13:30776767-30881621	-	protein_coding	0.42509	1.34266	1	1	3.79916	3.37407	9.36802	12.9207
ENSG00000102786.14_3	INTS6	chr13:51928213-52028400	-	protein_coding	0.30562	1.23595	1	1	2.24315	1.93753	2.83048	3.73428
ENSG00000102796.10_2	DHRS12	chr13:52342129-52378293	-	protein_coding	0.173091	1.12747	1	1	0.658319	0.485227	0.399806	0.578242
ENSG00000102802.9_2	MEDAG	chr13:31480328-31499709	+	protein_coding	0.305405	1.23577	1	1	3.13948	2.83408	6.13088	7.81209
ENSG00000102804.14_4	TSC22D1	chr13:45006279-45151283	-	protein_coding	0.191678	1.14209	1	1	4.09053	3.89885	13.9167	16.0362
ENSG00000102805.14_3	CLN5	chr13:77564795-77593278	+	protein_coding	0.208435	1.15543	1	1	1.14881	0.94037	0.91902	1.2173
ENSG00000102858.12_3	MGRN1	chr16:4666494-4740975	+	protein_coding	0.275596	1.21049	1	1	2.81688	2.54129	4.82109	6.04639
ENSG00000102870.5_2	ZNF629	chr16:30789770-30798523	-	protein_coding	-0.342046	0.788922	1	1	3.05569	3.39773	9.53948	7.31483
ENSG00000102871.15_2	TRADD	chr16:67188083-67194201	-	protein_coding	-0.2518	0.839848	1	1	1.93098	2.18278	3.54028	2.81314
ENSG00000102878.16_3	HSF4	chr16:67198584-67203848	+	protein_coding	-0.102613	0.931345	1	1	0.817993	0.920606	0.89291	0.762952
ENSG00000102882.11_3	MAPK3	chr16:30125426-30134827	-	protein_coding	-0.225055	0.855562	1	1	3.68485	3.9099	14.0314	11.8603
ENSG00000102886.14_2	GDPD3	chr16:30116131-30125177	-	protein_coding	-0.170761	0.888374	1	1	1.0613	1.23206	1.34903	1.08681
ENSG00000102893.15_3	PHKB	chr16:47495034-47735434	+	protein_coding	0.327488	1.25483	1	1	3.0895	2.76201	5.78342	7.51201
ENSG00000102897.9_2	LYRM1	chr16:20911190-20936328	+	protein_coding	-0.205774	0.867073	1	1	1.35911	1.56489	1.95855	1.56528
ENSG00000102898.11_3	NUTF2	chr16:67880635-67906470	+	protein_coding	0.132935	1.09652	1	1	3.62567	3.49274	10.2569	11.3435
ENSG00000102900.12_4	NUP93	chr16:56764017-56884198	+	protein_coding	-0.102185	0.931621	1	1	2.22036	2.32255	4.00214	3.6601
ENSG00000102901.12_3	CENPT	chr16:67862060-67881714	-	protein_coding	-0.268506	0.830179	1	1	2.27213	2.54064	4.81847	3.83037
ENSG00000102908.20_3	NFAT5	chr16:69598997-69738569	+	protein_coding	0.31336	1.2426	1	1	2.57225	2.25889	3.78623	4.94736
ENSG00000102910.13_3	LONP2	chr16:48278207-48397033	+	protein_coding	-0.0593493	0.959697	1	1	3.64415	3.7035	12.0276	11.5025
ENSG00000102921.7_3	N4BP1	chr16:48572637-48654059	-	protein_coding	0.493794	1.40814	1	1	3.20163	2.70783	5.5334	8.19997
ENSG00000102931.7_3	ARL2BP	chr16:57279010-57287547	+	protein_coding	-0.276434	0.825629	1	1	3.98803	4.26446	18.219	14.8678
ENSG00000102967.11_3	DHODH	chr16:72042487-72061563	+	protein_coding	-0.265746	0.831768	1	1	0.545232	0.810979	0.754401	0.459255
ENSG00000102974.14_2	CTCF	chr16:67596310-67673086	+	protein_coding	0.132621	1.09628	1	1	4.04435	3.91173	14.0504	15.4995
ENSG00000102977.13_2	ACD	chr16:67691415-67694718	-	protein_coding	-0.528186	0.693426	1	1	1.30672	1.83491	2.56748	1.47379
ENSG00000102978.12_3	POLR2C	chr16:57496299-57505922	+	protein_coding	-0.423131	0.745804	1	1	3.33631	3.75944	12.5427	9.1002
ENSG00000102984.14_3	ZNF821	chr16:71893583-71929239	-	protein_coding	-0.0530747	0.96388	1	1	0.933862	0.986937	0.981973	0.910383
ENSG00000102996.4_2	MMP15	chr16:58059470-58080805	+	protein_coding	-0.503964	0.705166	1	1	0.921299	1.42526	1.68564	0.89382
ENSG00000103005.11_2	USB1	chr16:58033450-58055522	+	protein_coding	-0.129898	0.913896	1	1	2.0406	2.1705	3.5018	3.11418
ENSG00000103018.16_3	CYB5B	chr16:69458428-69500169	+	protein_coding	-0.394357	0.760828	1	1	1.57676	1.97112	2.92072	1.983
ENSG00000103021.9_2	CCDC113	chr16:58265061-58317740	+	protein_coding	-0.507605	0.703389	1	1	0.365546	0.873152	0.83166	0.28837
ENSG00000103024.7_3	NME3	chr16:1820287-1821731	-	protein_coding	-0.38857	0.763886	1	1	1.26344	1.65201	2.14271	1.40067
ENSG00000103034.14_3	NDRG4	chr16:58496750-58547532	+	protein_coding	-0.430867	0.741816	1	1	0.475814	0.906681	0.874727	0.390703
ENSG00000103035.10_2	PSMD7	chr16:74330673-74340186	+	protein_coding	-0.0573442	0.961032	1	1	4.26334	4.32068	18.9827	18.204
ENSG00000103037.11_2	SETD6	chr16:58549383-58555085	+	protein_coding	-0.00737852	0.994899	1	1	0.943324	0.950703	0.932814	0.922954
ENSG00000103042.8_3	SLC38A7	chr16:58699013-58719008	-	protein_coding	0.489086	1.40355	1	1	3.11057	2.62149	5.15385	7.63726
ENSG00000103043.14_3	VAC14	chr16:70721342-70835064	-	protein_coding	0.0996032	1.07148	1	1	3.10416	3.00456	7.0253	7.59894
ENSG00000103047.7_3	TANGO6	chr16:68877507-69119083	+	protein_coding	0.0699603	1.04969	1	1	2.60884	2.53888	4.81137	5.10012
ENSG00000103051.18_3	COG4	chr16:70514471-70557468	-	protein_coding	-0.298207	0.813262	1	1	2.59269	2.8909	6.41733	5.03224
ENSG00000103061.12_3	SLC7A6OS	chr16:68318406-68344849	-	protein_coding	-0.0162357	0.988809	1	1	2.16014	2.17638	3.52017	3.46959
[truncated: 11,490 more rows]

## Sheet: sample 2 vs sample 0
#Gene biotype: processed_transcript,lincRNA,3prime_overlapping_ncrna,antisense,non_coding,sense_intronic,sense_overlapping,TEC,known_ncrna,macro_lncRNA,bidirectional_promoter_lncrna,ncRNA,lncRNA,protein_coding #Condition pair: sample 2 vs sample 0 Column A: Track_id, The database name in gene level. Column B: Gene_Name, The name of gene. Column C: Locus, The genomic coordinates of gene. Column D:…
Annotation					DE Statistic				FPKM
Track_id	Gene_Name	Locus	Strand	Gene_Type	log2FC	Fold_Change	p_value	q_value	R-2_FPKM	K-1_FPKM	K-1	R-2
ENSG00000000003.14_2	TSPAN6	chrX:99882106-99894988	-	protein_coding	0.707763	1.63327	1	1	3.03407	2.32631	4.01522	7.1912
ENSG00000000419.12_2	DPM1	chr20:49551404-49575092	-	protein_coding	0.227196	1.17056	1	1	4.85464	4.62744	23.7172	27.9329
ENSG00000000457.13_2	SCYL3	chr1:169818772-169863408	-	protein_coding	0.0835686	1.05964	1	1	1.36501	1.28145	1.43083	1.57579
ENSG00000000460.16_4	C1orf112	chr1:169631245-169823221	+	protein_coding	-0.213998	0.862145	1	1	1.8279	2.0419	3.11787	2.5502
ENSG00000000971.15_2	CFH	chr1:196621008-196716634	+	protein_coding	0.768585	1.7036	1	1	2.4648	1.69621	2.24049	4.5205
ENSG00000001036.13_2	FUCA2	chr6:143815948-143832827	-	protein_coding	0.210239	1.15688	1	1	5.54059	5.33035	39.2341	45.546
ENSG00000001084.10_3	GCLC	chr6:53362139-53481768	-	protein_coding	0.219991	1.16473	1	1	1.39123	1.17124	1.25205	1.62303
ENSG00000001167.14_2	NFYA	chr6:41040684-41067715	+	protein_coding	0.0130969	1.00912	1	1	3.62666	3.61356	11.2403	11.3519
ENSG00000001460.17_2	STPG1	chr1:24683489-24743424	-	protein_coding	-0.243308	0.844806	1	1	1.03867	1.28198	1.43172	1.05433
ENSG00000001461.16_2	NIPAL3	chr1:24742284-24799466	+	protein_coding	-0.98339	0.50579	1	1	2.98459	3.96798	14.6488	6.91501
ENSG00000001497.16_2	LAS1L	chrX:64732462-64754655	-	protein_coding	-0.106682	0.928722	1	1	2.71785	2.82453	6.08382	5.5789
ENSG00000001617.11_2	SEMA3F	chr3:50192478-50226508	+	protein_coding	0.0529794	1.03741	1	1	2.0805	2.02752	3.07704	3.22954
ENSG00000001629.9_3	ANKIB1	chr7:91875548-92030698	+	protein_coding	0.310933	1.24051	1	1	4.31082	3.99989	14.9988	18.8466
ENSG00000001630.15_3	CYP51A1	chr7:91741465-91772266	-	protein_coding	0.213015	1.15911	1	1	4.92111	4.7081	25.1384	29.2972
ENSG00000001631.15_3	KRIT1	chr7:91828283-91875480	-	protein_coding	0.0140161	1.00976	1	1	2.67712	2.6631	5.33393	5.39577
ENSG00000002016.17_3	RAD52	chr12:1021243-1099219	-	protein_coding	0.0454085	1.03198	1	1	1.91612	1.87071	2.65713	2.77407
ENSG00000002330.13_2	BAD	chr11:64037302-64052176	-	protein_coding	-0.171005	0.888224	1	1	3.55335	3.72435	12.2173	10.7399
ENSG00000002549.12_2	LAP3	chr4:17578815-17609595	+	protein_coding	0.0532607	1.03761	1	1	3.61473	3.56147	10.8062	11.2502
ENSG00000002586.18_3	CD99	chrX:2609220-2659350	+	protein_coding	-0.107739	0.928041	1	1	5.96143	6.06917	66.143	61.3115
ENSG00000002745.12_2	WNT16	chr7:120965421-120981158	+	protein_coding	-0.611299	0.654607	1	1	0.775062	1.38636	1.61418	0.711263
ENSG00000002822.15_3	MAD1L1	chr7:1855429-2272878	-	protein_coding	-0.206542	0.866612	1	1	2.09209	2.29864	3.91992	3.26366
ENSG00000002834.17_3	LASP1	chr17:37026112-37078023	+	protein_coding	1.31758	2.49248	1	1	6.13081	4.81322	27.1141	69.074
ENSG00000002919.14_2	SNX11	chr17:46180719-46200436	+	protein_coding	0.251889	1.19077	1	1	2.48144	2.22955	3.68988	4.58455
ENSG00000003056.3	M6PR	chr12:9092959-9102551	-	protein_coding	0.217427	1.16266	1	1	3.28777	3.07034	7.39973	8.76602
ENSG00000003137.8_2	CYP26B1	chr2:72356367-72375167	-	protein_coding	0.393005	1.31313	1	1	1.09723	0.704224	0.629268	1.13943
ENSG00000003393.14_3	ALS2	chr2:202565277-202645912	-	protein_coding	0.145432	1.10606	1	1	2.7834	2.63797	5.22455	5.88473
ENSG00000003402.19_3	CFLAR	chr2:201980827-202041410	+	protein_coding	0.158441	1.11608	1	1	2.23719	2.07875	3.22441	3.71478
ENSG00000003436.15_3	TFPI	chr2:188328957-188430487	-	protein_coding	0.78443	1.72241	1	1	2.98561	2.20117	3.59854	6.92058
ENSG00000003509.15_2	NDUFAF7	chr2:37458774-37480546	+	protein_coding	0.298086	1.22951	1	1	2.09376	1.79567	2.47178	3.26859
ENSG00000003756.16_3	RBM5	chr3:50126341-50156454	+	protein_coding	0.1642	1.12054	1	1	3.53446	3.37026	9.3407	10.5872
ENSG00000004059.10_4	ARF5	chr7:127228399-127231759	+	protein_coding	-0.189121	0.87714	1	1	4.56058	4.7497	25.903	22.5977
ENSG00000004139.13_3	SARM1	chr17:26691378-26731067	+	protein_coding	0.0474076	1.03341	1	1	1.20624	1.15883	1.23277	1.30736
ENSG00000004142.11_2	POLDIP2	chr17:26674203-26684545	-	protein_coding	-0.452573	0.730739	1	1	5.02488	5.47746	43.5532	31.5568
ENSG00000004399.12_3	PLXND1	chr3:129274018-129325661	-	protein_coding	-0.357123	0.78072	1	1	3.42425	3.78137	12.7501	9.73497
ENSG00000004455.16_2	AK2	chr1:33473541-33546597	-	protein_coding	-0.141181	0.906777	1	1	3.49895	3.64013	11.4678	10.3055
ENSG00000004478.7_2	FKBP4	chr12:2904119-2914589	+	protein_coding	0.0119358	1.00831	1	1	3.05197	3.04003	7.2251	7.29343
ENSG00000004487.15_3	KDM1A	chr1:23345941-23410182	+	protein_coding	0.252683	1.19142	1	1	4.14681	3.89413	13.8679	16.7139
ENSG00000004534.14_3	RBM6	chr3:49977440-50137478	+	protein_coding	0.253938	1.19246	1	1	2.94795	2.69401	5.47108	6.71649
ENSG00000004660.14_2	CAMKK1	chr17:3763609-3798185	-	protein_coding	-0.321642	0.800159	1	1	1.52465	1.84629	2.59574	1.87716
ENSG00000004700.15_3	RECQL	chr12:21621845-21654603	-	protein_coding	-0.441866	0.736182	1	1	4.34903	4.79089	26.6823	19.3792
ENSG00000004766.15_2	VPS50	chr7:92861653-92990433	+	protein_coding	0.205409	1.15301	1	1	1.94805	1.74264	2.34648	2.85853
ENSG00000004776.12_2	HSPB6	chr19:36245470-36248980	-	protein_coding	-0.175344	0.885556	1	1	6.48377	6.65912	100.063	88.4974
ENSG00000004777.18_3	ARHGAP33	chr19:36265434-36279724	+	protein_coding	-0.514257	0.700154	1	1	1.16101	1.67527	2.19379	1.23614
ENSG00000004779.9_2	NDUFAB1	chr16:23592323-23607677	-	protein_coding	0.147866	1.10793	1	1	3.74485	3.59698	11.1004	12.4064
ENSG00000004864.13_2	SLC25A13	chr7:95749532-95951459	-	protein_coding	1.21627	2.32345	1	1	3.4595	2.24323	3.73457	10.0005
ENSG00000004866.20_3	ST7	chr7:116593292-116870157	+	protein_coding	0.10588	1.07615	1	1	1.86853	1.76265	2.39322	2.65161
ENSG00000004897.11_3	CDC27	chr17:45195069-45266788	-	protein_coding	0.335841	1.26211	1	1	4.46101	4.12517	16.4502	21.0242
ENSG00000004961.14_2	HCCS	chrX:11129421-11141198	+	protein_coding	0.145032	1.10576	1	1	3.57448	3.42944	9.77371	10.9131
ENSG00000004975.11_2	DVL2	chr17:7128660-7137864	-	protein_coding	-0.00761798	0.994734	1	1	3.18925	3.19687	8.16965	8.12136
ENSG00000005007.12_2	UPF1	chr19:18942747-18979045	+	protein_coding	-0.32574	0.797889	1	1	3.6914	4.01714	15.1912	11.9188
ENSG00000005020.12_3	SKAP2	chr7:26706681-27034858	-	protein_coding	-0.284916	0.820789	1	1	3.04848	3.33339	9.07979	7.27339
ENSG00000005022.5_2	SLC25A5	chrX:118602363-118605282	+	protein_coding	0.0224093	1.01565	1	1	6.38759	6.36519	81.435	82.7255
ENSG00000005059.15_3	MCUB	chr4:110481361-110609882	+	protein_coding	-0.408814	0.753242	1	1	1.83056	2.23938	3.72193	2.55676
ENSG00000005073.5_2	HOXA11	chr7:27221129-27224842	-	protein_coding	0.0548357	1.03874	1	1	3.77702	3.72219	12.1975	12.7087
ENSG00000005075.15_2	POLR2J	chr7:102113565-102119354	-	protein_coding	0.25683	1.19485	1	1	4.50828	4.25145	18.0464	21.7576
ENSG00000005100.12_3	DHX33	chr17:5344232-5372380	-	protein_coding	-0.100703	0.932578	1	1	2.6439	2.74461	5.70208	5.25021
ENSG00000005156.11_3	LIG3	chr17:33307513-33336762	+	protein_coding	-0.0648078	0.956073	1	1	1.99543	2.06024	3.17055	2.98735
ENSG00000005175.9_3	RPAP3	chr12:48055032-48099844	-	protein_coding	0.203636	1.1516	1	1	2.7587	2.55506	4.87692	5.76785
ENSG00000005189.19_3	REXO5	chr16:20817751-20860990	+	protein_coding	-0.798461	0.574962	1	1	1.161	1.95946	2.88917	1.23613
ENSG00000005194.14_3	CIAPIN1	chr16:57462081-57481440	-	protein_coding	0.627817	1.54522	1	1	2.88521	2.2574	3.78127	6.38814
ENSG00000005206.16_1	SPPL2B	chr19:2328614-2354804	+	protein_coding	0.0203603	1.01421	1	1	2.16102	2.14066	3.40963	3.4723
ENSG00000005238.19_2	FAM214B	chr9:35104109-35116338	-	protein_coding	-0.0848692	0.94287	1	1	3.06044	3.14531	7.84776	7.34228
ENSG00000005243.9_3	COPZ2	chr17:46103533-46115392	-	protein_coding	-0.537155	0.689129	1	1	3.49664	4.03379	15.3792	10.2874
ENSG00000005249.12_2	PRKAR2B	chr7:106685094-106802256	+	protein_coding	-0.34747	0.785961	1	1	1.93113	2.2786	3.85206	2.81353
ENSG00000005302.17_3	MSL3	chrX:11776278-11793872	+	protein_coding	0.164296	1.12062	1	1	2.1571	1.99281	2.98011	3.46019
ENSG00000005339.14_3	CREBBP	chr16:3775055-3930727	-	protein_coding	0.0653092	1.04631	1	1	3.5687	3.50339	10.3404	10.8655
ENSG00000005436.13_3	GCFC2	chr2:75879126-75938115	-	protein_coding	0.0764441	1.05442	1	1	1.64565	1.5692	1.96741	2.12888
ENSG00000005448.16_2	WDR54	chr2:74648805-74652882	+	protein_coding	-0.258942	0.8357	1	1	1.69267	1.95161	2.86807	2.23255
ENSG00000005469.11_2	CROT	chr7:86974997-87029111	+	protein_coding	-0.493188	0.710454	1	1	1.68443	2.17762	3.52406	2.21414
ENSG00000005471.15_3	ABCB4	chr7:87031013-87109751	-	protein_coding	0.117592	1.08492	1	1	0.633063	0.515471	0.429461	0.550854
ENSG00000005483.20_3	KMT2E	chr7:104654626-104754808	+	protein_coding	0.446678	1.3629	1	1	3.89952	3.45284	9.94988	13.9236
ENSG00000005486.16_2	RHBDD2	chr7:75471920-75518244	+	protein_coding	-0.11185	0.925401	1	1	3.04946	3.16131	7.94639	7.279
ENSG00000005700.14_2	IBTK	chr6:82879700-82957471	-	protein_coding	0.398051	1.31773	1	1	3.80645	3.4084	9.61771	12.9912
ENSG00000005801.16_3	ZNF195	chr11:3360491-3400452	-	protein_coding	0.178824	1.13196	1	1	1.44645	1.26762	1.40765	1.72536
ENSG00000005810.17_1	MYCBP2	chr13:77618790-77901185	-	protein_coding	0.255124	1.19344	1	1	3.95621	3.70109	12.0058	14.5217
ENSG00000005812.10_3	FBXL3	chr13:77566733-77601330	-	protein_coding	-0.412725	0.751203	1	1	2.58014	2.99287	6.96054	4.97998
ENSG00000005882.11_4	PDK2	chr17:48172101-48189516	+	protein_coding	-0.25376	0.838708	1	1	1.67231	1.92607	2.80018	2.18724
ENSG00000005884.17_2	ITGA3	chr17:48133332-48167845	+	protein_coding	-0.0319558	0.978093	1	1	4.17074	4.2027	17.4135	17.0102
ENSG00000005889.15_2	ZFX	chrX:24167290-24234372	+	protein_coding	0.205754	1.15329	1	1	3.55944	3.35368	9.22255	10.7896
ENSG00000005893.15_2	LAMP2	chrX:119561682-119603220	-	protein_coding	0.161411	1.11838	1	1	4.89199	4.73058	25.549	28.6918
ENSG00000006007.11_2	GDE1	chr16:19513011-19533467	-	protein_coding	-0.11848	0.921158	1	1	3.13418	3.25266	8.5312	7.77974
ENSG00000006015.17_3	C19orf60	chr19:18699495-18703146	+	protein_coding	-0.293254	0.816059	1	1	2.23824	2.53149	4.78169	3.7182
ENSG00000006016.10_2	CRLF1	chr19:18683030-18718551	-	protein_coding	-0.83524	0.56049	1	1	2.6156	3.45084	9.9347	5.12879
ENSG00000006025.11_3	OSBPL7	chr17:45884738-45899200	-	protein_coding	0.0414998	1.02918	1	1	0.842757	0.801257	0.742619	0.793474
ENSG00000006042.11_2	TMEM98	chr17:31254928-31272124	+	protein_coding	-0.404083	0.755717	1	1	2.37043	2.77451	5.84244	4.17094
ENSG00000006062.14_2	MAP3K14	chr17:43340488-43394406	-	protein_coding	-0.104867	0.92989	1	1	1.76127	1.86614	2.64556	2.38997
ENSG00000006118.14_4	TMEM132A	chr11:60691935-60704631	+	protein_coding	0.197072	1.14637	1	1	1.59387	1.3968	1.63316	2.01858
ENSG00000006125.17_4	AP2B1	chr17:33905065-34053428	+	protein_coding	-0.974968	0.508751	1	1	4.27491	5.24988	37.0515	18.3587
ENSG00000006194.9_3	ZNF263	chr16:3313800-3351401	+	protein_coding	0.0943782	1.06761	1	1	1.60679	1.51241	1.85286	2.04573
ENSG00000006282.20_3	SPATA20	chr17:48620419-48633213	+	protein_coding	-0.40174	0.756945	1	1	3.07823	3.47997	10.1577	7.44575
ENSG00000006283.17_3	CACNA1G	chr17:48638429-48704835	+	protein_coding	-0.398751	0.758515	1	1	0.411141	0.809892	0.75308	0.329737
ENSG00000006327.13_2	TNFRSF12A	chr16:3068446-3072384	+	protein_coding	0.070226	1.04988	1	1	6.2032	6.13298	69.1795	72.6801
ENSG00000006451.7_3	RALA	chr7:39663082-39747723	+	protein_coding	0.109811	1.07909	1	1	5.18371	5.0739	32.6819	35.3457
ENSG00000006453.13_3	BAIAP2L1	chr7:97920963-98030380	-	protein_coding	0.0319731	1.02241	1	1	1.11143	1.07945	1.11324	1.16059
ENSG00000006459.10_2	KDM7A	chr7:139784546-139876835	-	protein_coding	0.338662	1.26458	1	1	1.87669	1.53803	1.90398	2.67232
ENSG00000006468.13_2	ETV1	chr7:13930853-14031050	-	protein_coding	-0.45439	0.729819	1	1	2.06699	2.52138	4.7413	3.19011
ENSG00000006530.15_2	AGK	chr7:141250989-141355044	+	protein_coding	-0.279081	0.824116	1	1	1.51493	1.79401	2.46778	1.85785
ENSG00000006534.15_2	ALDH3B1	chr11:67776048-67796749	+	protein_coding	-0.225601	0.855239	1	1	2.15815	2.38375	4.21892	3.46342
ENSG00000006576.16_2	PHTF2	chr7:77428109-77586820	+	protein_coding	0.0974953	1.06991	1	1	2.93948	2.84198	6.17004	6.67133
ENSG00000006606.8_2	CCL26	chr7:75398851-75419214	-	protein_coding	-0.614406	0.653199	1	1	0.755492	1.3699	1.58452	0.688207
ENSG00000006607.13_3	FARP2	chr2:242295658-242434256	+	protein_coding	-0.456441	0.728782	1	1	1.86847	2.32491	4.01036	2.65146
ENSG00000006625.17_3	GGCT	chr7:30536237-30544460	-	protein_coding	0.646019	1.56484	1	1	3.79004	3.14402	7.83982	12.8329
ENSG00000006634.7_2	DBF4	chr7:87505531-87538856	+	protein_coding	0.162172	1.11897	1	1	1.82414	1.66197	2.16448	2.54096
ENSG00000006638.11_2	TBXA2R	chr19:3594504-3606838	-	protein_coding	-0.300998	0.811691	1	1	0.936805	1.2378	1.35839	0.914284
ENSG00000006652.13_3	IFRD1	chr7:112063023-112121072	+	protein_coding	0.745032	1.67601	1	1	2.9126	2.16756	3.49264	6.52972
ENSG00000006695.10_2	COX10	chr17:13972813-14111994	+	protein_coding	0.221628	1.16605	1	1	2.51749	2.29587	3.91049	4.72586
ENSG00000006704.10_3	GTF2IRD1	chr7:73868120-74016930	+	protein_coding	-0.478927	0.717511	1	1	2.28971	2.76863	5.81462	3.88957
ENSG00000006712.14_3	PAF1	chr19:39876492-39881835	-	protein_coding	-0.137622	0.909016	1	1	4.07558	4.2132	17.5481	15.8606
ENSG00000006715.15_3	VPS41	chr7:38762563-38971994	-	protein_coding	0.133564	1.097	1	1	3.23032	3.09676	7.55495	8.38478
ENSG00000006744.18_3	ELAC2	chr17:12895708-12921504	-	protein_coding	-0.0439864	0.969971	1	1	3.14849	3.19248	8.14181	7.86729
ENSG00000006747.14_2	SCIN	chr7:12610203-12699804	+	protein_coding	-1.17146	0.443973	1	1	0.229943	1.4014	1.64158	0.172789
ENSG00000006756.15_2	ARSD	chrX:2822011-2847392	-	protein_coding	0.305341	1.23571	1	1	2.51895	2.21361	3.63834	4.73164
ENSG00000006757.11_2	PNPLA4	chrX:7866288-7895780	-	protein_coding	-0.0113442	0.992168	1	1	1.18235	1.19369	1.28737	1.26946
ENSG00000006831.9_2	ADIPOR2	chr12:1797740-1897844	+	protein_coding	0.425825	1.34334	1	1	4.10571	3.67989	11.8161	16.2164
ENSG00000007047.14_3	MARK4	chr19:45582546-45808541	+	protein_coding	0.10392	1.07469	1	1	2.74566	2.64174	5.24084	5.70697
ENSG00000007080.10_2	CCDC124	chr19:18043825-18054800	+	protein_coding	-0.0699107	0.952697	1	1	4.46652	4.53643	22.206	21.1083
ENSG00000007168.12_3	PAFAH1B1	chr17:2496504-2588909	+	protein_coding	-0.328207	0.796526	1	1	4.0354	4.36361	19.5862	15.3974
ENSG00000007202.14_3	KIAA0100	chr17:26941458-26972472	-	protein_coding	-0.182992	0.880874	1	1	4.68268	4.86567	28.1551	24.6819
ENSG00000007237.18_3	GAS7	chr17:9813926-10101868	-	protein_coding	-0.496101	0.70902	1	1	1.4592	1.9553	2.87796	1.74955
ENSG00000007255.10_2	TRAPPC6A	chr19:45666186-45681495	-	protein_coding	-0.114498	0.923703	1	1	1.14437	1.25886	1.39307	1.21049
ENSG00000007341.18_2	ST7L	chr1:113066140-113163447	-	protein_coding	0.153284	1.1121	1	1	1.71721	1.56392	1.95657	2.28799
ENSG00000007376.7_2	RPUSD1	chr16:834974-838397	-	protein_coding	-0.453082	0.730481	1	1	1.50753	1.96061	2.89226	1.84322
ENSG00000007384.15_2	RHBDF1	chr16:108058-126354	-	protein_coding	-0.242524	0.845265	1	1	2.8685	3.11102	7.63994	6.30304
ENSG00000007392.16_3	LUC7L	chr16:238968-279462	-	protein_coding	0.378635	1.30011	1	1	2.81851	2.43987	4.42594	6.05433
ENSG00000007520.3_2	TSR3	chr16:1399241-1401912	-	protein_coding	-1.17043	0.444289	1	1	3.82277	4.9932	30.8495	13.1504
ENSG00000007541.16_1	PIGQ	chr16:616995-634136	+	protein_coding	-0.181705	0.88166	1	1	1.58932	1.77103	2.41297	2.00908
ENSG00000007545.15_3	CRAMP1	chr16:1662326-1727909	+	protein_coding	0.0393647	1.02766	1	1	2.19505	2.15569	3.45582	3.57907
ENSG00000007866.19_4	TEAD3	chr6:35441374-35464853	-	protein_coding	0.134477	1.0977	1	1	3.45456	3.32009	8.98723	9.96294
ENSG00000007923.15_2	DNAJC11	chr1:6694228-6761984	-	protein_coding	0.142631	1.10392	1	1	3.56665	3.42402	9.7333	10.8487
ENSG00000007944.14_2	MYLIP	chr6:16129356-16148479	+	protein_coding	0.34976	1.27435	1	1	1.33679	0.987026	0.982094	1.52588
ENSG00000007968.6_2	E2F2	chr1:23832922-23857712	-	protein_coding	-0.553301	0.681459	1	1	0.320722	0.874023	0.832767	0.248956
ENSG00000008018.8_2	PSMB1	chr6:170844205-170862429	-	protein_coding	0.163665	1.12013	1	1	5.41045	5.24678	36.9699	41.5312
ENSG00000008083.13_2	JARID2	chr6:15246527-15522271	+	protein_coding	0.374611	1.29649	1	1	3.17086	2.79625	5.94632	8.00584
ENSG00000008086.11_3	CDKL5	chrX:18443703-18671749	+	protein_coding	-0.137848	0.908874	1	1	0.822753	0.9606	0.94612	0.768778
ENSG00000008118.9_2	CAMK1G	chr1:209757062-209787283	+	protein_coding	-0.119628	0.920425	1	1	1.09572	1.21534	1.32196	1.13719
ENSG00000008128.22_3	CDK11A	chr1:1634169-1655763	-	protein_coding	0.351673	1.27604	1	1	2.38147	2.0298	3.08348	4.21068
ENSG00000008130.15_2	NADK	chr1:1682671-1711896	-	protein_coding	-0.466801	0.723567	1	1	2.79576	3.26256	8.59684	5.94396
ENSG00000008256.15_2	CYTH3	chr7:6201407-6312275	-	protein_coding	-0.224752	0.855742	1	1	4.04564	4.27039	18.2981	15.5142
ENSG00000008282.8_2	SYPL1	chr7:105730949-105753022	-	protein_coding	0.489865	1.40431	1	1	4.97514	4.48528	21.3977	30.4534
ENSG00000008283.15_3	CYB561	chr17:61509665-61523739	-	protein_coding	-0.465245	0.724348	1	1	2.44442	2.90967	6.51446	4.44308
ENSG00000008294.20_2	SPAG9	chr17:49039535-49198226	-	protein_coding	-0.234123	0.850201	1	1	3.87572	4.10984	16.2658	13.6794
ENSG00000008300.16_3	CELSR3	chr3:48673902-48700348	-	protein_coding	0.0348719	1.02447	1	1	0.727999	0.693127	0.616784	0.65634
ENSG00000008311.14_2	AASS	chr7:121715701-121784334	-	protein_coding	0.217674	1.16286	1	1	2.0646	1.84692	2.59732	3.18317
ENSG00000008324.11_2	SS18L2	chr3:42623332-42636606	+	protein_coding	-0.0116292	0.991972	1	1	2.82963	2.84126	6.16644	6.1089
ENSG00000008382.15_4	MPND	chr19:4343524-4360083	+	protein_coding	-0.280481	0.823316	1	1	1.21958	1.50006	1.82854	1.32878
ENSG00000008394.12_3	MGST1	chr12:16500076-16762193	+	protein_coding	0.787559	1.72615	1	1	3.12454	2.33698	4.05244	7.72127
ENSG00000008405.11_3	CRY1	chr12:107385142-107487607	-	protein_coding	0.396303	1.31613	1	1	2.39402	1.99772	2.99368	4.25621
ENSG00000008441.16_4	NFIX	chr19:13106422-13209610	+	protein_coding	-0.215023	0.861532	1	1	5.84712	6.06215	65.8172	56.5652
ENSG00000008513.14_3	ST3GAL1	chr8:134467091-134584183	-	protein_coding	-0.500848	0.706691	1	1	2.9165	3.41735	9.68378	6.55013
ENSG00000008517.16_4	IL32	chr16:3115298-3132193	+	protein_coding	0.301426	1.23236	1	1	0.641308	0.339882	0.265653	0.559742
ENSG00000008710.19_3	PKD1	chr16:2138711-2185899	-	protein_coding	0.0708562	1.05034	1	1	2.88634	2.81549	6.03957	6.39394
ENSG00000008838.19_3	MED24	chr17:38175350-38217468	-	protein_coding	0.0962539	1.06899	1	1	2.97009	2.87383	6.33011	6.83584
ENSG00000008853.16_2	RHOBTB2	chr8:22844930-22877712	+	protein_coding	-0.825734	0.564195	1	1	2.07	2.89574	6.44223	3.19887
ENSG00000008869.11_2	HEATR5B	chr2:37195526-37311485	-	protein_coding	0.172294	1.12685	1	1	2.98761	2.81532	6.03874	6.9316
ENSG00000008952.16_2	SEC62	chr3:169684423-169716161	+	protein_coding	0.217457	1.16268	1	1	3.96103	3.74357	12.3945	14.5736
ENSG00000008988.9_2	RPS20	chr8:56979854-56987140	-	protein_coding	0.0530068	1.03742	1	1	5.76355	5.71054	51.3655	53.3252
ENSG00000009307.15_3	CSDE1	chr1:115259534-115301297	-	protein_coding	0.10024	1.07195	1	1	6.29082	6.19058	72.0385	77.2937
ENSG00000009335.17_3	UBE3C	chr7:156931607-157062066	+	protein_coding	-0.0143388	0.99011	1	1	4.00843	4.02277	15.2545	15.0937
ENSG00000009413.15_3	REV3L	chr6:111620231-111804918	-	protein_coding	0.596184	1.51171	1	1	4.78847	4.19228	17.2811	26.6358
ENSG00000009780.15_3	FAM76A	chr1:28052490-28089633	+	protein_coding	-0.283995	0.821314	1	1	2.0204	2.30439	3.9396	3.05696
ENSG00000009830.11_3	POMT2	chr14:77741299-77787227	-	protein_coding	0.236575	1.17819	1	1	1.75023	1.51365	1.85532	2.36411
ENSG00000009844.15_2	VTA1	chr6:142468299-142545826	+	protein_coding	0.405799	1.32482	1	1	3.45676	3.05097	7.28767	9.97969
ENSG00000009954.10_2	BAZ1B	chr7:72854728-72936608	-	protein_coding	-0.314288	0.804248	1	1	4.68267	4.99696	30.9325	24.6817
ENSG00000010017.12_2	RANBP9	chr6:13621730-13711796	-	protein_coding	0.130416	1.09461	1	1	4.38738	4.25697	18.1194	19.9283
ENSG00000010072.15_2	SPRTN	chr1:231472850-231490769	+	protein_coding	0.21397	1.15988	1	1	1.80526	1.59129	2.01319	2.49492
ENSG00000010165.19_3	METTL13	chr1:171750804-171783163	+	protein_coding	-0.418514	0.748195	1	1	2.77186	3.19037	8.12847	5.82988
ENSG00000010219.13_3	DYRK4	chr12:4671370-4724468	+	protein_coding	0.015254	1.01063	1	1	0.999497	0.984243	0.978274	0.999302
ENSG00000010244.18_3	ZNF207	chr17:30677136-30708905	+	protein_coding	0.316059	1.24493	1	1	3.6237	3.30764	8.90147	11.3266
ENSG00000010256.10_2	UQCRC1	chr3:48636435-48648409	-	protein_coding	-0.235648	0.849303	1	1	4.5676	4.80325	26.9205	22.713
ENSG00000010270.13_2	STARD3NL	chr7:38217824-38270272	+	protein_coding	0.13854	1.10079	1	1	3.08869	2.95015	6.72831	7.50725
ENSG00000010278.12_3	CD9	chr12:6308881-6347437	+	protein_coding	-1.1621	0.446861	1	1	3.80757	4.96967	30.3343	13.0021
ENSG00000010292.12_3	NCAPD2	chr12:6602522-6641121	+	protein_coding	-0.335854	0.792315	1	1	4.30168	4.63753	23.8906	18.7212
ENSG00000010295.19_3	IFFO1	chr12:6647541-6665249	-	protein_coding	-0.698778	0.616094	1	1	2.92778	3.62656	11.351	6.60939
ENSG00000010318.20_3	PHF7	chr3:52444673-52457657	+	protein_coding	-0.269163	0.829801	1	1	0.803452	1.07261	1.10324	0.745272
ENSG00000010322.15_2	NISCH	chr3:52489134-52527087	+	protein_coding	0.113561	1.0819	1	1	3.02544	2.91188	6.52598	7.14232
ENSG00000010361.13_3	FUZ	chr19:50310126-50320633	-	protein_coding	-0.0673237	0.954407	1	1	1.39696	1.46428	1.75926	1.63346
ENSG00000010404.17_3	IDS	chrX:148558521-148602635	-	protein_coding	0.0236156	1.0165	1	1	3.27841	3.2548	8.54534	8.70288
ENSG00000010438.16_3	PRSS3	chr9:33750464-33799229	+	protein_coding	-0.164963	0.891951	1	1	1.04067	1.20564	1.30639	1.05719
ENSG00000010539.11_4	ZNF200	chr16:3272325-3286221	-	protein_coding	0.0899722	1.06435	1	1	1.104	1.01403	1.01955	1.1495
ENSG00000010626.14_4	LRRC23	chr12:6982733-7023407	+	protein_coding	-0.155271	0.897963	1	1	0.931407	1.08668	1.12384	0.907134
ENSG00000010704.18_4	HFE	chr6:26087509-26098571	+	protein_coding	0.161224	1.11824	1	1	1.85606	1.69484	2.2374	2.62018
ENSG00000010803.16_2	SCMH1	chr1:41492872-41707826	-	protein_coding	-0.310794	0.806198	1	1	2.65719	2.96798	6.8244	5.30802
ENSG00000010810.17_3	FYN	chr6:111981535-112194655	-	protein_coding	-0.747837	0.595496	1	1	2.67447	3.42231	9.72055	5.38404
ENSG00000010818.9_2	HIVEP2	chr6:143072604-143277835	-	protein_coding	0.08747	1.06251	1	1	3.9317	3.84423	13.3624	14.2602
ENSG00000011007.12_2	ELOA	chr1:24069645-24088549	+	protein_coding	0.18378	1.13586	1	1	3.14167	2.95789	6.76987	7.82546
ENSG00000011009.10_2	LYPLA2	chr1:24117460-24122029	+	protein_coding	0.917404	1.88871	1	1	4.41947	3.50206	10.3299	20.3989
ENSG00000011021.21_3	CLCN6	chr1:11866153-11903201	+	protein_coding	0.266786	1.20312	1	1	2.73285	2.46606	4.52533	5.64766
ENSG00000011028.13_2	MRC2	chr17:60704762-60770958	+	protein_coding	-0.0359915	0.975361	1	1	6.35428	6.39027	82.8807	80.814
ENSG00000011052.21_3	NME1-NME2	chr17:49230951-49249105	+	protein_coding	0.0916176	1.06556	1	1	6.15432	6.06271	65.8431	70.2256
ENSG00000011105.12_3	TSPAN9	chr12:3186521-3395730	+	protein_coding	-0.317833	0.802274	1	1	1.43291	1.75074	2.36532	1.69991
ENSG00000011114.14_3	BTBD7	chr14:93703896-93799438	-	protein_coding	0.573831	1.48847	1	1	3.1455	2.57166	4.94495	7.84888
ENSG00000011132.11_3	APBA3	chr19:3750817-3761697	-	protein_coding	-0.0581378	0.960503	1	1	1.28645	1.34459	1.53958	1.43928
ENSG00000011143.16_3	MKS1	chr17:56282798-56296966	-	protein_coding	-0.40066	0.757512	1	1	1.14701	1.54766	1.92344	1.21454
ENSG00000011198.7_2	ABHD5	chr3:43731605-43775863	+	protein_coding	0.360801	1.28414	1	1	3.46803	3.10723	7.61726	10.0658
ENSG00000011243.17_3	AKAP8L	chr19:15490859-15529952	-	protein_coding	0.233551	1.17573	1	1	2.91037	2.67682	5.39445	6.51812
ENSG00000011258.15_3	MBTD1	chr17:49254786-49337524	-	protein_coding	0.794103	1.734	1	1	2.26889	1.47479	1.77942	3.81952
ENSG00000011260.13_2	UTP18	chr17:49337889-49375297	+	protein_coding	0.438958	1.35563	1	1	3.90788	3.46892	10.0726	14.0103
ENSG00000011275.18_3	RNF216	chr7:5659678-5821370	-	protein_coding	0.256954	1.19495	1	1	3.47338	3.21643	8.29483	10.1069
ENSG00000011295.15_4	TTC19	chr17:15902694-15948329	+	protein_coding	-0.262605	0.833581	1	1	1.74882	2.01143	3.0318	2.36084
ENSG00000011304.19_4	PTBP1	chr19:797075-812327	+	protein_coding	0.184051	1.13607	1	1	4.73338	4.54933	22.4144	25.6004
ENSG00000011332.19_3	DPF1	chr19:38701646-38720354	-	protein_coding	-0.646874	0.638663	1	1	0.407639	1.05451	1.07702	0.326513
ENSG00000011347.9_3	SYT7	chr11:61282785-61348620	-	protein_coding	-0.516026	0.699295	1	1	0.138386	0.654412	0.573974	0.100673
ENSG00000011376.9_3	LARS2	chr3:45429998-45590913	+	protein_coding	-0.664504	0.630906	1	1	1.98164	2.64614	5.25991	2.94941
ENSG00000011405.13_3	PIK3C2A	chr11:17099277-17229530	-	protein_coding	0.55093	1.46503	1	1	3.84186	3.29093	8.78745	13.3389
ENSG00000011422.11_3	PLAUR	chr19:44150247-44174699	-	protein_coding	-0.0777896	0.947508	1	1	3.40468	3.48247	10.1771	9.59039
ENSG00000011426.10_3	ANLN	chr7:36429415-36493400	+	protein_coding	-0.25628	0.837244	1	1	5.14796	5.40424	41.3486	34.4561
ENSG00000011451.17_3	WIZ	chr19:15530791-15560762	-	protein_coding	-0.624886	0.648471	1	1	2.83769	3.46258	10.024	6.14876
ENSG00000011454.16_3	RABGAP1	chr9:125703112-125867145	+	protein_coding	-0.121327	0.919342	1	1	2.85172	2.97304	6.85191	6.21859
ENSG00000011465.16_3	DCN	chr12:91534261-91576900	-	protein_coding	-0.344245	0.78772	1	1	3.18775	3.532	10.5674	8.1119
ENSG00000011478.11_2	QPCTL	chr19:46195741-46207247	+	protein_coding	-0.20929	0.864963	1	1	2.24636	2.45565	4.48561	3.74485
ENSG00000011485.14_2	PPP5C	chr19:46850251-46896238	+	protein_coding	-0.109712	0.926773	1	1	2.69854	2.80825	6.00436	5.49145
ENSG00000011523.13_3	CEP68	chr2:65283500-65314138	+	protein_coding	-0.00884507	0.993888	1	1	1.29866	1.30751	1.47513	1.46001
ENSG00000011566.14_3	MAP4K3	chr2:39476407-39664453	-	protein_coding	-0.0780462	0.94734	1	1	2.83663	2.91468	6.5406	6.14351
ENSG00000011638.10_3	TMEM159	chr16:21169698-21191937	+	protein_coding	-0.111991	0.92531	1	1	2.12396	2.23595	3.71072	3.35887
ENSG00000012048.20_3	BRCA1	chr17:41196312-41322262	-	protein_coding	-0.369553	0.774022	1	1	1.70848	2.07804	3.22232	2.26817
ENSG00000012061.15_3	ERCC1	chr19:45910591-45982086	-	protein_coding	-0.393723	0.761163	1	1	3.28119	3.67492	11.772	8.7216
ENSG00000012171.19_3	SEMA3B	chr3:50304990-50314977	+	protein_coding	-0.380251	0.768304	1	1	0.875693	1.25594	1.38823	0.834889
ENSG00000012174.11_3	MBTPS2	chrX:21857754-21903542	+	protein_coding	-0.184701	0.879831	1	1	2.22274	2.40744	4.30531	3.66778
ENSG00000012211.12_3	PRICKLE3	chrX:49031613-49042981	-	protein_coding	-0.162736	0.893329	1	1	1.30218	1.46492	1.76048	1.46602
ENSG00000012232.8_2	EXTL3	chr8:28457986-28613116	+	protein_coding	-0.125515	0.916677	1	1	2.7341	2.85961	6.25819	5.65342
ENSG00000012660.13_3	ELOVL5	chr6:53132196-53213977	-	protein_coding	0.20693	1.15423	1	1	4.77094	4.56401	22.654	26.3021
ENSG00000012822.15_3	CALCOCO1	chr12:54102301-54121529	-	protein_coding	0.357874	1.28154	1	1	3.04371	2.68584	5.43454	7.2461
ENSG00000012963.14_3	UBR7	chr14:93673401-93695561	+	protein_coding	-0.648463	0.63796	1	1	3.04792	3.69638	11.9635	7.27018
ENSG00000012983.11_2	MAP4K5	chr14:50885219-51027844	-	protein_coding	-0.0168915	0.98836	1	1	3.83006	3.84695	13.3895	13.222
ENSG00000013016.15_3	EHD3	chr2:31457203-31492313	+	protein_coding	-0.386523	0.764971	1	1	3.90737	4.29389	18.6151	14.0049
ENSG00000013275.7_2	PSMC4	chr19:40476912-40487348	+	protein_coding	-0.210521	0.864225	1	1	4.56236	4.77288	26.3388	22.6269
ENSG00000013288.8_2	MAN2B2	chr4:6576902-6625089	+	protein_coding	-0.384916	0.765823	1	1	2.84147	3.22639	8.35921	6.1675
ENSG00000013293.5_3	SLC7A14	chr3:170177372-170303863	-	protein_coding	0.229243	1.17222	1	1	1.40652	1.17727	1.26149	1.65096
ENSG00000013297.10_3	CLDN11	chr3:170136653-170578169	+	protein_coding	-0.0255562	0.982442	1	1	4.04146	4.06702	15.7608	15.4665
ENSG00000013306.15_3	SLC25A39	chr17:42396993-42402238	-	protein_coding	-0.0607484	0.958767	1	1	3.38461	3.44536	9.89321	9.44405
ENSG00000013364.18_3	MVP	chr16:29831715-29859360	+	protein_coding	-0.373956	0.771664	1	1	4.6445	5.01846	31.412	24.0112
ENSG00000013374.15_4	NUB1	chr7:151038785-151075535	+	protein_coding	-0.098448	0.934037	1	1	2.36817	2.46662	4.52748	4.16287
ENSG00000013375.15_3	PGM3	chr6:83870869-83903655	-	protein_coding	0.221064	1.16559	1	1	3.31424	3.09318	7.53375	8.94688
ENSG00000013392.7_2	RWDD2A	chr6:83903098-83908651	+	protein_coding	-0.0134336	0.990732	1	1	1.42302	1.43645	1.70655	1.68146
ENSG00000013441.15_2	CLK1	chr2:201717732-201729467	-	protein_coding	0.404219	1.32337	1	1	3.03414	2.62992	5.18992	7.19156
ENSG00000013503.9_2	POLR3B	chr12:106751436-106903976	+	protein_coding	0.395528	1.31542	1	1	3.01757	2.62204	5.1562	7.09801
ENSG00000013523.9_3	ANGEL1	chr14:77252521-77292589	-	protein_coding	0.0853147	1.06092	1	1	1.61375	1.52844	1.88474	2.06047
ENSG00000013561.17_3	RNF14	chr5:141337893-141369856	+	protein_coding	-0.43487	0.73976	1	1	2.74118	3.17605	8.03829	5.68617
ENSG00000013563.13_3	DNASE1L1	chrX:153629579-153640449	-	protein_coding	-0.463539	0.725205	1	1	1.90863	2.37217	4.17719	2.75452
ENSG00000013573.16_3	DDX11	chr12:31226779-31257725	+	protein_coding	-0.17061	0.888467	1	1	1.03187	1.20248	1.30136	1.04468
ENSG00000013583.8_3	HEBP1	chr12:13127798-13153207	-	protein_coding	0.183269	1.13545	1	1	3.03677	2.8535	6.22754	7.20653
ENSG00000013588.7_3	GPRC5A	chr12:13043716-13070871	+	protein_coding	0.545728	1.45976	1	1	1.29359	0.747865	0.679306	1.45138
ENSG00000013619.13_3	MAMLD1	chrX:149529689-149682448	+	protein_coding	-0.590823	0.663964	1	1	2.21545	2.80628	5.99476	3.64427
ENSG00000013810.18_3	TACC3	chr4:1723217-1746903	+	protein_coding	-0.363746	0.777144	1	1	3.28504	3.64879	11.5428	8.74759
ENSG00000014123.9_2	UFL1	chr6:96969471-97003152	+	protein_coding	0.0707158	1.05024	1	1	3.55296	3.48224	10.1753	10.7367
ENSG00000014138.8_3	POLA2	chr11:65029233-65073060	+	protein_coding	-0.560115	0.678248	1	1	2.24936	2.80948	6.0103	3.75473
ENSG00000014164.6_2	ZC3H3	chr8:144519825-144623623	-	protein_coding	-0.293454	0.815946	1	1	2.69365	2.98711	6.92882	5.46949
ENSG00000014216.15_4	CAPN1	chr11:64948037-64979477	+	protein_coding	-1.44737	0.36669	1	1	3.26192	4.70929	25.16	8.59261
ENSG00000014641.17_2	MDH1	chr2:63815743-63834331	+	protein_coding	0.0987617	1.07085	1	1	4.30368	4.20492	17.442	18.7487
ENSG00000014824.13_3	SLC30A9	chr4:41992489-42092474	+	protein_coding	0.0416233	1.02927	1	1	3.53897	3.49734	10.2929	10.6234
ENSG00000014914.20_2	MTMR11	chr1:149900543-149908762	-	protein_coding	-0.42058	0.747124	1	1	1.89562	2.3162	3.9802	2.72083
ENSG00000014919.12_2	COX15	chr10:101471601-101491857	-	protein_coding	0.00277162	1.00192	1	1	3.02198	3.01921	7.10724	7.12283
ENSG00000015153.14_2	YAF2	chr12:42550906-42632151	-	protein_coding	0.236683	1.17828	1	1	1.44661	1.20992	1.31325	1.72566
ENSG00000015171.19_3	ZMYND11	chr10:180405-300577	+	protein_coding	-0.042297	0.971108	1	1	4.01192	4.05422	15.6128	15.1328
ENSG00000015475.18_2	BID	chr22:18216904-18257536	-	protein_coding	0.333744	1.26028	1	1	2.12386	1.79012	2.45843	3.35859
ENSG00000015479.18_3	MATR3	chr5:138629337-138667366	+	protein_coding	0.651202	1.57048	1	1	3.67699	3.02579	7.14427	11.7904
ENSG00000015532.9_2	XYLT2	chr17:48423453-48440499	+	protein_coding	-0.702692	0.614424	1	1	2.57688	3.27957	8.71067	4.96647
ENSG00000015568.12_2	RGPD5	chr2:110550335-110615272	+	protein_coding	0.61634	1.53298	1	1	2.73949	2.12315	3.35644	5.67834
ENSG00000015676.17_2	NUDCD3	chr7:44418720-44530479	-	protein_coding	-1.04495	0.484663	1	1	1.9561	3.00104	7.00579	2.88011
ENSG00000016864.18_3	GLT8D1	chr3:52728504-52740048	-	protein_coding	-0.0997832	0.933173	1	1	3.29156	3.39134	9.49292	8.79171
ENSG00000017260.19_4	ATP2C1	chr3:130569439-130735556	+	protein_coding	-0.0112665	0.992221	1	1	3.74116	3.75243	12.477	12.3722
ENSG00000017483.14_3	SLC38A5	chrX:48316920-48328644	-	protein_coding	-0.0417138	0.9715	1	1	3.0278	3.06951	7.39488	7.15563
ENSG00000017797.12_3	RALBP1	chr18:9475007-9538114	+	protein_coding	-0.129763	0.913982	1	1	3.5708	3.70056	12.0011	10.8828
ENSG00000018189.12_3	RUFY3	chr4:71569921-71673032	+	protein_coding	-0.187358	0.878213	1	1	2.54079	2.72815	5.62605	4.81908
ENSG00000018408.14_3	WWTR1	chr3:149235022-149454501	-	protein_coding	0.310232	1.23991	1	1	3.65651	3.34628	9.17021	11.6101
ENSG00000018510.13_3	AGPS	chr2:178257372-178424027	+	protein_coding	0.701373	1.62605	1	1	3.4627	2.76133	5.7802	10.0249
ENSG00000018610.13_2	CXorf56	chrX:118672112-118699371	-	protein_coding	0.0722733	1.05137	1	1	2.27968	2.20741	3.61846	3.85572
ENSG00000018699.11_2	TTC27	chr2:32853099-33046118	+	protein_coding	0.080829	1.05763	1	1	3.05613	2.9753	6.86418	7.31736
ENSG00000019144.18_3	PHLDB1	chr11:118477155-118528748	+	protein_coding	-0.309594	0.806869	1	1	2.809	3.1186	7.68544	6.00801
ENSG00000019549.9_2	SNAI2	chr8:49830327-49834299	-	protein_coding	-0.320253	0.800929	1	1	5.59087	5.91113	59.1765	47.1971
ENSG00000019991.15_3	HGF	chr7:81328322-81399754	-	protein_coding	-0.827167	0.563635	1	1	0.400247	1.22741	1.34147	0.319734
ENSG00000019995.6_3	ZRANB1	chr10:126630692-126676758	+	protein_coding	0.396261	1.31609	1	1	3.35819	2.96193	6.79163	9.25451
ENSG00000020129.15_2	NCDN	chr1:36023074-36032875	+	protein_coding	0.0846457	1.06043	1	1	3.11181	3.02716	7.15204	7.64465
ENSG00000020181.17_2	ADGRA2	chr8:37641709-37702414	+	protein_coding	-0.404861	0.755309	1	1	4.8268	5.23167	36.5741	27.38
ENSG00000020256.19_3	ZFP64	chr20:50668202-50820847	-	protein_coding	0.0564752	1.03992	1	1	2.01518	1.95871	2.88714	3.04232
ENSG00000020426.10_3	MNAT1	chr14:61201460-61436671	+	protein_coding	0.245642	1.18562	1	1	2.70909	2.46345	4.51533	5.53909
ENSG00000020577.13_2	SAMD4A	chr14:55033815-55260033	+	protein_coding	0.232487	1.17486	1	1	2.83121	2.59872	5.05751	6.11672
ENSG00000020633.18_2	RUNX3	chr1:25226002-25291612	-	protein_coding	-0.207759	0.865881	1	1	1.16119	1.36894	1.58281	1.23641
ENSG00000020922.12_3	MRE11	chr11:94148744-94227074	-	protein_coding	-0.229498	0.852931	1	1	2.00247	2.23197	3.69775	3.00686
ENSG00000021355.12_2	SERPINB1	chr6:2832566-2842240	-	protein_coding	-0.0627575	0.957432	1	1	2.93514	2.9979	6.98835	6.6483
ENSG00000021574.11_2	SPAST	chr2:32288680-32382706	+	protein_coding	0.147418	1.10759	1	1	1.56013	1.41271	1.66237	1.9488
ENSG00000021762.19_3	OSBPL5	chr11:3108346-3187969	-	protein_coding	-0.913537	0.530882	1	1	1.9448	2.85834	6.25179	2.84984
ENSG00000021776.10_3	AQR	chr15:35143983-35262040	-	protein_coding	-0.0609342	0.958643	1	1	2.60477	2.6657	5.34535	5.08293
ENSG00000021826.14_3	CPS1	chr2:211342406-211543831	+	protein_coding	0.0685167	1.04864	1	1	1.97402	1.9055	2.74639	2.92861
ENSG00000022267.16_3	FHL1	chrX:135228861-135293518	+	protein_coding	-0.777144	0.583521	1	1	4.04305	4.82019	27.2502	15.4846
ENSG00000022277.12_3	RTFDC1	chr20:55043641-55094505	+	protein_coding	-0.202516	0.869034	1	1	3.58331	3.78582	12.7926	10.9862
ENSG00000022567.9_3	SLC45A4	chr8:142217265-142318404	-	protein_coding	-0.0658348	0.955392	1	1	0.587462	0.653297	0.572758	0.502601
ENSG00000022840.15_3	RNF10	chr12:120971283-121015397	+	protein_coding	0.0844013	1.06025	1	1	3.65205	3.56765	10.8568	11.5712
ENSG00000022976.15_3	ZNF839	chr14:102783714-102809039	+	protein_coding	-0.0996366	0.933268	1	1	1.35109	1.45073	1.73345	1.55105
ENSG00000023041.11_3	ZDHHC6	chr10:114184186-114206675	-	protein_coding	0.186387	1.13791	1	1	3.59084	3.40445	9.58867	11.049
ENSG00000023171.16_3	GRAMD1B	chr11:123229136-123498482	+	protein_coding	-0.273784	0.827147	1	1	1.38501	1.6588	2.15753	1.61174
ENSG00000023191.16_2	RNH1	chr11:494512-507300	-	protein_coding	-0.347984	0.785682	1	1	3.80792	4.15591	16.826	13.0055
ENSG00000023228.13_3	NDUFS1	chr2:206979541-207024327	-	protein_coding	0.228198	1.17137	1	1	3.63782	3.40962	9.62671	11.4478
ENSG00000023287.12_3	RB1CC1	chr8:53535016-53658403	-	protein_coding	0.42918	1.34647	1	1	3.68471	3.25553	8.55018	11.859
ENSG00000023318.7_3	ERP44	chr9:102741461-102861322	-	protein_coding	0.295251	1.2271	1	1	3.75216	3.45691	9.98077	12.4745
ENSG00000023330.14_2	ALAS1	chr3:52232102-52248343	+	protein_coding	-0.209165	0.865038	1	1	3.66211	3.87128	13.6343	11.6592
ENSG00000023516.8_2	AKAP11	chr13:42846289-42897403	+	protein_coding	0.0385811	1.0271	1	1	4.20576	4.16718	16.9658	17.4527
ENSG00000023572.8_2	GLRX2	chr1:193065598-193075244	-	protein_coding	0.0205397	1.01434	1	1	3.10446	3.08392	7.47918	7.60076
ENSG00000023608.4_3	SNAPC1	chr14:62229075-62263146	+	protein_coding	0.373236	1.29525	1	1	3.14875	2.77552	5.84721	7.86888
ENSG00000023697.12_3	DERA	chr12:16064106-16190216	+	protein_coding	0.0942135	1.06748	1	1	2.57527	2.48106	4.58307	4.95983
ENSG00000023734.10_3	STRAP	chr12:16035325-16056412	+	protein_coding	0.372509	1.2946	1	1	6.09249	5.71998	51.7092	67.2375
ENSG00000023902.13_2	PLEKHO1	chr1:150121373-150136916	+	protein_coding	0.22496	1.16875	1	1	3.25916	3.0342	7.1919	8.57424
ENSG00000023909.9_2	GCLM	chr1:94350761-94375012	-	protein_coding	0.693668	1.61739	1	1	3.33607	2.6424	5.24369	9.09848
ENSG00000024048.10_2	UBR2	chr6:42531800-42661242	+	protein_coding	0.221587	1.16602	1	1	3.35913	3.13754	7.80023	9.2612
ENSG00000024422.11_3	EHD2	chr19:48216600-48246391	+	protein_coding	-1.52329	0.347891	1	1	5.03521	6.5585	93.2551	31.7905
ENSG00000024526.16_3	DEPDC1	chr1:68939835-68962904	-	protein_coding	-0.124724	0.917179	1	1	3.04179	3.16651	7.97873	7.2351
ENSG00000024862.17_3	CCDC28A	chr6:139094646-139114456	+	protein_coding	0.37169	1.29387	1	1	2.79903	2.42734	4.379	5.95972
ENSG00000025039.14_2	RRAGD	chr6:90074355-90121989	-	protein_coding	-0.259709	0.835256	1	1	1.09487	1.35458	1.55722	1.13593
ENSG00000025156.12_2	HSF2	chr6:122720691-122754264	+	protein_coding	0.148904	1.10873	1	1	2.28486	2.13596	3.39529	3.87317
ENSG00000025293.16_3	PHF20	chr20:34359896-34538303	+	protein_coding	-0.0921339	0.938134	1	1	2.73287	2.82501	6.08617	5.64778
ENSG00000025434.18_3	NR1H3	chr11:47269851-47290583	+	protein_coding	-0.0666268	0.954868	1	1	0.665756	0.732383	0.661381	0.5864
ENSG00000025708.13_3	TYMP	chr22:50964181-50968485	-	protein_coding	0.0377394	1.0265	1	1	1.09249	1.05475	1.07735	1.13241
ENSG00000025770.18_2	NCAPH2	chr22:50946645-50961901	+	protein_coding	-0.830265	0.562426	1	1	2.76313	3.5934	11.0704	5.7887
ENSG00000025772.7_2	TOMM34	chr20:43570771-43589127	-	protein_coding	-0.670937	0.628099	1	1	4.03924	4.71017	25.176	15.4411
ENSG00000025796.13_2	SEC63	chr6:108188960-108279393	-	protein_coding	0.477246	1.39208	1	1	4.43272	3.95548	14.5137	20.5964
ENSG00000025800.13_3	KPNA6	chr1:32573639-32642169	+	protein_coding	0.127722	1.09257	1	1	4.45912	4.33139	19.1317	20.9952
ENSG00000026025.15_3	VIM	chr10:17270258-17279592	+	protein_coding	-0.0485231	0.966926	1	1	9.69592	9.74444	856.767	828.397
ENSG00000026036.21_3	RTEL1-TNFRSF6B	chr20:62290653-62330037	+	protein_coding	-0.295781	0.814631	1	1	1.8488	2.14458	3.42165	2.60201
ENSG00000026103.21_3	FAS	chr10:90750339-90775542	+	protein_coding	0.286708	1.21985	1	1	3.68314	3.39643	9.52997	11.845
ENSG00000026297.15_3	RNASET2	chr6:167342992-167370679	-	protein_coding	0.107755	1.07755	1	1	0.707093	0.599338	0.515021	0.632511
ENSG00000026508.17_4	CD44	chr11:35160417-35253949	+	protein_coding	-0.666974	0.629826	1	1	5.69291	6.35988	81.1326	50.7292
ENSG00000026559.13_3	KCNG1	chr20:49620193-49639666	-	protein_coding	0.49921	1.41344	1	1	1.33589	0.836681	0.785937	1.52431
ENSG00000026652.13_3	AGPAT4	chr6:161551011-161695093	-	protein_coding	0.0445336	1.03135	1	1	2.06239	2.01786	3.04982	3.17678
ENSG00000026950.16_3	BTN3A1	chr6:26402465-26415444	+	protein_coding	0.0593963	1.04203	1	1	0.94941	0.890013	0.853193	0.931082
ENSG00000027001.9_3	MIPEP	chr13:24304328-24463558	-	protein_coding	-0.324959	0.798321	1	1	2.41839	2.74335	5.69624	4.34575
ENSG00000027697.13_3	IFNGR1	chr6:137518621-137540586	-	protein_coding	0.467874	1.38307	1	1	3.4313	2.96343	6.79975	9.78759
ENSG00000027847.13_3	B4GALT7	chr5:177027101-177037348	+	protein_coding	0.475303	1.39021	1	1	2.10736	1.63206	2.09955	3.30903
ENSG00000028116.16_3	VRK2	chr2:58134786-58387055	+	protein_coding	-0.240399	0.846511	1	1	2.8926	3.133	7.77255	6.42606
ENSG00000028137.18_3	TNFRSF1B	chr1:12227060-12269285	+	protein_coding	-1.41116	0.376009	1	1	1.83809	3.24925	8.50871	2.57536
ENSG00000028203.17_2	VEZT	chr12:95611522-95696566	+	protein_coding	0.415711	1.33396	1	1	2.60173	2.18602	3.55048	5.07013
ENSG00000028277.21_3	POU2F2	chr19:42590262-42700737	-	protein_coding	0.341937	1.26746	1	1	1.39723	1.0553	1.07814	1.63396
ENSG00000028310.17_3	BRD9	chr5:850406-892939	-	protein_coding	0.0107686	1.00749	1	1	2.33632	2.32556	4.01259	4.05014
ENSG00000028528.14_3	SNX1	chr15:64386322-64438289	+	protein_coding	0.12777	1.0926	1	1	3.50492	3.37715	9.39022	10.3524
ENSG00000028839.9_3	TBPL1	chr6:134273308-134311570	+	protein_coding	-0.100534	0.932688	1	1	1.73947	1.84	2.5801	2.33912
ENSG00000029153.14_3	ARNTL2	chr12:27485787-27578222	+	protein_coding	0.0438786	1.03088	1	1	3.24474	3.20086	8.19509	8.47905
ENSG00000029363.16_3	BCLAF1	chr6:136577765-136610989	-	protein_coding	0.517166	1.43114	1	1	4.11678	3.59961	11.1225	16.349
ENSG00000029364.11_2	SLC39A9	chr14:69864732-69929105	+	protein_coding	0.847903	1.79988	1	1	3.81694	2.96903	6.83012	13.0933
ENSG00000029534.19_3	ANK1	chr8:41510739-41754280	-	protein_coding	-0.487318	0.71335	1	1	0.455801	0.94312	0.922681	0.371544
ENSG00000029639.10_2	TFB1M	chr6:155578643-155635627	-	protein_coding	0.630949	1.54858	1	1	2.71739	2.08644	3.24698	5.5768
ENSG00000029725.16_3	RABEP1	chr17:5185560-5289132	+	protein_coding	0.0581775	1.04115	1	1	4.13828	4.0801	15.9135	16.6095
ENSG00000029993.14_3	HMGB3	chrX:150148982-150159248	+	protein_coding	-0.730804	0.602568	1	1	2.97399	3.70479	12.0393	6.85704
ENSG00000030066.13_3	NUP160	chr11:47799639-47870107	-	protein_coding	0.0556978	1.03936	1	1	3.13968	3.08399	7.47954	7.81331
ENSG00000030110.12_2	BAK1	chr6:33540324-33548070	-	protein_coding	-0.274482	0.826747	1	1	3.15579	3.43028	9.77992	7.91227
ENSG00000030419.16_3	IKZF2	chr2:213864415-214017151	-	protein_coding	-0.134972	0.910688	1	1	0.997438	1.13241	1.19225	0.996451
ENSG00000030582.17_3	GRN	chr17:42422454-42430470	+	protein_coding	-0.0278061	0.980911	1	1	5.11099	5.1388	34.2316	33.5591
ENSG00000031003.10_3	FAM13B	chr5:137273649-137387650	-	protein_coding	0.534316	1.44826	1	1	3.8548	3.32049	8.99	13.4681
ENSG00000031081.10_4	ARHGAP31	chr3:119013220-119139561	+	protein_coding	-0.101403	0.932126	1	1	3.33049	3.43189	9.79201	9.05951
ENSG00000031691.6_2	CENPQ	chr6:49431091-49460820	+	protein_coding	0.358821	1.28238	1	1	2.84018	2.48136	4.58424	6.16111
ENSG00000031698.12_2	SARS	chr1:109756540-109780791	+	protein_coding	0.350207	1.27474	1	1	5.25184	4.90163	28.8908	37.1031
ENSG00000031823.14_3	RANBP3	chr19:5916150-5978153	-	protein_coding	-0.703288	0.614171	1	1	2.13278	2.83607	6.14071	3.38561
ENSG00000032219.18_2	ARID4A	chr14:58765103-58840605	+	protein_coding	0.196194	1.14567	1	1	2.24083	2.04464	3.1257	3.7267
ENSG00000032389.12_4	EIPR1	chr2:3192696-3381653	-	protein_coding	-0.420771	0.747025	1	1	1.38787	1.80864	2.50312	1.61692
ENSG00000032444.15_3	PNPLA6	chr19:7598890-7626650	+	protein_coding	-0.123026	0.91826	1	1	3.80832	3.93135	14.2565	13.0094
ENSG00000032742.17_3	IFT88	chr13:21141208-21265576	+	protein_coding	0.259945	1.19743	1	1	1.70417	1.44422	1.72116	2.2584
ENSG00000033011.11_3	ALG1	chr16:5083961-5137380	+	protein_coding	0.46822	1.3834	1	1	3.00389	2.53567	4.79847	7.02162
ENSG00000033030.13_2	ZCCHC8	chr12:122956147-122985620	-	protein_coding	0.442616	1.35907	1	1	2.1132	1.67058	2.18343	3.3265
ENSG00000033050.7_2	ABCF2	chr7:150904923-150924316	-	protein_coding	-0.352936	0.782989	1	1	3.90023	4.25316	18.0691	13.9309
ENSG00000033100.16_3	CHPF2	chr7:150929575-150935913	+	protein_coding	0.26239	1.19946	1	1	4.81853	4.55614	22.5253	27.2178
ENSG00000033170.16_3	FUT8	chr14:65877310-66210839	+	protein_coding	0.233978	1.17607	1	1	4.12002	3.88604	13.7848	16.388
ENSG00000033178.12_2	UBA6	chr4:68478370-68566897	-	protein_coding	0.521168	1.43512	1	1	3.72056	3.19939	8.18572	12.1826
ENSG00000033327.12_3	GAB2	chr11:77926343-78129394	-	protein_coding	-0.0320454	0.978033	1	1	1.91972	1.95176	2.86847	2.78349
ENSG00000033627.16_3	ATP6V0A1	chr17:40610862-40674629	+	protein_coding	0.394478	1.31447	1	1	2.41478	2.0203	3.05668	4.33237
ENSG00000033800.13_2	PIAS1	chr15:68346517-68490941	+	protein_coding	0.266132	1.20258	1	1	2.5088	2.24267	3.73271	4.69146
ENSG00000033867.16_3	SLC4A7	chr3:27414212-27525911	-	protein_coding	0.604478	1.52043	1	1	4.24479	3.64031	11.4693	17.9587
ENSG00000034053.14_3	APBA2	chr15:29129629-29410518	+	protein_coding	-0.413648	0.750723	1	1	1.18155	1.5952	2.02136	1.26821
ENSG00000034152.18_3	MAP2K3	chr17:21187984-21218552	+	protein_coding	-0.599557	0.659956	1	1	4.4058	5.00536	31.1191	20.1972
ENSG00000034510.5_2	TMSB10	chr2:85132749-85133799	+	protein_coding	-0.385767	0.765372	1	1	10.1062	10.492	1439.12	1101.23
ENSG00000034533.11_2	ASTE1	chr3:130732719-130746493	-	protein_coding	0.519337	1.4333	1	1	1.63343	1.1141	1.1646	2.10251
ENSG00000034677.12_3	RNF19A	chr8:101269288-101348446	-	protein_coding	0.299458	1.23068	1	1	3.23158	2.93213	6.63235	8.39299
ENSG00000034693.14_3	PEX3	chr6:143771944-143811147	+	protein_coding	0.0327186	1.02294	1	1	3.09976	3.06704	7.38053	7.57276
ENSG00000034713.7_2	GABARAPL2	chr16:75600249-75611779	+	protein_coding	0.406892	1.32583	1	1	3.81854	3.41165	9.64163	13.1089
ENSG00000035115.21_3	SH3YL1	chr2:217730-266398	-	protein_coding	0.0464998	1.03276	1	1	0.993884	0.947384	0.928373	0.99154
ENSG00000035141.7_2	FAM136A	chr2:70523107-70529222	-	protein_coding	-0.563329	0.676739	1	1	2.52551	3.08884	7.50811	4.75777
ENSG00000035403.17_3	VCL	chr10:75754951-75881121	+	protein_coding	-0.313684	0.804584	1	1	5.08627	5.39995	41.2228	32.9718
ENSG00000035499.12_2	DEPDC1B	chr5:59892739-59996017	-	protein_coding	0.284463	1.21796	1	1	1.78242	1.49795	1.82442	2.44002
ENSG00000035664.11_4	DAPK2	chr15:64199235-64364232	-	protein_coding	-0.48157	0.716198	1	1	0.368082	0.849652	0.802066	0.290636
ENSG00000035681.7_3	NSMAF	chr8:59496063-59572403	-	protein_coding	0.0505139	1.03563	1	1	3.72792	3.6774	11.7941	12.25
ENSG00000035687.9_3	ADSS	chr1:244571796-244615436	-	protein_coding	0.441342	1.35787	1	1	4.58455	4.1432	16.6697	22.9931
ENSG00000035862.12_3	TIMP2	chr17:76849059-76921469	-	protein_coding	0.404358	1.3235	1	1	5.46926	5.0649	32.4725	43.3008
ENSG00000035928.15_3	RFC1	chr4:39289076-39367995	-	protein_coding	0.15927	1.11672	1	1	3.41324	3.25397	8.53987	9.65338
ENSG00000036054.12_2	TBC1D23	chr3:99979844-100044095	+	protein_coding	0.151422	1.11066	1	1	3.26362	3.1122	7.64699	8.60389
ENSG00000036257.12_3	CUL3	chr2:225334867-225450114	-	protein_coding	0.123659	1.08949	1	1	2.54572	2.42206	4.35936	4.83899
ENSG00000036549.12_3	ZZZ3	chr1:78028101-78149104	-	protein_coding	0.711616	1.63764	1	1	3.16454	2.45292	4.47524	7.96647
ENSG00000037042.8_2	TUBG2	chr17:40811323-40819024	+	protein_coding	-0.064896	0.956014	1	1	3.07425	3.13915	7.81004	7.42252
ENSG00000037241.7_3	RPL26L1	chr5:172385732-172396774	+	protein_coding	-0.723099	0.605795	1	1	4.02396	4.74706	25.8539	15.268
ENSG00000037474.14_2	NSUN2	chr5:6599352-6633404	-	protein_coding	-0.276909	0.825357	1	1	3.19551	3.47242	10.0995	8.16102
ENSG00000037637.10_3	FBXO42	chr1:16573334-16678949	-	protein_coding	0.228018	1.17123	1	1	2.25724	2.02922	3.08184	3.78076
ENSG00000037749.11_3	MFAP3	chr5:153418466-153600038	+	protein_coding	0.521858	1.4358	1	1	2.76452	2.24267	3.73271	5.79524
ENSG00000037757.13_3	MRI1	chr19:13875346-13885096	+	protein_coding	-0.35127	0.783894	1	1	2.40838	2.75965	5.77231	4.30877
ENSG00000037897.16_3	METTL1	chr12:58162254-58166576	-	protein_coding	-0.299819	0.812355	1	1	1.62205	1.92187	2.78914	2.07812
ENSG00000037965.5_3	HOXC8	chr12:54402890-54406146	+	protein_coding	0.260227	1.19767	1	1	0.647961	0.387734	0.308337	0.566952
ENSG00000038002.8_2	AGA	chr4:178351924-178363657	-	protein_coding	-0.250664	0.840509	1	1	2.42492	2.67559	5.38898	4.37
ENSG00000038210.12_3	PI4K2B	chr4:25235597-25280714	+	protein_coding	-0.156844	0.896985	1	1	4.00388	4.16072	16.8855	15.0431
ENSG00000038219.12_2	BOD1L1	chr4:13570362-13629347	-	protein_coding	0.0936542	1.06707	1	1	3.1926	3.09895	7.56793	8.14258
ENSG00000038274.16_2	MAT2B	chr5:162930120-162946342	+	protein_coding	0.346011	1.27104	1	1	3.39271	3.0467	7.26318	9.50285
ENSG00000038358.14_3	EDC4	chr16:67906926-67918406	+	protein_coding	-0.362632	0.777744	1	1	3.19002	3.55265	10.7342	8.12624
ENSG00000038382.18_2	TRIO	chr5:14143811-14532237	+	protein_coding	0.0845564	1.06036	1	1	5.29108	5.20652	35.9249	38.1537
ENSG00000038427.15_3	VCAN	chr5:82767284-82878122	+	protein_coding	-0.588885	0.664857	1	1	4.46961	5.05849	32.3241	21.1557
ENSG00000038532.14_3	CLEC16A	chr16:11038345-11276046	+	protein_coding	0.0338619	1.02375	1	1	2.31262	2.27876	3.8526	3.96785
ENSG00000039123.15_3	SKIV2L2	chr5:54603588-54721409	+	protein_coding	0.195046	1.14476	1	1	3.62079	3.42574	9.74611	11.3017
ENSG00000039319.16_3	ZFYVE16	chr5:79703832-79775169	+	protein_coding	0.180527	1.1333	1	1	2.86828	2.68775	5.44309	6.30194
ENSG00000039523.19_4	RIPOR1	chr16:67552321-67580691	+	protein_coding	-0.522064	0.696375	1	1	3.32277	3.84484	13.3685	9.00586
ENSG00000039560.13_2	RAI14	chr5:34656342-34832732	+	protein_coding	0.407317	1.32622	1	1	4.78754	4.38022	19.8247	26.6181
ENSG00000039650.11_3	PNKP	chr19:50363139-50381608	-	protein_coding	0.0534135	1.03772	1	1	2.83537	2.78196	5.87785	6.13727
ENSG00000040199.18_3	PHLPP2	chr16:71671738-71758604	-	protein_coding	0.144903	1.10566	1	1	2.42757	2.28267	3.86577	4.37986
ENSG00000040275.16_3	SPDL1	chr5:169010638-169031782	+	protein_coding	0.264425	1.20116	1	1	3.97103	3.70661	12.0557	14.682
ENSG00000040341.17_4	STAU2	chr8:74332604-74659943	-	protein_coding	-0.0628867	0.957347	1	1	1.64748	1.71037	2.27245	2.13287
ENSG00000040487.12_3	PQLC2	chr1:19638820-19655794	+	protein_coding	-0.0142135	0.990196	1	1	2.73328	2.74749	5.71549	5.64966
ENSG00000040531.14_3	CTNS	chr17:3539762-3564836	+	protein_coding	-0.205663	0.86714	1	1	2.35333	2.559	4.89298	4.11004
ENSG00000040633.12_3	PHF23	chr17:7138347-7143041	-	protein_coding	0.470535	1.38562	1	1	4.35128	3.88075	13.7306	19.4111
ENSG00000040933.15_2	INPP4A	chr2:99061317-99210853	+	protein_coding	-0.00198488	0.998625	1	1	1.46878	1.47076	1.77168	1.76787
ENSG00000041353.9_3	RAB27B	chr18:52385091-52562747	+	protein_coding	-0.403607	0.755966	1	1	1.45543	1.85904	2.62766	1.74239
ENSG00000041357.15_2	PSMA4	chr15:78832747-78844761	+	protein_coding	0.492954	1.40732	1	1	3.26901	2.77605	5.84976	8.63983
ENSG00000041802.10_2	LSG1	chr3:194361517-194393206	-	protein_coding	0.0705283	1.0501	1	1	3.18785	3.11732	7.67774	8.1125
ENSG00000041880.14_3	PARP3	chr3:51976361-51982883	+	protein_coding	-0.926925	0.525978	1	1	2.45363	3.38056	9.41477	4.47794
ENSG00000041982.15_3	TNC	chr9:117781857-117880536	-	protein_coding	-0.500188	0.707015	1	1	6.41229	6.91248	119.466	84.171
ENSG00000041988.15_4	THAP3	chr1:6684926-6695646	+	protein_coding	-0.726069	0.604549	1	1	1.09655	1.82262	2.53722	1.13842
ENSG00000042062.11_3	RIPOR3	chr20:49202645-49308065	-	protein_coding	-0.394636	0.760681	1	1	0.429604	0.82424	0.770602	0.346864
ENSG00000042088.13_3	TDP1	chr14:90421283-90511112	+	protein_coding	-0.136441	0.90976	1	1	2.04003	2.17647	3.52045	3.11253
ENSG00000042286.14_2	AIFM2	chr10:71857979-71892690	-	protein_coding	0.0455238	1.03206	1	1	1.82088	1.77535	2.42322	2.53296
ENSG00000042317.16_3	SPATA7	chr14:88851268-88936694	+	protein_coding	-0.218664	0.859361	1	1	0.580476	0.79914	0.740063	0.495342
ENSG00000042429.11_3	MED17	chr11:93517393-93548129	+	protein_coding	0.367631	1.29023	1	1	1.69363	1.32599	1.50706	2.23469
ENSG00000042445.13_3	RETSAT	chr2:85569211-85581743	-	protein_coding	-0.499965	0.707124	1	1	3.2286	3.72856	12.2559	8.37357
ENSG00000042493.15_2	CAPG	chr2:85621871-85645555	-	protein_coding	-0.224962	0.855618	1	1	4.88686	5.11182	33.5788	28.5863
ENSG00000042753.11_2	AP2S1	chr19:47341393-47354249	-	protein_coding	-0.176178	0.885044	1	1	5.70765	5.88382	58.0484	51.2604
ENSG00000043093.13_3	DCUN1D1	chr3:182655862-182703741	-	protein_coding	0.629378	1.5469	1	1	3.07058	2.44121	4.43095	7.40113
ENSG00000043143.20_2	JADE2	chr5:133860003-133918920	+	protein_coding	-0.690765	0.619525	1	1	2.61489	3.30565	8.88782	5.12576
ENSG00000043514.15_2	TRIT1	chr1:40306694-40349183	-	protein_coding	0.257553	1.19545	1	1	2.36648	2.10893	3.31371	4.15683
ENSG00000044090.8_2	CUL7	chr6:43005355-43021683	-	protein_coding	-0.0582514	0.960428	1	1	4.00198	4.06024	15.6822	15.022
ENSG00000044115.20_3	CTNNA1	chr5:137946656-138270723	+	protein_coding	-0.226501	0.854705	1	1	4.68831	4.91481	29.1652	24.7824
ENSG00000044446.11_2	PHKA2	chrX:18910418-19002716	-	protein_coding	-0.239176	0.847229	1	1	1.45804	1.69721	2.24274	1.74734
ENSG00000044459.14_3	CNTLN	chr9:17134980-17503921	+	protein_coding	0.0451567	1.0318	1	1	1.90724	1.86208	2.63532	2.75091
ENSG00000044574.7_2	HSPA5	chr9:127997132-128003609	-	protein_coding	0.0142223	1.00991	1	1	7.21426	7.20004	146.037	147.494
ENSG00000046604.12_2	DSG2	chr18:29078006-29128971	+	protein_coding	0.369707	1.29209	1	1	2.19628	1.82658	2.54695	3.58298
ENSG00000046647.13_2	GEMIN8	chrX:14026398-14048012	-	protein_coding	-0.0444203	0.969679	1	1	1.95727	2.0017	3.0047	2.88328
ENSG00000046651.14_3	OFD1	chrX:13752864-13787472	+	protein_coding	-0.175231	0.885625	1	1	1.81442	1.98965	2.97142	2.51719
ENSG00000047056.14_2	WDR37	chr10:1095478-1178237	+	protein_coding	0.0154573	1.01077	1	1	2.81134	2.79588	5.94456	6.01937
ENSG00000047188.15_2	YTHDC2	chr5:112849380-112930982	+	protein_coding	0.0465809	1.03281	1	1	2.47605	2.42946	4.38693	4.5637
ENSG00000047230.14_2	CTPS2	chrX:16606126-16731059	-	protein_coding	-0.142152	0.906166	1	1	1.90757	2.04972	3.14026	2.75177
ENSG00000047249.17_4	ATP6V1H	chr8:54628117-54756118	-	protein_coding	0.286681	1.21983	1	1	2.74816	2.46148	4.5078	5.71858
ENSG00000047315.15_2	POLR2B	chr4:57843888-57897334	+	protein_coding	0.300005	1.23115	1	1	4.67499	4.37498	19.7492	24.5453
ENSG00000047346.12_3	FAM214A	chr15:52873514-53002014	-	protein_coding	0.413875	1.33226	1	1	2.25692	1.84305	2.58767	3.77971
ENSG00000047410.13_2	TPR	chr1:186280784-186344825	-	protein_coding	0.367667	1.29026	1	1	4.56151	4.19384	17.3009	22.613
ENSG00000047578.12_4	KIAA0556	chr16:27561454-27791690	+	protein_coding	-0.114894	0.92345	1	1	2.03316	2.14805	3.43229	3.093
ENSG00000047579.19_2	DTNBP1	chr6:15523032-15663289	-	protein_coding	-0.164754	0.892081	1	1	1.54484	1.70959	2.27069	1.91772
ENSG00000047621.11_3	C12orf4	chr12:4596894-4647674	-	protein_coding	-0.071734	0.951494	1	1	2.25038	2.32211	4.00065	3.75808
ENSG00000047634.14_3	SCML1	chrX:17755569-17773108	+	protein_coding	0.207853	1.15497	1	1	2.19632	1.98847	2.96816	3.5831
ENSG00000047644.18_3	WWC3	chrX:9983602-10112518	+	protein_coding	-0.438275	0.738017	1	1	2.26143	2.6997	5.49668	3.79466
ENSG00000047648.21_3	ARHGAP6	chrX:11155663-11683821	-	protein_coding	0.170457	1.12542	1	1	0.635867	0.465409	0.380709	0.553871
ENSG00000047849.21_4	MAP4	chr3:47892180-48130762	-	protein_coding	-0.426529	0.74405	1	1	4.7198	5.14633	34.4159	25.3512
ENSG00000047932.13_3	GOPC	chr6:117881432-117923705	-	protein_coding	-0.695777	0.617377	1	1	3.42083	4.11661	16.347	9.70961
ENSG00000048028.11_3	USP28	chr11:113668596-113746292	-	protein_coding	0.054447	1.03846	1	1	2.22083	2.16638	3.48896	3.66161
ENSG00000048052.21_3	HDAC9	chr7:18126572-19042039	+	protein_coding	-0.0134234	0.990739	1	1	0.853887	0.867311	0.824259	0.807364
ENSG00000048140.17_3	TSPAN17	chr5:176074388-176086055	+	protein_coding	-0.279524	0.823863	1	1	2.01397	2.29349	3.90241	3.03892
ENSG00000048162.20_3	NOP16	chr5:175810941-175815976	-	protein_coding	0.0432512	1.03043	1	1	2.7147	2.67144	5.37067	5.56455
ENSG00000048342.15_3	CC2D2A	chr4:15471489-15603180	+	protein_coding	-0.129027	0.914448	1	1	2.24233	2.37135	4.17426	3.73159
ENSG00000048392.11_2	RRM2B	chr8:103216730-103251346	-	protein_coding	0.346054	1.27108	1	1	3.70382	3.35776	9.2515	12.0305
ENSG00000048405.9_3	ZNF800	chr7:126986844-127071978	-	protein_coding	0.994816	1.99283	1	1	2.85714	1.86232	2.63593	6.24577
ENSG00000048471.13_3	SNX29	chr16:12070594-12668146	+	protein_coding	-0.255379	0.837767	1	1	3.26347	3.51885	10.4625	8.60292
ENSG00000048544.5_2	MRPS10	chr6:42174539-42185603	-	protein_coding	0.0300556	1.02105	1	1	4.10254	4.07249	15.8244	16.1786
ENSG00000048649.13_3	RSF1	chr11:77371041-77532063	-	protein_coding	0.532004	1.44594	1	1	2.37674	1.84473	2.59186	4.1936
ENSG00000048707.13_3	VPS13D	chr1:12290124-12572099	+	protein_coding	-0.140591	0.907147	1	1	3.02759	3.16818	7.98912	7.15445
ENSG00000048740.18_3	CELF2	chr10:10840360-11378674	+	protein_coding	-0.568114	0.674498	1	1	2.04288	2.611	5.10926	3.12069
ENSG00000048828.16_3	FAM120A	chr9:96214004-96328389	+	protein_coding	-0.939182	0.521528	1	1	4.34803	5.28721	38.0489	19.3651
ENSG00000048991.16_2	R3HDM1	chr2:136289025-136482840	+	protein_coding	0.431663	1.34879	1	1	2.81127	2.3796	4.20393	6.019
ENSG00000049089.13_3	COL9A2	chr1:40766159-40783488	-	protein_coding	-0.352245	0.783364	1	1	0.329419	0.681663	0.603988	0.256507
ENSG00000049130.14_2	KITLG	chr12:88886570-88974628	-	protein_coding	-0.186619	0.878663	1	1	4.70622	4.89284	28.7093	25.1044
ENSG00000049167.13_3	ERCC8	chr5:60169658-60240900	-	protein_coding	0.0771475	1.05493	1	1	1.66098	1.58383	1.99764	2.16231
ENSG00000049192.14_3	ADAMTS6	chr5:64444563-64777747	-	protein_coding	0.102459	1.0736	1	1	2.72501	2.62255	5.15837	5.61164
ENSG00000049239.12_2	H6PD	chr1:9294834-9331396	+	protein_coding	-0.849118	0.555124	1	1	2.68322	3.53234	10.5702	5.4229
ENSG00000049245.12_3	VAMP3	chr1:7831329-7841492	+	protein_coding	0.220509	1.16514	1	1	5.86047	5.63996	48.8652	57.1002
ENSG00000049246.14_2	PER3	chr1:7844380-7905237	+	protein_coding	-0.357835	0.780335	1	1	1.90637	2.2642	3.80389	2.74864
ENSG00000049323.15_2	LTBP1	chr2:33172039-33624576	+	protein_coding	-0.041599	0.971578	1	1	5.63966	5.68126	50.3132	48.8548
ENSG00000049449.8_3	RCN1	chr11:31833939-32127301	+	protein_coding	0.661097	1.58128	1	1	5.60702	4.94592	29.8227	47.7395
ENSG00000049540.16_3	ELN	chr7:73442119-73484237	+	protein_coding	0.307528	1.23758	1	1	5.4371	5.12957	34.0069	42.324
ENSG00000049541.10_3	RFC2	chr7:73645829-73668788	-	protein_coding	-0.86353	0.549606	1	1	2.30483	3.16836	7.99022	3.94108
ENSG00000049618.22_3	ARID1B	chr6:157098508-157531913	+	protein_coding	0.488531	1.40302	1	1	2.26584	1.77731	2.42786	3.80934
ENSG00000049656.13_2	CLPTM1L	chr5:1317859-1345214	-	protein_coding	-0.30603	0.808865	1	1	3.06342	3.36945	9.33487	7.35951
ENSG00000049759.17_3	NEDD4L	chr18:55711599-56068772	+	protein_coding	0.271448	1.20702	1	1	0.728415	0.456967	0.372653	0.656818
ENSG00000049769.12_3	PPP1R3F	chrX:49126306-49157940	+	protein_coding	-0.400524	0.757583	1	1	1.02969	1.43022	1.69487	1.04159
ENSG00000049860.13_3	HEXB	chr5:73935848-74018472	+	protein_coding	0.191211	1.14172	1	1	4.37736	4.18615	17.2035	19.7834
ENSG00000049883.14_3	PTCD2	chr5:71616194-71664222	+	protein_coding	0.0946188	1.06778	1	1	1.24503	1.15041	1.21977	1.37023
ENSG00000050130.17_2	JKAMP	chr14:59951161-59972128	+	protein_coding	0.31415	1.24328	1	1	3.21961	2.90546	6.49254	8.31532
ENSG00000050165.17_2	DKK3	chr11:11984653-12031316	-	protein_coding	0.320932	1.24914	1	1	5.51218	5.19124	35.5359	44.6384
ENSG00000050327.14_3	ARHGEF5	chr7:144052381-144077725	+	protein_coding	-0.400043	0.757835	1	1	1.01636	1.41641	1.6692	1.02281
ENSG00000050344.8_2	NFE2L3	chr7:26191860-26226745	+	protein_coding	0.398874	1.31848	1	1	0.592632	0.193758	0.143739	0.507995
ENSG00000050393.11_3	MCUR1	chr6:13786789-13814800	-	protein_coding	-0.385198	0.765674	1	1	2.20398	2.58918	5.01758	3.6075
ENSG00000050405.13_3	LIMA1	chr12:50569571-50677329	-	protein_coding	-1.1404	0.453635	1	1	4.05385	5.19424	35.612	15.6085
ENSG00000050426.15_4	LETMD1	chr12:51441745-51454207	+	protein_coding	-0.0526111	0.96419	1	1	1.77466	1.82727	2.54866	2.42158
ENSG00000050438.16_2	SLC4A8	chr12:51785101-51909547	+	protein_coding	-0.371515	0.772971	1	1	0.891298	1.26281	1.39963	0.854844
ENSG00000050628.20_3	PTGER3	chr1:71318036-71513491	-	protein_coding	-0.0378667	0.974094	1	1	0.625876	0.663743	0.584188	0.543148
ENSG00000050730.15_3	TNIP3	chr4:122052563-122148621	-	protein_coding	-0.109395	0.926977	1	1	0.51478	0.624175	0.541329	0.428776
ENSG00000050748.17_4	MAPK9	chr5:179660143-179719099	-	protein_coding	-0.239964	0.846766	1	1	2.1896	2.42956	4.3873	3.56178
ENSG00000050820.16_4	BCAR1	chr16:75262085-75301951	-	protein_coding	0.253627	1.1922	1	1	3.44432	3.19069	8.13047	9.88535
ENSG00000051009.10_2	FAM160A2	chr11:6232565-6255941	-	protein_coding	-0.274967	0.826469	1	1	2.10037	2.37534	4.18856	3.28819
ENSG00000051108.14_4	HERPUD1	chr16:56965960-56978775	+	protein_coding	0.907414	1.87568	1	1	3.83083	2.92341	6.58638	13.2296
ENSG00000051128.18_3	HOMER3	chr19:19040010-19052070	-	protein_coding	-0.55248	0.681847	1	1	3.1512	3.70368	12.0292	7.88391
ENSG00000051180.16_2	RAD51	chr15:40986972-41024537	+	protein_coding	-0.505387	0.704471	1	1	1.97754	2.48293	4.59031	2.93821
ENSG00000051341.13_2	POLQ	chr3:121150274-121265488	-	protein_coding	0.190508	1.14117	1	1	2.76029	2.56978	4.93718	5.7753
ENSG00000051382.8_2	PIK3CB	chr3:138371541-138553780	-	protein_coding	-0.359712	0.77932	1	1	1.74841	2.10812	3.3113	2.35988
ENSG00000051523.10_3	CYBA	chr16:88709691-88717560	-	protein_coding	-0.244826	0.843918	1	1	3.89068	4.1355	16.5756	13.8324
ENSG00000051596.9_3	THOC3	chr5:175344876-175461683	-	protein_coding	-0.0915323	0.938525	1	1	2.09657	2.1881	3.55706	3.27691
ENSG00000051620.10_2	HEBP2	chr6:138724668-138743334	+	protein_coding	-0.279101	0.824105	1	1	2.05039	2.32949	4.02629	3.14219
ENSG00000051825.14_4	MPHOSPH9	chr12:123636867-123728561	-	protein_coding	0.260378	1.19779	1	1	2.29015	2.02977	3.0834	3.89107
ENSG00000052126.14_3	PLEKHA5	chr12:19282686-19529334	+	protein_coding	0.149979	1.10955	1	1	2.25083	2.10085	3.28961	3.75955
ENSG00000052723.11_3	SIKE1	chr1:115312100-115323306	-	protein_coding	0.557281	1.47149	1	1	3.27178	2.7145	5.56364	8.65835
ENSG00000052749.13_4	RRP12	chr10:99116115-99185833	-	protein_coding	0.38841	1.30895	1	1	2.65073	2.26232	3.79763	5.27987
ENSG00000052795.12_3	FNIP2	chr4:159690290-159829201	+	protein_coding	-0.349416	0.784902	1	1	2.56386	2.91328	6.53329	4.91289
ENSG00000052802.12_3	MSMO1	chr4:166248775-166264312	+	protein_coding	0.531596	1.44553	1	1	5.37784	4.84624	27.7649	40.5805
ENSG00000052841.14_3	TTC17	chr11:43380482-43516483	+	protein_coding	0.267543	1.20376	1	1	2.65021	2.38267	4.21501	5.2776
ENSG00000053254.15_3	FOXN3	chr14:89591215-90085493	-	protein_coding	0.13391	1.09726	1	1	3.0971	2.96319	6.79847	7.55698
ENSG00000053371.12_3	AKR7A2	chr1:19630459-19638640	-	protein_coding	-1.17534	0.442779	1	1	2.85095	4.02629	15.2943	6.21476
ENSG00000053372.4_2	MRTO4	chr1:19578033-19586622	+	protein_coding	-0.345792	0.786876	1	1	3.69005	4.03584	15.4025	11.9067
ENSG00000053501.12_2	USE1	chr19:17326155-17330638	+	protein_coding	-0.386164	0.765161	1	1	1.80112	2.18729	3.55448	2.48491
ENSG00000053747.15_3	LAMA3	chr18:21269407-21535030	+	protein_coding	-0.852728	0.553737	1	1	0.822926	1.67565	2.19464	0.76899
ENSG00000053770.11_3	AP5M1	chr14:57735627-57765460	+	protein_coding	0.123088	1.08906	1	1	1.41594	1.29285	1.45012	1.66834
ENSG00000053900.10_2	ANAPC4	chr4:25378835-25420120	+	protein_coding	0.0428851	1.03017	1	1	2.00994	1.96706	2.9097	3.02766
ENSG00000054116.11_2	TRAPPC3	chr1:36602171-36621654	-	protein_coding	-0.476741	0.718599	1	1	2.90287	3.37961	9.40791	6.47912
ENSG00000054118.13_3	THRAP3	chr1:36690017-36770958	+	protein_coding	-0.0306793	0.978959	1	1	5.57757	5.60824	47.7809	46.7545
ENSG00000054148.17_3	PHPT1	chr9:139743176-139745479	+	protein_coding	0.243118	1.18355	1	1	4.53212	4.28901	18.5488	22.1369
ENSG00000054267.21_3	ARID4B	chr1:235294949-235491534	-	protein_coding	0.647829	1.56681	1	1	2.74791	2.10008	3.28734	5.71745
ENSG00000054277.13_3	OPN3	chr1:241753404-241840678	-	protein_coding	0.000900488	1.00062	1	1	0.80263	0.801729	0.743189	0.744278
ENSG00000054282.15_2	SDCCAG8	chr1:243419336-243663394	+	protein_coding	-0.00729986	0.994953	1	1	2.78299	2.79029	5.91767	5.88276
ENSG00000054356.13_3	PTPRN	chr2:220154345-220174370	-	protein_coding	0.151566	1.11077	1	1	2.31477	2.1632	3.47908	3.97524
ENSG00000054392.12_3	HHAT	chr1:210501596-210849638	+	protein_coding	-0.212141	0.863255	1	1	0.607699	0.819841	0.765211	0.523827
ENSG00000054523.17_3	KIF1B	chr1:10270863-10441661	+	protein_coding	-0.260787	0.834633	1	1	3.33547	3.59626	11.0943	9.09432
ENSG00000054598.6_2	FOXC1	chr6:1610207-1614132	+	protein_coding	-0.361853	0.778165	1	1	1.05886	1.42072	1.67718	1.08329
ENSG00000054611.13_2	TBC1D22A	chr22:47158514-47571342	+	protein_coding	-0.141014	0.906882	1	1	2.43113	2.57215	4.94694	4.39317
ENSG00000054654.16_3	SYNE2	chr14:64319701-64693151	+	protein_coding	-0.561222	0.677728	1	1	1.15056	1.71178	2.27565	1.22
ENSG00000054793.13_3	ATP9A	chr20:50213053-50385173	-	protein_coding	-0.15275	0.899534	1	1	3.88136	4.03411	15.3828	13.7369
ENSG00000054965.10_2	FAM168A	chr11:73111532-73309234	-	protein_coding	-0.322803	0.799515	1	1	3.74423	4.06704	15.761	12.4007
ENSG00000054967.12_2	RELT	chr11:73087309-73108519	+	protein_coding	-0.281525	0.822721	1	1	1.17611	1.45763	1.74657	1.25966
ENSG00000054983.16_3	GALC	chr14:88304164-88460009	-	protein_coding	0.556001	1.47019	1	1	2.34397	1.78797	2.45328	4.07698
ENSG00000055044.10_2	NOP58	chr2:203130439-203168389	+	protein_coding	0.413145	1.33159	1	1	4.19232	3.77917	12.7292	17.2816
ENSG00000055070.16_2	SZRD1	chr1:16679070-16724640	+	protein_coding	-1.17667	0.442372	1	1	3.69405	4.87072	28.2572	11.9426
ENSG00000055130.15_2	CUL1	chr7:148395006-148498128	+	protein_coding	0.274227	1.20935	1	1	4.28247	4.00824	15.0916	18.4604
ENSG00000055147.18_3	FAM114A2	chr5:153369688-153418496	-	protein_coding	0.0671849	1.04767	1	1	2.12803	2.06085	3.17231	3.37121
ENSG00000055163.19_3	CYFIP2	chr5:156693089-156822603	+	protein_coding	0.00381732	1.00265	1	1	0.749847	0.746029	0.677171	0.681614
ENSG00000055208.18_3	TAB2	chr6:149539777-149732749	+	protein_coding	0.189634	1.14047	1	1	3.58678	3.39715	9.53521	11.0151
ENSG00000055211.12_2	GINM1	chr6:149887430-149912884	+	protein_coding	-0.31939	0.801408	1	1	4.08309	4.40248	20.1484	15.9485
ENSG00000055332.16_3	EIF2AK2	chr2:37326353-37384208	-	protein_coding	0.130502	1.09467	1	1	3.30861	3.17811	8.05122	8.90814
ENSG00000055483.19_4	USP36	chr17:76783463-76837523	-	protein_coding	-0.0437361	0.970139	1	1	2.95267	2.9964	6.98007	6.74178
ENSG00000055609.17_3	KMT2C	chr7:151832007-152133090	-	protein_coding	0.291561	1.22396	1	1	3.65674	3.36518	9.30435	11.6121
ENSG00000055732.12_2	MCOLN3	chr1:85483765-85514182	-	protein_coding	0.31636	1.24519	1	1	0.824408	0.508048	0.422125	0.770809
ENSG00000055813.5_3	CCDC85A	chr2:56411258-56613308	+	protein_coding	-0.15876	0.895795	1	1	2.89922	3.05799	7.32809	6.46026
ENSG00000055917.15_2	PUM2	chr2:20448452-20551995	-	protein_coding	-0.0525513	0.96423	1	1	3.84687	3.89942	13.9225	13.3887
ENSG00000055950.16_3	MRPL43	chr10:102729215-102747272	-	protein_coding	0.0184905	1.0129	1	1	3.06169	3.0432	7.24316	7.34949
ENSG00000056050.6_3	HPF1	chr4:170650616-170679104	-	protein_coding	0.0537705	1.03797	1	1	3.42893	3.37516	9.37587	9.76989
ENSG00000056097.15_2	ZFR	chr5:32354456-32444867	-	protein_coding	0.119962	1.08671	1	1	4.37059	4.25062	18.0356	19.6861
ENSG00000056277.15_2	ZNF280C	chrX:129336685-129402873	-	protein_coding	0.5449	1.45892	1	1	2.24329	1.69839	2.24538	3.73474
ENSG00000056558.10_2	TRAF1	chr9:123664671-123691451	-	protein_coding	-0.258383	0.836024	1	1	0.338787	0.597171	0.512747	0.264693
ENSG00000056586.15_3	RC3H2	chr9:125606835-125667620	-	protein_coding	0.587029	1.50215	1	1	3.6192	3.03217	7.1804	11.2882
ENSG00000056972.18_3	TRAF3IP2	chr6:111877657-111927481	-	protein_coding	-0.462223	0.725867	1	1	2.01144	2.47367	4.55454	3.03186
ENSG00000057019.15_3	DCBLD2	chr3:98514785-98620533	-	protein_coding	0.34549	1.27058	1	1	5.71094	5.36544	40.2249	51.3797
ENSG00000057252.12_2	SOAT1	chr1:179262849-179327815	+	protein_coding	-0.219929	0.858607	1	1	4.1704	4.39033	19.9711	17.006
ENSG00000057608.16_3	GDI2	chr10:5807186-5884095	-	protein_coding	0.100162	1.07189	1	1	5.93214	5.83197	55.9638	60.0592
ENSG00000057657.15_3	PRDM1	chr6:106534195-106557814	+	protein_coding	0.36486	1.28776	1	1	2.5318	2.16694	3.4907	4.78292
ENSG00000057663.14_3	ATG5	chr6:106493298-106773666	-	protein_coding	0.270038	1.20584	1	1	2.81386	2.54383	4.83133	6.03165
ENSG00000057757.9_3	PITHD1	chr1:24104895-24114722	+	protein_coding	0.0982453	1.07047	1	1	4.39693	4.29868	18.6804	20.0672
ENSG00000057935.13_2	MTA3	chr2:42721709-42984087	+	protein_coding	0.294731	1.22666	1	1	1.64166	1.34693	1.54371	2.12026
ENSG00000058056.8_2	USP13	chr3:179370543-179507189	+	protein_coding	-0.323145	0.799326	1	1	2.73672	3.05986	7.33892	5.66551
ENSG00000058063.15_3	ATP11B	chr3:182511288-182639423	+	protein_coding	0.378226	1.29974	1	1	3.3099	2.93167	6.62994	8.91696
ENSG00000058085.14_2	LAMC2	chr1:183155373-183214035	+	protein_coding	-0.393868	0.761086	1	1	1.18937	1.58323	1.99641	1.28053
ENSG00000058091.16_3	CDK14	chr7:90095738-90839905	+	protein_coding	-0.976159	0.508331	1	1	1.90127	2.87743	6.34841	2.73543
ENSG00000058262.9_2	SEC61A1	chr3:127770484-127790526	+	protein_coding	0.185859	1.13749	1	1	7.20851	7.02265	129.026	146.904
ENSG00000058272.16_3	PPP1R12A	chr12:80167343-80329240	-	protein_coding	-0.00184255	0.998724	1	1	4.06743	4.06927	15.787	15.7656
ENSG00000058453.16_3	CROCC	chr1:17066768-17299474	+	protein_coding	-0.426088	0.744277	1	1	1.36724	1.79333	2.46613	1.57976
ENSG00000058600.15_4	POLR3E	chr16:22308696-22346424	+	protein_coding	0.220377	1.16504	1	1	1.74715	1.52678	1.88141	2.35696
ENSG00000058668.14_3	ATP2B4	chr1:203595689-203713209	+	protein_coding	-1.1223	0.45936	1	1	4.52795	5.65025	49.2221	22.07
ENSG00000058673.16_3	ZC3H11A	chr1:203764782-203824127	+	protein_coding	0.609897	1.52615	1	1	4.14365	3.53375	10.5815	16.6751
ENSG00000058729.10_3	RIOK2	chr5:96496571-96518964	-	protein_coding	0.270007	1.20581	1	1	2.40124	2.13123	3.38091	4.28256
ENSG00000058799.14_2	YIPF1	chr1:54317392-54355507	-	protein_coding	-0.0782017	0.947238	1	1	2.71643	2.79463	5.93853	5.57244
ENSG00000058804.11_2	NDC1	chr1:54231133-54304533	-	protein_coding	0.344997	1.27015	1	1	3.59889	3.25389	8.53936	11.1164
ENSG00000059122.16_2	FLYWCH1	chr16:2961938-3001209	+	protein_coding	-0.042402	0.971037	1	1	2.5611	2.60351	5.07762	4.90159
ENSG00000059145.18_4	UNKL	chr16:1413206-1464752	-	protein_coding	0.605364	1.52136	1	1	1.94726	1.34189	1.53484	2.85641
ENSG00000059378.12_2	PARP12	chr7:139723544-139763521	-	protein_coding	0.437602	1.35435	1	1	1.22954	0.791936	0.731397	1.34492
ENSG00000059573.8_2	ALDH18A1	chr10:97365686-97416463	-	protein_coding	0.0320302	1.02245	1	1	4.87521	4.84318	27.7039	28.3483
ENSG00000059588.9_2	TARBP1	chr1:234527059-234614849	-	protein_coding	0.166247	1.12214	1	1	2.38061	2.21436	3.64077	4.20757
ENSG00000059691.11_3	GATB	chr4:152591656-152682175	-	protein_coding	-0.0376617	0.974233	1	1	1.38899	1.42665	1.68821	1.61895
ENSG00000059728.10_3	MXD1	chr2:70124820-70170077	+	protein_coding	1.35526	2.55842	1	1	1.78119	0.42593	0.343438	2.43709
ENSG00000059758.7_3	CDK17	chr12:96672039-96794338	-	protein_coding	0.567499	1.48195	1	1	3.9033	3.33581	9.09666	13.9628
ENSG00000059769.19_3	DNAJC25	chr9:114393632-114416631	+	protein_coding	0.421223	1.33906	1	1	2.78762	2.36639	4.15651	5.90489
ENSG00000059804.15_2	SLC2A3	chr12:8071826-8088871	-	protein_coding	1.28697	2.44014	1	1	4.45366	3.1667	7.97987	20.9122
ENSG00000060069.16_2	CTDP1	chr18:77439801-77516623	+	protein_coding	-0.0647707	0.956097	1	1	2.25431	2.31908	3.99014	3.77106
ENSG00000060138.12_2	YBX3	chr12:10851688-10875911	-	protein_coding	0.84258	1.79325	1	1	3.90437	3.06179	7.35009	13.9738
ENSG00000060237.16_3	WNK1	chr12:861759-1020618	+	protein_coding	-0.0657391	0.955456	1	1	4.4568	4.52254	21.9838	20.96
ENSG00000060339.13_3	CCAR1	chr10:70480769-70552134	+	protein_coding	0.437981	1.35471	1	1	4.32864	3.89066	13.8321	19.0932
ENSG00000060491.16_3	OGFR	chr20:61436187-61445352	+	protein_coding	-0.442217	0.736003	1	1	2.73465	3.17687	8.0434	5.65597
ENSG00000060642.10_3	PIGV	chr1:27113963-27124889	+	protein_coding	0.135739	1.09866	1	1	1.44177	1.30604	1.47261	1.71655
ENSG00000060656.19_2	PTPRU	chr1:29563028-29653325	+	protein_coding	0.00236903	1.00164	1	1	2.32738	2.32502	4.01071	4.01895
ENSG00000060688.12_3	SNRNP40	chr1:31732415-31769629	-	protein_coding	0.13894	1.1011	1	1	3.1516	3.01266	7.0705	7.8864
ENSG00000060718.20_3	COL11A1	chr1:103342023-103574052	-	protein_coding	0.682437	1.60485	1	1	2.75067	2.06823	3.19373	5.7303
ENSG00000060749.14_2	QSER1	chr11:32914724-33014862	+	protein_coding	0.408063	1.3269	1	1	3.71559	3.30753	8.90066	12.1372
ENSG00000060762.18_2	MPC1	chr6:166778407-166796501	-	protein_coding	-0.302211	0.811008	1	1	2.59897	2.90118	6.47036	5.05852
ENSG00000060971.17_3	ACAA1	chr3:38144620-38178733	-	protein_coding	-0.20084	0.870044	1	1	2.04752	2.24836	3.75143	3.13395
ENSG00000060982.14_2	BCAT1	chr12:24962956-25102393	-	protein_coding	0.233664	1.17582	1	1	4.81824	4.58457	22.9935	27.212
ENSG00000061273.17_3	HDAC7	chr12:48176505-48226915	-	protein_coding	0.0170376	1.01188	1	1	3.51732	3.50028	10.3159	10.4503
ENSG00000061337.15_3	LZTS1	chr8:20103676-20161474	-	protein_coding	-0.607242	0.656451	1	1	0.562112	1.16935	1.24911	0.476429
ENSG00000061676.14_2	NCKAP1	chr2:183773843-183903586	-	protein_coding	0.369139	1.29158	1	1	3.95363	3.58449	10.9961	14.4939
ENSG00000061794.12_3	MRPS35	chr12:27863706-27909228	+	protein_coding	0.268885	1.20488	1	1	3.78271	3.51382	10.4226	12.7629
ENSG00000061918.12_2	GUCY1B3	chr4:156680144-156728743	+	protein_coding	-0.33172	0.794589	1	1	0.822758	1.15448	1.22604	0.768785
ENSG00000061936.9_3	SFSWAP	chr12:132195626-132284282	+	protein_coding	0.0669525	1.0475	1	1	2.53214	2.46519	4.52199	4.78429
ENSG00000061938.17_4	TNK2	chr3:195590235-195638816	-	protein_coding	-0.132099	0.912503	1	1	1.6952	1.8273	2.54872	2.23822
ENSG00000061987.15_3	MON2	chr12:62860597-62994259	+	protein_coding	0.343465	1.2688	1	1	3.03361	2.69015	5.45378	7.18856
ENSG00000062194.15_2	GPBP1	chr5:56469775-56560506	+	protein_coding	0.366243	1.28899	1	1	3.30109	2.93485	6.64676	8.85662
ENSG00000062370.16_3	ZNF112	chr19:44830708-44871377	-	protein_coding	-0.0909484	0.938905	1	1	1.69316	1.78411	2.44406	2.23364
ENSG00000062485.18_3	CS	chr12:56665483-56694176	-	protein_coding	-0.385281	0.76563	1	1	2.59924	2.98452	6.91464	5.05969
ENSG00000062582.13_3	MRPS24	chr7:43906157-43909492	-	protein_coding	-0.312922	0.80501	1	1	3.44207	3.75499	12.501	9.86841
ENSG00000062598.17_4	ELMO2	chr20:44994688-45061624	-	protein_coding	-0.14823	0.902357	1	1	2.65369	2.80192	5.9737	5.29276
ENSG00000062650.18_3	WAPL	chr10:88195013-88281572	-	protein_coding	0.0833285	1.05946	1	1	3.57582	3.49249	10.255	10.9242
ENSG00000062716.12_3	VMP1	chr17:57784553-57919616	+	protein_coding	0.89053	1.85386	1	1	5.18905	4.29852	18.6782	35.4805
ENSG00000062725.9_2	APPBP2	chr17:58520510-58603580	-	protein_coding	0.297898	1.22935	1	1	2.83742	2.53952	4.81397	6.14741
ENSG00000062822.12_3	POLD1	chr19:50887461-50921275	+	protein_coding	-0.272868	0.827672	1	1	2.54531	2.81818	6.05273	4.83735
ENSG00000063046.17_3	EIF4B	chr12:53399942-53435993	+	protein_coding	0.731046	1.65984	1	1	6.14851	5.41746	41.7385	69.9392
ENSG00000063169.10_4	BICRA	chr19:48111453-48206534	+	protein_coding	0.146982	1.10725	1	1	2.25224	2.10526	3.30274	3.76421
ENSG00000063176.15_4	SPHK2	chr19:49122548-49133974	+	protein_coding	-0.0375152	0.974332	1	1	2.23193	2.26944	3.82136	3.69761
ENSG00000063177.12_3	RPL18	chr19:49118585-49122793	-	protein_coding	0.282099	1.21596	1	1	5.406	5.1239	33.8697	41.4003
ENSG00000063241.7_3	ISOC2	chr19:55964352-55973710	-	protein_coding	0.0366234	1.02571	1	1	2.60481	2.56819	4.93063	5.08311
ENSG00000063244.12_3	U2AF2	chr19:56165512-56186081	+	protein_coding	-0.172302	0.887425	1	1	5.16267	5.33497	39.3633	34.8194
ENSG00000063245.14_3	EPN1	chr19:56186592-56221224	+	protein_coding	-0.211798	0.863461	1	1	3.31385	3.52565	10.5167	8.94418
ENSG00000063322.13_2	MED29	chr19:39881943-39891277	+	protein_coding	1.31662	2.49081	1	1	3.09867	1.78206	2.43916	7.56631
ENSG00000063438.16_3	AHRR	chr5:304291-438406	+	protein_coding	-0.1932	0.874663	1	1	3.84055	4.03375	15.3787	13.3259
ENSG00000063587.13_3	ZNF275	chrX:152599613-152625568	+	protein_coding	-0.14448	0.904705	1	1	2.35956	2.50404	4.67272	4.13214
ENSG00000063601.16_3	MTMR1	chrX:149861444-149933576	+	protein_coding	0.122038	1.08827	1	1	2.4308	2.30876	3.95456	4.3919
ENSG00000063660.8_3	GPC1	chr2:241375088-241407495	+	protein_coding	-1.33924	0.39523	1	1	4.02076	5.35999	40.0694	15.2318
ENSG00000063761.15_3	ADCK1	chr14:78266426-78401355	+	protein_coding	-0.0519352	0.964642	1	1	0.977442	1.02938	1.04114	0.968971
ENSG00000063854.12_2	HAGH	chr16:1845621-1877195	-	protein_coding	-0.0534367	0.963638	1	1	1.45783	1.51127	1.8506	1.74695
ENSG00000063978.15_3	RNF4	chr4:2463947-2627047	+	protein_coding	0.412958	1.33141	1	1	3.07382	2.66086	5.32411	7.42
ENSG00000064012.21_4	CASP8	chr2:202098166-202152434	+	protein_coding	0.258791	1.19648	1	1	1.69204	1.43325	1.70054	2.23113
ENSG00000064042.17_3	LIMCH1	chr4:41361624-41702061	+	protein_coding	-1.29754	0.406818	1	1	0.905376	2.20292	3.6041	0.873032
ENSG00000064102.14_2	INTS13	chr12:27058114-27091259	-	protein_coding	0.253703	1.19226	1	1	3.13948	2.88577	6.39101	7.81204
ENSG00000064115.10_3	TM7SF3	chr12:27126128-27167367	-	protein_coding	-0.110205	0.926457	1	1	3.33059	3.44079	9.8588	9.06021
ENSG00000064195.7_2	DLX3	chr17:48067369-48072588	-	protein_coding	-0.805548	0.572145	1	1	0.094993	0.900541	0.866766	0.0680602
ENSG00000064199.6_2	SPA17	chr11:124543694-124567414	+	protein_coding	-0.367266	0.77525	1	1	0.925652	1.29292	1.45023	0.899543
ENSG00000064205.10_2	WISP2	chr20:43343485-43357150	+	protein_coding	-0.0798397	0.946163	1	1	0.872919	0.952758	0.93557	0.831364
ENSG00000064225.12_3	ST3GAL6	chr3:98451080-98540045	+	protein_coding	0.119438	1.08631	1	1	0.674141	0.554703	0.468866	0.595647
ENSG00000064300.8_3	NGFR	chr17:47572655-47592379	+	protein_coding	-0.954775	0.515922	1	1	0.458405	1.41318	1.66324	0.374022
ENSG00000064309.14_2	CDON	chr11:125825691-125933230	-	protein_coding	-0.30313	0.810492	1	1	0.837302	1.14043	1.20447	0.786706
ENSG00000064313.11_3	TAF2	chr8:120743015-120845103	-	protein_coding	0.36201	1.28522	1	1	3.59184	3.22983	8.38157	11.0573
ENSG00000064393.15_2	HIPK2	chr7:139246316-139477577	-	protein_coding	0.827768	1.77494	1	1	4.04432	3.21656	8.29565	15.4992
ENSG00000064419.13_2	TNPO3	chr7:128594234-128695227	-	protein_coding	-0.0108255	0.992524	1	1	4.42316	4.43399	20.6154	20.4538
ENSG00000064489.22_3	BORCS8-MEF2B	chr19:19256376-19302967	-	protein_coding	0.180709	1.13344	1	1	1.54142	1.36071	1.56812	1.91081
ENSG00000064490.13_3	RFXANK	chr19:19303038-19312678	+	protein_coding	0.381623	1.30281	1	1	2.97884	2.59722	5.05118	6.88351
ENSG00000064545.14_4	TMEM161A	chr19:19229978-19249322	-	protein_coding	-0.0523355	0.964374	1	1	1.35778	1.41011	1.65758	1.5629
ENSG00000064547.13_3	LPAR2	chr19:19734477-19739739	-	protein_coding	0.273837	1.20902	1	1	0.793409	0.519572	0.43353	0.733165
ENSG00000064601.16_2	CTSA	chr20:44518783-44527459	+	protein_coding	0.199231	1.14809	1	1	4.81821	4.61898	23.5726	27.2114
ENSG00000064607.16_2	SUGP2	chr19:19101697-19144832	-	protein_coding	-0.275703	0.826048	1	1	3.38951	3.66521	11.6864	9.47959
ENSG00000064651.13_3	SLC12A2	chr5:127419458-127525380	+	protein_coding	0.138377	1.10067	1	1	2.51776	2.37938	4.20313	4.72691
ENSG00000064652.10_2	SNX24	chr5:122179134-122365049	+	protein_coding	-0.633938	0.644415	1	1	1.47857	2.1125	3.32441	1.78671
ENSG00000064655.18_4	EYA2	chr20:45523263-45817492	+	protein_coding	-0.72081	0.606757	1	1	0.948015	1.66883	2.17956	0.929217
ENSG00000064666.14_3	CNN2	chr19:1026580-1039067	+	protein_coding	-0.112001	0.925304	1	1	4.71422	4.82622	27.3686	25.2495
ENSG00000064687.12_1	ABCA7	chr19:1040100-1065571	+	protein_coding	-0.239532	0.84702	1	1	0.618916	0.858448	0.813087	0.535721
ENSG00000064692.18_3	SNCAIP	chr5:121647049-121799914	+	protein_coding	-0.00975028	0.993264	1	1	0.643813	0.653563	0.573048	0.562453
ENSG00000064703.11_2	DDX20	chr1:112297867-112310638	+	protein_coding	0.208387	1.1554	1	1	1.81128	1.60289	2.03752	2.50954
ENSG00000064726.9_3	BTBD1	chr15:83685174-83736106	-	protein_coding	0.250652	1.18974	1	1	4.47008	4.21942	17.6283	21.1629
ENSG00000064763.10_3	FAR2	chr12:29302036-29493913	+	protein_coding	-0.436514	0.738918	1	1	0.64717	1.08368	1.11944	0.566093
ENSG00000064932.15_2	SBNO2	chr19:1107635-1174282	-	protein_coding	-0.260772	0.834641	1	1	3.27115	3.53192	10.5669	8.65417
ENSG00000064933.17_3	PMS1	chr2:190648811-190742355	+	protein_coding	0.152582	1.11156	1	1	2.16784	2.01526	3.04253	3.49351
ENSG00000064961.18_3	HMG20B	chr19:3572775-3579086	+	protein_coding	0.0810713	1.0578	1	1	3.17939	3.09832	7.56421	8.05925
ENSG00000064995.16_2	TAF11	chr6:34845555-34855866	-	protein_coding	0.651175	1.57045	1	1	3.74813	3.09696	7.55612	12.4369
ENSG00000064999.13_3	ANKS1A	chr6:34857042-35059190	+	protein_coding	-0.263469	0.833083	1	1	1.96477	2.22824	3.68563	2.90352
ENSG00000065000.15_3	AP3D1	chr19:2100987-2164464	-	protein_coding	-0.180426	0.882443	1	1	4.0992	4.27962	18.422	16.1388
ENSG00000065029.14_3	ZNF76	chr6:35226686-35263762	+	protein_coding	0.0164654	1.01148	1	1	1.81719	1.80072	2.48395	2.52394
ENSG00000065054.13_3	SLC9A3R2	chr16:2075357-2089027	+	protein_coding	-0.48238	0.715796	1	1	1.58195	2.06433	3.1824	1.99375
ENSG00000065057.7_3	NTHL1	chr16:2089816-2097867	-	protein_coding	-0.450261	0.731911	1	1	1.26446	1.71472	2.28234	1.40238
ENSG00000065060.16_2	UHRF1BP1	chr6:34759792-34850915	+	protein_coding	-0.359617	0.779371	1	1	1.06427	1.42389	1.68308	1.09111
ENSG00000065135.10_3	GNAI3	chr1:110091233-110160943	+	protein_coding	0.436818	1.35362	1	1	3.04779	2.61097	5.10914	7.26942
ENSG00000065150.18_3	IPO5	chr13:98605912-98676551	+	protein_coding	0.0457784	1.03224	1	1	4.91208	4.8663	28.1678	29.1081
ENSG00000065154.11_2	OAT	chr10:126085872-126107545	-	protein_coding	-0.255033	0.837968	1	1	5.04222	5.29726	38.3217	31.9504
ENSG00000065183.15_2	WDR3	chr1:118472343-118509165	+	protein_coding	0.208374	1.15539	1	1	2.52769	2.31931	3.99094	4.76646
ENSG00000065243.19_3	PKN2	chr1:89149905-89301938	+	protein_coding	0.294714	1.22664	1	1	3.90194	3.60722	11.1866	13.9486
ENSG00000065268.10_3	WDR18	chr19:984271-998437	+	protein_coding	-0.0391669	0.973217	1	1	3.09338	3.13254	7.7698	7.53492
ENSG00000065308.4_2	TRAM2	chr6:52362200-52441713	-	protein_coding	-0.282737	0.82203	1	1	5.86892	6.15166	70.0942	57.4415
ENSG00000065328.16_2	MCM10	chr10:13203554-13253104	+	protein_coding	-0.338605	0.790806	1	1	1.77762	2.11623	3.33558	2.4286
ENSG00000065357.19_3	DGKA	chr12:56321103-56347811	+	protein_coding	0.118822	1.08585	1	1	1.96051	1.84169	2.5843	2.892
ENSG00000065413.18_3	ANKRD44	chr2:197831741-198175897	-	protein_coding	-0.154407	0.898502	1	1	0.587331	0.741738	0.672189	0.502465
ENSG00000065427.14_4	KARS	chr16:75661372-75682541	-	protein_coding	-0.149621	0.901488	1	1	4.16346	4.31308	18.8778	16.9196
ENSG00000065457.10_3	ADAT1	chr16:75630879-75657198	-	protein_coding	-0.322378	0.799751	1	1	2.6934	3.01578	7.08799	5.46837
ENSG00000065485.19_3	PDIA5	chr3:122785909-122944074	+	protein_coding	-0.0160186	0.988958	1	1	3.83084	3.84686	13.3887	13.2298
ENSG00000065491.8_2	TBC1D22B	chr6:37225548-37300746	+	protein_coding	0.364565	1.28749	1	1	2.54901	2.18445	3.54552	4.85233
ENSG00000065518.7_2	NDUFB4	chr3:120315156-120321347	+	protein_coding	0.108465	1.07808	1	1	3.86109	3.75262	12.4788	13.5313
ENSG00000065526.10_2	SPEN	chr1:16174359-16266955	+	protein_coding	-0.114744	0.923546	1	1	3.76133	3.87608	13.683	12.5604
ENSG00000065534.18_3	MYLK	chr3:123328896-123603178	-	protein_coding	-0.624237	0.648763	1	1	2.92222	3.54645	10.6839	6.5801
ENSG00000065548.17_3	ZC3H15	chr2:187350883-187374090	+	protein_coding	0.19567	1.14526	1	1	3.87271	3.67704	11.7908	13.6488
ENSG00000065559.14_3	MAP2K4	chr17:11924141-12047147	+	protein_coding	0.0719056	1.0511	1	1	2.82374	2.75183	5.73571	6.07994
ENSG00000065600.12_3	TMEM206	chr1:212537273-212588243	-	protein_coding	0.430155	1.34738	1	1	1.81516	1.385	1.61172	2.51898
ENSG00000065613.13_3	SLK	chr10:105726959-105788991	+	protein_coding	-0.491414	0.711327	1	1	3.4953	3.98671	14.8533	10.2769
ENSG00000065615.13_2	CYB5R4	chr6:84569362-84677143	+	protein_coding	0.452282	1.3682	1	1	2.00801	1.55573	1.93982	3.02227
ENSG00000065621.14_2	GSTO2	chr10:106028631-106064703	+	protein_coding	-0.061992	0.957941	1	1	0.586598	0.64859	0.567635	0.501701
ENSG00000065665.20_3	SEC61A2	chr10:12171636-12211960	+	protein_coding	-0.191407	0.875751	1	1	1.66543	1.85683	2.62212	2.17208
ENSG00000065802.11_2	ASB1	chr2:239335383-239360891	+	protein_coding	-0.154148	0.898663	1	1	3.31153	3.46568	10.0478	8.92821
ENSG00000065809.13_3	FAM107B	chr10:14560556-14816896	-	protein_coding	-0.479825	0.717064	1	1	1.91802	2.39785	4.27016	2.77905
ENSG00000065833.8_2	ME1	chr6:83920108-84140790	-	protein_coding	0.904376	1.87174	1	1	3.94023	3.03586	7.20132	14.3507
ENSG00000065882.15_3	TBC1D1	chr4:37892708-38140796	+	protein_coding	-0.211564	0.8636	1	1	2.48305	2.69462	5.47382	4.59079
ENSG00000065883.14_2	CDK13	chr7:39989636-40136733	+	protein_coding	0.0525759	1.03712	1	1	3.27176	3.21919	8.31261	8.65825
ENSG00000065911.11_2	MTHFD2	chr2:74425689-74444692	+	protein_coding	0.414407	1.33275	1	1	3.5601	3.14569	7.85011	10.795
ENSG00000065923.9_3	SLC9A7	chrX:46458687-46618607	-	protein_coding	0.0597553	1.04229	1	1	3.65506	3.5953	11.0863	11.5974
ENSG00000065970.8_2	FOXJ2	chr12:8185299-8208099	+	protein_coding	-0.493502	0.710299	1	1	2.90252	3.39602	9.52697	6.47729
ENSG00000065978.18_3	YBX1	chr1:43148098-43168020	+	protein_coding	0.1142	1.08237	1	1	8.15246	8.03826	261.879	283.534
ENSG00000065989.15_2	PDE4A	chr19:10527449-10580307	+	protein_coding	-0.993154	0.502378	1	1	1.49186	2.48501	4.59839	1.81251
ENSG00000066027.11_3	PPP2R5A	chr1:212458879-212535205	+	protein_coding	-0.298296	0.813213	1	1	3.00184	3.30013	8.85005	7.01018
ENSG00000066044.14_3	ELAVL1	chr19:8023463-8070543	-	protein_coding	-0.0704716	0.952327	1	1	3.83441	3.90488	13.9791	13.265
ENSG00000066084.12_2	DIP2B	chr12:50898768-51142450	+	protein_coding	-0.0713959	0.951717	1	1	3.2354	3.30679	8.89563	8.41784
ENSG00000066117.14_2	SMARCD1	chr12:50478755-50494495	+	protein_coding	0.2826	1.21639	1	1	3.51209	3.22949	8.37936	10.4089
ENSG00000066135.12_2	KDM4A	chr1:44115829-44171186	+	protein_coding	0.148164	1.10816	1	1	3.74211	3.59395	11.075	12.381
ENSG00000066136.20_3	NFYC	chr1:41157320-41237275	+	protein_coding	-0.122959	0.918303	1	1	1.87029	1.99324	2.98131	2.65605
ENSG00000066248.14_2	NGEF	chr2:233743396-233877982	-	protein_coding	-0.793886	0.576788	1	1	0.52891	1.3228	1.5015	0.442839
ENSG00000066279.17_3	ASPM	chr1:197053258-197115824	-	protein_coding	-0.134013	0.911293	1	1	4.46906	4.60307	23.3031	21.1473
ENSG00000066322.14_3	ELOVL1	chr1:43829068-43833745	-	protein_coding	-0.865378	0.548902	1	1	3.34829	4.21367	17.5542	9.18443
ENSG00000066379.14_2	ZNRD1	chr6:30026676-30032686	+	protein_coding	0.262274	1.19937	1	1	1.8249	1.56262	1.95391	2.54282
ENSG00000066422.4_2	ZBTB11	chr3:101367733-101396339	-	protein_coding	0.341544	1.26711	1	1	3.05475	2.7132	5.55776	7.30941
ENSG00000066427.21_3	ATXN3	chr14:92504996-92572965	-	protein_coding	0.308773	1.23865	1	1	0.984768	0.675995	0.597698	0.978995
ENSG00000066455.12_2	GOLGA5	chr14:93260576-93306308	+	protein_coding	-0.216663	0.860554	1	1	4.13284	4.34951	19.386	16.5432
ENSG00000066557.5_2	LRRC40	chr1:70610488-70671303	-	protein_coding	0.0410661	1.02887	1	1	3.23731	3.19624	8.1657	8.43035
ENSG00000066583.11_3	ISOC1	chr5:128430444-128449721	+	protein_coding	0.373758	1.29572	1	1	2.10485	1.7311	2.3198	3.30154
ENSG00000066629.16_3	EML1	chr14:100204030-100408397	+	protein_coding	-0.654062	0.635488	1	1	1.30886	1.96292	2.8985	1.47745
ENSG00000066651.18_3	TRMT11	chr6:126307576-126360422	+	protein_coding	0.0300556	1.02105	1	1	2.07738	2.04732	3.13338	3.2204
ENSG00000066654.13_3	THUMPD1	chr16:20714138-20753406	-	protein_coding	0.637313	1.55543	1	1	3.51823	2.88091	6.36617	10.4576
ENSG00000066697.14_3	MSANTD3	chr9:103189438-103213993	+	protein_coding	0.265344	1.20192	1	1	4.5533	4.28795	18.5345	22.479
ENSG00000066739.11_2	ATG2B	chr14:96745539-96830207	-	protein_coding	0.332844	1.25949	1	1	3.09317	2.76032	5.77548	7.53367
ENSG00000066777.8_3	ARFGEF1	chr8:68085746-68255912	-	protein_coding	0.472501	1.38751	1	1	3.94622	3.47372	10.1095	14.4146
ENSG00000066827.15_2	ZFAT	chr8:135490031-135725292	-	protein_coding	0.281737	1.21566	1	1	1.65195	1.37021	1.58509	2.14258
ENSG00000066855.15_2	MTFR1	chr8:66556969-66683496	+	protein_coding	0.048361	1.03409	1	1	2.71743	2.66907	5.3602	5.57701
ENSG00000066926.10_2	FECH	chr18:55215515-55254004	-	protein_coding	0.333632	1.26018	1	1	2.55567	2.22203	3.66551	4.87939
ENSG00000066933.15_3	MYO9A	chr15:72114630-72410918	-	protein_coding	-0.251378	0.840094	1	1	2.28957	2.54095	4.81972	3.88911
ENSG00000067057.16_3	PFKP	chr10:3108525-3179904	+	protein_coding	0.0191637	1.01337	1	1	5.06308	5.04391	31.989	32.4301
ENSG00000067064.10_3	IDI1	chr10:1085848-1095110	-	protein_coding	0.550728	1.46482	1	1	4.70323	4.1525	16.7839	25.0503
ENSG00000067066.16_3	SP100	chr2:231280657-231408805	+	protein_coding	0.835469	1.78444	1	1	3.34808	2.51261	4.70651	9.18291
ENSG00000067082.14_2	KLF6	chr10:3818188-3827473	-	protein_coding	0.470558	1.38565	1	1	4.2552	3.78464	12.7813	18.096
ENSG00000067113.16_3	PLPP1	chr5:54720682-54830878	-	protein_coding	-0.386539	0.764963	1	1	4.37509	4.76162	26.1264	19.7507
ENSG00000067141.16_2	NEO1	chr15:73344051-73597547	+	protein_coding	0.17774	1.13111	1	1	3.85567	3.67793	11.7987	13.4768
ENSG00000067167.7_2	TRAM1	chr8:71485677-71520622	-	protein_coding	0.870147	1.82785	1	1	6.22281	5.35266	39.8612	73.6881
ENSG00000067182.7_2	TNFRSF1A	chr12:6437923-6451280	-	protein_coding	0.290437	1.22301	1	1	4.45584	4.1654	16.9437	20.9453
ENSG00000067191.15_2	CACNB1	chr17:37329709-37353956	-	protein_coding	-0.366951	0.77542	1	1	1.15581	1.52276	1.8734	1.22809
ENSG00000067208.14_3	EVI5	chr1:92974253-93257961	-	protein_coding	0.36884	1.29131	1	1	2.66439	2.29555	3.9094	5.33958
ENSG00000067221.13_3	STOML1	chr15:74271264-74286963	-	protein_coding	-0.301109	0.811628	1	1	0.936124	1.23723	1.35746	0.913381
ENSG00000067225.17_4	PKM	chr15:72491370-72524163	-	protein_coding	0.0198746	1.01387	1	1	6.99309	6.97321	124.645	126.388
ENSG00000067248.9_2	DHX29	chr5:54552073-54603550	-	protein_coding	0.147649	1.10776	1	1	4.01	3.86235	13.544	15.1113
ENSG00000067334.13_2	DNTTIP2	chr1:94331839-94345474	-	protein_coding	0.18321	1.13541	1	1	2.33928	2.15607	3.45698	4.06049
ENSG00000067365.14_3	METTL22	chr16:8715540-8743511	+	protein_coding	-0.0840296	0.943419	1	1	1.26399	1.34802	1.54563	1.4016
ENSG00000067369.13_3	TP53BP1	chr15:43695259-43802926	-	protein_coding	0.226028	1.16961	1	1	3.22196	2.99593	6.97749	8.33055
ENSG00000067445.20_4	TRO	chrX:54946895-54957864	+	protein_coding	0.345863	1.27091	1	1	1.29596	0.950095	0.932	1.4554
ENSG00000067533.5_2	RRP15	chr1:218458629-218511325	+	protein_coding	0.216939	1.16226	1	1	1.9428	1.72586	2.30778	2.84452
ENSG00000067560.10_3	RHOA	chr3:49396578-49450431	-	protein_coding	-0.189679	0.876801	1	1	7.43054	7.62022	195.749	171.51
ENSG00000067596.10_3	DHX8	chr17:41561233-41621831	+	protein_coding	-0.141725	0.906435	1	1	3.00608	3.14781	7.86307	7.0338
ENSG00000067704.9_2	IARS2	chr1:220267444-220321383	+	protein_coding	-0.0376505	0.97424	1	1	4.88692	4.92457	29.37	28.5877
ENSG00000067715.13_3	SYT1	chr12:79257773-79845788	+	protein_coding	-0.0662077	0.955145	1	1	1.50519	1.5714	1.97192	1.83862
ENSG00000067798.14_3	NAV3	chr12:77718421-78606788	+	protein_coding	0.393317	1.31341	1	1	3.56725	3.17394	8.02506	10.8536
ENSG00000067829.18_3	IDH3G	chrX:153051221-153059978	-	protein_coding	0.202526	1.15071	1	1	4.17433	3.9718	14.6903	17.055
ENSG00000067836.12_2	ROGDI	chr16:4846969-4852951	-	protein_coding	-0.236275	0.848934	1	1	1.28914	1.52542	1.8787	1.44383
ENSG00000067900.7_3	ROCK1	chr18:18526867-18691812	-	protein_coding	0.102417	1.07357	1	1	4.08841	3.98599	14.8454	16.0112
ENSG00000067955.13_3	CBFB	chr16:67063019-67134961	+	protein_coding	0.10111	1.0726	1	1	4.34543	4.24432	17.9526	19.3285
ENSG00000067992.12_3	PDK3	chrX:24483338-24557954	+	protein_coding	-0.0812441	0.945242	1	1	1.18654	1.26779	1.40792	1.27607
ENSG00000068001.13_3	HYAL2	chr3:50355221-50360337	-	protein_coding	-0.509079	0.702671	1	1	2.41715	2.92623	6.60122	4.34116
ENSG00000068024.16_3	HDAC4	chr2:239969864-240323348	-	protein_coding	-0.00152661	0.998942	1	1	1.38918	1.39071	1.62207	1.6193
ENSG00000068028.17_2	RASSF1	chr3:50367213-50378411	-	protein_coding	-0.0266985	0.981664	1	1	3.03145	3.05815	7.32903	7.17631
ENSG00000068079.7_2	IFI35	chr17:41158742-41166473	+	protein_coding	-0.132669	0.912142	1	1	2.25377	2.38644	4.22865	3.76928
ENSG00000068097.14_3	HEATR6	chr17:58120555-58156292	-	protein_coding	0.144395	1.10527	1	1	2.31709	2.17269	3.50863	3.98324
ENSG00000068120.14_3	COASY	chr17:40713485-40718295	+	protein_coding	-0.209325	0.864942	1	1	2.79147	3.00079	7.00441	5.92335
ENSG00000068137.14_2	PLEKHH3	chr17:40819932-40829012	-	protein_coding	-0.219153	0.85907	1	1	1.67897	1.89813	2.72729	2.202
ENSG00000068305.17_3	MEF2A	chr15:100105622-100256671	+	protein_coding	-0.504364	0.704971	1	1	2.288	2.79237	5.92765	3.88379
ENSG00000068308.13_3	OTUD5	chrX:48779305-48815648	-	protein_coding	-0.271273	0.828588	1	1	3.29645	3.56772	10.8574	8.82493
ENSG00000068323.16_2	TFE3	chrX:48886237-48901012	-	protein_coding	0.0330536	1.02318	1	1	4.63465	4.60159	23.2783	23.8409
ENSG00000068354.15_3	TBC1D25	chrX:48397845-48420997	+	protein_coding	-0.305834	0.808974	1	1	2.09485	2.40068	4.28053	3.27181
ENSG00000068366.19_3	ACSL4	chrX:108867473-108976632	-	protein_coding	0.529439	1.44337	1	1	4.68486	4.15542	16.82	24.7208
ENSG00000068383.18_2	INPP5A	chr10:134351324-134596984	+	protein_coding	0.189107	1.14006	1	1	3.53509	3.34599	9.16815	10.5923
ENSG00000068394.10_2	GPKOW	chrX:48970327-48980151	-	protein_coding	-0.266677	0.831232	1	1	3.18048	3.44716	9.90682	8.0661
ENSG00000068400.13_3	GRIPAP1	chrX:48830131-48858675	-	protein_coding	0.0696589	1.04947	1	1	2.21604	2.14638	3.42716	3.64617
ENSG00000068438.14_2	FTSJ1	chrX:48334409-48344752	+	protein_coding	0.128661	1.09328	1	1	3.64635	3.51769	10.4533	11.5217
ENSG00000068489.12_3	PRR11	chr17:57232860-57282066	+	protein_coding	-1.41808	0.37421	1	1	2.64373	4.06181	15.7004	5.24947
ENSG00000068650.18_3	ATP11A	chr13:113344643-113541482	+	protein_coding	0.279032	1.21338	1	1	1.65084	1.37181	1.58795	2.14017
ENSG00000068654.15_2	POLR1A	chr2:86247339-86333278	-	protein_coding	0.161597	1.11852	1	1	3.47538	3.31378	8.94369	10.1223
ENSG00000068697.6_2	LAPTM4A	chr2:20232411-20251789	-	protein_coding	0.308608	1.23851	1	1	6.8668	6.5582	93.2354	115.712
ENSG00000068724.15_3	TTC7A	chr2:47143296-47303276	+	protein_coding	-0.777354	0.583436	1	1	2.22385	3.0012	7.00667	3.67138
ENSG00000068745.14_2	IP6K2	chr3:48725436-48777786	-	protein_coding	0.0285802	1.02001	1	1	2.72437	2.69579	5.47908	5.60871
ENSG00000068784.12_2	SRBD1	chr2:45615819-45839304	-	protein_coding	-0.104634	0.930041	1	1	2.55258	2.65722	5.30815	4.86684
ENSG00000068796.16_3	KIF2A	chr5:61601989-61833076	+	protein_coding	-0.0896174	0.939772	1	1	3.4261	3.51572	10.4377	9.74878
ENSG00000068878.14_2	PSME4	chr2:54091204-54197977	-	protein_coding	0.348245	1.27301	1	1	4.19272	3.84447	13.3648	17.2866
ENSG00000068885.14_4	IFT80	chr3:159974774-160117668	-	protein_coding	-0.112942	0.9247	1	1	2.31173	2.42467	4.36907	3.96478
ENSG00000068903.19_3	SIRT2	chr19:39369195-39390502	-	protein_coding	-1.07381	0.475064	1	1	1.75712	2.83092	6.1153	2.38022
ENSG00000068912.13_3	ERLEC1	chr2:54014181-54045956	+	protein_coding	0.313501	1.24272	1	1	4.75521	4.44171	20.7314	26.006
ENSG00000068971.13_3	PPP2R5B	chr11:64685025-64701945	+	protein_coding	-0.194601	0.873815	1	1	2.47165	2.66625	5.34777	4.54677
ENSG00000069020.18_3	MAST4	chr5:65892189-66465423	+	protein_coding	0.0211712	1.01478	1	1	1.7942	1.77303	2.4177	2.46822
ENSG00000069248.11_2	NUP133	chr1:229576007-229644088	-	protein_coding	0.0564962	1.03994	1	1	3.36549	3.309	8.91077	9.30658
ENSG00000069275.12_2	NUCKS1	chr1:205681947-205719404	-	protein_coding	0.241519	1.18224	1	1	6.38179	6.14027	69.535	82.3891
ENSG00000069329.16_3	VPS35	chr16:46690044-46723430	-	protein_coding	-0.00411256	0.997153	1	1	3.81554	3.81966	13.1199	13.0797
ENSG00000069345.11_2	DNAJA2	chr16:46989274-47007699	-	protein_coding	0.31294	1.24224	1	1	4.28029	3.96735	14.642	18.431
ENSG00000069399.14_3	BCL3	chr19:45250962-45263301	+	protein_coding	-0.51279	0.700866	1	1	2.08039	2.59318	5.03427	3.22921
ENSG00000069424.14_2	KCNAB2	chr1:6051526-6161253	+	protein_coding	-0.506741	0.703811	1	1	0.594586	1.10133	1.14552	0.510039
ENSG00000069431.11_3	ABCC9	chr12:21950335-22095463	-	protein_coding	0.57809	1.49287	1	1	3.44856	2.87047	6.31301	9.91738
ENSG00000069482.6_2	GAL	chr11:68451247-68458643	+	protein_coding	-0.766606	0.587799	1	1	0.516145	1.28275	1.43302	0.430128
ENSG00000069493.14_3	CLEC2D	chr12:9817565-9852151	+	protein_coding	0.177412	1.13085	1	1	0.975473	0.798062	0.738763	0.966286
ENSG00000069509.5_2	FUNDC1	chrX:44382885-44402247	-	protein_coding	0.705882	1.63114	1	1	2.80873	2.10285	3.29557	6.00667
ENSG00000069667.15_3	RORA	chr15:60780483-61521518	-	protein_coding	0.357767	1.28144	1	1	2.13039	1.77262	2.41673	3.37834
ENSG00000069702.10_2	TGFBR3	chr1:92145900-92371892	-	protein_coding	-0.439193	0.737547	1	1	3.0183	3.45749	9.98522	7.10212
ENSG00000069849.10_2	ATP1B3	chr3:141594966-141645356	+	protein_coding	-0.177279	0.884369	1	1	5.05512	5.2324	36.5931	32.2462
ENSG00000069869.15_2	NEDD4	chr15:56119120-56285944	-	protein_coding	0.935638	1.91274	1	1	4.55659	3.62095	11.3031	22.5326
ENSG00000069943.9_2	PIGB	chr15:55611158-55647846	+	protein_coding	0.274358	1.20946	1	1	1.91479	1.64043	2.1176	2.77059
ENSG00000069956.11_3	MAPK6	chr15:52244303-52359569	+	protein_coding	1.23161	2.34829	1	1	5.14157	3.90996	14.032	34.2994
ENSG00000069966.18_2	GNB5	chr15:52407302-52483566	-	protein_coding	0.0554223	1.03916	1	1	1.53949	1.48407	1.79737	1.90692
ENSG00000069974.15_3	RAB27A	chr15:55495164-55611311	-	protein_coding	-0.0746059	0.949601	1	1	1.84763	1.92224	2.79011	2.59909
ENSG00000069998.12_2	HDHD5	chr22:17618401-17646177	-	protein_coding	0.59832	1.51395	1	1	2.35186	1.75354	2.37186	4.10483
ENSG00000070010.18_4	UFD1	chr22:19437433-19466738	-	protein_coding	0.0624414	1.04423	1	1	2.75503	2.69258	5.4647	5.75064
ENSG00000070018.8_2	LRP6	chr12:12268959-12419946	-	protein_coding	0.280543	1.21465	1	1	3.57615	3.29561	8.8192	10.9269
ENSG00000070047.11_2	PHRF1	chr11:576486-612222	+	protein_coding	-0.824238	0.56478	1	1	3.05717	3.88141	13.7374	7.32337
ENSG00000070061.14_3	ELP1	chr9:111629797-111696396	-	protein_coding	-0.158692	0.895837	1	1	3.26772	3.42641	9.75108	8.63122
ENSG00000070081.15_3	NUCB2	chr11:17229700-17371521	+	protein_coding	-0.0657172	0.95547	1	1	2.87692	2.94264	6.68818	6.34582
ENSG00000070087.13_3	PFN2	chr3:149682691-149768575	-	protein_coding	0.0979738	1.07027	1	1	4.30416	4.20619	17.4582	18.7552
ENSG00000070214.15_2	SLC44A1	chr9:108006903-108201452	+	protein_coding	-0.397704	0.759065	1	1	2.76545	3.16316	7.95789	5.79962
ENSG00000070269.13_3	TMEM260	chr14:56955072-57117324	+	protein_coding	0.116961	1.08445	1	1	1.56488	1.44792	1.72814	1.95853
ENSG00000070366.13_3	SMG6	chr17:1963133-2207065	-	protein_coding	-0.306669	0.808506	1	1	2.64329	2.94996	6.72729	5.24756
ENSG00000070367.15_2	EXOC5	chr14:57667225-57735726	-	protein_coding	0.102801	1.07386	1	1	2.8487	2.7459	5.70807	6.20351
ENSG00000070371.15_3	CLTCL1	chr22:19166986-19279239	-	protein_coding	0.343112	1.26849	1	1	1.74391	1.4008	1.64048	2.34942
ENSG00000070404.9_3	FSTL3	chr19:676365-683399	+	protein_coding	-0.366956	0.775417	1	1	1.8367	2.20366	3.60645	2.57192
ENSG00000070413.19_3	DGCR2	chr22:19023795-19109967	-	protein_coding	0.0984972	1.07066	1	1	3.6137	3.5152	10.4335	11.2414
ENSG00000070423.17_2	RNF126	chr19:647526-663277	-	protein_coding	-0.193344	0.874576	1	1	2.66237	2.85571	6.23861	5.33072
ENSG00000070444.14_2	MNT	chr17:2287354-2304412	-	protein_coding	-0.0329967	0.977388	1	1	2.58942	2.62241	5.15779	5.01855
ENSG00000070476.14_2	ZXDC	chr3:126156444-126194762	-	protein_coding	-0.191808	0.875508	1	1	2.05888	2.25069	3.75911	3.16664
ENSG00000070495.14_2	JMJD6	chr17:74708914-74722881	-	protein_coding	-0.0671554	0.954518	1	1	2.44136	2.50852	4.69036	4.43155
ENSG00000070501.11_2	POLB	chr8:42195972-42229326	+	protein_coding	-0.196629	0.872587	1	1	1.1387	1.33533	1.52333	1.20183
ENSG00000070540.12_2	WIPI1	chr17:66417089-66453654	-	protein_coding	0.454099	1.36993	1	1	4.21732	3.76322	12.5782	17.6011
ENSG00000070610.14_3	GBA2	chr9:35736863-35749225	-	protein_coding	-0.0250673	0.982775	1	1	2.8024	2.82746	6.09825	5.97598
ENSG00000070614.14_3	NDST1	chr5:149865381-149937773	+	protein_coding	0.0171593	1.01196	1	1	5.30162	5.28446	37.9746	38.4409
ENSG00000070669.16_3	ASNS	chr7:97481430-97501854	-	protein_coding	1.12722	2.18438	1	1	3.23081	2.10359	3.29777	8.38794
ENSG00000070718.11_3	AP3M2	chr8:42010464-42029191	+	protein_coding	-0.482734	0.71562	1	1	1.82962	2.31235	3.96692	2.55443
ENSG00000070756.15_3	PABPC1	chr8:101698044-101735037	-	protein_coding	0.769998	1.70527	1	1	6.65554	5.88554	58.1186	99.813
ENSG00000070759.16_2	TESK2	chr1:45809555-45956838	-	protein_coding	0.354053	1.27815	1	1	0.902513	0.54846	0.462524	0.869319
ENSG00000070761.7_2	CFAP20	chr16:58147492-58163354	-	protein_coding	0.182292	1.13468	1	1	3.12216	2.93987	6.67343	7.70692
ENSG00000070770.8_3	CSNK2A2	chr16:58191811-58231824	-	protein_coding	-0.0635112	0.956932	1	1	3.51894	3.58245	10.9791	10.4632
ENSG00000070778.12_2	PTPN21	chr14:88932122-89021077	-	protein_coding	0.0990596	1.07108	1	1	3.30156	3.2025	8.20554	8.85983
ENSG00000070785.16_3	EIF2B3	chr1:45316194-45452394	-	protein_coding	-0.314246	0.804271	1	1	2.74249	3.05674	7.32088	5.69224
ENSG00000070814.17_3	TCOF1	chr5:149737202-149779871	+	protein_coding	-0.303185	0.810461	1	1	2.47227	2.77545	5.84692	4.54916
ENSG00000070831.15_4	CDC42	chr1:22379120-22419439	+	protein_coding	0.307813	1.23783	1	1	6.5175	6.20969	73.0119	90.6142
ENSG00000070882.12_3	OSBPL3	chr7:24836158-25021253	-	protein_coding	-0.218402	0.859517	1	1	3.80744	4.02584	15.2892	13.0008
ENSG00000070950.9_3	RAD18	chr3:8817088-9005457	-	protein_coding	-0.178959	0.88334	1	1	2.23353	2.41249	4.32391	3.70282
ENSG00000070961.15_2	ATP2B1	chr12:89981826-90103077	-	protein_coding	0.314877	1.24391	1	1	4.8748	4.55993	22.5871	28.3401
ENSG00000071051.13_3	NCK2	chr2:106361354-106510730	+	protein_coding	-1.26204	0.416955	1	1	2.19408	3.45612	9.97476	3.57598
ENSG00000071054.16_3	MAP4K4	chr2:102313312-102511151	+	protein_coding	0.0616357	1.04365	1	1	5.39257	5.33094	39.2506	41.0075
ENSG00000071082.10_2	RPL31	chr2:101618177-101640494	+	protein_coding	0.190352	1.14104	1	1	4.73673	4.54638	22.3666	25.6623
ENSG00000071127.16_2	WDR1	chr4:10075963-10118573	-	protein_coding	-0.315807	0.803401	1	1	5.23269	5.54849	45.8019	36.6007
ENSG00000071189.21_2	SNX13	chr7:17830385-17980124	-	protein_coding	0.110858	1.07987	1	1	2.34242	2.23156	3.69641	4.07151
ENSG00000071205.11_2	ARHGAP10	chr4:148653214-148993931	+	protein_coding	0.103899	1.07467	1	1	2.57779	2.4739	4.55542	4.97027
ENSG00000071242.11_3	RPS6KA2	chr6:166822852-167319939	-	protein_coding	-0.537412	0.689006	1	1	3.12846	3.66587	11.6922	7.74499
ENSG00000071243.15_2	ING3	chr7:120590803-120617270	+	protein_coding	0.216308	1.16176	1	1	1.48538	1.26908	1.41007	1.79992
ENSG00000071246.10_3	VASH1	chr14:77228532-77249358	+	protein_coding	-0.756081	0.592103	1	1	0.760816	1.5169	1.86175	0.694448
ENSG00000071282.11_2	LMCD1	chr3:8543393-8616359	+	protein_coding	0.144154	1.10508	1	1	1.54458	1.40043	1.6398	1.91719
ENSG00000071462.11_4	BUD23	chr7:73097355-73119491	+	protein_coding	-0.0146377	0.989905	1	1	1.97384	1.98848	2.96818	2.92813
ENSG00000071537.13_3	SEL1L	chr14:81937893-82000205	-	protein_coding	-0.347112	0.786156	1	1	3.93648	4.28359	18.4755	14.3108
ENSG00000071539.13_3	TRIP13	chr5:892758-919472	+	protein_coding	-0.326153	0.797661	1	1	3.41061	3.73676	12.3314	9.63396
ENSG00000071553.16_3	ATP6AP1	chrX:153656978-153664862	+	protein_coding	0.416501	1.33469	1	1	4.3303	3.9138	14.072	19.1164
ENSG00000071564.14_3	TCF3	chr19:1609289-1652604	-	protein_coding	-0.229559	0.852896	1	1	3.15524	3.3848	9.44541	7.90884
ENSG00000071575.11_2	TRIB2	chr2:12857015-12882860	+	protein_coding	0.72088	1.64819	1	1	3.47856	2.75768	5.76307	10.1468
ENSG00000071626.16_3	DAZAP1	chr19:1407568-1435686	+	protein_coding	0.0868536	1.06205	1	1	3.51775	3.4309	9.78456	10.4538
ENSG00000071655.17_3	MBD3	chr19:1573595-1592800	-	protein_coding	-0.312022	0.805512	1	1	3.48455	3.79657	12.8958	10.1932
ENSG00000071794.15_2	HLTF	chr3:148747914-148804341	-	protein_coding	0.239104	1.18026	1	1	3.15017	2.91106	6.52172	7.87758
ENSG00000071859.14_2	FAM50A	chrX:153672473-153679002	+	protein_coding	-0.372821	0.772271	1	1	4.16165	4.53447	22.1745	16.897
ENSG00000071889.16_3	FAM3A	chrX:153734490-153744566	-	protein_coding	-0.337725	0.791288	1	1	1.797	2.13473	3.39154	2.47498
ENSG00000071894.16_3	CPSF1	chr8:145618444-145634733	-	protein_coding	-0.097137	0.934886	1	1	3.84755	3.94468	14.3981	13.3955
ENSG00000071967.11_2	CYBRD1	chr2:172378757-172414643	+	protein_coding	-0.200396	0.870311	1	1	4.14304	4.34343	19.3004	16.6676
ENSG00000071994.10_3	PDCD2	chr6:170884383-170893780	-	protein_coding	0.163198	1.11977	1	1	2.1682	2.005	3.0139	3.49462
ENSG00000072041.16_3	SLC6A15	chr12:85253267-85307394	-	protein_coding	0.194988	1.14471	1	1	1.87462	1.67964	2.20347	2.66706
ENSG00000072042.12_3	RDH11	chr14:68143518-68162531	-	protein_coding	0.196632	1.14602	1	1	3.09889	2.90226	6.47594	7.56758
ENSG00000072062.13_2	PRKACA	chr19:14202500-14228896	-	protein_coding	-0.446194	0.733977	1	1	3.05997	3.50617	10.3622	7.33956
ENSG00000072071.16_2	ADGRL1	chr19:14258555-14316999	-	protein_coding	-0.491072	0.711496	1	1	0.413221	0.904293	0.871626	0.331655
ENSG00000072110.13_4	ACTN1	chr14:69340860-69446157	-	protein_coding	-0.0286028	0.980369	1	1	5.59704	5.62565	48.3729	47.4036
ENSG00000072121.15_3	ZFYVE26	chr14:68194091-68283307	-	protein_coding	-0.0407224	0.972168	1	1	2.3889	2.42962	4.38752	4.23758
ENSG00000072133.10_2	RPS6KA6	chrX:83313354-83442915	-	protein_coding	0.144915	1.10567	1	1	1.0873	0.942386	0.921703	1.12476
ENSG00000072134.15_3	EPN2	chr17:19118928-19240028	+	protein_coding	-0.0317538	0.97823	1	1	2.34385	2.3756	4.18953	4.07655
ENSG00000072135.12_3	PTPN18	chr2:131113580-131132982	+	protein_coding	-0.330078	0.795493	1	1	2.10154	2.43162	4.39498	3.29167
ENSG00000072163.19_3	LIMS2	chr2:128395956-128439360	-	protein_coding	-0.416882	0.749042	1	1	0.48055	0.897432	0.862748	0.395275
ENSG00000072195.14_1	SPEG	chr2:220299568-220363009	+	protein_coding	-0.220129	0.858489	1	1	2.00386	2.22399	3.67183	3.01071
ENSG00000072201.13_3	LNX1	chr4:54325468-54567572	-	protein_coding	-0.332413	0.794207	1	1	1.38516	1.71758	2.28883	1.61201
ENSG00000072210.18_3	ALDH3A2	chr17:19551449-19580911	+	protein_coding	-0.0426241	0.970887	1	1	2.00479	2.04742	3.13365	3.01331
ENSG00000072274.12_2	TFRC	chr3:195754054-195809060	-	protein_coding	0.238314	1.17961	1	1	5.14584	4.90753	29.0133	34.4041
ENSG00000072310.16_3	SREBF1	chr17:17713713-17740316	-	protein_coding	-0.100312	0.932831	1	1	2.51404	2.61435	5.12347	4.71216
ENSG00000072364.12_2	AFF4	chr5:132211071-132299326	-	protein_coding	0.375581	1.29736	1	1	4.92138	4.54579	22.3572	29.3027
ENSG00000072401.14_2	UBE2D1	chr10:60094735-60130513	+	protein_coding	0.344172	1.26942	1	1	2.67668	2.33251	4.03681	5.39383
ENSG00000072415.8_3	MPP5	chr14:67707826-67802536	+	protein_coding	0.672095	1.59339	1	1	3.43215	2.76006	5.77423	9.79396
ENSG00000072422.16_2	RHOBTB1	chr10:62629196-62761198	-	protein_coding	-0.276585	0.825543	1	1	1.87299	2.14957	3.43696	2.6629
ENSG00000072501.17_2	SMC1A	chrX:53401070-53449677	-	protein_coding	-0.320759	0.800649	1	1	3.67502	3.99578	14.9532	11.7729
ENSG00000072506.12_3	HSD17B10	chrX:53458206-53461320	-	protein_coding	0.350986	1.27543	1	1	4.62768	4.2767	18.3827	23.7213
ENSG00000072518.20_2	MARK2	chr11:63606400-63678491	+	protein_coding	0.0249251	1.01743	1	1	2.47051	2.44559	4.44747	4.5424
ENSG00000072571.19_3	HMMR	chr5:162887209-162918951	+	protein_coding	-0.274725	0.826608	1	1	2.78597	3.06069	7.34373	5.89699
ENSG00000072609.17_3	CHFR	chr12:133398773-133532890	-	protein_coding	0.160898	1.11798	1	1	1.80579	1.64489	2.12724	2.4962
ENSG00000072657.8_3	TRHDE	chr12:72481046-73064537	+	protein_coding	0.314247	1.24336	1	1	1.40128	1.08703	1.12436	1.64135
ENSG00000072682.18_3	P4HA2	chr5:131527531-131631008	-	protein_coding	0.232213	1.17464	1	1	4.1034	3.87119	13.6333	16.1888
ENSG00000072736.18_3	NFATC3	chr16:68118654-68263162	+	protein_coding	0.256309	1.19442	1	1	2.6059	2.34959	4.0968	5.08772
ENSG00000072756.16_2	TRNT1	chr3:3168600-3192563	+	protein_coding	0.326913	1.25433	1	1	2.12737	1.80046	2.4833	3.3692
ENSG00000072778.19_2	ACADVL	chr17:7120444-7128592	+	protein_coding	-0.0805337	0.945708	1	1	4.15281	4.23334	17.8089	16.7877
ENSG00000072786.12_2	STK10	chr5:171469077-171615390	-	protein_coding	0.220773	1.16536	1	1	3.50123	3.28045	8.71662	10.3233
ENSG00000072803.17_2	FBXW11	chr5:171288553-171433877	-	protein_coding	0.268261	1.20435	1	1	3.81037	3.54211	10.6488	13.0293
ENSG00000072840.12_2	EVC	chr4:5712924-5816032	+	protein_coding	-0.123413	0.918014	1	1	4.46728	4.59069	23.0955	21.12
ENSG00000072849.10_3	DERL2	chr17:5374571-5390131	-	protein_coding	-0.626437	0.647774	1	1	1.52737	2.15381	3.45001	1.88261
ENSG00000072864.14_3	NDE1	chr16:15737124-15820210	+	protein_coding	-0.490024	0.712013	1	1	2.33304	2.82307	6.07665	4.03867
ENSG00000072952.18_3	MRVI1	chr11:10594638-10715535	-	protein_coding	0.331485	1.25831	1	1	1.10268	0.7712	0.706689	1.14754
ENSG00000072958.8_2	AP1M1	chr19:16308389-16356718	+	protein_coding	-0.582986	0.667581	1	1	1.53025	2.11324	3.32661	1.88836
ENSG00000073008.14_3	PVR	chr19:45147098-45166850	+	protein_coding	0.380547	1.30184	1	1	3.14638	2.76583	5.80139	7.85429
ENSG00000073050.11_3	XRCC1	chr19:44047192-44084625	-	protein_coding	-0.313331	0.804782	1	1	2.58686	2.90019	6.46523	5.00788
ENSG00000073060.15_2	SCARB1	chr12:125261402-125367214	-	protein_coding	0.327891	1.25518	1	1	1.72259	1.3947	1.62933	2.30028
ENSG00000073111.13_3	MCM2	chr3:127317066-127341279	+	protein_coding	-0.968671	0.510977	1	1	2.81161	3.78028	12.7397	6.02069
ENSG00000073150.13_3	PANX2	chr22:50609160-50618723	+	protein_coding	0.932871	1.90907	1	1	1.5976	0.664726	0.585267	2.02639
ENSG00000073169.13_2	SELENOO	chr22:50639408-50656045	+	protein_coding	-0.255558	0.837663	1	1	2.99257	3.24812	8.50129	6.95888
ENSG00000073331.17_3	ALPK1	chr4:113206665-113363776	+	protein_coding	0.00452277	1.00314	1	1	1.00762	1.00309	1.00429	1.01059
ENSG00000073417.14_4	PDE8A	chr15:85523671-85682376	+	protein_coding	0.157619	1.11544	1	1	2.65975	2.50213	4.6652	5.31922
ENSG00000073464.11_4	CLCN4	chrX:10124985-10205700	+	protein_coding	0.0428489	1.03015	1	1	0.80249	0.759641	0.693069	0.744109
ENSG00000073536.17_2	NLE1	chr17:33455772-33469334	-	protein_coding	0.157072	1.11502	1	1	1.80701	1.64994	2.1382	2.49916
ENSG00000073578.16_3	SDHA	chr5:218356-256815	+	protein_coding	0.167532	1.12314	1	1	3.73742	3.56989	10.8753	12.3376
ENSG00000073584.18_3	SMARCE1	chr17:38781214-38804760	-	protein_coding	-0.349123	0.785061	1	1	2.61706	2.96618	6.81464	5.13497
ENSG00000073605.18_3	GSDMB	chr17:38060848-38076107	-	protein_coding	0.183612	1.13572	1	1	0.733171	0.549559	0.463638	0.662289
ENSG00000073614.12_3	KDM5A	chr12:389295-498620	-	protein_coding	-0.00884191	0.99389	1	1	3.31251	3.32135	8.99602	8.93494
ENSG00000073711.10_3	PPP2R3A	chr3:135684515-135866733	+	protein_coding	0.360557	1.28392	1	1	4.13659	3.77604	12.6994	16.5889
ENSG00000073712.14_3	FERMT2	chr14:53323986-53419153	-	protein_coding	0.448894	1.36499	1	1	3.89887	3.44998	9.92814	13.9168
ENSG00000073756.11_2	PTGS2	chr1:186640923-186649559	-	protein_coding	-0.756334	0.591999	1	1	2.72356	3.47989	10.1571	5.60501
ENSG00000073792.15_2	IGF2BP2	chr3:185361527-185542844	-	protein_coding	0.322465	1.25047	1	1	4.65197	4.3295	19.1053	24.141
ENSG00000073803.13_2	MAP3K13	chr3:185000729-185206885	+	protein_coding	-0.016388	0.988705	1	1	0.91037	0.926758	0.900999	0.879527
ENSG00000073910.20_4	FRY	chr13:32605437-32873259	+	protein_coding	-0.420069	0.747389	1	1	0.866415	1.28648	1.43933	0.823127
ENSG00000073921.17_3	PICALM	chr11:85668727-85780924	-	protein_coding	0.304539	1.23502	1	1	5.33426	5.02972	31.666	39.3432
ENSG00000073969.18_3	NSF	chr17:44668035-44834830	+	protein_coding	0.143304	1.10443	1	1	3.89041	3.74711	12.4274	13.8296
ENSG00000074047.21_3	GLI2	chr2:121493199-121750229	+	protein_coding	-0.135957	0.910066	1	1	2.15388	2.28984	3.89002	3.45024
ENSG00000074054.17_3	CLASP1	chr2:122095352-122407163	-	protein_coding	0.0923138	1.06608	1	1	3.52389	3.43158	9.78967	10.5026
ENSG00000074071.14_3	MRPS34	chr16:1821891-1823156	-	protein_coding	-0.777741	0.583279	1	1	4.09679	4.87454	28.3347	16.1103
ENSG00000074181.8_2	NOTCH3	chr19:15269849-15311792	-	protein_coding	-1.11618	0.461314	1	1	2.36558	3.48176	10.1716	4.15361
ENSG00000074201.8_2	CLNS1A	chr11:77225981-77348850	-	protein_coding	0.149609	1.10927	1	1	3.05464	2.90503	6.49032	7.30878
ENSG00000074219.13_3	TEAD2	chr19:49843852-49865714	-	protein_coding	-0.261036	0.834488	1	1	2.78201	3.04305	7.24231	5.87811
ENSG00000074266.19_3	EED	chr11:85955586-85989855	+	protein_coding	0.182506	1.13485	1	1	1.83774	1.65524	2.14975	2.5745
ENSG00000074319.12_3	TSG101	chr11:18489883-18548779	-	protein_coding	0.109362	1.07875	1	1	3.10084	2.99147	6.95287	7.57916
ENSG00000074356.16_2	NCBP3	chr17:3705459-3749545	-	protein_coding	0.149731	1.10936	1	1	2.22038	2.07065	3.20077	3.66018
ENSG00000074410.13_2	CA12	chr15:63613577-63674360	-	protein_coding	-0.391463	0.762356	1	1	2.89742	3.28889	8.77358	6.45095
ENSG00000074416.13_4	MGLL	chr3:127407905-127542093	-	protein_coding	-1.23619	0.424492	1	1	2.76176	3.99795	14.9773	5.78221
ENSG00000074527.11_2	NTN4	chr12:96051583-96184930	-	protein_coding	0.550266	1.46436	1	1	1.98099	1.43073	1.69583	2.94765
ENSG00000074582.12_2	BCS1L	chr2:219523487-219528166	+	protein_coding	-0.318064	0.802146	1	1	1.61279	1.93086	2.81282	2.05844
ENSG00000074590.13_3	NUAK1	chr12:106457118-106533811	-	protein_coding	0.553742	1.46789	1	1	2.91526	2.36152	4.13912	6.54365
ENSG00000074603.18_3	DPP8	chr15:65734801-65810042	-	protein_coding	0.401277	1.32068	1	1	3.00775	2.60647	5.09011	7.04307
ENSG00000074621.13_4	SLC24A1	chr15:65903704-65953333	+	protein_coding	-0.310041	0.806619	1	1	0.779001	1.08904	1.12733	0.715942
ENSG00000074657.13_3	ZNF532	chr18:56529832-56653712	+	protein_coding	0.602782	1.51864	1	1	3.18649	2.58371	4.99479	8.10394
ENSG00000074695.5_2	LMAN1	chr18:56995055-57027194	-	protein_coding	0.0507062	1.03577	1	1	5.25434	5.20363	35.851	37.1692
ENSG00000074696.12_2	HACD3	chr15:65822756-65870690	+	protein_coding	-0.025721	0.98233	1	1	3.52589	3.55161	10.7258	10.5186
ENSG00000074755.14_3	ZZEF1	chr17:3907739-4046314	-	protein_coding	-0.0416856	0.971519	1	1	3.20128	3.24297	8.46739	8.19775
ENSG00000074800.13_3	ENO1	chr1:8921061-8939308	-	protein_coding	-0.0440975	0.969896	1	1	7.77567	7.81977	224.936	218.135
ENSG00000074842.7_3	MYDGF	chr19:4641386-4670382	-	protein_coding	-0.0754224	0.949064	1	1	5.70751	5.78293	54.0598	51.2553
ENSG00000074855.10_3	ANO8	chr19:17434032-17445638	-	protein_coding	-0.556265	0.680061	1	1	1.76285	2.31911	3.99025	2.39367
ENSG00000074935.13_2	TUBE1	chr6:112391980-112408732	-	protein_coding	0.312769	1.24209	1	1	1.73531	1.42254	1.68058	2.32952
ENSG00000074964.16_2	ARHGEF10L	chr1:17866330-18024369	+	protein_coding	-0.134848	0.910766	1	1	2.14506	2.27991	3.85647	3.4231
ENSG00000075089.9_3	ACTR6	chr12:100592900-100635643	+	protein_coding	0.106043	1.07627	1	1	1.73236	1.62632	2.08725	2.32272
ENSG00000075131.9_4	TIPIN	chr15:66628544-66679084	-	protein_coding	-0.370041	0.77376	1	1	1.31664	1.68668	2.21915	1.49085
ENSG00000075142.13_2	SRI	chr7:87834433-87856308	-	protein_coding	-0.247969	0.842081	1	1	2.90102	3.14899	7.87035	6.46955
ENSG00000075151.20_3	EIF4G3	chr1:21132785-21503381	-	protein_coding	0.124394	1.09005	1	1	4.39908	4.27468	18.3556	20.0986
ENSG00000075188.8_3	NUP37	chr12:102466881-102513902	-	protein_coding	0.139496	1.10152	1	1	2.70336	2.56387	4.91291	5.51319
ENSG00000075213.10_4	SEMA3A	chr7:83585093-84122040	-	protein_coding	-0.535697	0.689825	1	1	2.7438	3.2795	8.7102	5.69834
ENSG00000075218.18_2	GTSE1	chr22:46692638-46726707	+	protein_coding	-0.325639	0.797945	1	1	3.49415	3.81979	13.1212	10.2679
ENSG00000075223.13_2	SEMA3C	chr7:80371854-80551675	-	protein_coding	0.451548	1.36751	1	1	4.88726	4.43571	20.6413	28.5946
ENSG00000075234.16_3	TTC38	chr22:46663858-46689905	+	protein_coding	0.00128643	1.00089	1	1	2.73691	2.73562	5.66047	5.66641
ENSG00000075239.13_2	ACAT1	chr11:107992243-108018503	+	protein_coding	0.0707908	1.05029	1	1	3.13503	3.06424	7.36429	7.78495
ENSG00000075240.16_3	GRAMD4	chr22:46971909-47075687	+	protein_coding	-0.502316	0.705972	1	1	2.08386	2.58618	5.00505	3.2394
ENSG00000075292.18_3	ZNF638	chr2:71503691-71662199	+	protein_coding	0.147547	1.10768	1	1	3.3279	3.18035	8.06526	9.04145
ENSG00000075303.12_2	SLC25A40	chr7:87462883-87505672	-	protein_coding	0.0999774	1.07176	1	1	1.8884	1.78842	2.45437	2.70225
ENSG00000075336.11_3	TIMM21	chr18:71815746-71827765	+	protein_coding	0.179057	1.13214	1	1	2.14702	1.96796	2.91215	3.42912
ENSG00000075340.22_2	ADD2	chr2:70834750-70995357	-	protein_coding	-0.817548	0.567406	1	1	0.370532	1.18808	1.27849	0.29283
ENSG00000075391.16_3	RASAL2	chr1:178063276-178453282	+	protein_coding	-0.0414011	0.971711	1	1	3.30044	3.34184	9.13895	8.85213
ENSG00000075399.13_4	VPS9D1	chr16:89773542-89787394	-	protein_coding	-0.333193	0.793778	1	1	2.23884	2.57204	4.94648	3.72018
ENSG00000075407.18_3	ZNF37A	chr10:38383262-38439221	+	protein_coding	0.165818	1.1218	1	1	2.13902	1.97321	2.92639	3.40464
ENSG00000075413.17_4	MARK3	chr14:103851729-103970168	+	protein_coding	0.549348	1.46342	1	1	3.48877	2.93942	6.67103	10.226
ENSG00000075415.12_3	SLC25A3	chr12:98987369-99000157	+	protein_coding	0.223172	1.1673	1	1	4.75016	4.52699	22.0547	25.9117
ENSG00000075420.12_2	FNDC3B	chr3:171757418-172119455	+	protein_coding	0.563508	1.47786	1	1	4.54543	3.98193	14.8008	22.3514
ENSG00000075426.11_3	FOSL2	chr2:28615315-28640179	+	protein_coding	0.319785	1.24814	1	1	4.74681	4.42702	20.5113	25.8492
ENSG00000075539.14_4	FRYL	chr4:48499378-48782339	-	protein_coding	0.470004	1.38511	1	1	3.12585	2.65585	5.30216	7.7292
ENSG00000075568.16_2	TMEM131	chr2:98372796-98612354	-	protein_coding	0.10015	1.07188	1	1	3.53546	3.43531	9.8176	10.5952
ENSG00000075618.17_2	FSCN1	chr7:5632454-5646286	+	protein_coding	0.0920767	1.0659	1	1	7.09295	7.00088	127.078	135.519
ENSG00000075624.13_3	ACTB	chr7:5566782-5603415	-	protein_coding	-0.0545881	0.962869	1	1	9.54844	9.60302	776.675	747.799
ENSG00000075643.5_3	MOCOS	chr18:33767482-33852120	+	protein_coding	0.0296797	1.02079	1	1	1.59565	1.56597	1.96076	2.0223
ENSG00000075651.15_2	PLD1	chr3:171318195-171528740	-	protein_coding	0.383227	1.30426	1	1	0.912596	0.529369	0.443298	0.88243
ENSG00000075702.16_3	WDR62	chr19:36545783-36596008	+	protein_coding	-0.314453	0.804156	1	1	1.95162	2.26607	3.81011	2.86808
ENSG00000075711.20_3	DLG1	chr3:196769431-197026171	-	protein_coding	0.00996328	1.00693	1	1	2.61036	2.6004	5.06453	5.10656
ENSG00000075785.12_2	RAB7A	chr3:128444965-128533639	+	protein_coding	-0.0508066	0.965396	1	1	6.44958	6.50039	89.5341	86.4013
ENSG00000075790.10_4	BCAP29	chr7:107220422-107269615	+	protein_coding	0.309262	1.23907	1	1	2.26813	1.95887	2.88758	3.81699
ENSG00000075826.16_3	SEC31B	chr10:102246399-102279621	-	protein_coding	0.216638	1.16202	1	1	0.878875	0.662237	0.582535	0.838941
ENSG00000075856.11_3	SART3	chr12:108916357-108955176	-	protein_coding	-0.57884	0.669502	1	1	2.30612	2.88496	6.38685	3.94551
ENSG00000075914.12_3	EXOSC7	chr3:45016733-45077558	+	protein_coding	0.134716	1.09788	1	1	2.35053	2.21582	3.64544	4.10012
ENSG00000075945.12_2	KIFAP3	chr1:169890467-170054349	-	protein_coding	-0.0819328	0.944791	1	1	3.28199	3.36392	9.29535	8.72695
ENSG00000075975.15_2	MKRN2	chr3:12598513-12625212	+	protein_coding	0.0321579	1.02254	1	1	3.58316	3.551	10.7208	10.985
ENSG00000076003.4_2	MCM6	chr2:136597196-136633996	-	protein_coding	-0.961846	0.5134	1	1	3.07457	4.03642	15.409	7.42438
ENSG00000076043.9_3	REXO2	chr11:114310108-114321001	+	protein_coding	0.201493	1.14989	1	1	3.86059	3.65909	11.6327	13.5262
ENSG00000076053.10_3	RBM7	chr11:114270752-114284925	+	protein_coding	0.544949	1.45897	1	1	2.49815	1.9532	2.87231	4.64959
ENSG00000076067.12_2	RBMS2	chr12:56915713-56989980	+	protein_coding	0.281477	1.21544	1	1	3.80471	3.52324	10.4974	12.9744
ENSG00000076108.11_2	BAZ2A	chr12:56989380-57030600	-	protein_coding	0.192843	1.14301	1	1	3.64296	3.45012	9.92922	11.4923
ENSG00000076201.14_2	PTPN23	chr3:47422501-47454931	+	protein_coding	-0.0807126	0.94559	1	1	3.5237	3.60441	11.1629	10.5011
ENSG00000076242.14_2	MLH1	chr3:37034823-37092409	+	protein_coding	-0.309081	0.807155	1	1	3.27374	3.58282	10.9822	8.67149
ENSG00000076248.10_2	UNG	chr12:109535379-109548797	+	protein_coding	-0.373228	0.772053	1	1	3.12557	3.4988	10.3043	7.72751
ENSG00000076321.10_3	KLHL20	chr1:173684080-173755840	+	protein_coding	0.116823	1.08434	1	1	2.94164	2.82482	6.08524	6.68284
ENSG00000076344.15_3	RGS11	chr16:318300-325980	-	protein_coding	-0.393433	0.761316	1	1	0.244305	0.637738	0.555888	0.184522
ENSG00000076351.12_3	SLC46A1	chr17:26721775-26734215	-	protein_coding	-0.0472481	0.967781	1	1	1.04843	1.09567	1.13713	1.06827
ENSG00000076356.6_2	PLXNA2	chr1:208195587-208417665	-	protein_coding	-1.13486	0.455379	1	1	1.59281	2.72767	5.62387	2.01637
ENSG00000076382.16_3	SPAG5	chr17:26904583-26926297	-	protein_coding	-0.632398	0.645103	1	1	3.11975	3.75215	12.4744	7.6924
ENSG00000076513.16_3	ANKRD13A	chr12:110436991-110477568	+	protein_coding	-0.756196	0.592055	1	1	3.60857	4.36477	19.6028	11.198
ENSG00000076555.15_3	ACACB	chr12:109554400-109706031	+	protein_coding	-0.239723	0.846908	1	1	0.463481	0.703204	0.628117	0.378865
ENSG00000076604.14_3	TRAF4	chr17:27071002-27077976	+	protein_coding	0.139969	1.10188	1	1	2.20716	2.06719	3.1907	3.61765
ENSG00000076641.4_2	PAG1	chr8:81880045-82024303	-	protein_coding	0.162154	1.11896	1	1	2.12551	1.96336	2.89969	3.36359
ENSG00000076650.6_2	GPATCH1	chr19:33571786-33621448	+	protein_coding	-0.0467137	0.968139	1	1	1.91053	1.95724	2.88319	2.75947
ENSG00000076662.9_3	ICAM3	chr19:10444452-10450499	-	protein_coding	-0.258271	0.83609	1	1	1.02669	1.28496	1.43675	1.03734
ENSG00000076685.18_3	NT5C2	chr10:104847774-104953063	-	protein_coding	0.0153453	1.01069	1	1	3.62547	3.61013	11.2112	11.3417
ENSG00000076706.16_3	MCAM	chr11:119179239-119192231	-	protein_coding	-0.15972	0.895199	1	1	1.89432	2.05404	3.15266	2.71746
ENSG00000076716.8_2	GPC4	chrX:132434131-132549518	-	protein_coding	-0.48722	0.713399	1	1	2.03371	2.52093	4.73952	3.09457
ENSG00000076770.14_3	MBNL3	chrX:131503345-131623996	-	protein_coding	-0.193301	0.874602	1	1	0.473811	0.667112	0.587891	0.388773
ENSG00000076924.11_2	XAB2	chr19:7684411-7694451	-	protein_coding	-0.0372647	0.974501	1	1	3.05334	3.09061	7.51855	7.30133
ENSG00000076928.17_3	ARHGEF1	chr19:42387228-42434302	+	protein_coding	-0.0716616	0.951541	1	1	3.15589	3.22755	8.36675	7.91285
ENSG00000076984.17_2	MAP2K7	chr19:7968728-7979363	+	protein_coding	0.172884	1.12731	1	1	2.31797	2.14509	3.4232	3.98632
ENSG00000077044.10_3	DGKD	chr2:234263153-234380750	+	protein_coding	0.342625	1.26806	1	1	1.4262	1.08357	1.11928	1.68738
ENSG00000077097.15_3	TOP2B	chr3:25639396-25706398	-	protein_coding	0.337246	1.26334	1	1	4.84483	4.50759	21.7468	27.7369
ENSG00000077147.14_2	TM9SF3	chr10:98277866-98347209	-	protein_coding	0.548987	1.46306	1	1	5.61442	5.06544	32.4849	47.9903
ENSG00000077150.18_3	NFKB2	chr10:104153867-104162286	+	protein_coding	0.0180146	1.01257	1	1	2.36581	2.3478	4.09046	4.15443
ENSG00000077152.9_2	UBE2T	chr1:202300785-202311108	-	protein_coding	-0.332129	0.794364	1	1	3.26146	3.59359	11.072	8.58956
ENSG00000077157.21_3	PPP1R12B	chr1:202317827-202561834	+	protein_coding	0.0780301	1.05558	1	1	1.19971	1.12168	1.176	1.29693
ENSG00000077232.17_3	DNAJC10	chr2:183580768-183659191	+	protein_coding	-0.0708495	0.952077	1	1	2.70576	2.77661	5.8524	5.52401
ENSG00000077235.17_3	GTF3C1	chr16:27470876-27561234	-	protein_coding	-0.376459	0.770326	1	1	3.39737	3.77383	12.6784	9.53686
ENSG00000077238.13_3	IL4R	chr16:27324989-27376099	+	protein_coding	-0.316733	0.802886	1	1	2.33356	2.65029	5.27794	4.04047
ENSG00000077254.14_4	USP33	chr1:78161672-78225537	-	protein_coding	-0.0424056	0.971034	1	1	3.28581	3.32822	9.04368	8.75276
ENSG00000077312.8_3	SNRPA	chr19:41256542-41271294	+	protein_coding	-0.194378	0.873949	1	1	2.94199	3.13637	7.79307	6.6847
ENSG00000077348.8_2	EXOSC5	chr19:41892279-41903384	-	protein_coding	0.281238	1.21524	1	1	1.93166	1.65042	2.13925	2.81494
ENSG00000077380.15_3	DYNC1I2	chr2:172543919-172604930	+	protein_coding	0.112764	1.0813	1	1	4.53837	4.42561	20.4902	22.2373
ENSG00000077420.15_2	APBB1IP	chr10:26727132-26856732	+	protein_coding	0.0804668	1.05736	1	1	3.9831	3.90263	13.9558	14.8136
ENSG00000077454.15_3	LRCH4	chr7:100171634-100183776	-	protein_coding	0.174586	1.12864	1	1	1.86432	1.68973	2.22597	2.64096
ENSG00000077458.12_2	FAM76B	chr11:95502106-95523573	-	protein_coding	0.0482824	1.03403	1	1	1.45026	1.40198	1.64264	1.73258
ENSG00000077463.14_3	SIRT6	chr19:4174106-4182601	-	protein_coding	-0.131091	0.913141	1	1	2.19297	2.32407	4.00741	3.57247
ENSG00000077514.8_3	POLD3	chr11:74204896-74380162	+	protein_coding	-0.106782	0.928657	1	1	2.31947	2.42626	4.37497	3.99151
ENSG00000077549.17_3	CAPZB	chr1:19665270-19812033	-	protein_coding	0.141188	1.10281	1	1	5.62727	5.48608	43.8204	48.4285
ENSG00000077585.13_3	GPR137B	chr1:236305805-236385165	+	protein_coding	0.0698777	1.04963	1	1	2.72114	2.65126	5.28218	5.59395
ENSG00000077684.15_3	JADE1	chr4:129730778-129796379	+	protein_coding	0.395778	1.31565	1	1	2.42168	2.0259	3.07247	4.35796
ENSG00000077713.18_3	SLC25A43	chrX:118533023-118588441	+	protein_coding	0.0825923	1.05892	1	1	2.25775	2.17516	3.51637	3.78247
ENSG00000077721.15_2	UBE2A	chrX:118708430-118725046	+	protein_coding	0.475352	1.39026	1	1	3.26434	2.78899	5.91144	8.60868
ENSG00000077782.19_3	FGFR1	chr8:38268656-38326352	-	protein_coding	-0.255022	0.837974	1	1	3.44356	3.69858	11.9833	9.87964
ENSG00000077942.18_3	FBLN1	chr22:45898118-45997015	+	protein_coding	-0.360431	0.778932	1	1	4.48925	4.84968	27.8337	21.4595
ENSG00000077943.7_2	ITGA8	chr10:15555948-15762124	-	protein_coding	0.314197	1.24332	1	1	0.604257	0.29006	0.222691	0.520195
ENSG00000078043.15_3	PIAS2	chr18:44383187-44500123	-	protein_coding	0.372574	1.29466	1	1	2.24129	1.86871	2.65207	3.72819
ENSG00000078053.16_3	AMPH	chr7:38423305-38671167	-	protein_coding	-0.36802	0.774845	1	1	1.94606	2.31408	3.97287	2.8532
ENSG00000078061.12_2	ARAF	chrX:47420499-47431319	+	protein_coding	0.139446	1.10148	1	1	3.85331	3.71386	12.1215	13.4531
ENSG00000078070.12_3	MCCC1	chr3:182733006-182833863	-	protein_coding	-0.0762811	0.948499	1	1	2.43637	2.51265	4.70666	4.41276
ENSG00000078098.13_2	FAP	chr2:163027194-163101661	-	protein_coding	1.01219	2.01697	1	1	4.64788	3.6357	11.4295	24.0699
ENSG00000078124.11_3	ACER3	chr11:76571911-76737841	+	protein_coding	-0.503632	0.705329	1	1	1.40618	1.90981	2.75761	1.65035
ENSG00000078140.13_3	UBE2K	chr4:39699664-39784412	+	protein_coding	0.417931	1.33601	1	1	4.12838	3.71045	12.0905	16.489
ENSG00000078142.12_3	PIK3C3	chr18:39535171-39667794	+	protein_coding	0.290139	1.22276	1	1	2.09245	1.80232	2.48779	3.26473
ENSG00000078177.13_3	N4BP2	chr4:40058446-40159872	+	protein_coding	0.599777	1.51548	1	1	1.91776	1.31798	1.49317	2.77835
ENSG00000078237.6_2	TIGAR	chr12:4416929-4463759	+	protein_coding	0.490098	1.40454	1	1	2.98855	2.49846	4.65081	6.93678
ENSG00000078246.16_3	TULP3	chr12:2986389-3050306	+	protein_coding	-0.539816	0.687859	1	1	3.71826	4.25808	18.1341	12.1616
ENSG00000078269.14_3	SYNJ2	chr6:158402919-158520208	+	protein_coding	-0.586839	0.6658	1	1	3.64818	4.23502	17.8308	11.5375
ENSG00000078304.19_3	PPP2R5C	chr14:102228135-102394326	+	protein_coding	-0.0400103	0.972648	1	1	2.49968	2.53969	4.81464	4.65559
ENSG00000078369.17_2	GNB1	chr1:1716724-1822556	-	protein_coding	-0.0561306	0.96184	1	1	5.89492	5.95106	60.8652	58.5044
ENSG00000078399.17_3	HOXA9	chr7:27202054-27214799	-	protein_coding	0.608973	1.52517	1	1	3.57086	2.96189	6.79143	10.8833
ENSG00000078401.6_2	EDN1	chr6:12290596-12297427	+	protein_coding	0.233032	1.1753	1	1	1.56073	1.3277	1.51002	1.95004
ENSG00000078403.16_3	MLLT10	chr10:21813604-22032559	+	protein_coding	0.35327	1.27745	1	1	3.36685	3.01358	7.07563	9.31624
ENSG00000078487.17_3	ZCWPW1	chr7:99998449-100026615	-	protein_coding	-0.285216	0.820619	1	1	0.395298	0.680514	0.60271	0.315214
ENSG00000078618.21_3	NRDC	chr1:52254863-52344609	-	protein_coding	0.345091	1.27023	1	1	4.91149	4.56639	22.6931	29.0957
ENSG00000078668.13_3	VDAC3	chr8:42249142-42263415	+	protein_coding	-0.0754991	0.949014	1	1	4.16137	4.23687	17.8549	16.8936
ENSG00000078674.17_2	PCM1	chr8:17780349-17887453	+	protein_coding	0.174043	1.12822	1	1	3.59635	3.42231	9.72055	11.0951
ENSG00000078687.17_3	TNRC6C	chr17:75955322-76104916	+	protein_coding	-0.0656953	0.955485	1	1	1.34218	1.40788	1.65346	1.53534
ENSG00000078699.21_2	CBFA2T2	chr20:32077881-32237842	+	protein_coding	-0.0278999	0.980847	1	1	1.44744	1.47534	1.7805	1.72724
ENSG00000078725.12_2	BRINP1	chr9:121915736-122131745	-	protein_coding	-0.194426	0.873921	1	1	0.96618	1.16061	1.23551	0.95366
ENSG00000078747.14_3	ITCH	chr20:32951041-33099198	+	protein_coding	-0.507731	0.703328	1	1	3.69662	4.20435	17.4347	11.9656
ENSG00000078804.12_3	TP53INP2	chr20:33292094-33301243	+	protein_coding	-0.426403	0.744115	1	1	3.20758	3.63398	11.4147	8.238
ENSG00000078808.16_2	SDF4	chr1:1152288-1167411	-	protein_coding	-0.258358	0.836039	1	1	4.44246	4.70082	25.0069	20.7428
ENSG00000078902.15_2	TOLLIP	chr11:1295601-1330884	-	protein_coding	-0.214461	0.861868	1	1	3.11781	3.33228	9.07198	7.68072
ENSG00000078967.12_3	UBE2D4	chr7:43966037-43995735	+	protein_coding	-0.735093	0.600779	1	1	1.16062	1.89571	2.72106	1.23554
ENSG00000079102.16_3	RUNX1T1	chr8:92967195-93115514	-	protein_coding	0.397952	1.31764	1	1	2.56718	2.16923	3.49782	4.92649
ENSG00000079134.11_3	THOC1	chr18:214520-268050	-	protein_coding	0.236289	1.17796	1	1	2.24141	2.00512	3.01422	3.72858
ENSG00000079150.17_2	FKBP7	chr2:179328391-179343327	-	protein_coding	0.306543	1.23674	1	1	2.83499	2.52844	4.76949	6.13537
ENSG00000079156.16_2	OSBPL6	chr2:179059208-179267618	+	protein_coding	0.030678	1.02149	1	1	1.12968	1.099	1.14207	1.1881
ENSG00000079215.13_3	SLC1A3	chr5:36606457-36688436	+	protein_coding	0.266623	1.20299	1	1	1.51698	1.25036	1.379	1.86191
ENSG00000079246.15_3	XRCC5	chr2:216972187-217071026	+	protein_coding	0.153395	1.11218	1	1	5.70178	5.54839	45.7984	51.0485
ENSG00000079257.7_2	LXN	chr3:158363611-158390482	-	protein_coding	-1.38746	0.382238	1	1	0.336639	1.7241	2.30373	0.262811
ENSG00000079277.19_4	MKNK1	chr1:47023080-47082515	-	protein_coding	0.41089	1.32951	1	1	1.82001	1.40912	1.65576	2.53084
ENSG00000079308.16_3	TNS1	chr2:218664512-218867718	-	protein_coding	-0.135733	0.910207	1	1	4.17982	4.31555	18.9118	17.1238
ENSG00000079313.13_3	REXO1	chr19:1815245-1848462	-	protein_coding	0.168537	1.12392	1	1	3.54403	3.37549	9.37827	10.6643
ENSG00000079332.14_3	SAR1A	chr10:71907045-71930279	-	protein_coding	-0.122842	0.918377	1	1	3.31368	3.43652	9.82668	8.94297
ENSG00000079335.18_3	CDC14A	chr1:100810581-100985833	+	protein_coding	0.213869	1.15979	1	1	0.879087	0.665218	0.585808	0.839211
ENSG00000079387.13_3	SENP1	chr12:48436681-48500091	-	protein_coding	-0.153138	0.899292	1	1	2.55409	2.70723	5.53065	4.87296
ENSG00000079432.7_3	CIC	chr19:42772689-42799949	+	protein_coding	-0.162851	0.893258	1	1	4.02243	4.18528	17.1926	15.2507
ENSG00000079459.12_3	FDFT1	chr8:11653082-11696818	+	protein_coding	0.127649	1.09251	1	1	3.92602	3.79838	12.9131	14.2003
ENSG00000079462.7_3	PAFAH1B3	chr19:42801185-42807698	-	protein_coding	-0.103508	0.930767	1	1	2.61433	2.71784	5.57886	5.12339
ENSG00000079482.12_3	OPHN1	chrX:67262186-67653755	-	protein_coding	-0.641896	0.64087	1	1	1.0647	1.70659	2.2639	1.09173
ENSG00000079616.12_2	KIF22	chr16:29802040-29816706	+	protein_coding	-0.229935	0.852674	1	1	3.44221	3.67214	11.7475	9.86946
ENSG00000079691.17_3	CARMIL1	chr6:25279306-25620758	+	protein_coding	0.114609	1.08268	1	1	2.42823	2.31362	3.97129	4.38233
ENSG00000079739.15_2	PGM1	chr1:64058947-64125916	+	protein_coding	-0.494996	0.709564	1	1	3.47091	3.96591	14.6263	10.0879
ENSG00000079785.14_3	DDX1	chr2:15731302-15771235	+	protein_coding	0.233936	1.17604	1	1	5.11239	4.87846	28.4145	33.5926
ENSG00000079805.16_4	DNM2	chr19:10828755-10944164	+	protein_coding	-0.155485	0.89783	1	1	2.99218	3.14767	7.86223	6.95678
ENSG00000079819.18_3	EPB41L2	chr6:131160487-131384462	-	protein_coding	-0.219264	0.859004	1	1	3.15721	3.37647	9.38533	7.92104
ENSG00000079841.18_3	RIMS1	chr6:72596406-73112845	+	protein_coding	-0.0878765	0.940907	1	1	0.845296	0.933173	0.90947	0.796633
ENSG00000079931.14_2	MOXD1	chr6:132617194-132722684	-	protein_coding	-0.136369	0.909806	1	1	4.83708	4.97345	30.4164	27.5828
ENSG00000079950.13_2	STX7	chr6:132767006-132834337	-	protein_coding	0.226255	1.16979	1	1	2.52169	2.29543	3.90901	4.74253
ENSG00000079974.17_3	RABL2B	chr22:51205929-51222091	-	protein_coding	0.21642	1.16185	1	1	1.6367	1.42028	1.67638	2.10955
ENSG00000079999.13_3	KEAP1	chr19:10596796-10614417	-	protein_coding	-0.360623	0.778828	1	1	3.08634	3.44697	9.90537	7.49341
ENSG00000080189.14_2	SLC35C2	chr20:44974619-44993097	-	protein_coding	0.354873	1.27887	1	1	2.35257	1.9977	2.99363	4.10735
ENSG00000080200.9_2	CRYBG3	chr3:97540884-97663807	+	protein_coding	-0.268105	0.830409	1	1	2.96996	3.23806	8.43526	6.83513
ENSG00000080298.15_3	RFX3	chr9:3218297-3526004	-	protein_coding	0.808778	1.75173	1	1	1.4295	0.62072	0.537643	1.69353
ENSG00000080345.17_3	RIF1	chr2:152266397-152364527	+	protein_coding	0.216754	1.16212	1	1	3.3276	3.11085	7.6389	9.03941
ENSG00000080371.5_2	RAB21	chr12:72148654-72194065	+	protein_coding	0.305267	1.23565	1	1	2.59885	2.29359	3.90273	5.05805
ENSG00000080493.15_3	SLC4A4	chr4:72052474-72437804	+	protein_coding	-0.20462	0.867767	1	1	2.6605	2.86512	6.28598	5.32254
ENSG00000080503.22_3	SMARCA2	chr9:1980290-2193624	+	protein_coding	0.107374	1.07727	1	1	2.64206	2.53468	4.79449	5.2422
ENSG00000080546.13_2	SESN1	chr6:109307640-109416022	-	protein_coding	0.657797	1.57767	1	1	2.9388	2.281	3.86015	6.66772
ENSG00000080561.13_3	MID2	chrX:107068985-107170423	+	protein_coding	-0.299724	0.812408	1	1	1.80026	2.09998	3.28704	2.48282
ENSG00000080573.6_2	COL5A3	chr19:10070237-10121147	-	protein_coding	-1.07361	0.475129	1	1	2.57437	3.64798	11.5358	4.95611
ENSG00000080603.16_3	SRCAP	chr16:30709530-30752730	+	protein_coding	-0.164331	0.892342	1	1	3.74887	3.9132	14.0657	12.4438
ENSG00000080608.9_2	PUM3	chr9:2720469-2844241	-	protein_coding	0.140839	1.10255	1	1	4.33469	4.19385	17.301	19.1777
ENSG00000080802.18_2	CNOT4	chr7:135046547-135194875	-	protein_coding	0.443193	1.35961	1	1	2.94847	2.50528	4.67759	6.71931
ENSG00000080815.18_3	PSEN1	chr14:73603126-73690399	+	protein_coding	0.30284	1.23357	1	1	2.80908	2.50624	4.68139	6.0084
ENSG00000080819.6_3	CPOX	chr3:98239976-98312567	-	protein_coding	-0.146622	0.903363	1	1	2.40984	2.55646	4.88264	4.31416
ENSG00000080822.16_3	CLDND1	chr3:98216756-98241910	-	protein_coding	0.264824	1.20149	1	1	2.69385	2.42902	4.38529	5.47037
ENSG00000080823.22_2	MOK	chr14:102690837-102771537	-	protein_coding	0.267757	1.20393	1	1	1.53452	1.26677	1.40622	1.89693
ENSG00000080824.18_2	HSP90AA1	chr14:102547075-102606036	-	protein_coding	-0.209183	0.865027	1	1	6.77114	6.98032	125.266	108.224
ENSG00000080839.11_3	RBL1	chr20:35624752-35724398	-	protein_coding	-0.570464	0.6734	1	1	2.31078	2.88125	6.36786	3.96151
ENSG00000080845.17_2	DLGAP4	chr20:34894258-35157040	+	protein_coding	-0.232901	0.850922	1	1	4.07531	4.30821	18.8107	15.8574
ENSG00000080986.12_2	NDC80	chr18:2571510-2616634	+	protein_coding	-0.168503	0.889765	1	1	3.39669	3.56519	10.8367	9.53188
ENSG00000081014.10_3	AP4E1	chr15:51200869-51298097	+	protein_coding	0.414681	1.333	1	1	2.89136	2.47667	4.56613	6.41967
ENSG00000081019.13_2	RSBN1	chr1:114304454-114355098	-	protein_coding	0.397621	1.31733	1	1	2.40864	2.01102	3.03066	4.30973
ENSG00000081026.18_3	MAGI3	chr1:113933371-114228545	+	protein_coding	-0.476474	0.718732	1	1	2.18684	2.66331	5.33485	3.55306
ENSG00000081041.8_2	CXCL2	chr4:74962752-74965010	-	protein_coding	1.55658	2.94155	1	1	2.15517	0.598594	0.51424	3.45422
ENSG00000081059.19_3	TCF7	chr5:133450402-133487556	+	protein_coding	-0.954843	0.515898	1	1	0.753759	1.7086	2.26844	0.686181
ENSG00000081087.14_3	OSTM1	chr6:108362613-108487058	-	protein_coding	0.683548	1.60608	1	1	3.77025	3.0867	7.49551	12.6445
ENSG00000081154.11_2	PCNP	chr3:101292939-101313281	+	protein_coding	0.107039	1.07702	1	1	3.48242	3.37538	9.37746	10.1767
ENSG00000081177.18_2	EXD2	chr14:69658228-69710737	+	protein_coding	0.0297667	1.02085	1	1	2.06039	2.03063	3.08582	3.171
ENSG00000081181.7_2	ARG2	chr14:68086515-68118437	+	protein_coding	0.530316	1.44425	1	1	1.69937	1.16905	1.24864	2.24759
ENSG00000081189.15_3	MEF2C	chr5:88012934-88200074	-	protein_coding	-0.339451	0.790342	1	1	0.706355	1.04581	1.06452	0.631676
ENSG00000081307.12_3	UBA5	chr3:132373290-132396941	+	protein_coding	0.0838082	1.05981	1	1	2.60246	2.51865	4.73046	5.07321
ENSG00000081320.10_3	STK17B	chr2:196998290-197041227	-	protein_coding	0.0042707	1.00296	1	1	3.82592	3.82165	13.1394	13.1813
ENSG00000081377.16_2	CDC14B	chr9:99252523-99382112	-	protein_coding	-0.267619	0.830689	1	1	1.7779	2.04552	3.12822	2.42927
ENSG00000081386.12_2	ZNF510	chr9:99518147-99540411	-	protein_coding	-0.150424	0.900986	1	1	1.76703	1.91745	2.77755	2.40352
ENSG00000081665.13_3	ZNF506	chr19:19896648-19932560	-	protein_coding	-0.22891	0.853279	1	1	0.95842	1.18733	1.27731	0.94318
ENSG00000081692.12_2	JMJD4	chr1:227918126-227923112	-	protein_coding	-0.329179	0.795989	1	1	1.25409	1.58327	1.99648	1.38516
ENSG00000081721.11_2	DUSP12	chr1:161719548-161727028	+	protein_coding	0.219425	1.16427	1	1	3.11322	2.8938	6.43224	7.65313
ENSG00000081760.16_3	AACS	chr12:125549925-125627879	+	protein_coding	0.0469667	1.03309	1	1	1.86387	1.8169	2.52323	2.63982
ENSG00000081791.8_3	KIAA0141	chr5:141303373-141321612	+	protein_coding	-0.275821	0.82598	1	1	2.14351	2.41933	4.34924	3.41837
ENSG00000081853.14_3	PCDHGA2	chr5:140718327-140892546	+	protein_coding	0.0371442	1.02608	1	1	1.02716	0.990014	0.986204	1.03801
ENSG00000081870.11_2	HSPB11	chr1:54382247-54411602	-	protein_coding	-0.247187	0.842537	1	1	2.38835	2.63554	5.21406	4.23558
ENSG00000081913.13_3	PHLPP1	chr18:60382683-60647666	+	protein_coding	-0.618233	0.651468	1	1	1.62863	2.24686	3.74649	2.09218
ENSG00000081923.11_3	ATP8B1	chr18:55313658-55470333	-	protein_coding	0.211268	1.15771	1	1	4.02766	3.8164	13.088	15.3098
ENSG00000082014.16_2	SMARCD3	chr7:150935850-150974982	-	protein_coding	-0.307848	0.807846	1	1	1.77217	2.08002	3.22813	2.41568
ENSG00000082068.8_2	WDR70	chr5:37379314-37753537	+	protein_coding	0.0720879	1.05124	1	1	2.47861	2.40652	4.30194	4.5736
ENSG00000082126.17_2	MPP4	chr2:202509593-202563417	-	protein_coding	0.263323	1.20024	1	1	0.982763	0.71944	0.646542	0.976246
ENSG00000082146.12_2	STRADB	chr2:202252581-202345569	+	protein_coding	0.54548	1.45951	1	1	3.21455	2.66907	5.36019	8.28274
ENSG00000082153.17_3	BZW1	chr2:201675317-201692061	+	protein_coding	0.433797	1.35078	1	1	4.33913	3.90533	13.9838	19.2399
ENSG00000082212.12_2	ME2	chr18:48405104-48480627	+	protein_coding	-0.0743307	0.949783	1	1	1.16265	1.23698	1.35704	1.23868
ENSG00000082213.17_4	C5orf22	chr5:31532373-31555165	+	protein_coding	0.270012	1.20582	1	1	2.62574	2.35573	4.11853	5.17201
ENSG00000082258.12_2	CCNT2	chr2:135675805-135716912	+	protein_coding	0.583676	1.49866	1	1	1.80275	1.21908	1.32798	2.48886
ENSG00000082269.16_3	FAM135A	chr6:71122644-71270877	+	protein_coding	0.300722	1.23176	1	1	1.27572	0.975002	0.965644	1.4212
ENSG00000082397.17_4	EPB41L3	chr18:5392380-5630699	-	protein_coding	-0.311394	0.805863	1	1	2.60267	2.91407	6.5374	5.07411
ENSG00000082438.15_3	COBLL1	chr2:165510134-165700189	-	protein_coding	-0.263562	0.833029	1	1	1.3112	1.57476	1.97887	1.48148
ENSG00000082458.11_2	DLG3	chrX:69664711-69725340	+	protein_coding	-0.448838	0.732633	1	1	0.316576	0.765414	0.699858	0.245371
ENSG00000082482.13_3	KCNK2	chr1:215179118-215410436	+	protein_coding	0.573746	1.48838	1	1	5.73523	5.16148	34.7899	52.2691
ENSG00000082512.14_2	TRAF5	chr1:211499957-211548288	+	protein_coding	0.203094	1.15116	1	1	2.29607	2.09298	3.26628	3.91118
ENSG00000082515.17_3	MRPL22	chr5:154320630-154348971	+	protein_coding	0.0210454	1.01469	1	1	2.21914	2.19809	3.58872	3.65614
ENSG00000082516.8_2	GEMIN5	chr5:154266976-154317769	-	protein_coding	-0.067852	0.954057	1	1	2.91697	2.98482	6.91629	6.55259
ENSG00000082641.15_3	NFE2L1	chr17:46125691-46138849	+	protein_coding	-0.177103	0.884477	1	1	4.62282	4.79993	26.8562	23.6382
ENSG00000082701.14_4	GSK3B	chr3:119540170-119813264	-	protein_coding	0.238892	1.18009	1	1	4.33406	4.09517	16.0911	19.169
ENSG00000082781.11_3	ITGB5	chr3:124480795-124620265	-	protein_coding	0.324302	1.25206	1	1	5.67515	5.35085	39.81	50.0965
ENSG00000082805.19_3	ERC1	chr12:1099675-1605099	+	protein_coding	-0.394719	0.760638	1	1	2.65095	3.04567	7.25728	5.2808
ENSG00000082898.16_2	XPO1	chr2:61704984-61765761	-	protein_coding	0.113912	1.08216	1	1	4.20292	4.089	16.0182	17.4164
ENSG00000082996.19_4	RNF13	chr3:149530495-149679926	+	protein_coding	0.292363	1.22464	1	1	2.439	2.14664	3.42795	4.42266
ENSG00000083093.9_2	PALB2	chr16:23614481-23652631	-	protein_coding	-0.173657	0.886593	1	1	2.44066	2.61432	5.12334	4.42891
ENSG00000083097.14_2	DOPEY1	chr6:83777385-83881069	+	protein_coding	0.0171274	1.01194	1	1	2.09135	2.07422	3.21118	3.26147
ENSG00000083099.10_2	LYRM2	chr6:90277863-90348472	-	protein_coding	0.106482	1.0766	1	1	2.28993	2.18344	3.54236	3.89031
ENSG00000083123.14_2	BCKDHB	chr6:80816364-81055987	+	protein_coding	0.284428	1.21793	1	1	2.73955	2.45512	4.48359	5.67862
ENSG00000083168.9_3	KAT6A	chr8:41786997-41909508	-	protein_coding	-0.31683	0.802832	1	1	3.05839	3.37522	9.37631	7.33043
ENSG00000083223.17_2	ZCCHC6	chr9:88902648-88969369	-	protein_coding	0.31746	1.24613	1	1	3.29915	2.98169	6.89909	8.84333
ENSG00000083290.19_2	ULK2	chr17:19674142-19771249	-	protein_coding	-0.196961	0.872386	1	1	1.50259	1.69955	2.248	1.83351
ENSG00000083312.17_2	TNPO1	chr5:72112139-72212560	+	protein_coding	0.288495	1.22137	1	1	4.69727	4.40878	20.241	24.943
ENSG00000083444.16_2	PLOD1	chr1:11994262-12035595	+	protein_coding	-0.0296398	0.979665	1	1	5.37389	5.40353	41.3276	40.4668
ENSG00000083457.11_2	ITGAE	chr17:3617922-3704537	-	protein_coding	-0.164937	0.891967	1	1	1.09624	1.26117	1.39691	1.13796
ENSG00000083520.14_2	DIS3	chr13:73326307-73356234	-	protein_coding	0.300688	1.23173	1	1	2.8825	2.58181	4.9869	6.37426
ENSG00000083535.15_3	PIBF1	chr13:73356197-73590599	+	protein_coding	0.149276	1.10901	1	1	2.61285	2.46358	4.51582	5.11712
ENSG00000083544.13_3	TDRD3	chr13:60970591-61148012	+	protein_coding	-0.136907	0.909467	1	1	1.65855	1.79546	2.47125	2.15699
ENSG00000083635.7_3	NUFIP1	chr13:45513384-45563618	-	protein_coding	0.093629	1.06705	1	1	2.37228	2.27865	3.85225	4.1776
ENSG00000083642.18_2	PDS5B	chr13:33160564-33352157	+	protein_coding	0.299149	1.23042	1	1	2.73951	2.44036	4.42779	5.67845
ENSG00000083720.12_2	OXCT1	chr5:41730167-41870621	-	protein_coding	-0.330553	0.795232	1	1	3.71463	4.04518	15.509	12.1285
ENSG00000083750.12_3	RRAGB	chrX:55744172-55785207	+	protein_coding	0.0442032	1.03111	1	1	2.40941	2.36521	4.15227	4.31258
ENSG00000083799.17_3	CYLD	chr16:50775961-50835846	+	protein_coding	-0.60324	0.658274	1	1	2.09097	2.69421	5.47199	3.26034
ENSG00000083812.11_3	ZNF324	chr19:58978412-58986803	+	protein_coding	0.0179899	1.01255	1	1	1.69248	1.67449	2.19207	2.23213
ENSG00000083814.13_3	ZNF671	chr19:58231119-58238992	-	protein_coding	0.273148	1.20844	1	1	1.39309	1.11994	1.17338	1.62641
ENSG00000083817.8_2	ZNF416	chr19:58082934-58090295	-	protein_coding	-0.216376	0.860725	1	1	1.73815	1.95452	2.87588	2.33607
ENSG00000083828.15_3	ZNF586	chr19:58281023-58331307	+	protein_coding	0.269835	1.20567	1	1	2.28046	2.01063	3.02958	3.85834
ENSG00000083838.15_3	ZNF446	chr19:58985384-58992597	+	protein_coding	-0.428941	0.742807	1	1	0.806682	1.23562	1.35483	0.749184
ENSG00000083844.10_4	ZNF264	chr19:57702868-57734214	+	protein_coding	0.192931	1.14308	1	1	0.709063	0.516133	0.430117	0.634742
ENSG00000083845.8_2	RPS5	chr19:58897767-58906173	+	protein_coding	0.0178149	1.01242	1	1	5.36108	5.34327	39.596	40.1004
ENSG00000083857.13_3	FAT1	chr4:187508937-187647876	-	protein_coding	0.21404	1.15993	1	1	6.20725	5.99321	62.6993	72.8869
ENSG00000083896.12_3	YTHDC1	chr4:69176105-69215807	-	protein_coding	0.515888	1.42987	1	1	3.26228	2.74639	5.71038	8.595
ENSG00000083937.8_2	CHMP2B	chr3:87276421-87304698	+	protein_coding	-0.0993976	0.933423	1	1	2.71576	2.81516	6.03798	5.56941
ENSG00000084070.11_3	SMAP2	chr1:40810522-40888998	+	protein_coding	-0.408245	0.753539	1	1	3.42932	3.83756	13.2962	9.77276
ENSG00000084072.16_3	PPIE	chr1:40157854-40229586	+	protein_coding	-0.234054	0.850242	1	1	1.48248	1.71653	2.28646	1.79429
ENSG00000084073.8_2	ZMPSTE24	chr1:40723779-40759856	+	protein_coding	-0.0681338	0.953871	1	1	4.52484	4.59297	23.1336	22.0203
ENSG00000084090.13_3	STARD7	chr2:96850597-96874563	-	protein_coding	0.119606	1.08644	1	1	4.96573	4.84612	27.7626	30.2488
ENSG00000084092.6_2	NOA1	chr4:57829536-57844989	-	protein_coding	0.174909	1.12889	1	1	2.9558	2.78089	5.87276	6.75861
ENSG00000084093.16_2	REST	chr4:57774042-57832844	+	protein_coding	-0.509225	0.7026	1	1	3.16357	3.67279	11.7532	7.96043
ENSG00000084112.14_3	SSH1	chr12:109171968-109251366	-	protein_coding	0.666492	1.58721	1	1	3.63137	2.96487	6.80757	11.3923
ENSG00000084207.15_2	GSTP1	chr11:67351066-67354131	+	protein_coding	-0.295724	0.814663	1	1	5.90372	6.19944	72.4883	58.8682
ENSG00000084234.16_3	APLP2	chr11:129939732-130014706	+	protein_coding	-0.0435299	0.970278	1	1	6.8223	6.86583	115.633	112.166
ENSG00000084444.13_2	FAM234B	chr12:13197218-13295455	+	protein_coding	0.764283	1.69853	1	1	2.10269	1.3384	1.52871	3.29509
ENSG00000084463.7_2	WBP11	chr12:14937513-14956474	-	protein_coding	0.0767603	1.05465	1	1	3.63999	3.56323	10.8206	11.4666
ENSG00000084623.11_2	EIF3I	chr1:32687529-32697205	+	protein_coding	-0.184066	0.880219	1	1	5.97294	6.157	70.3581	61.8107
ENSG00000084636.17_3	COL16A1	chr1:32117848-32169920	-	protein_coding	0.020123	1.01405	1	1	4.83718	4.81706	27.1889	27.5848
ENSG00000084652.15_2	TXLNA	chr1:32645287-32663886	+	protein_coding	-0.482704	0.715635	1	1	4.90008	5.38278	40.7234	28.8587
ENSG00000084676.15_2	NCOA1	chr2:24714783-24993571	+	protein_coding	0.35252	1.27679	1	1	2.37101	2.01849	3.05158	4.17302
ENSG00000084693.15_3	AGBL5	chr2:27265232-27293490	+	protein_coding	-0.0721194	0.95124	1	1	2.36819	2.44031	4.42757	4.16292
ENSG00000084710.13_2	EFR3B	chr2:25264999-25382006	+	protein_coding	-0.623581	0.649058	1	1	0.16303	0.786611	0.725018	0.119636
ENSG00000084731.14_3	KIF3C	chr2:26149465-26205618	-	protein_coding	-0.598374	0.660498	1	1	2.35726	2.95563	6.75772	4.12396
ENSG00000084733.10_2	RAB10	chr2:26256976-26360323	+	protein_coding	0.168763	1.12409	1	1	5.37588	5.20712	35.9402	40.5242
ENSG00000084754.10_3	HADHA	chr2:26413504-26467594	-	protein_coding	0.0250592	1.01752	1	1	5.69594	5.67088	49.9456	50.8382
ENSG00000084764.10_3	MAPRE3	chr2:27193480-27250064	+	protein_coding	0.0285089	1.01996	1	1	2.15225	2.12374	3.35824	3.44521
ENSG00000084774.13_2	CAD	chr2:27440258-27466811	+	protein_coding	-0.431911	0.741279	1	1	3.6483	4.08021	15.9148	11.5386
ENSG00000085063.14_3	CD59	chr11:33719807-33757991	-	protein_coding	-1.13842	0.454256	1	1	5.35749	6.49591	89.2536	39.9983
ENSG00000085117.11_3	CD82	chr11:44585977-44641913	+	protein_coding	0.179833	1.13275	1	1	1.44402	1.26419	1.40192	1.72078
ENSG00000085185.15_3	BCORL1	chrX:129115083-129192058	+	protein_coding	0.111183	1.08011	1	1	1.8596	1.74841	2.35989	2.62906
ENSG00000085224.21_4	ATRX	chrX:76760356-77041755	-	protein_coding	0.323896	1.25171	1	1	2.90089	2.57699	4.96695	6.46887
ENSG00000085231.13_3	AK6	chr5:68646811-68665840	-	protein_coding	0.950314	1.93229	1	1	3.61771	2.66739	5.3528	11.2755
ENSG00000085274.15_2	MYNN	chr3:169490619-169507504	+	protein_coding	-0.0316569	0.978296	1	1	1.95912	1.99078	2.97451	2.88825
ENSG00000085276.17_4	MECOM	chr3:168801287-169381406	-	protein_coding	-0.109046	0.927201	1	1	1.00276	1.11181	1.16116	1.00383
ENSG00000085365.17_2	SCAMP1	chr5:77656407-77774894	+	protein_coding	1.14423	2.21028	1	1	3.75638	2.61215	5.11413	12.514
ENSG00000085377.13_3	PREP	chr6:105725440-105850959	-	protein_coding	-0.0708589	0.952071	1	1	3.5368	3.60766	11.1903	10.606
ENSG00000085382.11_3	HACE1	chr6:105175968-105307794	-	protein_coding	0.00156684	1.00109	1	1	1.47772	1.47616	1.78206	1.78509
ENSG00000085415.15_2	SEH1L	chr18:12947132-12987535	+	protein_coding	0.104809	1.07535	1	1	2.34315	2.23834	3.71853	4.07408
ENSG00000085433.15_3	WDR47	chr1:109512836-109584735	-	protein_coding	-0.316139	0.803216	1	1	2.83077	3.14691	7.85756	6.11454
ENSG00000085449.14_3	WDFY1	chr2:224720433-224810104	-	protein_coding	-0.272047	0.828144	1	1	4.01149	4.28353	18.4747	15.1279
ENSG00000085491.15_2	SLC25A24	chr1:108676658-108743471	-	protein_coding	-0.35983	0.779257	1	1	2.823	3.18283	8.08086	6.07632
ENSG00000085511.19_3	MAP3K4	chr6:161412759-161538417	+	protein_coding	0.273217	1.2085	1	1	3.6223	3.34908	9.18998	11.3146
ENSG00000085644.13_2	ZNF213	chr16:3179778-3192806	+	protein_coding	0.19953	1.14832	1	1	1.70193	1.5024	1.83314	2.25336
ENSG00000085662.13_2	AKR1B1	chr7:134127102-134144036	-	protein_coding	0.039234	1.02757	1	1	3.8444	3.80516	12.9787	13.3641
ENSG00000085719.12_3	CPNE3	chr8:87526656-87573726	+	protein_coding	-0.675692	0.626032	1	1	3.57599	4.25168	18.0495	10.9256
ENSG00000085721.12_2	RRN3	chr16:15153879-15188174	-	protein_coding	-0.154752	0.898287	1	1	3.09497	3.24972	8.51183	7.54435
ENSG00000085733.15_2	CTTN	chr11:70244510-70282690	+	protein_coding	-0.157944	0.896302	1	1	5.28166	5.4396	42.3994	37.8989
ENSG00000085760.14_2	MTIF2	chr2:55463731-55496483	-	protein_coding	-0.526294	0.694336	1	1	2.74317	3.26947	8.64291	5.69542
ENSG00000085788.13_3	DDHD2	chr8:38082736-38133076	+	protein_coding	-0.1913	0.875816	1	1	2.05602	2.24732	3.74801	3.15838
ENSG00000085832.16_4	EPS15	chr1:51819935-51985000	-	protein_coding	0.0714679	1.05079	1	1	3.57661	3.50515	10.3541	10.9308
ENSG00000085840.12_2	ORC1	chr1:52838501-52870131	-	protein_coding	-0.191	0.875998	1	1	2.02748	2.21848	3.65403	3.07692
ENSG00000085871.8_2	MGST2	chr4:140586922-140661899	+	protein_coding	0.082136	1.05858	1	1	1.05605	0.973912	0.964159	1.07923
ENSG00000085872.14_3	CHERP	chr19:16628700-16653341	-	protein_coding	0.0655109	1.04646	1	1	3.19693	3.13142	7.76295	8.17004
ENSG00000085978.21_2	ATG16L1	chr2:234118697-234204320	+	protein_coding	-0.715451	0.609015	1	1	1.80569	2.52114	4.74037	2.49597
ENSG00000085982.13_2	USP40	chr2:234384166-234475428	-	protein_coding	0.0811562	1.05787	1	1	2.58961	2.50845	4.69008	5.01934
ENSG00000085998.13_2	POMGNT1	chr1:46654354-46685977	-	protein_coding	-0.403154	0.756203	1	1	2.68821	3.09137	7.52304	5.44515
ENSG00000085999.11_3	RAD54L	chr1:46713360-46744145	+	protein_coding	-0.417967	0.748479	1	1	2.21921	2.63718	5.22114	3.65639
ENSG00000086015.20_2	MAST2	chr1:46252659-46501796	+	protein_coding	-0.300548	0.811944	1	1	3.36781	3.66836	11.7141	9.32315
ENSG00000086061.15_2	DNAJA1	chr9:33025209-33039905	+	protein_coding	0.213291	1.15933	1	1	5.73128	5.51799	44.8227	52.1237
ENSG00000086062.12_2	B4GALT1	chr9:33104080-33167354	-	protein_coding	0.399693	1.31923	1	1	5.54471	5.14502	34.3838	45.6793
ENSG00000086065.13_2	CHMP5	chr9:33264877-33282067	+	protein_coding	0.0859382	1.06138	1	1	4.2641	4.17816	17.1031	18.2142
ENSG00000086102.18_2	NFX1	chr9:33290509-33371155	+	protein_coding	-0.0304946	0.979085	1	1	3.36494	3.39544	9.52272	9.30263
ENSG00000086189.9_2	DIMT1	chr5:61683081-61699766	-	protein_coding	0.220636	1.16525	1	1	3.00611	2.78548	5.89465	7.03397
ENSG00000086200.16_3	IPO11	chr5:61699799-61924409	+	protein_coding	0.32774	1.25505	1	1	2.82645	2.49871	4.6518	6.09327
ENSG00000086232.12_3	EIF2AK1	chr7:6061875-6098861	-	protein_coding	0.01369	1.00953	1	1	4.10105	4.08736	15.9988	16.1609
ENSG00000086289.11_3	EPDR1	chr7:37723446-37991543	+	protein_coding	-0.660945	0.632464	1	1	2.18373	2.84468	6.18344	3.54327
ENSG00000086475.14_2	SEPHS1	chr10:13359424-13390298	-	protein_coding	-0.93028	0.524757	1	1	2.84332	3.7736	12.6763	6.1767
ENSG00000086504.15_2	MRPL28	chr16:417384-420527	-	protein_coding	-0.00711314	0.995082	1	1	3.38501	3.39213	9.49861	9.44697
[truncated: 12,224 more rows]

## Sheet: sample 3 vs sample 0
#Gene biotype: processed_transcript,lincRNA,3prime_overlapping_ncrna,antisense,non_coding,sense_intronic,sense_overlapping,TEC,known_ncrna,macro_lncRNA,bidirectional_promoter_lncrna,ncRNA,lncRNA,protein_coding #Condition pair: sample 3 vs sample 0 Column A: Track_id, The database name in gene level. Column B: Gene_Name, The name of gene. Column C: Locus, The genomic coordinates of gene. Column D:…
[truncated: 13,286 more rows]

[truncated: 1 more sheets: sample 4 vs sample 0]
