# Supplementary material for: Construction of a HOXA11-AS-Interacted Network in Keloid Fibroblasts Using Integrated Bioinformatic Analysis and in Vitro Validation
Source: Front Genet. 2022 Mar 31;13:844198. doi: 10.3389/fgene.2022.844198 (PMC9010035; doi:10.3389/fgene.2022.844198)
Supplement: Supplementary file 15 [file Table10.XLSX]

## Sheet: Sheet1
hsa-miR-9	17β-estradiol
hsa-miR-379	3UTR
hsa-miR-454	5UTR
hsa-miR-584	5UTR
hsa-miR-621	5UTR
hsa-miR-103a	AARS2
hsa-miR-107	AARS2
hsa-miR-1180	AARS2
hsa-miR-128	AARS2
hsa-miR-106a	AARS2
hsa-miR-1193	AARS2
hsa-miR-23b	AARS2
hsa-miR-378a	AARS2
hsa-miR-4761	AARS2
hsa-miR-484	AARS2
hsa-miR-6085	AARS2
hsa-miR-92a	AARS2
hsa-mir-23b	AARS2
hsa-mir-378a	AARS2
hsa-miR-197	AARSD1
hsa-miR-3127	AARSD1
hsa-miR-5581	AARSD1
hsa-miR-6884	AARSD1
hsa-miR-10b	AASDH
hsa-miR-216b	AASDH
hsa-miR-33a	AASDH
hsa-mir-10b	AASDH
hsa-let-7a	AASDHPPT
hsa-let-7b	AASDHPPT
hsa-let-7c	AASDHPPT
hsa-let-7d	AASDHPPT
hsa-let-7e	AASDHPPT
hsa-let-7f	AASDHPPT
hsa-let-7i	AASDHPPT
hsa-miR-103a	AASDHPPT
hsa-miR-105	AASDHPPT
hsa-miR-106a	AASDHPPT
hsa-miR-107	AASDHPPT
hsa-miR-1197	AASDHPPT
hsa-miR-124	AASDHPPT
hsa-miR-132	AASDHPPT
hsa-miR-181b	AASDHPPT
hsa-miR-192	AASDHPPT
hsa-miR-204	AASDHPPT
hsa-miR-211	AASDHPPT
hsa-miR-215	AASDHPPT
hsa-miR-30a	AASDHPPT
hsa-miR-30e	AASDHPPT
hsa-miR-3174	AASDHPPT
hsa-miR-4282	AASDHPPT
hsa-miR-4637	AASDHPPT
hsa-miR-526b	AASDHPPT
hsa-miR-548av	AASDHPPT
hsa-miR-7975	AASDHPPT
hsa-miR-98	AASDHPPT
hsa-miR-105	AASS
hsa-miR-106a	AASS
hsa-miR-151a	AATF
hsa-mir-149	AATF
hsa-miR-124	AATF
hsa-miR-1249	AATF
hsa-let-7b	AATF
hsa-miR-103a	AATF
hsa-miR-107	AATF
hsa-miR-149	AATF
hsa-miR-151a	AATF
hsa-miR-103a	AATK
hsa-miR-107	AATK
hsa-miR-182	AATK
hsa-miR-1914	AATK
hsa-miR-197	AATK
hsa-miR-335	AATK
hsa-miR-520d	AATK
hsa-miR-558	AATK
hsa-miR-9	AATK
hsa-miR-96	AATK
hsa-miR-1179	ABAT
hsa-miR-105	ABAT
hsa-miR-106a	ABAT
hsa-miR-122	ABAT
hsa-miR-1224	ABAT
hsa-miR-124	ABAT
hsa-miR-335	ABAT
hsa-miR-128	ABCA1
hsa-miR-101	ABCA1
hsa-miR-105	ABCA1
hsa-miR-106a	ABCA1
hsa-miR-106b	ABCA1
hsa-miR-1179	ABCA1
hsa-miR-124	ABCA1
hsa-miR-1251	ABCA1
hsa-miR-130a	ABCA1
hsa-miR-130b	ABCA1
hsa-miR-135a	ABCA1
hsa-miR-135b	ABCA1
hsa-miR-140	ABCA1
hsa-miR-142	ABCA1
hsa-miR-142	ABCA1
hsa-miR-145	ABCA1
hsa-miR-148a	ABCA1
hsa-miR-148a	ABCA1
hsa-miR-148b	ABCA1
hsa-miR-152	ABCA1
hsa-miR-155	ABCA1
hsa-miR-17	ABCA1
hsa-miR-183	ABCA1
hsa-miR-186	ABCA1
hsa-miR-192	ABCA1
hsa-miR-199a	ABCA1
hsa-miR-199a	ABCA1
hsa-miR-19a	ABCA1
hsa-miR-200b	ABCA1
hsa-miR-200c	ABCA1
hsa-miR-20a	ABCA1
hsa-miR-20b	ABCA1
hsa-miR-26a	ABCA1
hsa-miR-26b	ABCA1
hsa-miR-27a	ABCA1
hsa-miR-27b	ABCA1
hsa-miR-301a	ABCA1
hsa-miR-302a	ABCA1
hsa-miR-302b	ABCA1
hsa-miR-33a	ABCA1
hsa-miR-33a	ABCA1
hsa-miR-33b	ABCA1
hsa-miR-33b	ABCA1
hsa-miR-365a	ABCA1
hsa-miR-365a	ABCA1
hsa-miR-365b	ABCA1
hsa-miR-365b	ABCA1
hsa-miR-372	ABCA1
hsa-miR-373	ABCA1
hsa-miR-376c	ABCA1
hsa-miR-381	ABCA1
hsa-miR-429	ABCA1
hsa-miR-454	ABCA1
hsa-miR-506	ABCA1
hsa-miR-519d	ABCA1
hsa-miR-520b	ABCA1
hsa-miR-520c	ABCA1
hsa-miR-520d	ABCA1
hsa-miR-520d	ABCA1
hsa-miR-520f	ABCA1
hsa-miR-520g	ABCA1
hsa-miR-520h	ABCA1
hsa-miR-524	ABCA1
hsa-miR-524	ABCA1
hsa-miR-525	ABCA1
hsa-miR-526b	ABCA1
hsa-miR-561	ABCA1
hsa-miR-580	ABCA1
hsa-miR-587	ABCA1
hsa-miR-613	ABCA1
hsa-miR-641	ABCA1
hsa-miR-648	ABCA1
hsa-miR-9	ABCA1
hsa-miR-93	ABCA1
hsa-miR-96	ABCA1
hsa-miR-335	ABCA4
hsa-miR-103a	ABCA5
hsa-miR-107	ABCA5
hsa-miR-1179	ABCA5
hsa-miR-335	ABCA5
hsa-miR-3682	ABCA5
hsa-miR-4713	ABCA5
hsa-miR-488	ABCA5
hsa-miR-26b	ABCA6
hsa-miR-3914	ABCA6
hsa-miR-103a	ABCA7
hsa-miR-107	ABCA7
hsa-miR-214	ABCA7
hsa-miR-335	ABCA7
hsa-miR-33b	ABCA7
hsa-miR-4268	ABCA7
hsa-miR-483	ABCA7
hsa-miR-6849	ABCA7
hsa-miR-6867	ABCA7
hsa-miR-192	ABCA8
hsa-miR-216a	ABCA8
hsa-miR-335	ABCA8
hsa-miR-4251	ABCA8
hsa-miR-4729	ABCA8
hsa-let-7a	ABCB1
hsa-miR-1	ABCB1
hsa-miR-103a	ABCB1
hsa-miR-105	ABCB1
hsa-miR-107	ABCB1
hsa-miR-10a	ABCB1
hsa-miR-1252	ABCB1
hsa-miR-129	ABCB1
hsa-miR-148b	ABCB1
hsa-miR-16	ABCB1
hsa-miR-186	ABCB1
hsa-miR-19a	ABCB1
hsa-miR-19b	ABCB1
hsa-miR-200c	ABCB1
hsa-miR-21	ABCB1
hsa-miR-223	ABCB1
hsa-miR-30c-2	ABCB1
hsa-miR-34a	ABCB1
hsa-miR-34b	ABCB1
hsa-miR-361	ABCB1
hsa-miR-433	ABCB1
hsa-miR-451a	ABCB1
hsa-miR-455	ABCB1
hsa-miR-491	ABCB1
hsa-miR-495	ABCB1
hsa-miR-508	ABCB1
hsa-miR-6852	ABCB1
hsa-miR-873	ABCB1
hsa-miR-9	ABCB1
hsa-let-7a	ABCB10
hsa-let-7b	ABCB10
hsa-let-7c	ABCB10
hsa-let-7d	ABCB10
hsa-let-7e	ABCB10
hsa-let-7f	ABCB10
hsa-let-7g	ABCB10
hsa-let-7i	ABCB10
hsa-miR-203a	ABCB10
hsa-miR-1179	ABCB10
hsa-miR-1252	ABCB10
hsa-miR-143	ABCB10
hsa-miR-192	ABCB10
hsa-miR-215	ABCB10
hsa-miR-24	ABCB10
hsa-miR-424	ABCB10
AC009127	ABCB11
hsa-miR-33a	ABCB11
hsa-miR-6079	ABCB11
hsa-miR-1	ABCB5
hsa-miR-130a	ABCB5
hsa-miR-130b	ABCB5
hsa-miR-15a	ABCB5
hsa-miR-301a	ABCB5
hsa-miR-497	ABCB5
hsa-miR-513a	ABCB5
hsa-miR-522	ABCB5
hsa-miR-103a	ABCB6
hsa-miR-107	ABCB6
hsa-miR-26b	ABCB6
hsa-miR-29a	ABCB6
hsa-miR-29b-1	ABCB6
hsa-miR-29b-2	ABCB6
hsa-miR-29b	ABCB6
hsa-miR-29c	ABCB6
hsa-miR-3120	ABCB6
hsa-miR-3121	ABCB6
hsa-miR-3127	ABCB6
hsa-miR-484	ABCB6
hsa-miR-5006	ABCB6
hsa-miR-515	ABCB6
hsa-miR-6748	ABCB6
hsa-miR-1	ABCB7
hsa-miR-10a	ABCB7
hsa-miR-148b	ABCB7
hsa-miR-16	ABCB7
hsa-miR-17	ABCB7
hsa-miR-195	ABCB7
hsa-miR-26a	ABCB7
hsa-miR-3160	ABCB7
hsa-miR-3973	ABCB7
hsa-miR-6854	ABCB7
hsa-miR-935	ABCB7
hsa-mir-16-1	ABCB7
hsa-mir-26a-1	ABCB7
hsa-let-7b	ABCB8
hsa-miR-103a	ABCB8
hsa-miR-107	ABCB8
hsa-miR-10a	ABCB8
hsa-miR-10b	ABCB8
hsa-miR-1247	ABCB8
hsa-miR-1252	ABCB8
hsa-let-7a	ABCB9
hsa-let-7c	ABCB9
hsa-let-7d	ABCB9
hsa-let-7f	ABCB9
hsa-miR-103a	ABCB9
hsa-miR-107	ABCB9
hsa-miR-128	ABCB9
hsa-miR-210	ABCB9
hsa-miR-24	ABCB9
hsa-miR-26a	ABCB9
hsa-miR-27a	ABCB9
hsa-miR-27b	ABCB9
hsa-miR-31	ABCB9
hsa-miR-335	ABCB9
hsa-miR-3908	ABCB9
hsa-miR-6775	ABCB9
hsa-miR-98	ABCB9
hsa-mir-26a-1	ABCB9
hsa-miR-1185	ABCC5
hsa-let-7a	ABCC5
hsa-let-7c	ABCC5
hsa-let-7d	ABCC5
hsa-let-7e	ABCC5
hsa-let-7f	ABCC5
hsa-let-7g	ABCC5
hsa-let-7i	ABCC5
hsa-miR-1	ABCC5
hsa-miR-101	ABCC5
hsa-miR-103a	ABCC5
hsa-miR-105	ABCC5
hsa-miR-106a	ABCC5
hsa-miR-106b	ABCC5
hsa-miR-107	ABCC5
hsa-miR-1179	ABCC5
hsa-miR-1197	ABCC5
hsa-miR-1224	ABCC5
hsa-miR-1229	ABCC5
hsa-miR-124	ABCC5
hsa-miR-1251	ABCC5
hsa-miR-1252	ABCC5
hsa-miR-125a	ABCC5
hsa-miR-129	ABCC5
hsa-miR-130a	ABCC5
hsa-miR-130b	ABCC5
hsa-miR-141	ABCC5
hsa-miR-142	ABCC5
hsa-miR-144	ABCC5
hsa-miR-181d	ABCC5
hsa-miR-188	ABCC5
hsa-miR-18a	ABCC5
hsa-miR-18a	ABCC5
hsa-miR-18b	ABCC5
hsa-miR-198	ABCC5
hsa-miR-199b	ABCC5
hsa-miR-200a	ABCC5
hsa-miR-200c	ABCC5
hsa-miR-214	ABCC5
hsa-miR-26a	ABCC5
hsa-miR-26b	ABCC5
hsa-miR-299	ABCC5
hsa-miR-301a	ABCC5
hsa-miR-301b	ABCC5
hsa-miR-3151	ABCC5
hsa-miR-329	ABCC5
hsa-miR-335	ABCC5
hsa-miR-340	ABCC5
hsa-miR-34c	ABCC5
hsa-miR-3668	ABCC5
hsa-miR-369	ABCC5
hsa-miR-374a	ABCC5
hsa-miR-423	ABCC5
hsa-miR-4276	ABCC5
hsa-miR-4279	ABCC5
hsa-miR-454	ABCC5
hsa-miR-487a	ABCC5
hsa-miR-494	ABCC5
hsa-miR-498	ABCC5
hsa-miR-502	ABCC5
hsa-miR-515	ABCC5
hsa-miR-516a	ABCC5
hsa-miR-517	ABCC5
hsa-miR-519c	ABCC5
hsa-miR-519e	ABCC5
hsa-miR-520a	ABCC5
hsa-miR-520f	ABCC5
hsa-miR-525	ABCC5
hsa-miR-544b	ABCC5
hsa-miR-545	ABCC5
hsa-miR-548b	ABCC5
hsa-miR-548c	ABCC5
hsa-miR-548d	ABCC5
hsa-miR-5579	ABCC5
hsa-miR-558	ABCC5
hsa-miR-582	ABCC5
hsa-miR-802	ABCC5
hsa-miR-9	ABCC5
hsa-miR-935	ABCC5
hsa-miR-98	ABCC5
hsa-mir-1229	ABCC5
hsa-mir-188	ABCC5
hsa-miR-1247	ABCF3
hsa-miR-126	ABCF3
hsa-miR-15a	ABCF3
hsa-miR-15b	ABCF3
hsa-miR-16-1	ABCF3
hsa-miR-16-2	ABCF3
hsa-miR-16	ABCF3
hsa-miR-195	ABCF3
hsa-miR-424	ABCF3
hsa-miR-4509	ABCF3
hsa-miR-4657	ABCF3
hsa-miR-497	ABCF3
hsa-miR-503	ABCF3
hsa-miR-6075	ABCF3
hsa-miR-6776	ABCF3
hsa-miR-6789	ABCF3
hsa-miR-6820	ABCF3
hsa-miR-1197	ABCG1
hsa-miR-1	ABCG1
hsa-miR-10a	ABCG1
hsa-miR-10b	ABCG1
hsa-miR-1224	ABCG1
hsa-miR-128	ABCG1
hsa-miR-129	ABCG1
hsa-miR-5587	ABCG1
hsa-miR-766	ABCG1
hsa-miR-105	ABCG2
hsa-miR-106a	ABCG2
hsa-miR-10a	ABCG2
hsa-miR-1185	ABCG2
hsa-miR-1252	ABCG2
hsa-miR-142	ABCG2
hsa-miR-154	ABCG2
hsa-miR-181a	ABCG2
hsa-miR-192	ABCG2
hsa-miR-21	ABCG2
hsa-miR-212	ABCG2
hsa-miR-222	ABCG2
hsa-miR-26b	ABCG2
hsa-miR-302a	ABCG2
hsa-miR-302b	ABCG2
hsa-miR-320a	ABCG2
hsa-miR-328	ABCG2
hsa-miR-4496	ABCG2
hsa-miR-487a	ABCG2
hsa-miR-519c	ABCG2
hsa-miR-519d	ABCG2
hsa-miR-520a	ABCG2
hsa-miR-520b	ABCG2
hsa-miR-520c	ABCG2
hsa-miR-520e	ABCG2
hsa-miR-520f	ABCG2
hsa-miR-520h	ABCG2
hsa-miR-526b	ABCG2
hsa-miR-106a	ABCG4
hsa-miR-106b	ABCG4
hsa-miR-137	ABCG4
hsa-miR-147a	ABCG4
hsa-miR-17	ABCG4
hsa-miR-185	ABCG4
hsa-miR-20a	ABCG4
hsa-miR-20b	ABCG4
hsa-miR-212	ABCG4
hsa-miR-218	ABCG4
hsa-miR-25	ABCG4
hsa-miR-26b	ABCG4
hsa-miR-302c	ABCG4
hsa-miR-32	ABCG4
hsa-miR-363	ABCG4
hsa-miR-367	ABCG4
hsa-miR-519a	ABCG4
hsa-miR-519b	ABCG4
hsa-miR-519c	ABCG4
hsa-miR-519d	ABCG4
hsa-miR-524	ABCG4
hsa-miR-526b	ABCG4
hsa-miR-568	ABCG4
hsa-miR-581	ABCG4
hsa-miR-630	ABCG4
hsa-miR-644a	ABCG4
hsa-miR-9	ABCG4
hsa-miR-92a	ABCG4
hsa-miR-105	ABCG5
hsa-miR-122	ABCG8
hsa-miR-1224	ABCG8
hsa-miR-124	ABCG8
hsa-miR-335	ABCG8
hsa-miR-1197	ABHD10
hsa-miR-1252	ABHD10
hsa-miR-30a	ABHD10
hsa-miR-30b	ABHD10
hsa-miR-30c-2	ABHD10
hsa-miR-30c	ABHD10
hsa-miR-30d	ABHD10
hsa-miR-30e	ABHD10
hsa-miR-3607	ABHD10
hsa-miR-6506	ABHD10
hsa-miR-105	ABHD11
hsa-miR-106a	ABHD11
hsa-miR-129	ABHD11
hsa-miR-6773	ABHD11
hsa-miR-6836	ABHD11
hsa-let-7a	ABHD12
hsa-let-7c	ABHD12
hsa-let-7d	ABHD12
hsa-let-7f	ABHD12
hsa-let-7g	ABHD12
hsa-let-7i	ABHD12
hsa-miR-103a	ABHD12
hsa-miR-107	ABHD12
hsa-miR-124	ABHD12
hsa-miR-140	ABHD12
hsa-miR-3147	ABHD12
hsa-miR-423	ABHD12
hsa-miR-4419b	ABHD12
hsa-miR-4500	ABHD12
hsa-miR-484	ABHD12
hsa-miR-5006	ABHD12
hsa-miR-6776	ABHD12
hsa-miR-335	ABHD12B
hsa-miR-3650	ABHD12B
hsa-miR-10a	ABLIM1
hsa-miR-10b	ABLIM1
hsa-miR-1197	ABLIM1
hsa-miR-122	ABLIM1
hsa-miR-100	ABLIM1
hsa-miR-101	ABLIM1
hsa-miR-105	ABLIM1
hsa-miR-106a	ABLIM1
hsa-miR-106b	ABLIM1
hsa-miR-1193	ABLIM1
hsa-miR-302e	ABLIM1
hsa-miR-3123	ABLIM1
hsa-miR-3156	ABLIM1
hsa-miR-3196	ABLIM1
hsa-miR-3199	ABLIM1
hsa-miR-320a	ABLIM1
hsa-miR-331	ABLIM1
hsa-miR-335	ABLIM1
hsa-miR-34a	ABLIM1
hsa-miR-3688	ABLIM1
hsa-miR-3934	ABLIM1
hsa-miR-3945	ABLIM1
hsa-miR-3973	ABLIM1
hsa-miR-4519	ABLIM1
hsa-miR-466	ABLIM1
hsa-miR-4782	ABLIM1
hsa-miR-4804	ABLIM1
hsa-miR-520g	ABLIM1
hsa-miR-545	ABLIM1
hsa-miR-548b	ABLIM1
hsa-miR-548e	ABLIM1
hsa-miR-574	ABLIM1
hsa-miR-615	ABLIM1
hsa-mir-100	ABLIM1
hsa-mir-320a	ABLIM1
hsa-mir-331	ABLIM1
hsa-mir-615	ABLIM1
hsa-miR-103a	ABLIM3
hsa-miR-107	ABLIM3
hsa-miR-1251	ABLIM3
hsa-miR-1252	ABLIM3
hsa-miR-186	ABLIM3
hsa-miR-214	ABLIM3
hsa-miR-218	ABLIM3
hsa-miR-335	ABLIM3
hsa-miR-34a	ABLIM3
hsa-miR-34b	ABLIM3
hsa-miR-376c	ABLIM3
hsa-miR-381	ABLIM3
hsa-miR-448	ABLIM3
hsa-miR-449a	ABLIM3
hsa-miR-449b	ABLIM3
hsa-miR-4504	ABLIM3
hsa-miR-506	ABLIM3
hsa-miR-520b	ABLIM3
hsa-miR-520c	ABLIM3
hsa-miR-520d	ABLIM3
hsa-miR-520e	ABLIM3
hsa-miR-549a	ABLIM3
hsa-miR-636	ABLIM3
hsa-miR-103a	ABR
hsa-miR-105	ABR
hsa-miR-106a	ABR
hsa-miR-106b	ABR
hsa-miR-107	ABR
hsa-miR-1224	ABR
hsa-miR-124	ABR
hsa-miR-1252	ABR
hsa-miR-181d	ABR
hsa-miR-18a	ABR
hsa-miR-19a	ABR
hsa-miR-19b	ABR
hsa-miR-224	ABR
hsa-miR-26a	ABR
hsa-miR-26b	ABR
hsa-miR-34a	ABR
hsa-miR-369	ABR
hsa-miR-374a	ABR
hsa-miR-376c	ABR
hsa-miR-449a	ABR
hsa-miR-493	ABR
hsa-miR-494	ABR
hsa-miR-506	ABR
hsa-miR-544a	ABR
hsa-miR-557	ABR
hsa-miR-6733	ABR
hsa-miR-877	ABR
hsa-miR-92b	ABR
hsa-miR-93	ABR
hsa-mir-877	ABR
hsa-mir-93	ABR
hsa-miR-628	ABRA
hsa-miR-105	ABRACL
hsa-miR-145	ABRACL
hsa-miR-4782	ABRACL
hsa-let-7a	ABRAXAS1
hsa-let-7b	ABRAXAS1
hsa-let-7c	ABRAXAS1
hsa-let-7d	ABRAXAS1
hsa-let-7e	ABRAXAS1
hsa-let-7f	ABRAXAS1
hsa-let-7g	ABRAXAS1
hsa-let-7i	ABRAXAS1
hsa-miR-101	ABRAXAS1
hsa-miR-106a	ABRAXAS1
hsa-miR-122	ABRAXAS1
hsa-miR-101	ABRAXAS2
hsa-miR-106a	ABRAXAS2
hsa-miR-1197	ABRAXAS2
hsa-miR-124	ABRAXAS2
hsa-miR-1245b	ABRAXAS2
hsa-miR-1249	ABRAXAS2
hsa-miR-137	ABRAXAS2
hsa-miR-181a	ABRAXAS2
hsa-miR-183	ABRAXAS2
hsa-miR-186	ABRAXAS2
hsa-miR-200a	ABRAXAS2
hsa-miR-204	ABRAXAS2
hsa-miR-211	ABRAXAS2
hsa-miR-218	ABRAXAS2
hsa-miR-221	ABRAXAS2
hsa-miR-23a	ABRAXAS2
hsa-miR-23b	ABRAXAS2
hsa-miR-24	ABRAXAS2
hsa-miR-301a	ABRAXAS2
hsa-miR-302a	ABRAXAS2
hsa-miR-302b	ABRAXAS2
hsa-miR-302c	ABRAXAS2
hsa-miR-325	ABRAXAS2
hsa-miR-33a	ABRAXAS2
hsa-miR-340	ABRAXAS2
hsa-miR-372	ABRAXAS2
hsa-miR-373	ABRAXAS2
hsa-miR-373	ABRAXAS2
hsa-miR-378a	ABRAXAS2
hsa-miR-411	ABRAXAS2
hsa-miR-432	ABRAXAS2
hsa-miR-484	ABRAXAS2
hsa-miR-519a	ABRAXAS2
hsa-miR-519b	ABRAXAS2
hsa-miR-519c	ABRAXAS2
hsa-miR-520a	ABRAXAS2
hsa-miR-520d	ABRAXAS2
hsa-miR-559	ABRAXAS2
hsa-miR-570	ABRAXAS2
hsa-miR-576	ABRAXAS2
hsa-miR-584	ABRAXAS2
hsa-miR-623	ABRAXAS2
hsa-miR-627	ABRAXAS2
hsa-miR-636	ABRAXAS2
hsa-miR-671	ABRAXAS2
hsa-mir-183	ABRAXAS2
hsa-let-7a	ABT1
hsa-let-7b	ABT1
hsa-let-7c	ABT1
hsa-let-7d	ABT1
hsa-let-7e	ABT1
hsa-let-7f	ABT1
hsa-let-7g	ABT1
hsa-let-7i	ABT1
hsa-let-7a-2	ABT1
hsa-let-7a	ABT1
hsa-let-7f-1	ABT1
hsa-let-7f-2	ABT1
hsa-miR-1	ABT1
hsa-miR-101	ABT1
hsa-miR-106a	ABT1
hsa-miR-122	ABT1
hsa-miR-1224	ABT1
hsa-miR-124	ABT1
hsa-miR-186	ABT1
hsa-miR-193b	ABT1
hsa-miR-196a	ABT1
hsa-miR-2278	ABT1
hsa-miR-328	ABT1
hsa-miR-615	ABT1
hsa-miR-98	ABT1
hsa-mir-186	ABT1
hsa-mir-193b	ABT1
hsa-mir-328	ABT1
hsa-mir-615	ABT1
hsa-miR-125a	ABTB1
hsa-miR-125b	ABTB1
hsa-miR-335	ABTB1
hsa-miR-6746	ABTB1
hsa-miR-1193	ABTB2
hsa-miR-106b	ABTB2
hsa-miR-1226	ABTB2
hsa-miR-142	ABTB2
hsa-miR-154	ABTB2
hsa-miR-335	ABTB2
hsa-miR-3659	ABTB2
hsa-miR-487a	ABTB2
hsa-miR-493	ABTB2
hsa-miR-548d	ABTB2
hsa-miR-569	ABTB2
hsa-miR-574	ABTB2
hsa-miR-575	ABTB2
hsa-miR-577	ABTB2
hsa-miR-582	ABTB2
hsa-mir-106b	ABTB2
hsa-miR-103a	AC000093.1
hsa-miR-107	AC000093.1
hsa-miR-3151	AC002310.4
AC002366	TRIM26
hsa-mir-193b	AD000671.1
hsa-mir-744	AD000671.1
hsa-miR-6805	AC002996.1
hsa-miR-1224	AC003002.1
hsa-miR-3065	AC003688.1
hsa-let-7a	AC004080.3
hsa-let-7b	AC004080.3
hsa-let-7c	AC004080.3
hsa-let-7e	AC004080.3
hsa-let-7f	AC004080.3
hsa-let-7g	AC004080.3
hsa-let-7i	AC004080.3
hsa-miR-1251	AC004080.3
hsa-let-7a	AC004223.3
hsa-let-7b	AC004223.3
hsa-let-7c	AC004223.3
hsa-let-7d	AC004223.3
hsa-let-7e	AC004223.3
hsa-let-7f	AC004223.3
hsa-let-7g	AC004223.3
hsa-let-7i	AC004223.3
hsa-miR-105	AC004223.3
hsa-miR-124	AC004223.3
hsa-miR-101	AC004593.3
hsa-miR-6879	AC004691.2
hsa-let-7a	AC004805.1
hsa-let-7b	AC004805.1
hsa-let-7c	AC004805.1
hsa-let-7d	AC004805.1
hsa-let-7e	AC004805.1
hsa-let-7f	AC004805.1
hsa-let-7g	AC004805.1
hsa-let-7i	AC004805.1
hsa-miR-1322	AC004922.1
hsa-miR-3148	AC004922.1
hsa-miR-122b	AC004922.1
hsa-miR-378a	AC004922.1
hsa-miR-378b	AC004922.1
hsa-miR-378d	AC004922.1
hsa-miR-378e	AC004922.1
hsa-miR-4659a	AC004922.1
hsa-miR-4659b	AC004922.1
hsa-miR-4677	AC004922.1
hsa-miR-490	AC004922.1
hsa-miR-6502	AC004922.1
hsa-miR-6817	AC004922.1
hsa-miR-124	AC004922.1
AC004932	ZNF530
hsa-miR-1	AC004997.1
AC005048	NCBP3
hsa-miR-1255b-2	AC005154.5
hsa-miR-500b	AC005154.5
hsa-miR-6085	AC005154.5
AC005284	CLEC4D
hsa-miR-3620	AC005324.3
hsa-miR-378a	AC005324.3
hsa-miR-105	AC005324.4
hsa-miR-4252	AC005520.1
hsa-miR-4330	AC005520.1
hsa-miR-6779	AC005520.1
hsa-miR-124	AC005520.1
AC005538	HCAR1
AC005538	SSR2
hsa-miR-122	AC005544.1
hsa-miR-466	AC005726.1
hsa-miR-3118	AC005833.2
hsa-miR-5584	AC005833.2
hsa-miR-3124	AC005837.2
hsa-miR-124	AC005837.2
hsa-miR-5088	AC005943.1
hsa-miR-6773	AC005943.1
hsa-miR-4710	AC006030.1
hsa-miR-382	AC006254.1
hsa-miR-103a	AC006254.1
hsa-miR-107	AC006254.1
hsa-miR-1179	AC006254.1
AC006480	DOCK8
hsa-miR-1179	AC006978.2
hsa-miR-6805	AC007040.2
hsa-miR-6869	AC007040.2
hsa-miR-3689f	AC007192.1
hsa-miR-4516	AC007192.1
hsa-miR-5571	AC007192.1
hsa-miR-6764	AC007192.1
hsa-miR-6821	AC007192.1
hsa-miR-103a	AC007192.1
hsa-miR-106a	AC007192.1
hsa-miR-107	AC007192.1
hsa-miR-1197	AC007192.1
AC007486	AGO3
hsa-miR-6777	AC007846.2
AC008391	TIGD5
hsa-miR-1285	AC008397.2
hsa-miR-5096	AC008397.2
hsa-miR-4259	AC008403.1
hsa-let-7a	AC008560.1
hsa-let-7b	AC008560.1
hsa-let-7c	AC008560.1
hsa-let-7d	AC008560.1
hsa-let-7e	AC008560.1
hsa-let-7f	AC008560.1
hsa-let-7g	AC008560.1
hsa-let-7i	AC008560.1
hsa-miR-101	AC008560.1
hsa-miR-101	AC008575.1
hsa-miR-760	AC008687.8
hsa-miR-103a	AC008695.1
hsa-miR-106a	AC008695.1
hsa-miR-106b	AC008695.1
hsa-miR-107	AC008695.1
hsa-miR-124	AC008695.1
hsa-miR-1251	AC008695.1
hsa-miR-7151	AC008750.8
hsa-miR-101	AC008758.1
hsa-miR-1197	AC008758.1
hsa-miR-122	AC008763.2
hsa-miR-1	AC008764.4
hsa-miR-106a	AC008764.4
hsa-miR-106b	AC008764.4
hsa-miR-1	AC008770.2
hsa-miR-378g	AC008878.1
hsa-miR-1	AC008878.3
hsa-miR-106a	AC008878.3
hsa-miR-106b	AC008878.3
hsa-miR-122	AC008878.3
hsa-miR-1224	AC008878.3
hsa-miR-371b	AC008982.1
hsa-miR-4695	AC008982.1
hsa-miR-6132	AC009133.6
hsa-miR-6839	AC009133.6
hsa-miR-7107	AC009133.6
hsa-miR-5010	AC009163.4
AC009336	DBNL
hsa-let-7a	AC009336.2
hsa-let-7b	AC009336.2
hsa-let-7c	AC009336.2
hsa-let-7d	AC009336.2
hsa-let-7e	AC009336.2
hsa-let-7f	AC009336.2
hsa-let-7g	AC009336.2
hsa-let-7i	AC009336.2
hsa-miR-1252	AC009336.2
hsa-miR-4727	AC009690.1
hsa-miR-124	AC009690.1
hsa-miR-5189	AC009690.3
hsa-miR-3155b	AC009779.3
hsa-miR-4267	AC009779.3
hsa-miR-4748	AC009779.3
hsa-miR-4787	AC009779.3
hsa-miR-181d	AC010132.3
hsa-miR-33b	AC010132.3
hsa-miR-499a	AC010132.3
hsa-miR-516a	AC010132.3
hsa-miR-6806	AC010132.3
AC010235	ZNHIT6
hsa-miR-301a	AC010323.1
hsa-miR-1254	AC010422.3
hsa-miR-4781	AC010422.3
hsa-miR-103a	AC010422.3
hsa-miR-107	AC010422.3
hsa-miR-101	AC010422.6
hsa-miR-106a	AC010422.6
hsa-miR-124	AC010422.6
hsa-miR-3169	AC010441.1
hsa-miR-6882	AC010441.1
hsa-let-7a	AC010441.1
hsa-let-7b	AC010441.1
hsa-let-7c	AC010441.1
hsa-let-7d	AC010441.1
hsa-let-7e	AC010441.1
hsa-let-7f	AC010441.1
hsa-let-7g	AC010441.1
hsa-let-7i	AC010441.1
hsa-miR-103a	AC010441.1
hsa-miR-107	AC010441.1
hsa-miR-10a	AC010441.1
hsa-miR-1179	AC010441.1
hsa-miR-1197	AC010441.1
hsa-miR-122	AC010441.1
hsa-miR-1224	AC010441.1
hsa-miR-548c	AC010463.1
hsa-miR-7641	AC010463.1
hsa-miR-4256	AC010522.1
hsa-miR-6751	AC010522.1
hsa-miR-1251	AC010522.1
hsa-miR-6516	AC010547.4
hsa-miR-548au	AC010646.1
AC010874	ADORA3
AC010884	CEBPG
hsa-miR-3147	AC011005.1
AC011379	ZNF713
AC011404	NAT8L
AC011404	SELENON
AC011404	SH3PXD2B
AC011404	SON
hsa-miR-4268	AC011448.1
hsa-miR-4279	AC011448.1
hsa-miR-3200	AC011455.2
hsa-miR-4675	AC011455.2
hsa-miR-103a	AC011455.2
hsa-miR-107	AC011455.2
hsa-miR-1197	AC011455.2
AC011456	SCUBE2
hsa-miR-34b	AC011462.1
hsa-miR-554	AC011462.1
hsa-miR-1224	AC011462.1
hsa-miR-106b	AC011511.1
hsa-miR-4768	AC011511.1
hsa-miR-10a	AC011511.1
hsa-miR-10b	AC011511.1
hsa-miR-1197	AC011511.1
hsa-miR-1	AC011511.4
hsa-miR-103a	AC011511.4
hsa-miR-105	AC011511.4
hsa-miR-107	AC011511.4
hsa-miR-122	AC011511.4
hsa-miR-124	AC011511.4
AC011994	CNTNAP3B
hsa-miR-198	AC012184.2
hsa-miR-3154	AC012184.2
hsa-let-7a	AC012184.2
hsa-let-7b	AC012184.2
hsa-let-7c	AC012184.2
hsa-let-7d	AC012184.2
hsa-let-7e	AC012184.2
hsa-let-7f	AC012184.2
hsa-let-7i	AC012184.2
hsa-miR-103a	AC012184.2
hsa-miR-106a	AC012184.2
hsa-miR-107	AC012184.2
hsa-miR-7977	AC012254.2
hsa-miR-105	AC012254.2
hsa-miR-103a	AC012476.1
hsa-miR-107	AC012476.1
hsa-miR-124	AC012476.1
hsa-let-7a	AC012531.3
hsa-let-7b	AC012531.3
hsa-let-7c	AC012531.3
hsa-let-7d	AC012531.3
hsa-let-7e	AC012531.3
hsa-let-7f	AC012531.3
hsa-let-7g	AC012531.3
hsa-let-7i	AC012531.3
AC012603	ZNF570
hsa-miR-4316	AC012651.1
hsa-miR-4419a	AC012651.1
hsa-miR-4729	AC012651.1
hsa-miR-101	AC013271.1
hsa-miR-1185	AC015802.6
hsa-miR-4424	AC015813.2
hsa-miR-489	AC015813.2
hsa-miR-5692b	AC015813.2
hsa-miR-7-1	AC015813.2
hsa-miR-7151	AC015813.2
AC015971	DOP1B
hsa-miR-215	AC017083.3
hsa-miR-3145	AC018523.2
hsa-miR-122b	AC018523.2
hsa-let-7a	AC018523.2
hsa-let-7b	AC018523.2
hsa-let-7c	AC018523.2
hsa-let-7g	AC018523.2
AC018688	MTMR12
hsa-miR-518b	AC018755.1
hsa-miR-1	AC019117.3
hsa-miR-124	AC019117.3
hsa-miR-3913	AC019294.1
AC019330	IPO11
AC021660	TRIM35
AC021760	SLMAP
hsa-miR-544a	AC022384.1
hsa-miR-6806	AC022384.1
hsa-miR-1	AC022384.1
hsa-miR-103a	AC022384.1
hsa-miR-107	AC022384.1
hsa-miR-10a	AC022384.1
hsa-miR-10b	AC022384.1
hsa-miR-1179	AC022384.1
hsa-miR-567	AC022400.7
hsa-miR-6128	AC022400.7
hsa-miR-124	AC022400.6
hsa-miR-106a	AC022498.1
hsa-miR-1252	AC022498.1
AC022819	POFUT2
AC022819	SLC35F5
hsa-miR-141	AC023055.1
hsa-miR-4262	AC023055.1
hsa-miR-3145	ATF7
hsa-miR-514b	ATF7
hsa-miR-3074	AC025263.2
hsa-miR-1199	AC025283.3
hsa-miR-1268a	AC025283.3
hsa-miR-2861	AC025283.3
hsa-miR-3922	AC025283.3
hsa-miR-4257	AC025283.3
hsa-miR-4710	AC025283.3
hsa-miR-489	AC025283.3
hsa-miR-502	AC025283.3
hsa-miR-3657	AC026464.4
hsa-miR-6793	AC026464.4
AC026700	NEMP1
hsa-miR-3617	AC026786.1
AC027088	CCDC90B
AC027348	CYTB
hsa-miR-4639	AC027644.4
hsa-miR-101	AC027644.4
hsa-miR-10a	AC027644.4
hsa-miR-10b	AC027644.4
hsa-miR-1179	AC027644.4
hsa-miR-1185	AC027644.4
hsa-miR-122	AC027644.4
hsa-miR-124	AC027644.4
hsa-miR-7854	AC027796.3
hsa-miR-103a	AC027796.3
hsa-miR-107	AC027796.3
hsa-miR-122	AC027796.3
hsa-miR-124	AC027796.3
hsa-miR-376a-2	AC034102.2
hsa-miR-3937	AC040162.1
hsa-miR-4252	AC040162.1
hsa-miR-4688	AC040162.1
hsa-miR-632	AC046185.1
hsa-miR-6868	AC046185.1
hsa-miR-1	AC046185.1
hsa-miR-103a	AC046185.1
hsa-miR-107	AC046185.1
hsa-miR-124	AC046185.1
hsa-miR-3607	AC048338.1
hsa-miR-4775	AC048338.1
hsa-miR-4778	AC048338.1
hsa-miR-503	AC048338.1
hsa-miR-6730	AC048338.1
hsa-miR-6878	AC048338.1
hsa-let-7b	AC048338.1
hsa-let-7c	AC048338.1
hsa-let-7d	AC048338.1
hsa-let-7g	AC048338.1
hsa-miR-26b	AC055811.2
hsa-miR-6870	AC055811.2
hsa-miR-340	AC058822.1
hsa-miR-6764	AC058822.1
hsa-miR-6894	AC058822.1
AC064848	FAM83C
AC067969	NSUN2
AC068014	RNF115
AC068062	CD24
hsa-let-7b	AC068547.1
hsa-let-7e	AC068547.1
hsa-let-7g	AC068547.1
hsa-let-7i	AC068547.1
hsa-miR-1185	AC068547.1
hsa-miR-1252	AC068547.1
hsa-let-7b	AC068580.4
hsa-let-7i	AC068580.4
AC068641	SIPA1L3
hsa-miR-1179	AC068831.7
hsa-miR-1185	AC068831.7
hsa-miR-3682	AC068896.1
hsa-miR-1197	AC068896.1
hsa-miR-335	AC068946.1
hsa-miR-518c	AC068946.1
hsa-miR-105	AC068946.1
hsa-miR-1224	AC068946.1
hsa-miR-1252	AC068946.1
hsa-let-7a	AC068946.2
hsa-let-7b	AC068946.2
hsa-let-7c	AC068946.2
hsa-let-7d	AC068946.2
hsa-let-7e	AC068946.2
hsa-let-7f	AC068946.2
hsa-let-7g	AC068946.2
hsa-let-7i	AC068946.2
hsa-miR-103a	AC068946.2
hsa-miR-107	AC068946.2
hsa-miR-10a	AC068946.2
hsa-miR-1249	AC068946.2
AC069082	CLDN23
AC069181	TRIM63
hsa-miR-345	AC069503.2
hsa-miR-6515	AC069503.2
hsa-miR-4783	AC073111.3
hsa-miR-1227	AC073508.2
hsa-miR-1245b	AC073508.2
hsa-miR-216a	AC073508.2
hsa-miR-3064	AC073508.2
hsa-miR-3667	AC073508.2
hsa-miR-6787	AC073508.2
hsa-miR-1	AC073508.2
hsa-miR-103a	AC073508.2
hsa-miR-107	AC073508.2
hsa-miR-1224	AC073508.2
hsa-miR-5585	AC073610.2
hsa-miR-4417	AC073610.3
hsa-miR-4689	AC073610.3
hsa-miR-103a	AC073610.3
hsa-miR-107	AC073610.3
hsa-miR-4773	AC073612.1
hsa-miR-106a	AC073612.1
hsa-miR-106b	AC073612.1
hsa-miR-302b	AC073896.1
hsa-miR-3143	AC073896.1
hsa-miR-4711	AC073896.1
hsa-miR-500a	AC073896.1
hsa-miR-6072	AC073896.1
hsa-miR-124	AC073896.1
AC078993	LMBRD2
hsa-miR-3613	AC079447.1
AC079949	DSG4
hsa-miR-3178	AC087289.3
hsa-miR-4253	AC087289.3
hsa-miR-4732	AC087289.3
hsa-miR-615	AC087289.3
hsa-miR-7158	AC087289.3
hsa-miR-124	AC087289.3
hsa-miR-3934	AC087632.1
hsa-miR-676	AC090004.1
AC090181	LCNL1
hsa-miR-6832	AC090360.1
hsa-miR-1246	AC091057.5
hsa-miR-1290	AC091057.5
hsa-miR-3149	AC091057.5
hsa-miR-4709	AC091057.5
hsa-miR-4761	AC091057.5
hsa-miR-106a	AC091057.5
hsa-miR-106b	AC091057.5
hsa-miR-181a	AC091167.2
hsa-miR-181b-2	AC091167.2
hsa-miR-181b	AC091167.2
hsa-miR-223	AC091167.2
hsa-miR-29a	AC091167.2
hsa-miR-3135b	AC091167.2
hsa-miR-3173	AC091167.2
hsa-miR-340	AC091167.2
hsa-miR-3909	AC091167.2
hsa-miR-4279	AC091167.2
hsa-miR-4765	AC091167.2
hsa-miR-493	AC091167.2
hsa-miR-103a	AC091167.2
hsa-miR-107	AC091167.2
AC091939	RCN2
hsa-miR-4767	AC092073.1
hsa-miR-495	AC092073.1
hsa-miR-5572	AC092073.1
hsa-miR-6720	AC092073.1
hsa-miR-103a	AC092143.1
hsa-miR-107	AC092143.1
hsa-miR-3129	AC093155.3
hsa-miR-3677	AC093155.3
hsa-miR-378j	AC093155.3
hsa-miR-4253	AC093525.1
hsa-miR-4466	AC093525.2
hsa-miR-1224	AC093525.2
hsa-miR-1251	AC093525.2
hsa-let-7i	AC093668.2
hsa-miR-365a	AC093668.2
hsa-miR-3935	AC093668.2
hsa-miR-4266	AC093668.2
hsa-miR-4269	AC093668.2
hsa-miR-4500	AC093668.2
hsa-miR-6772	AC093668.2
hsa-miR-7108	AC093668.2
hsa-miR-1185	AC093668.2
AC096633	TAZ
hsa-miR-124	AC098484.3
hsa-miR-181c	AC098850.3
hsa-miR-3690	AC098850.3
hsa-miR-4275	AC098850.3
hsa-miR-5586	AC098850.3
hsa-miR-6746	AC098850.3
hsa-miR-101	AC098850.3
hsa-miR-106a	AC098850.3
AC099506	MED29
AC099757	COL1A1
hsa-miR-1973	AC099811.2
hsa-miR-6501	AC099811.2
hsa-miR-7974	AC099811.2
hsa-let-7b	AC099811.2
hsa-let-7c	AC099811.2
hsa-let-7d	AC099811.2
hsa-let-7i	AC099811.2
hsa-miR-374a	AC104109.3
AC104162	SUCNR1
AC104162	TTN
AC104169	CD82
hsa-miR-224	AC104389.4
hsa-miR-373	AC104389.4
hsa-miR-378i	AC104389.4
hsa-miR-4672	AC104389.4
hsa-miR-5586	AC104389.4
hsa-miR-6776	AC104389.4
hsa-miR-1245a	AC104452.1
hsa-miR-103a	AC104452.1
hsa-miR-107	AC104452.1
hsa-miR-122	AC104452.1
hsa-miR-1252	AC104452.1
hsa-let-7a	AC104581.2
hsa-let-7b	AC104581.2
hsa-let-7c	AC104581.2
hsa-let-7d	AC104581.2
hsa-let-7e	AC104581.2
hsa-let-7f	AC104581.2
hsa-miR-124	AC105001.2
hsa-miR-1252	AC105001.2
hsa-miR-1193	AC105052.1
hsa-miR-1193	AC105052.3
AC105399	AMY2B
hsa-miR-31	AC106886.5
hsa-miR-3125	AC106886.5
hsa-miR-3136	AC106886.5
hsa-miR-3140	AC106886.5
hsa-miR-3154	AC106886.5
hsa-miR-3187	AC106886.5
hsa-miR-3654	AC106886.5
hsa-miR-3656	AC106886.5
hsa-miR-3691	AC106886.5
hsa-miR-4261	AC106886.5
hsa-miR-4281	AC106886.5
hsa-miR-518d	AC106886.5
hsa-miR-518f	AC106886.5
hsa-miR-526a	AC106886.5
hsa-miR-6803	AC106886.5
hsa-miR-122	AC106886.5
hsa-miR-2114	AC107871.1
hsa-let-7a	AC107871.1
hsa-let-7b	AC107871.1
hsa-let-7c	AC107871.1
hsa-let-7d	AC107871.1
hsa-let-7e	AC107871.1
hsa-let-7f	AC107871.1
hsa-let-7g	AC107871.1
hsa-let-7i	AC107871.1
hsa-miR-103a	AC107871.1
hsa-miR-107	AC107871.1
hsa-miR-1224	AC107871.1
hsa-miR-1247	AC107871.1
AC108044	AIG1
AC108078	C12orf40
AC108456	TIGD1
AC112693	ASH1L
AC113171	MTAP
hsa-let-7b	AC114490.2
hsa-miR-197	AC114490.2
hsa-miR-3938	AC114490.2
hsa-miR-410	AC114490.2
hsa-miR-103a	AC114490.2
hsa-miR-107	AC114490.2
hsa-miR-124	AC114490.2
hsa-let-7b	AC116366.3
hsa-let-7c	AC116366.3
hsa-let-7d	AC116366.3
hsa-let-7e	AC116366.3
hsa-let-7f	AC116366.3
hsa-let-7g	AC116366.3
hsa-let-7i	AC116366.3
hsa-miR-1	AC116366.3
hsa-miR-103a	AC116366.3
hsa-miR-107	AC116366.3
hsa-miR-122	AC116366.3
hsa-miR-1224	AC116366.3
hsa-miR-124	AC116366.3
hsa-miR-1252	AC116366.3
AC117945	C1orf21
hsa-miR-105	AC118549.1
hsa-miR-1	AC118553.2
hsa-miR-101	AC118553.2
hsa-miR-106a	AC118553.2
hsa-miR-1179	AC118553.2
hsa-miR-1251	AC118553.2
hsa-miR-1252	AC120057.2
hsa-miR-6816	AC120114.5
hsa-miR-3656	AC124312.1
hsa-miR-103a	AC124312.1
hsa-miR-107	AC124312.1
AC124861	FGF13
AC124916	VPS13D
AC126755	POLR3F
hsa-let-7a	AC126755.2
hsa-let-7b	AC126755.2
hsa-let-7c	AC126755.2
hsa-let-7d	AC126755.2
hsa-let-7e	AC126755.2
hsa-let-7f	AC126755.2
hsa-let-7g	AC126755.2
hsa-let-7i	AC126755.2
AC127030	CHST5
AC128715	CNRIP1
AC131160	FSIP2
AC133552	ELP5
hsa-miR-6862	AC135048.1
hsa-miR-4711	AC135050.2
hsa-miR-6867	AC135050.2
hsa-miR-3613	AC135178.2
hsa-miR-105	AC135178.2
hsa-miR-4650	AC135586.2
hsa-miR-4697	AC135586.2
hsa-miR-4508	AC138696.1
hsa-miR-1246	AC138811.2
hsa-miR-4267	AC138811.2
hsa-miR-103a	AC138894.1
hsa-miR-107	AC138894.1
hsa-miR-124	AC138894.1
hsa-miR-3665	AC138969.1
hsa-miR-4710	AC138969.1
hsa-miR-6749	AC138969.1
hsa-miR-6802	AC138969.1
hsa-let-7a	AC138969.1
hsa-let-7b	AC138969.1
hsa-let-7c	AC138969.1
hsa-let-7d	AC138969.1
hsa-let-7e	AC138969.1
hsa-let-7f	AC138969.1
hsa-let-7g	AC138969.1
hsa-let-7i	AC138969.1
hsa-miR-214	AC139530.2
hsa-miR-4269	AC139530.2
hsa-miR-6733	AC139530.2
hsa-miR-106a	AC139530.2
hsa-miR-3663	AC187652.1
hsa-miR-1	AC239799.1
hsa-miR-139	AC245033.1
hsa-miR-3613	AC245033.1
hsa-miR-124	AC245033.1
hsa-miR-103a	ACAA1
hsa-miR-107	ACAA1
hsa-miR-10a	ACAA1
hsa-miR-1193	ACAA1
hsa-miR-32	ACAA1
hsa-miR-367	ACAA1
hsa-miR-4726	ACAA1
hsa-miR-615	ACAA1
hsa-miR-7641	ACAA1
hsa-miR-877	ACAA1
hsa-miR-92a	ACAA1
hsa-miR-92b	ACAA1
hsa-mir-877	ACAA1
hsa-miR-124	ACAA2
hsa-miR-186	ACAA2
hsa-miR-26b	ACAA2
hsa-miR-31	ACAA2
hsa-miR-506	ACAA2
hsa-miR-6747	ACAA2
hsa-mir-186	ACAA2
hsa-mir-193b	ACACA
hsa-mir-222	ACACA
hsa-mir-324	ACACA
hsa-mir-339	ACACA
hsa-miR-1	ACACA
hsa-miR-101	ACACA
hsa-miR-103a	ACACA
hsa-miR-107	ACACA
hsa-let-7a	ACACA
hsa-let-7b	ACACA
hsa-let-7c	ACACA
hsa-let-7d	ACACA
hsa-let-7e	ACACA
hsa-let-7f	ACACA
hsa-let-7g	ACACA
hsa-let-7i	ACACA
hsa-miR-105	ACACA
hsa-miR-1197	ACACA
hsa-miR-1224	ACACA
hsa-miR-124	ACACA
hsa-miR-1251	ACACA
hsa-miR-142	ACACA
hsa-miR-15a	ACACA
hsa-miR-15b	ACACA
hsa-miR-16	ACACA
hsa-miR-193b	ACACA
hsa-miR-195	ACACA
hsa-miR-199b	ACACA
hsa-miR-200b	ACACA
hsa-miR-200c	ACACA
hsa-miR-222	ACACA
hsa-miR-24	ACACA
hsa-miR-324	ACACA
hsa-miR-335	ACACA
hsa-miR-339	ACACA
hsa-miR-421	ACACA
hsa-miR-424	ACACA
hsa-miR-429	ACACA
hsa-miR-92a	ACACA
hsa-miR-122	ACACB
hsa-miR-1247	ACACB
hsa-miR-103a	ACACB
hsa-miR-107	ACACB
hsa-miR-1273g	ACACB
hsa-miR-148b	ACACB
hsa-miR-3929	ACACB
hsa-miR-4510	ACACB
hsa-miR-101	ACAD10
hsa-let-7a	ACAD10
hsa-let-7d	ACAD10
hsa-miR-105	ACAD10
hsa-miR-140	ACAD10
hsa-miR-330	ACAD10
hsa-miR-3675	ACAD10
hsa-miR-3914	ACAD10
hsa-miR-4766	ACAD10
hsa-miR-573	ACAD10
hsa-miR-6764	ACAD10
hsa-miR-1179	ACAD11
hsa-miR-3160	ACAD11
hsa-let-7a-1	ACAD8
hsa-let-7a	ACAD8
hsa-let-7b	ACAD8
hsa-let-7d	ACAD8
hsa-let-7e	ACAD8
hsa-let-7f	ACAD8
hsa-let-7g	ACAD8
hsa-let-7i	ACAD8
hsa-miR-106a	ACAD8
hsa-miR-1252	ACAD8
hsa-let-7a	ACAD9
hsa-let-7c	ACAD9
hsa-let-7d	ACAD9
hsa-let-7e	ACAD9
hsa-let-7g	ACAD9
hsa-let-7i	ACAD9
hsa-miR-103a	ACAD9
hsa-miR-107	ACAD9
hsa-miR-3156	ACAD9
hsa-miR-615	ACAD9
hsa-miR-6508	ACAD9
hsa-mir-615	ACAD9
hsa-miR-124	ACADL
hsa-miR-3976	ACADL
hsa-miR-1197	ACBD3
hsa-miR-101	ACBD3
hsa-miR-105	ACBD3
hsa-miR-124	ACBD3
hsa-miR-126	ACBD3
hsa-miR-1276	ACBD3
hsa-miR-130a	ACBD3
hsa-miR-130b	ACBD3
hsa-miR-142	ACBD3
hsa-miR-144	ACBD3
hsa-miR-145	ACBD3
hsa-miR-150	ACBD3
hsa-miR-155	ACBD3
hsa-miR-18a	ACBD3
hsa-miR-194	ACBD3
hsa-miR-199a	ACBD3
hsa-miR-26b	ACBD3
hsa-miR-301a	ACBD3
hsa-miR-30e	ACBD3
hsa-miR-320a	ACBD3
hsa-miR-320b	ACBD3
hsa-miR-320c	ACBD3
hsa-miR-320d	ACBD3
hsa-miR-326	ACBD3
hsa-miR-335	ACBD3
hsa-miR-34a	ACBD3
hsa-miR-34c	ACBD3
hsa-miR-371a	ACBD3
hsa-miR-421	ACBD3
hsa-miR-449b	ACBD3
hsa-miR-454	ACBD3
hsa-miR-4668	ACBD3
hsa-miR-4778	ACBD3
hsa-miR-483	ACBD3
hsa-miR-512	ACBD3
hsa-miR-515	ACBD3
hsa-miR-519e	ACBD3
hsa-miR-559	ACBD3
hsa-miR-561	ACBD3
hsa-miR-577	ACBD3
hsa-miR-610	ACBD3
hsa-miR-656	ACBD3
hsa-miR-6881	ACBD3
hsa-miR-7	ACBD3
hsa-miR-802	ACBD3
hsa-miR-877	ACBD3
hsa-miR-9	ACBD3
hsa-miR-9	ACBD3
hsa-mir-877	ACBD3
hsa-miR-124	ACBD4
hsa-miR-1252	ACBD4
hsa-miR-760	ACBD4
hsa-mir-760	ACBD4
hsa-miR-105	ACBD5
hsa-miR-106a	ACBD5
hsa-miR-106b	ACBD5
hsa-miR-1247	ACBD5
hsa-miR-1277	ACBD5
hsa-miR-130a	ACBD5
hsa-miR-130b	ACBD5
hsa-miR-142	ACBD5
hsa-miR-145	ACBD5
hsa-miR-16	ACBD5
hsa-miR-17	ACBD5
hsa-miR-190b	ACBD5
hsa-miR-199a	ACBD5
hsa-miR-19a	ACBD5
hsa-miR-19b-1	ACBD5
hsa-miR-19b-2	ACBD5
hsa-miR-19b	ACBD5
hsa-miR-205	ACBD5
hsa-miR-20a	ACBD5
hsa-miR-20b	ACBD5
hsa-miR-21	ACBD5
hsa-miR-223	ACBD5
hsa-miR-26a-2	ACBD5
hsa-miR-26a	ACBD5
hsa-miR-26b	ACBD5
hsa-miR-301a	ACBD5
hsa-miR-301b	ACBD5
hsa-miR-302a	ACBD5
hsa-miR-302b	ACBD5
hsa-miR-302d	ACBD5
hsa-miR-330	ACBD5
hsa-miR-337	ACBD5
hsa-miR-3607	ACBD5
hsa-miR-3613	ACBD5
hsa-miR-372	ACBD5
hsa-miR-373	ACBD5
hsa-miR-381	ACBD5
hsa-miR-451b	ACBD5
hsa-miR-454	ACBD5
hsa-miR-4632	ACBD5
hsa-miR-499a	ACBD5
hsa-miR-506	ACBD5
hsa-miR-512	ACBD5
hsa-miR-518d	ACBD5
hsa-miR-519d	ACBD5
hsa-miR-520a	ACBD5
hsa-miR-520b	ACBD5
hsa-miR-520c	ACBD5
hsa-miR-520d	ACBD5
hsa-miR-520e	ACBD5
hsa-miR-520f	ACBD5
hsa-miR-520g	ACBD5
hsa-miR-520h	ACBD5
hsa-miR-524	ACBD5
hsa-miR-526b	ACBD5
hsa-miR-545	ACBD5
hsa-miR-548a	ACBD5
hsa-miR-548d	ACBD5
hsa-miR-578	ACBD5
hsa-miR-599	ACBD5
hsa-miR-606	ACBD5
hsa-miR-607	ACBD5
hsa-miR-646	ACBD5
hsa-miR-6788	ACBD5
hsa-miR-770	ACBD5
hsa-miR-93	ACBD5
hsa-miR-129-1	ACBD6
hsa-miR-129-2	ACBD6
hsa-miR-296	ACBD6
hsa-miR-5088	ACBD6
hsa-miR-548f	ACBD6
hsa-mir-193b	ACBD6
hsa-miR-126	ACBD6
hsa-miR-193b	ACBD6
hsa-let-7a	ASIC1
hsa-let-7b	ASIC1
hsa-let-7c	ASIC1
hsa-let-7d	ASIC1
hsa-let-7e	ASIC1
hsa-let-7f	ASIC1
hsa-let-7g	ASIC1
hsa-let-7i	ASIC1
hsa-miR-103a	ASIC1
hsa-miR-107	ASIC1
hsa-miR-1185	ACCS
hsa-miR-1224	ACCS
hsa-miR-128	ACCS
hsa-miR-105	ACCS
hsa-miR-1976	ACCS
hsa-miR-3168	ACCS
hsa-miR-4726	ACCS
hsa-miR-5579	ACCS
hsa-miR-614	ACCS
hsa-miR-106a	ACD
hsa-miR-24	ACD
hsa-miR-504	ACD
hsa-miR-6803	ACD
hsa-miR-6834	ACD
hsa-miR-335	ACE
hsa-miR-1251	ACE2
hsa-miR-26b	ACE2
hsa-miR-362	ACE2
hsa-miR-421	ACE2
hsa-miR-502	ACE2
hsa-let-7a	ACER2
hsa-let-7e	ACER2
hsa-let-7f	ACER2
hsa-let-7g	ACER2
hsa-let-7i	ACER2
hsa-miR-107	ACER2
hsa-miR-103a	ACER3
hsa-miR-105	ACER3
hsa-miR-106a	ACER3
hsa-miR-106b	ACER3
hsa-miR-107	ACER3
hsa-let-7a	ACER3
hsa-let-7b	ACER3
hsa-let-7d	ACER3
hsa-let-7e	ACER3
hsa-let-7f	ACER3
hsa-let-7g	ACER3
hsa-let-7i	ACER3
hsa-miR-1179	ACER3
hsa-miR-1224	ACER3
hsa-miR-124	ACER3
hsa-miR-1252	ACER3
hsa-miR-30b	ACER3
hsa-miR-4764	ACER3
hsa-miR-6732	ACER3
hsa-miR-6802	ACER3
hsa-miR-7153	ACER3
hsa-mir-30b	ACER3
hsa-miR-124	ACHE
hsa-miR-212	ACHE
hsa-miR-4508	ACHE
hsa-miR-103a	ACIN1
hsa-miR-107	ACIN1
hsa-miR-1224	ACIN1
hsa-miR-1247	ACIN1
hsa-miR-106a	ACIN1
hsa-miR-106b	ACIN1
hsa-miR-1178	ACIN1
hsa-miR-1226	ACIN1
hsa-miR-1249	ACIN1
hsa-miR-142	ACIN1
hsa-miR-143	ACIN1
hsa-miR-152	ACIN1
hsa-miR-17	ACIN1
hsa-miR-17	ACIN1
hsa-miR-181a	ACIN1
hsa-miR-18a	ACIN1
hsa-miR-20a	ACIN1
hsa-miR-20b	ACIN1
hsa-miR-221	ACIN1
hsa-miR-2682	ACIN1
hsa-miR-26b	ACIN1
hsa-miR-3121	ACIN1
hsa-miR-323b	ACIN1
hsa-miR-324	ACIN1
hsa-miR-328	ACIN1
hsa-miR-340	ACIN1
hsa-miR-3622b	ACIN1
hsa-miR-363	ACIN1
hsa-miR-375	ACIN1
hsa-miR-376a	ACIN1
hsa-miR-376b	ACIN1
hsa-miR-411	ACIN1
hsa-miR-4266	ACIN1
hsa-miR-4419a	ACIN1
hsa-miR-4650	ACIN1
hsa-miR-4802	ACIN1
hsa-miR-519d	ACIN1
hsa-miR-526b	ACIN1
hsa-miR-548c	ACIN1
hsa-miR-552	ACIN1
hsa-miR-558	ACIN1
hsa-miR-587	ACIN1
hsa-miR-6076	ACIN1
hsa-miR-642a	ACIN1
hsa-miR-6760	ACIN1
hsa-miR-6803	ACIN1
hsa-miR-6878	ACIN1
hsa-miR-6879	ACIN1
hsa-miR-7106	ACIN1
hsa-miR-877	ACIN1
hsa-miR-93	ACIN1
hsa-miR-93	ACIN1
hsa-mir-106b	ACIN1
hsa-mir-1226	ACIN1
hsa-mir-221	ACIN1
hsa-mir-324	ACIN1
hsa-mir-93	ACIN1
hsa-miR-103a	ACKR2
hsa-miR-107	ACKR2
hsa-miR-122	ACKR2
hsa-let-7a	ACKR3
hsa-let-7b	ACKR3
hsa-let-7c	ACKR3
hsa-let-7d	ACKR3
hsa-miR-100	ACKR3
hsa-miR-101	ACKR3
hsa-miR-105	ACKR3
hsa-miR-10a	ACKR3
hsa-miR-10b	ACKR3
hsa-miR-1247	ACKR3
hsa-miR-1251	ACKR3
hsa-miR-130a	ACKR3
hsa-miR-130b	ACKR3
hsa-miR-142	ACKR3
hsa-miR-301a	ACKR3
hsa-miR-301b	ACKR3
hsa-miR-335	ACKR3
hsa-miR-454	ACKR3
hsa-miR-6134	ACKR3
hsa-miR-98	ACKR3
hsa-let-7a	ACLY
hsa-let-7b	ACLY
hsa-let-7c	ACLY
hsa-let-7d	ACLY
hsa-let-7e	ACLY
hsa-let-7f	ACLY
hsa-let-7g	ACLY
hsa-let-7i	ACLY
hsa-miR-101	ACLY
hsa-miR-105	ACLY
hsa-miR-1180	ACLY
hsa-miR-1185	ACLY
hsa-miR-122	ACLY
hsa-miR-124	ACLY
hsa-miR-106a	ACLY
hsa-miR-10a	ACLY
hsa-miR-10b	ACLY
hsa-miR-1224	ACLY
hsa-miR-1229	ACLY
hsa-miR-125b	ACLY
hsa-miR-138	ACLY
hsa-miR-149	ACLY
hsa-miR-18a	ACLY
hsa-miR-22	ACLY
hsa-miR-27b	ACLY
hsa-miR-302b	ACLY
hsa-miR-320b	ACLY
hsa-miR-324	ACLY
hsa-miR-361	ACLY
hsa-miR-383	ACLY
hsa-miR-3919	ACLY
hsa-miR-4266	ACLY
hsa-miR-4709	ACLY
hsa-miR-484	ACLY
hsa-miR-6134	ACLY
hsa-miR-6775	ACLY
hsa-miR-6788	ACLY
hsa-miR-6816	ACLY
hsa-miR-6818	ACLY
hsa-miR-6824	ACLY
hsa-miR-769	ACLY
hsa-miR-877	ACLY
hsa-miR-92a	ACLY
hsa-miR-93	ACLY
hsa-miR-940	ACLY
hsa-mir-10b	ACLY
hsa-mir-1229	ACLY
hsa-mir-125b-1	ACLY
hsa-mir-149	ACLY
hsa-mir-320b-1	ACLY
hsa-mir-324	ACLY
hsa-mir-361	ACLY
hsa-mir-769	ACLY
hsa-mir-877	ACLY
hsa-mir-93	ACLY
hsa-miR-103a	ACO1
hsa-miR-107	ACO1
hsa-miR-1224	ACO1
hsa-miR-124	ACO1
hsa-miR-1252	ACO1
hsa-miR-15a	ACO1
hsa-miR-15b	ACO1
hsa-miR-7157	ACO1
hsa-miR-1251	ACO2
hsa-miR-140	ACO2
hsa-miR-3178	ACO2
hsa-miR-3675	ACO2
hsa-miR-4470	ACO2
hsa-miR-6773	ACO2
hsa-miR-361	ACOT1
hsa-miR-124	ACOT11
hsa-miR-506	ACOT11
hsa-miR-181a	ACOT12
hsa-miR-186	ACOT12
hsa-mir-186	ACOT12
hsa-miR-10a	ACOT13
hsa-miR-10b	ACOT13
hsa-miR-181d	ACOT13
hsa-miR-1249	ACOT2
hsa-miR-17	ACOT2
hsa-miR-4282	ACOT2
hsa-miR-6504	ACOT2
hsa-miR-335	ACOT4
hsa-miR-7	ACOT4
hsa-miR-335	ACOT6
hsa-miR-124	ACOT7
hsa-miR-1229	ACOT7
hsa-miR-18a	ACOT7
hsa-miR-2467	ACOT7
hsa-miR-320a	ACOT7
hsa-miR-320b	ACOT7
hsa-miR-320c	ACOT7
hsa-miR-320d	ACOT7
hsa-miR-324	ACOT7
hsa-miR-4263	ACOT7
hsa-miR-5006	ACOT7
hsa-miR-6775	ACOT7
hsa-miR-6865	ACOT7
hsa-miR-7106	ACOT7
hsa-miR-9	ACOT7
hsa-miR-9	ACOT7
hsa-mir-1229	ACOT7
hsa-mir-324	ACOT7
hsa-miR-335	ACOT8
hsa-miR-3620	ACOT8
hsa-miR-370	ACOT8
hsa-miR-424	ACOT8
hsa-miR-4507	ACOT8
hsa-miR-494	ACOT8
hsa-miR-6807	ACOT8
hsa-miR-6819	ACOT8
hsa-miR-6848	ACOT8
hsa-miR-124	ACOT9
hsa-miR-1197	ACOT9
hsa-miR-193b	ACOT9
hsa-miR-365b	ACOT9
hsa-miR-421	ACOT9
hsa-miR-4711	ACOT9
hsa-miR-4778	ACOT9
hsa-miR-6716	ACOT9
hsa-miR-6837	ACOT9
hsa-mir-193b	ACOT9
hsa-mir-421	ACOT9
hsa-miR-1197	ACOX1
hsa-let-7a	ACOX1
hsa-let-7b	ACOX1
hsa-let-7c	ACOX1
hsa-let-7d	ACOX1
hsa-let-7e	ACOX1
hsa-let-7f	ACOX1
hsa-let-7g	ACOX1
hsa-let-7i	ACOX1
hsa-miR-101	ACOX1
hsa-miR-103a	ACOX1
hsa-miR-105	ACOX1
hsa-miR-106a	ACOX1
hsa-miR-107	ACOX1
hsa-miR-1179	ACOX1
hsa-miR-124	ACOX1
hsa-miR-136	ACOX1
hsa-miR-15a	ACOX1
hsa-miR-15b	ACOX1
hsa-miR-16	ACOX1
hsa-miR-195	ACOX1
hsa-miR-3136	ACOX1
hsa-miR-32	ACOX1
hsa-miR-424	ACOX1
hsa-miR-497	ACOX1
hsa-miR-569	ACOX1
hsa-miR-615	ACOX1
hsa-miR-92b	ACOX1
hsa-mir-615	ACOX1
hsa-miR-26b	ACOX2
hsa-miR-103a	ACOX3
hsa-miR-107	ACOX3
hsa-miR-19a	ACOX3
hsa-miR-19b-1	ACOX3
hsa-miR-19b-2	ACOX3
hsa-miR-19b	ACOX3
hsa-miR-29a	ACOX3
hsa-miR-3665	ACOX3
hsa-miR-454	ACOX3
hsa-miR-455	ACOX3
hsa-miR-6776	ACOX3
hsa-miR-138-2	ACOXL
hsa-let-7a	ACP1
hsa-let-7b	ACP1
hsa-let-7c	ACP1
hsa-let-7d	ACP1
hsa-let-7e	ACP1
hsa-let-7f	ACP1
hsa-let-7g	ACP1
hsa-let-7i	ACP1
hsa-miR-101	ACP1
hsa-miR-106a	ACP1
hsa-miR-106b	ACP1
hsa-miR-151a	ACP1
hsa-miR-25	ACP1
hsa-miR-340	ACP1
hsa-miR-3688	ACP1
hsa-miR-425	ACP1
hsa-miR-4724	ACP1
hsa-mir-25	ACP1
hsa-miR-1	ACP2
hsa-miR-103a	ACP2
hsa-miR-107	ACP2
hsa-miR-1185	ACP2
hsa-miR-6779	ACP2
hsa-miR-484	ACP4
hsa-miR-124	ACP6
hsa-let-7a	ACTG1
hsa-let-7b	ACTG1
hsa-let-7c	ACTG1
hsa-let-7d	ACTG1
hsa-let-7e	ACTG1
hsa-let-7f	ACTG1
hsa-let-7g	ACTG1
hsa-let-7i	ACTG1
hsa-miR-105	ACTG1
hsa-let-7a-2	ACTG1
hsa-let-7a	ACTG1
hsa-let-7f-1	ACTG1
hsa-let-7f-2	ACTG1
hsa-miR-101	ACTG1
hsa-miR-103a	ACTG1
hsa-miR-107	ACTG1
hsa-miR-10a	ACTG1
hsa-miR-10b	ACTG1
hsa-miR-1180	ACTG1
hsa-miR-1226	ACTG1
hsa-miR-1227	ACTG1
hsa-miR-1251	ACTG1
hsa-miR-126	ACTG1
hsa-miR-1307	ACTG1
hsa-miR-130a	ACTG1
hsa-miR-130b	ACTG1
hsa-miR-149	ACTG1
hsa-miR-16	ACTG1
hsa-miR-190a	ACTG1
hsa-miR-193b	ACTG1
hsa-miR-196a-1	ACTG1
hsa-miR-196a	ACTG1
hsa-miR-196a	ACTG1
hsa-miR-196b	ACTG1
hsa-miR-197	ACTG1
hsa-miR-199a	ACTG1
hsa-miR-199b	ACTG1
hsa-miR-221	ACTG1
hsa-miR-222	ACTG1
hsa-miR-301a	ACTG1
hsa-miR-320a	ACTG1
hsa-miR-326	ACTG1
hsa-miR-331	ACTG1
hsa-miR-342	ACTG1
hsa-miR-34a	ACTG1
hsa-miR-3606	ACTG1
hsa-miR-361	ACTG1
hsa-miR-3613	ACTG1
hsa-miR-3653	ACTG1
hsa-miR-381	ACTG1
hsa-miR-3942	ACTG1
hsa-miR-423	ACTG1
hsa-miR-4261	ACTG1
hsa-miR-433	ACTG1
hsa-miR-4330	ACTG1
hsa-miR-4508	ACTG1
hsa-miR-454	ACTG1
hsa-miR-485	ACTG1
hsa-miR-5088	ACTG1
hsa-miR-512	ACTG1
hsa-miR-519a	ACTG1
hsa-miR-539	ACTG1
hsa-miR-545	ACTG1
hsa-miR-548d	ACTG1
hsa-miR-552	ACTG1
hsa-miR-581	ACTG1
hsa-miR-585	ACTG1
hsa-miR-6074	ACTG1
hsa-miR-614	ACTG1
hsa-miR-632	ACTG1
hsa-miR-652	ACTG1
hsa-miR-6894	ACTG1
hsa-miR-7155	ACTG1
hsa-miR-744	ACTG1
hsa-miR-769	ACTG1
hsa-miR-877	ACTG1
hsa-miR-877	ACTG1
hsa-miR-935	ACTG1
hsa-miR-98	ACTG1
hsa-miR-99b	ACTG1
hsa-miR-99b	ACTG1
hsa-mir-10b	ACTG1
hsa-mir-1180	ACTG1
hsa-mir-1226	ACTG1
hsa-mir-1227	ACTG1
hsa-mir-149	ACTG1
hsa-mir-16-1	ACTG1
hsa-mir-193b	ACTG1
hsa-mir-221	ACTG1
hsa-mir-222	ACTG1
hsa-mir-320a	ACTG1
hsa-mir-326	ACTG1
hsa-mir-331	ACTG1
hsa-mir-342	ACTG1
hsa-mir-361	ACTG1
hsa-mir-652	ACTG1
hsa-mir-744	ACTG1
hsa-mir-769	ACTG1
hsa-mir-877	ACTG1
hsa-mir-99b	ACTG1
hsa-miR-362	ACTG2
hsa-let-7a	ACTL6A
hsa-let-7b	ACTL6A
hsa-let-7c	ACTL6A
hsa-let-7d	ACTL6A
hsa-let-7f	ACTL6A
hsa-let-7i	ACTL6A
hsa-miR-1179	ACTL6A
hsa-miR-126	ACTL6A
hsa-miR-142	ACTL6A
hsa-miR-18a	ACTL6A
hsa-miR-203a	ACTL6A
hsa-miR-206	ACTL6A
hsa-miR-24	ACTL6A
hsa-miR-25	ACTL6A
hsa-miR-302a	ACTL6A
hsa-miR-302b	ACTL6A
[truncated: 826,711+ more rows]
