# Supplementary material for: Construction of a HOXA11-AS-Interacted Network in Keloid Fibroblasts Using Integrated Bioinformatic Analysis and in Vitro Validation
Source: Front Genet. 2022 Mar 31;13:844198. doi: 10.3389/fgene.2022.844198 (PMC9010035; doi:10.3389/fgene.2022.844198)
Supplement: Supplementary file 17 [file Table7.XLSX]

## Sheet: up sample3 vs sample 0
#log2FC >= 0.585 #p-value cut-off <= 1.00 #q-value cut-off <= 1.00 #Gene biotype: miRNA #Condition pair: up sample 3 vs sample 0 Column A: Mature_ID, The ID of mature miRNA. Column B: Arm, The arm of miRNA. Column C: Mature_Acc, The accession number of mature miRNA from miRBase. Column D: Mature_Seq, The mature sequence of miRNA. Column E: Seed, The seed sequence of miRNA. Column F: Length, The l…
Annotation																		DE Statistic				CPM
Mature_ID	Arm	Mature_Acc	Mature_Seq	Seed	Length	High_Confidence	Type	Canonical	Pre_ID	Pre_Acc	Pre_Seq	Pre_Locus	Family_AC	Family_ID	Clustered_miRNAs	Promoter	Primary_microRNA	log2FC	Fold_Change	p_value	q_value	Z-1_CPM	K-1_CPM	K-1	Z-1
hsa-miR-10396a-3p	3p	MIMAT0041624	GGCCCCGGGCCCUCGACCGGG	GCCCCG	21	NO	-	non-canonical_miRNA	hsa-mir-10396a	MI0033420	GGCGGGGCUCGGAGCCGGGCUUCGGCCGGGCCCCGGGCCCUCGACCGGG	chr21:8987617-8987665(+)	-	-	3648-2,10396a	Unknown	Unknown	5.74917	53.7864	1	1	2.34517	-3.404	0	4.98672
hsa-miR-548az-5p	5p	MIMAT0025456	CAAAAGUGAUUGUGGUUUUUGC	AAAAGU	22	Yes	-	non-canonical_miRNA	hsa-mir-548az	MI0022212	AGAUUGUAUUAGGUUGGUGCAAAAGUGAUUGUGGUUUUUGCUGUUACUUUUAAUGGCAAAAACUGCAAUCACUUUUGCACCAACCUAAUAAAUUU	chr8:119325171-119325265(+)	MIPF0000317	mir-548	548az	Unknown	Unknown	5.74917	53.7864	1	1	2.34517	-3.404	0	4.98672
hsa-miR-10396b-3p	3p	MIMAT0041636	GGCCCCGGGCCCUCGACCGGAC	GCCCCG	22	NO	-	non-canonical_miRNA	hsa-mir-10396b	MI0033426	CGGCGGGGCUCGGAGCCGGGCUUCGGCCGGGCCCCGGGCCCUCGACCGGAC	chr21:8436324-8436374(+)	-	-	6724-4,10401,10396b	Unknown	Unknown	5.43393	43.2291	1	1	2.02993	-3.404	0	3.98938
hsa-miR-219a-2-3p	3p	MIMAT0004675	AGAAUUGUGGCUGGACAUCUGU	GAAUUG	22	Yes	Mature_miRNA	canonical_conserved_miRNA	hsa-mir-219a-2	MI0000740	ACUCAGGGGCUUCGCCACUGAUUGUCCAAACGCAAUUCUUGUACGAGUCUGCGGCCAACCGAGAAUUGUGGCUGGACAUCUGUGGCUGAGCUCCGGG	chr9:128392618-128392714(-)	MIPF0000044	mir-219	219a-2,219b	p@chr9:131155600..131155614,-	ENST00000608502.1	5.43393	43.2291	1	1	2.02993	-3.404	0	3.98938
hsa-miR-3133	5p	MIMAT0014998	UAAAGAACUCUUAAAACCCAAU	AAAGAA	22	NO	-	non-canonical_miRNA	hsa-mir-3133	MI0014153	CAGAAAUUGUAAAGAACUCUUAAAACCCAAUAGUAAAAAGACAACCUGUUGAGUUUUAAGAGUUCUUUAUAUAUUCUG	chr2:241477905-241477982(+)	-	-	3133	p1@FARP2	NM_014808	5.43393	43.2291	1	1	2.02993	-3.404	0	3.98938
hsa-miR-378e	5p	MIMAT0018927	ACUGGACUUGGAGUCAGGA	CUGGAC	19	NO	-	non-canonical_miRNA	hsa-mir-378e	MI0016750	CUGACUCCAGUGUCCAGGCCAGGGGCAGACAGUGGACAGAGAACAGUGCCCAAGACCACUGGACUUGGAGUCAGGACAU	chr5:170028488-170028566(+)	MIPF0000168	mir-378	378e	p1@DOCK2	ENST00000524185.1	5.43393	43.2291	1	1	2.02993	-3.404	0	3.98938
hsa-miR-1273h-3p	3p	MIMAT0030416	CUGCAGACUCGACCUCCCAGGC	UGCAGA	22	Yes	-	non-canonical_miRNA	hsa-mir-1273h	MI0025512	UACUUGGGUGACUAAGGCAGGAUUGCUUGAGCCUGGGAGGUCAAGGCUGCAGUGUCGUGGUCACAGCUUGCUGCAGACUCGACCUCCCAGGCUUAAGCAAUCCUCCUGCUCGAGUG	chr16:24203116-24203231(+)	-	-	1273h	p1@PRKCB	NM_002738	4.46692	22.1145	1	1	1.06292	-3.404	0	1.99469
hsa-miR-135b-3p	3p	MIMAT0004698	AUGUAGGGCUAAAAGCCAUGGG	UGUAGG	22	Yes	Star_miRNA	canonical_conserved_miRNA	hsa-mir-135b	MI0000810	CACUCUGCUGUGGCCUAUGGCUUUUCAUUCCUAUGUGAUUGCUGUCCCAAACUCAUGUAGGGCUAAAAGCCAUGGGCUACAGUGAGGGGCGAGCUCC	chr1:205448302-205448398(-)	MIPF0000028	mir-135	135b	p1@LEMD1	ENST00000367154.1	4.46692	22.1145	1	1	1.06292	-3.404	0	1.99469
hsa-miR-1909-3p	3p	MIMAT0007883	CGCAGGGGCCGGGUGCUCACCG	GCAGGG	22	Yes	-	non-canonical_miRNA	hsa-mir-1909	MI0008330	CAUCCAGGACAAUGGUGAGUGCCGGUGCCUGCCCUGGGGCCGUCCCUGCGCAGGGGCCGGGUGCUCACCGCAUCUGCCCC	chr19:1816159-1816238(-)	MIPF0000973	mir-1909	1909	p1@REXO1	NM_020695	4.46692	22.1145	1	1	1.06292	-3.404	0	1.99469
hsa-miR-200a-5p	5p	MIMAT0001620	CAUCUUACCGGACAGUGCUGGA	AUCUUA	22	Yes	Star_miRNA	canonical_conserved_miRNA	hsa-mir-200a	MI0000737	CCGGGCCCCUGUGAGCAUCUUACCGGACAGUGCUGGAUUUCCCAGCUUGACUCUAACACUGUCUGGUAACGAUGUUCAAAGGUGACCCGC	chr1:1167863-1167952(+)	MIPF0000019	mir-8	200b,200a,429	p@chr1:1098252..1098265,+	curation	4.46692	22.1145	1	1	1.06292	-3.404	0	1.99469
hsa-miR-3617-5p	5p	MIMAT0017997	AAAGACAUAGUUGCAAGAUGGG	AAGACA	22	NO	Mature_miRNA	canonical_conserved_miRNA	hsa-mir-3617	MI0016007	AGGUCAUAGAAAGACAUAGUUGCAAGAUGGGAUUAGAAACCAUAUGUCUCAUCAGCACCCUAUGUCCUUUCUCUGCCCU	chr20:45705102-45705180(-)	MIPF0001477	mir-3617	3617	Unknown	Unknown	4.46692	22.1145	1	1	1.06292	-3.404	0	1.99469
hsa-miR-371a-5p	5p	MIMAT0004687	ACUCAAACUGUGGGGGCACU	CUCAAA	20	Yes	Mature_miRNA	canonical_conserved_miRNA	hsa-mir-371a	MI0000779	GUGGCACUCAAACUGUGGGGGCACUUUCUGCUCUCUGGUGAAAGUGCCGCCAUCUUUUGAGUGUUAC	chr19:53787675-53787741(+)	MIPF0000068	mir-290	371a,372,373,371b	p@chr19:54290224..54290230,+	curation	4.46692	22.1145	1	1	1.06292	-3.404	0	1.99469
hsa-miR-432-3p	3p	MIMAT0002815	CUGGAUGGCUCCUCCAUGUCU	UGGAUG	21	Yes	Star_miRNA	canonical_conserved_miRNA	hsa-mir-432	MI0003133	UGACUCCUCCAGGUCUUGGAGUAGGUCAUUGGGUGGAUCCUCUAUUUCCUUACGUGGGCCACUGGAUGGCUCCUCCAUGUCUUGGAGUAGAUCA	chr14:100884483-100884576(+)	MIPF0000211	mir-432	127,136,337,431,433,493,432,665	p1@MEG3	Gtl2-Dio3	4.46692	22.1145	1	1	1.06292	-3.404	0	1.99469
hsa-miR-433-5p	5p	MIMAT0026554	UACGGUGAGCCUGUCAUUAUUC	ACGGUG	22	Yes	Star_miRNA	canonical_conserved_miRNA	hsa-mir-433	MI0001723	CCGGGGAGAAGUACGGUGAGCCUGUCAUUAUUCAGAGAGGCUAGAUCCUCUGUGUUGAGAAGGAUCAUGAUGGGCUCCUCGGUGUUCUCCAGG	chr14:100881886-100881978(+)	MIPF0000177	mir-433	127,136,337,431,433,493,432,665	p1@MEG3	Gtl2-Dio3	4.46692	22.1145	1	1	1.06292	-3.404	0	1.99469
hsa-miR-4423-5p	5p	MIMAT0019232	AGUUGCCUUUUUGUUCCCAUGC	GUUGCC	22	Yes	-	non-canonical_miRNA	hsa-mir-4423	MI0016760	AUCAUGUACUGCAGUUGCCUUUUUGUUCCCAUGCUGUUUAAGCCUAGCAUAGGCACCAAAAAGCAACAACAGUAUGUGAA	chr1:85133794-85133873(+)	MIPF0001587	mir-4423	4423	p1@WDR63	curation	4.46692	22.1145	1	1	1.06292	-3.404	0	1.99469
hsa-miR-4657	5p	MIMAT0019724	AAUGUGGAAGUGGUCUGAGGCAU	AUGUGG	23	NO	-	non-canonical_miRNA	hsa-mir-4657	MI0017285	AAUGUGGAAGUGGUCUGAGGCAUAUAGAGUAUAUGCCAAGAACACUACCAUAU	chr7:44881748-44881800(-)	MIPF0002009	mir-4657	4657	p1@PURB	NM_033224	4.46692	22.1145	1	1	1.06292	-3.404	0	1.99469
hsa-miR-4785	5p	MIMAT0019949	AGAGUCGGCGACGCCGCCAGC	GAGUCG	21	NO	-	non-canonical_miRNA	hsa-mir-4785	MI0017430	GUAGGUGGGGACGCGGCGGCGCUGCUCCUCCGCUGCCGCCGGGAGAGUCGGCGACGCCGCCAGCUCCGCGCGC	chr2:160407810-160407882(-)	-	-	4785	p1@RBMS1	NM_002897	4.46692	22.1145	1	1	1.06292	-3.404	0	1.99469
hsa-miR-500b-3p	3p	MIMAT0027032	GCACCCAGGCAAGGAUUCUG	CACCCA	20	Yes	Star_miRNA	canonical_conserved_miRNA	hsa-mir-500b	MI0015903	CCCCCUCUCUAAUCCUUGCUACCUGGGUGAGAGUGCUUUCUGAAUGCAGUGCACCCAGGCAAGGAUUCUGCAAGGGGGA	chrX:50010672-50010750(+)	MIPF0000139	mir-500	188,362,500a,501,502,532,660,500b	p1@CLCN5	ENST00000376091.3	4.46692	22.1145	1	1	1.06292	-3.404	0	1.99469
hsa-miR-548ab	5p	MIMAT0018928	AAAAGUAAUUGUGGAUUUUGCU	AAAGUA	22	NO	-	non-canonical_miRNA	hsa-mir-548ab	MI0016752	AUGUUGGUGCAAAAGUAAUUGUGGAUUUUGCUAUUACUUGUAUUUAUUUGUAAUGCAAAACCCGCAAUUAGUUUUGCACCAACC	chr3:103524033-103524116(-)	MIPF0000317	mir-548	548ab	Unknown	Unknown	4.46692	22.1145	1	1	1.06292	-3.404	0	1.99469
hsa-miR-5579-3p	3p	MIMAT0022270	UUAGCUUAAGGAGUACCAGAUC	UAGCUU	22	NO	Mature_miRNA	canonical_hsa-specific_miRNA	hsa-mir-5579	MI0019133	UAUGGUACUCCUUAAGCUAACAGGCCCCUGUCACCAUUAGCUUAAGGAGUACCAGAUC	chr11:79422169-79422226(-)	-	-	5579	p1@ODZ4	NM_001098816	4.46692	22.1145	1	1	1.06292	-3.404	0	1.99469
hsa-miR-5581-3p	3p	MIMAT0022276	UUCCAUGCCUCCUAGAAGUUCC	UCCAUG	22	NO	Mature_miRNA	canonical_hsa-specific_miRNA	hsa-mir-5581	MI0019136	AGCCUUCCAGGAGAAAUGGAGACCCUAUACAUACCUGUUUCCAUGCCUCCUAGAAGUUCC	chr1:37500935-37500994(-)	-	-	5581	p1@MEAF6	ENST00000475828.1	4.46692	22.1145	1	1	1.06292	-3.404	0	1.99469
hsa-miR-589-3p	3p	MIMAT0003256	UCAGAACAAAUGCCGGUUCCCAGA	CAGAAC	24	Yes	Star_miRNA	canonical_conserved_miRNA	hsa-mir-589	MI0003599	UCCAGCCUGUGCCCAGCAGCCCCUGAGAACCACGUCUGCUCUGAGCUGGGUACUGCCUGUUCAGAACAAAUGCCGGUUCCCAGACGCUGCCAGCUGGCC	chr7:5495819-5495917(-)	MIPF0000496	mir-589	589	p1@FBXL18	ENST00000382368.3	4.46692	22.1145	1	1	1.06292	-3.404	0	1.99469
hsa-miR-6514-5p	5p	MIMAT0025484	UAUGGAGUGGACUUUCAGCUGGC	AUGGAG	23	Yes	-	non-canonical_miRNA	hsa-mir-6514	MI0022226	UAUGGAGUGGACUUUCAGCUGGCAUUUACGAGUCAGAGUUCUUACAGAGCUGCCUGUUCUUCCACUCCAG	chr11:62792702-62792771(-)	-	-	6514,6748	p1@NXF1	ENST00000531709.2	4.46692	22.1145	1	1	1.06292	-3.404	0	1.99469
hsa-miR-940	5p	MIMAT0004983	AAGGCAGGGCCCCCGCUCCCC	AGGCAG	21	NO	-	non-canonical_miRNA	hsa-mir-940	MI0005762	GUGAGGUGUGGGCCCGGCCCCAGGAGCGGGGCCUGGGCAGCCCCGUGUGUUGAGGAAGGAAGGCAGGGCCCCCGCUCCCCGGGCCUGACCCCAC	chr16:2271747-2271840(+)	MIPF0000540	mir-940	940,3677,4717	p@chr16:2318456..2318501,+	ENST00000567888.1	4.46692	22.1145	1	1	1.06292	-3.404	0	1.99469
hsa-miR-9901	5p	MIMAT0039321	CGGUCGCCGCGGUUCGCCGCC	GGUCGC	21	NO	-	non-canonical_miRNA	hsa-mir-9901	MI0031829	GGAGAGGGUGGGGGAGCCCGUCCCGGUCGCCGCGGUUCGCCGCCGCCCCUGGUGGCGGUCCGGCGACCGGCCCACCAUCGCUCCAGCGCCCCUCCU	chr16:34163578-34163673(+)	-	-	9901	Unknown	Unknown	4.46692	22.1145	1	1	1.06292	-3.404	0	1.99469
hsa-miR-4636	5p	MIMAT0019693	AACUCGUGUUCAAAGCCUUUAG	ACUCGU	22	NO	-	non-canonical_miRNA	hsa-mir-4636	MI0017263	UAGAUUCAGAACUCGUGUUCAAAGCCUUUAGCCCAGCAAUGGGAGAGUGCUAAAGGCUUCAAGCACGAGUUCUGAAUCUA	chr5:9053816-9053895(-)	-	-	4636	p1@SEMA5A	ENST00000382496.5	3.11242	8.6483	1	1	2.60372	-0.508692	0.60839	5.98407
hsa-miR-663a	5p	MIMAT0003326	AGGCGGGGCGCCGCGGGACCGC	GGCGGG	22	NO	-	non-canonical_miRNA	hsa-mir-663a	MI0003672	CCUUCCGGCGUCCCAGGCGGGGCGCCGCGGGACCGCCCUCGUGUCUGUGGCGGUGGGAUCCCGCGGCCGUGUUUUCCUGGUGGCCCGGCCAUG	chr20:26208186-26208278(-)	MIPF0000462	mir-663	663a	p1@LOC284801	ENST00000601079.1	3.11242	8.6483	1	1	2.60372	-0.508692	0.60839	5.98407
hsa-miR-1262	5p	MIMAT0005914	AUGGGUGAAUUUGUAGAAGGAU	UGGGUG	22	NO	-	non-canonical_miRNA	hsa-mir-1262	MI0006397	AUCUACAAUGGUGAUGGGUGAAUUUGUAGAAGGAUGAAAGUCAAAGAAUCCUUCUGGGAACUAAUUUUUGGCCUUCAACAAGAAUUGUGAUAU	chr1:68183518-68183610(-)	MIPF0000595	mir-1262	1262	p1@WLS	ENST00000370973.2	2.85386	7.22931	1	1	2.34517	-0.508692	0.60839	4.98672
hsa-miR-1305	5p	MIMAT0005893	UUUUCAACUCUAAUGGGAGAGA	UUUCAA	22	NO	-	non-canonical_miRNA	hsa-mir-1305	MI0006372	AAGAUCCUGCUGUUUCUACCAUUAGUUUUGAAUGUUUAUUGUAAAGAUACUUUUCAACUCUAAUGGGAGAGACAGCAGGAUUCUCC	chr4:182169293-182169378(+)	MIPF0000965	mir-1305	1305	p2@ODZ3	ENST00000512480.1	2.53862	5.81033	1	1	2.02993	-0.508692	0.60839	3.98938
hsa-miR-338-5p	5p	MIMAT0004701	AACAAUAUCCUGGUGCUGAGUG	ACAAUA	22	Yes	Star_miRNA	canonical_conserved_miRNA	hsa-mir-338	MI0000814	UCUCCAACAAUAUCCUGGUGCUGAGUGAUGACUCAGGCGACUCCAGCAUCAGUGAUUUUGUUGAAGA	chr17:81125883-81125949(-)	MIPF0000097	mir-338	338,657,1250,3065	p1@AATK	ENST00000572339.1	2.53862	5.81033	1	1	2.02993	-0.508692	0.60839	3.98938
hsa-miR-4524b-5p	5p	MIMAT0022255	AUAGCAGCAUAAGCCUGUCUC	UAGCAG	21	NO	-	non-canonical_miRNA	hsa-mir-4524b	MI0019114	UAGCUGGGUGGAUGUGUUCUUUUGAAGGAUAGCAGCAUAAGCCUGUCUCAAAAUAAUUCUGCAGUGAGACAGGUUCAUGCUGCUAUCGUUCCAAAGAGGAAGGGUAAUCACUGUC	chr17:69099542-69099656(+)	MIPF0001330	mir-4524	4524a,4524b	Unknown	Unknown	2.53862	5.81033	1	1	2.02993	-0.508692	0.60839	3.98938
hsa-miR-663b	5p	MIMAT0005867	GGUGGCCCGGCCGUGCCUGAGG	GUGGCC	22	NO	-	non-canonical_miRNA	hsa-mir-663b	MI0006336	GGUGCCGAGGGCCGUCCGGCAUCCUAGGCGGGUCGCUGCGGUACCUCCCUCCUGUCUGUGGCGGUGGGAUCCCGUGGCCGUGUUUUCCUGGUGGCCCGGCCGUGCCUGAGGUUUC	chr2:132256966-132257080(-)	MIPF0000462	mir-663	663b	p1@ANKRD30BL	NR_027020	2.26877	4.81912	1	1	4.17366	1.90489	3.65034	17.9522
hsa-miR-1270	5p	MIMAT0005924	CUGGAGAUAUGGAAGAGCUGUGU	UGGAGA	23	NO	Mature_miRNA	canonical_hsa-specific_miRNA	hsa-mir-1270	MI0006407	CACAGAGUUAUACUGGAGAUAUGGAAGAGCUGUGUUGGGUAUAAGUAACAGGCUUUUCUUUAUCUUCUAUGUGGCUCUUUGCA	chr19:20399272-20399354(-)	MIPF0000877	mir-1270	1270	p1@ZNF826P	ENST00000600513.1	2.21278	4.63568	1	1	2.60372	0.390941	1.21678	5.98407
hsa-miR-150-5p	5p	MIMAT0000451	UCUCCCAACCCUUGUACCAGUG	CUCCCA	22	Yes	Mature_miRNA	canonical_conserved_miRNA	hsa-mir-150	MI0000479	CUCCCCAUGGCCCUGUCUCCCAACCCUUGUACCAGUGCUGGGCUCAGACCCUGGUACAGGCCUGGGGGACAGGGACCUGGGGAC	chr19:49500785-49500868(-)	MIPF0000197	mir-150	150	p1@MIR150	curation	2.13467	4.39135	1	1	1.62597	-0.508692	0.60839	2.99203
hsa-miR-191-3p	3p	MIMAT0001618	GCUGCGCUUGGAUUUCGUCCCC	CUGCGC	22	Yes	Star_miRNA	canonical_conserved_miRNA	hsa-mir-191	MI0000465	CGGCUGGACAGCGGGCAACGGAAUCCCAAAAGCAGCUGUUGUCUCCAGAGCAUUCCAGCUGCGCUUGGAUUUCGUCCCCUGCUCUCCUGCCU	chr3:49020618-49020709(-)	MIPF0000194	mir-191	191,425	p2@DALRD3	ENST00000313778.5	2.13467	4.39135	1	1	1.62597	-0.508692	0.60839	2.99203
hsa-miR-3134	5p	MIMAT0015000	UGAUGGAUAAAAGACUACAUAUU	GAUGGA	23	NO	-	non-canonical_miRNA	hsa-mir-3134	MI0014155	UGUAUCCAAUGUGUAGUCUUUUAUCCCUCACAUGGAGUAAAAUAUGAUGGAUAAAAGACUACAUAUUGGGUACA	chr3:15697298-15697371(-)	-	-	3134	p1@ANKRD28	NM_001195098	2.13467	4.39135	1	1	1.62597	-0.508692	0.60839	2.99203
hsa-miR-3157-5p	5p	MIMAT0015031	UUCAGCCAGGCUAGUGCAGUCU	UCAGCC	22	Yes	-	non-canonical_miRNA	hsa-mir-3157	MI0014185	GGGAAGGGCUUCAGCCAGGCUAGUGCAGUCUGCUUUGUGCCAACACUGGGGUGAUGACUGCCCUAGUCUAGCUGAAGCUUUUCCC	chr10:96064315-96064399(-)	-	-	3157	p1@ENST00000416301,p1@ENST00000444375,p1@ENST00000452728,p1@ENST00000454638,p1@ENST00000458228	ENST00000416301.1	2.13467	4.39135	1	1	1.62597	-0.508692	0.60839	2.99203
hsa-miR-449c-5p	5p	MIMAT0010251	UAGGCAGUGUAUUGCUAGCGGCUGU	AGGCAG	25	Yes	Mature_miRNA	canonical_conserved_miRNA	hsa-mir-449c	MI0003823	GCUGGGAUGUGUCAGGUAGGCAGUGUAUUGCUAGCGGCUGUUAAUGAUUUUAACAGUUGCUAGUUGCACUCCUCUCUGUUGCAUUCAGAAGC	chr5:55172262-55172353(-)	MIPF0000133	mir-449	449a,449b,449c	p@chr5:54472341..54472349,-	curation	2.13467	4.39135	1	1	1.62597	-0.508692	0.60839	2.99203
hsa-miR-5585-3p	3p	MIMAT0022286	CUGAAUAGCUGGGACUACAGGU	UGAAUA	22	Yes	-	non-canonical_miRNA	hsa-mir-5585	MI0019142	UGAAGUACCAGCUACUCGAGAGGUCAGAGGAUUGCUCCUGAAUAGCUGGGACUACAGGU	chr1:32086949-32087007(+)	-	-	5585	p1@TMEM39B	ENST00000456834.2	2.13467	4.39135	1	1	1.62597	-0.508692	0.60839	2.99203
hsa-miR-656-5p	5p	MIMAT0026627	AGGUUGCCUGUGAGGUGUUCA	GGUUGC	21	NO	Star_miRNA	canonical_conserved_miRNA	hsa-mir-656	MI0003678	CUGAAAUAGGUUGCCUGUGAGGUGUUCACUUUCUAUAUGAUGAAUAUUAUACAGUCAACCUCUUUCCGAUAUCGAAUC	chr14:101066724-101066801(+)	MIPF0000018	mir-154	134,154,299,376c,369,376a-1,377,379,380,381,382,323a,329-1,329-2,409,412,410,376b,485,487a,494,495,496,539,544a,376a-2,487b,411,654,655,656,758,668,1185-2,1185-1,300,541,889,543,1197,1193,323b	p1@MEG3	Gtl2-Dio3	2.13467	4.39135	1	1	1.62597	-0.508692	0.60839	2.99203
hsa-miR-548au-5p	5p	MIMAT0022291	AAAAGUAAUUGCGGUUUUUGC	AAAGUA	21	NO	-	non-canonical_miRNA	hsa-mir-548au	MI0019145	AAAAGUAAUUGCGGUUUUUGCUAUUGGUUUUAAUGGCAGUUACUUUUGCACCAG	chr9:93594841-93594894(+)	MIPF0000317	mir-548	548au	p1@PHF2	NM_005392	2.07231	4.2056	1	1	3.01314	0.940834	1.82517	7.97876
hsa-miR-181c-5p	5p	MIMAT0000258	AACAUUCAACCUGUCGGUGAGU	ACAUUC	22	Yes	Mature_miRNA	canonical_conserved_miRNA	hsa-mir-181c	MI0000271	CGGAAAAUUUGCCAAGGGUUUGGGGGAACAUUCAACCUGUCGGUGAGUUUGGGCAGCUCAGGCAAACCAUCGACCGUUGAGUGGACCCUGAGGCCUGGAAUUGCCAUCCU	chr19:13874699-13874808(+)	MIPF0000007	mir-181	181c,181d	p@chr19:13976011..13976059,+	ENST00000591161.1	1.81885	3.52799	1	1	3.46797	1.64912	3.04195	10.9708
hsa-miR-597-3p	3p	MIMAT0026619	UGGUUCUCUUGUGGCUCAAGCGU	GGUUCU	23	Yes	Mature_miRNA	canonical_conserved_miRNA	hsa-mir-597	MI0003609	UACUUACUCUACGUGUGUGUCACUCGAUGACCACUGUGAAGACAGUAAAAUGUACAGUGGUUCUCUUGUGGCUCAAGCGUAAUGUAGAGUACUGGUC	chr8:9741672-9741768(+)	MIPF0000479	mir-597	597	p1@TNKS	ENST00000310430.6	1.67513	3.19349	1	1	3.01314	1.33801	2.43356	7.97876
hsa-miR-129-1-3p	3p	MIMAT0004548	AAGCCCUUACCCCAAAAAGUAU	AGCCCU	22	Yes	Star_miRNA	canonical_conserved_miRNA	hsa-mir-129-1	MI0000252	GGAUCUUUUUGCGGUCUGGGCUUGCUGUUCCUCUCAACAGUAGUCAGGAAGCCCUUACCCCAAAAAGUAUCU	chr7:128207872-128207943(+)	MIPF0000073	mir-129	129-1	p@chr7:127807707..127807735,+	curation	1.66289	3.1665	1	1	2.60372	0.940834	1.82517	5.98407
hsa-miR-1306-5p	5p	MIMAT0022726	CCACCUCCCCUGCAAACGUCCA	CACCUC	22	Yes	-	non-canonical_miRNA	hsa-mir-1306	MI0006443	GUGAGCAGUCUCCACCACCUCCCCUGCAAACGUCCAGUGGUGCAGAGGUAAUGGACGUUGGCUCUGGUGGUGAUGGACAGUCCGA	chr22:20086058-20086142(+)	MIPF0000531	mir-1306	1306,3618	p1@DGCR8	NM_022720	1.63899	3.11447	1	1	2.02993	0.390941	1.21678	3.98938
hsa-miR-4284	5p	MIMAT0016915	GGGCUCACAUCACCCCAU	GGCUCA	18	NO	-	non-canonical_miRNA	hsa-mir-4284	MI0015893	GUUCUGUGAGGGGCUCACAUCACCCCAUCAAAGUGGGGACUCAUGGGGAGAGGGGGUAGUUAGGAGCUUUGAUAGAGGCGG	chr7:73711317-73711397(+)	-	-	4284	Unknown	Unknown	1.63899	3.11447	1	1	2.02993	0.390941	1.21678	3.98938
hsa-miR-770-5p	5p	MIMAT0003948	UCCAGUACCACGUGUCAGGGCCA	CCAGUA	23	NO	Mature_miRNA	canonical_conserved_miRNA	hsa-mir-770	MI0005118	AGGAGCCACCUUCCGAGCCUCCAGUACCACGUGUCAGGGCCACAUGAGCUGGGCCUCGUGGGCCUGAUGUGGUGCUGGGGCCUCAGGGGUCUGCUCUU	chr14:100852390-100852487(+)	MIPF0000355	mir-770	770	p1@MEG3	Gtl2-Dio3	1.63899	3.11447	1	1	2.02993	0.390941	1.21678	3.98938
hsa-miR-190a-3p	3p	MIMAT0026482	CUAUAUAUCAAACAUAUUCCU	UAUAUA	21	Yes	Star_miRNA	canonical_conserved_miRNA	hsa-mir-190a	MI0000486	UGCAGGCCUCUGUGUGAUAUGUUUGAUAUAUUAGGUUGUUAUUUAAUCCAACUAUAUAUCAAACAUAUUCCUACAGUGUCUUGCC	chr15:62823957-62824041(+)	MIPF0000076	mir-190	190a	p3@TLN2	ENST00000561311.1	1.57161	2.97237	1	1	1.06292	-0.508692	0.60839	1.99469
hsa-miR-219a-1-3p	3p	MIMAT0004567	AGAGUUGAGUCUGGACGUCCCG	GAGUUG	22	Yes	Star_miRNA	canonical_conserved_miRNA	hsa-mir-219a-1	MI0000296	CCGCCCCGGGCCGCGGCUCCUGAUUGUCCAAACGCAAUUCUCGAGUCUAUGGCUCCGGCCGAGAGUUGAGUCUGGACGUCCCGAGCCGCCGCCCCCAAACCUCGAGCGGG	chr6:33207835-33207944(+)	MIPF0000044	mir-219	219a-1	Unknown	Unknown	1.57161	2.97237	1	1	1.06292	-0.508692	0.60839	1.99469
hsa-miR-3180-3p	3p	MIMAT0015058	UGGGGCGGAGCUUCCGGAGGCC	GGGGCG	22	Yes	Mature_miRNA	canonical_hsa-specific_miRNA	hsa-mir-3180-1	MI0014214	CAGUGCGACGGGCGGAGCUUCCAGACGCUCCGCCCCACGUCGCAUGCGCCCCGGGAAAGCGUGGGGCGGAGCUUCCGGAGGCCCCGCCCUGCUG	chr16:14911220-14911313(+)	MIPF0000894	mir-3180	3179-1,3180-1,3670-1	Unknown	Unknown	1.57161	2.97237	1	1	1.06292	-0.508692	0.60839	1.99469
hsa-miR-3180-3p	3p	MIMAT0015058	UGGGGCGGAGCUUCCGGAGGCC	GGGGCG	22	Yes	Mature_miRNA	canonical_hsa-specific_miRNA	hsa-mir-3180-2	MI0014215	GCGACGGGCGGAGCUUCCAGACGCUCCGCCCCACGUCGCAUGCGCCCCGGGAAAGCGUGGGGCGGAGCUUCCGGAGGCCCCGCCCUGC	chr16:16309879-16309966(+)	MIPF0000894	mir-3180	3180-2,3179-2,3670-2	Unknown	Unknown	1.57161	2.97237	1	1	1.06292	-0.508692	0.60839	1.99469
hsa-miR-3180-3p	3p	MIMAT0015058	UGGGGCGGAGCUUCCGGAGGCC	GGGGCG	22	Yes	Mature_miRNA	canonical_hsa-specific_miRNA	hsa-mir-3180-3	MI0014217	CAGUGCGACGGGCGGAGCUUCCAGACGCUCCGCCCCACGUCGCAUGCGCCCCGGGAAAGCGUGGGGCGGAGCUUCCGGAGGCCCCGCCCUGCUG	chr16:18402178-18402271(-)	MIPF0000894	mir-3180	3180-3,3179-3,3670-3	Unknown	Unknown	1.57161	2.97237	1	1	1.06292	-0.508692	0.60839	1.99469
hsa-miR-3180	5p	MIMAT0018178	UGGGGCGGAGCUUCCGGAG	GGGGCG	19	NO	-	non-canonical_miRNA	hsa-mir-3180-4	MI0016408	GCUCCGCCCCACGUCGCAUGCGCCCCGGGAACGCGUGGGGCGGAGCUUCCGGAGGCCCCGCUCUGCUGCCGACCCUGUGGAGCGGAGGGUGAAGCCUCCGGAUGCCAGUCCCUCAUCGCUGGCCUGGUCGCGCUGUGGCGAAGGGGGCGGAGC	chr16:15154850-15155002(-)	MIPF0000894	mir-3180	3180-4	Unknown	Unknown	1.57161	2.97237	1	1	1.06292	-0.508692	0.60839	1.99469
hsa-miR-3180	5p	MIMAT0018178	UGGGGCGGAGCUUCCGGAG	GGGGCG	19	NO	-	non-canonical_miRNA	hsa-mir-3180-5	MI0016409	GCUCCGCCCCACGUCGCAUGCGCCCCGGGAACGCGUGGGGCGGAGCUUCCGGAGGCCCCGCCCUGCUGCCGACCCUGUGGAGCGGAGGGUGAAGCCUCCGGAUGCCAGUCCCUCAUCGCUGGCCCGGUCGCGCUGUGGCGAAGGGGGCGGAGC	chr16:2135977-2136129(-)	MIPF0000894	mir-3180	3180-5,4516	Unknown	Unknown	1.57161	2.97237	1	1	1.06292	-0.508692	0.60839	1.99469
hsa-miR-363-3p	3p	MIMAT0000707	AAUUGCACGGUAUCCAUCUGUA	AUUGCA	22	Yes	Mature_miRNA	canonical_conserved_miRNA	hsa-mir-363	MI0000764	UGUUGUCGGGUGGAUCACGAUGCAAUUUUGAUGAGUAUCAUAGGAGAAAAAUUGCACGGUAUCCAUCUGUAAACC	chrX:134169378-134169452(-)	MIPF0000138	mir-363	19b-2,92a-2,106a,363,18b,20b	p@chrX:133308067..133308078,-	curation	1.57161	2.97237	1	1	1.06292	-0.508692	0.60839	1.99469
hsa-miR-4661-5p	5p	MIMAT0019729	AACUAGCUCUGUGGAUCCUGAC	ACUAGC	22	Yes	Mature_miRNA	canonical_hsa-specific_miRNA	hsa-mir-4661	MI0017289	UUUACUCUGAACUAGCUCUGUGGAUCCUGACAGACAGCCUGAUAGACAGGAUCCACAGAGCUAGUCCAGAGUAAA	chr8:91205485-91205559(+)	-	-	4661	p@chr8:92129810..92129814,+	ENST00000448384.2	1.57161	2.97237	1	1	1.06292	-0.508692	0.60839	1.99469
hsa-miR-4664-3p	3p	MIMAT0019738	CUUCCGGUCUGUGAGCCCCGUC	UUCCGG	22	Yes	Star_miRNA	canonical_hsa-specific_miRNA	hsa-mir-4664	MI0017294	GUUGGGGGCUGGGGUGCCCACUCCGCAAGUUAUCACUGAGCGACUUCCGGUCUGUGAGCCCCGUCCUCCGC	chr8:143733083-143733153(-)	-	-	4664	p1@FAM83H	ENST00000388913.3	1.57161	2.97237	1	1	1.06292	-0.508692	0.60839	1.99469
hsa-miR-491-3p	3p	MIMAT0004765	CUUAUGCAAGAUUCCCUUCUAC	UUAUGC	22	Yes	Star_miRNA	canonical_conserved_miRNA	hsa-mir-491	MI0003126	UUGACUUAGCUGGGUAGUGGGGAACCCUUCCAUGAGGAGUAGAACACUCCUUAUGCAAGAUUCCCUUCUACCUGGCUGGGUUGG	chr9:20716105-20716188(+)	MIPF0000319	mir-491	491	p@chr9:20684247..20684272,+	ENST00000604036.1	1.57161	2.97237	1	1	1.06292	-0.508692	0.60839	1.99469
hsa-miR-548ba	5p	MIMAT0031175	AAAGGUAACUGUGAUUUUUGCU	AAGGUA	22	NO	-	non-canonical_miRNA	hsa-mir-548ba	MI0025747	AAAGGUAACUGUGAUUUUUGCUAUUAGAAAGUAAUGGCAAAAACUGCAAUUACUUU	chr2:49059603-49059658(+)	MIPF0000317	mir-548	548ba	Unknown	Unknown	1.57161	2.97237	1	1	1.06292	-0.508692	0.60839	1.99469
hsa-miR-548j-3p	3p	MIMAT0026737	CAAAAACUGCAUUACUUUUGC	AAAAAC	21	Yes	-	non-canonical_miRNA	hsa-mir-548j	MI0006345	GGGCAGCCAGUGAAUAGUUAGCUGGUGCAAAAGUAAUUGCGGUCUUUGGUAUUACUUUCAGUGGCAAAAACUGCAUUACUUUUGCACCAGCCUACUAGAACGCUGAGUUCAG	chr22:26555212-26555323(-)	MIPF0000317	mir-548	548j	p1@TPST2	NM_003595	1.57161	2.97237	1	1	1.06292	-0.508692	0.60839	1.99469
hsa-miR-548l	5p	MIMAT0005889	AAAAGUAUUUGCGGGUUUUGUC	AAAGUA	22	NO	-	non-canonical_miRNA	hsa-mir-548l	MI0006361	UAUUAGGUUGGUGCAAAAGUAUUUGCGGGUUUUGUCGUAGAAAGUAAUGGCAAAAACUGCAGUUACUUGUGCACCAACCAAAUGCU	chr11:94466495-94466580(-)	MIPF0000317	mir-548	548l	p1@MRE11A	ENST00000407439.3	1.57161	2.97237	1	1	1.06292	-0.508692	0.60839	1.99469
hsa-miR-548s	5p	MIMAT0014987	AUGGCCAAAACUGCAGUUAUUUU	UGGCCA	23	NO	-	non-canonical_miRNA	hsa-mir-548s	MI0014141	UUGCUGCAAAAAUAAUUGCAGUUUUUGCCAUUAUUUUUAAUAAUUAUAAUAAUGGCCAAAACUGCAGUUAUUUUUGCACCAA	chr2:11767444-11767525(+)	MIPF0000317	mir-548	548s	p1@LPIN1	NM_145693	1.57161	2.97237	1	1	1.06292	-0.508692	0.60839	1.99469
hsa-miR-6131	5p	MIMAT0024615	GGCUGGUCAGAUGGGAGUG	GCUGGU	19	NO	-	non-canonical_miRNA	hsa-mir-6131	MI0021276	UCCCGCAUUCCCUCUGCUUUGGUCAGGUGGUGCCCUCCUUCCAUGGGUAGAGCCAGAGAUGGUGGGUUCUGGCUGGUCAGAUGGGAGUGGACAGAGACCCGGGGUCCUC	chr5:10478037-10478145(+)	MIPF0001412	mir-6131	6131	Unknown	Unknown	1.57161	2.97237	1	1	1.06292	-0.508692	0.60839	1.99469
hsa-miR-6511a-3p	3p	MIMAT0025479	CCUCACCAUCCCUUCUGCCUGC	CUCACC	22	Yes	-	non-canonical_miRNA	hsa-mir-6511a-1	MI0022223	CCUGCAGGCAGAAGUGGGGCUGACAGGGCAGAGGGUUGCGCCCCCUCACCAUCCCUUCUGCCUGCAG	chr16:14925937-14926003(+)	MIPF0001382	mir-6511	6511a-1,6770-1	p1@PKD1P3	ENST00000534164.1	1.57161	2.97237	1	1	1.06292	-0.508692	0.60839	1.99469
hsa-miR-6511a-3p	3p	MIMAT0025479	CCUCACCAUCCCUUCUGCCUGC	CUCACC	22	Yes	-	non-canonical_miRNA	hsa-mir-6511a-2	MI0023564	CCUGCAGGCAGAAGUGGGGCUGACAGGGCAGAGGGUUGCGCCCCCUCACCAUCCCUUCUGCCUGCAG	chr16:16324588-16324654(+)	MIPF0001382	mir-6511	6511a-2,6770-2	Unknown	Unknown	1.57161	2.97237	1	1	1.06292	-0.508692	0.60839	1.99469
hsa-miR-6511a-3p	3p	MIMAT0025479	CCUCACCAUCCCUUCUGCCUGC	CUCACC	22	Yes	-	non-canonical_miRNA	hsa-mir-6511a-3	MI0023565	CCUGCAGGCAGAAGUGGGGCUGACAGGGCAGAGGGUUGCGCCCCCUCACCAUCCCUUCUGCCUGCAG	chr16:16368876-16368942(+)	MIPF0001382	mir-6511	6511a-3	p@chr16:16460542..16460543,+	ENST00000532739.1	1.57161	2.97237	1	1	1.06292	-0.508692	0.60839	1.99469
hsa-miR-6511a-3p	3p	MIMAT0025479	CCUCACCAUCCCUUCUGCCUGC	CUCACC	22	Yes	-	non-canonical_miRNA	hsa-mir-6511a-4	MI0023566	CCUGCAGGCAGAAGUGGGGCUGACAGGGCAGAGGGUUGCGCCCCCUCACCAUCCCUUCUGCCUGCAG	chr16:18344013-18344079(-)	MIPF0001382	mir-6511	6511a-4	Unknown	Unknown	1.57161	2.97237	1	1	1.06292	-0.508692	0.60839	1.99469
hsa-miR-6511b-3p	3p	MIMAT0025848	CCUCACCACCCCUUCUGCCUGCA	CUCACC	23	Yes	-	non-canonical_miRNA	hsa-mir-6511b-1	MI0022552	GGGACGGGGCCUGCAGGCAGAAGUGGGGCUGACAGGGCAGAGGGUUGCGCCCCCUCACCACCCCUUCUGCCUGCAGCGGUGGGCU	chr16:2106669-2106753(-)	MIPF0001382	mir-6511	6511b-1	p2@PKD1	NM_000296	1.57161	2.97237	1	1	1.06292	-0.508692	0.60839	1.99469
hsa-miR-660-3p	3p	MIMAT0022711	ACCUCCUGUGUGCAUGGAUUA	CCUCCU	21	Yes	Star_miRNA	canonical_conserved_miRNA	hsa-mir-660	MI0003684	CUGCUCCUUCUCCCAUACCCAUUGCAUAUCGGAGUUGUGAAUUCUCAAAACACCUCCUGUGUGCAUGGAUUACAGGAGGGUGAGCCUUGUCAUCGUG	chrX:50013241-50013337(+)	MIPF0000113	mir-188	188,362,500a,501,502,532,660,500b	p1@CLCN5	ENST00000376091.3	1.57161	2.97237	1	1	1.06292	-0.508692	0.60839	1.99469
hsa-miR-668-3p	3p	MIMAT0003881	UGUCACUCGGCUCGGCCCACUAC	GUCACU	23	NO	-	non-canonical_miRNA	hsa-mir-668	MI0003761	GGUAAGUGCGCCUCGGGUGAGCAUGCACUUAAUGUGGGUGUAUGUCACUCGGCUCGGCCCACUACC	chr14:101055258-101055323(+)	MIPF0000357	mir-668	134,154,299,376c,369,376a-1,377,379,380,381,382,323a,329-1,329-2,409,412,410,376b,485,487a,494,495,496,539,544a,376a-2,487b,411,654,655,656,758,668,1185-2,1185-1,300,541,889,543,1197,1193,323b	p1@MEG3	Gtl2-Dio3	1.57161	2.97237	1	1	1.06292	-0.508692	0.60839	1.99469
hsa-miR-6882-5p	5p	MIMAT0027664	UACAAGUCAGGAGCUGAAGCAG	ACAAGU	22	Yes	-	non-canonical_miRNA	hsa-mir-6882	MI0022729	GGCUUUACAAGUCAGGAGCUGAAGCAGCUGGAAUUCAAGCCCUGCUGCCUCUCCUCUUGCCUGCAG	chr15:74840642-74840707(-)	-	-	6882	p1@ULK3	ENST00000566631.1	1.57161	2.97237	1	1	1.06292	-0.508692	0.60839	1.99469
hsa-miR-9-3p	3p	MIMAT0000442	AUAAAGCUAGAUAACCGAAAGU	UAAAGC	22	Yes	Star_miRNA	canonical_conserved_miRNA	hsa-mir-9-1	MI0000466	CGGGGUUGGUUGUUAUCUUUGGUUAUCUAGCUGUAUGAGUGGUGUGGAGUCUUCAUAAAGCUAGAUAACCGAAAGUAAAAAUAACCCCA	chr1:156420341-156420429(-)	MIPF0000014	mir-9	9-1	p1@C1orf61	ENST00000400991.2	1.57161	2.97237	1	1	1.06292	-0.508692	0.60839	1.99469
hsa-miR-9-3p	3p	MIMAT0000442	AUAAAGCUAGAUAACCGAAAGU	UAAAGC	22	Yes	Star_miRNA	canonical_conserved_miRNA	hsa-mir-9-2	MI0000467	GGAAGCGAGUUGUUAUCUUUGGUUAUCUAGCUGUAUGAGUGUAUUGGUCUUCAUAAAGCUAGAUAACCGAAAGUAAAAACUCCUUCA	chr5:88666853-88666939(-)	MIPF0000014	mir-9	9-2	p1@LINC00461	ENST00000505030.1	1.57161	2.97237	1	1	1.06292	-0.508692	0.60839	1.99469
hsa-miR-9-3p	3p	MIMAT0000442	AUAAAGCUAGAUAACCGAAAGU	UAAAGC	22	Yes	Star_miRNA	canonical_conserved_miRNA	hsa-mir-9-3	MI0000468	GGAGGCCCGUUUCUCUCUUUGGUUAUCUAGCUGUAUGAGUGCCACAGAGCCGUCAUAAAGCUAGAUAACCGAAAGUAGAAAUGAUUCUCA	chr15:89368017-89368106(+)	MIPF0000014	mir-9	9-3	p1@ENST00000561327	ENST00000561327.1	1.57161	2.97237	1	1	1.06292	-0.508692	0.60839	1.99469
hsa-miR-34a-3p	3p	MIMAT0004557	CAAUCAGCAAGUAUACUGCCCU	AAUCAG	22	Yes	Star_miRNA	canonical_conserved_miRNA	hsa-mir-34a	MI0000268	GGCCAGCUGUGAGUGUUUCUUUGGCAGUGUCUUAGCUGGUUGUUGUGAGCAAUAGUAAGGAAGCAAUCAGCAAGUAUACUGCCCUAGAAGUGCUGCACGUUGUGGGGCCC	chr1:9151668-9151777(-)	MIPF0000039	mir-34	34a	p@chr1:9222986..9223005,-	curation	1.36403	2.57403	1	1	3.01314	1.64912	3.04195	7.97876
hsa-miR-548w	5p	MIMAT0015060	AAAAGUAACUGCGGUUUUUGCCU	AAAGUA	23	NO	-	non-canonical_miRNA	hsa-mir-548w	MI0014222	GGUUGGUGCAAAAGUAACUGCGGUUUUUGCCUUUCAACAUAAUGGCAAAACCCACAAUUACUUUUGCACCAAUC	chr16:26025237-26025310(+)	MIPF0000317	mir-548	548w	p1@HS3ST4	NM_006040	1.34589	2.54187	1	1	3.46797	2.12208	4.25873	10.9708
hsa-miR-548ay-5p	5p	MIMAT0025452	AAAAGUAAUUGUGGUUUUUGC	AAAGUA	21	Yes	-	non-canonical_miRNA	hsa-mir-548ay	MI0022210	AGAAGAUGCUUACUACUAGGUUGGUGCAAAAGUAAUUGUGGUUUUUGCAUUUAAAGUAAUGGCCAAAACCGCGAUUACUCUUGCACGAACCUAACGGUAACACUUCU	chr3:32506283-32506389(-)	MIPF0000317	mir-548	548ay	Unknown	Unknown	1.26571	2.40446	1	1	2.60372	1.33801	2.43356	5.98407
hsa-miR-887-5p	5p	MIMAT0026720	CUUGGGAGCCCUGUUAGACUC	UUGGGA	21	Yes	Mature_miRNA	canonical_conserved_miRNA	hsa-mir-887	MI0005562	GUGCAGAUCCUUGGGAGCCCUGUUAGACUCUGGAUUUUACACUUGGAGUGAACGGGCGCCAUCCCGAGGCUUUGCACAG	chr5:15935182-15935260(+)	MIPF0000554	mir-887	887	p1@FBXL7	NM_012304	1.26571	2.40446	1	1	2.60372	1.33801	2.43356	5.98407
hsa-miR-1277-5p	5p	MIMAT0022724	AAAUAUAUAUAUAUAUGUACGUAU	AAUAUA	24	Yes	Mature_miRNA	canonical_conserved_miRNA	hsa-mir-1277	MI0006419	ACCUCCCAAAUAUAUAUAUAUAUGUACGUAUGUGUAUAUAAAUGUAUACGUAGAUAUAUAUGUAUUUUUGGUGGGUUU	chrX:118386394-118386471(+)	MIPF0001937	mir-1277	1277	p1@WDR44	ENST00000371825.3	1.23503	2.35386	1	1	1.62597	0.390941	1.21678	2.99203
hsa-miR-128-1-5p	5p	MIMAT0026477	CGGGGCCGUAGCACUGUCUGAGA	GGGGCC	23	Yes	Star_miRNA	canonical_conserved_miRNA	hsa-mir-128-1	MI0000447	UGAGCUGUUGGAUUCGGGGCCGUAGCACUGUCUGAGAGGUUUACAUUUCUCACAGUGAACCGGUCUCUUUUUCAGCUGCUUC	chr2:135665397-135665478(+)	MIPF0000048	mir-128	128-1	p1@R3HDM1	ENST00000409478.1	1.23503	2.35386	1	1	1.62597	0.390941	1.21678	2.99203
hsa-miR-1298-5p	5p	MIMAT0005800	UUCAUUCGGCUGUCCAGAUGUA	UCAUUC	22	NO	Mature_miRNA	canonical_conserved_miRNA	hsa-mir-1298	MI0003938	AGACGAGGAGUUAAGAGUUCAUUCGGCUGUCCAGAUGUAUCCAAGUACCCUGUGUUAUUUGGCAAUAAAUACAUCUGGGCAACUGACUGAACUUUUCACUUUUCAUGACUCA	chrX:114715233-114715344(+)	MIPF0000598	mir-1298	1298	p1@HTR2C	ENST00000371950.3	1.23503	2.35386	1	1	1.62597	0.390941	1.21678	2.99203
hsa-miR-326	5p	MIMAT0000756	CCUCUGGGCCCUUCCUCCAG	CUCUGG	20	NO	Mature_miRNA	canonical_conserved_miRNA	hsa-mir-326	MI0000808	CUCAUCUGUCUGUUGGGCUGGAGGCAGGGCCUUUGUGAAGGCGGGUGGUGCUCAGAUCGCCUCUGGGCCCUUCCUCCAGCCCCGAGGCGGAUUCA	chr11:75335092-75335186(-)	MIPF0000143	mir-326	326	p1@ARRB1	ENST00000533255.1	1.23503	2.35386	1	1	1.62597	0.390941	1.21678	2.99203
hsa-miR-33b-3p	3p	MIMAT0004811	CAGUGCCUCGGCAGUGCAGCCC	AGUGCC	22	Yes	Star_miRNA	canonical_conserved_miRNA	hsa-mir-33b	MI0003646	GCGGGCGGCCCCGCGGUGCAUUGCUGUUGCAUUGCACGUGUGUGAGGCGGGUGCAGUGCCUCGGCAGUGCAGCCCGGAGCCGGCCCCUGGCACCAC	chr17:17813836-17813931(-)	MIPF0000070	mir-33	33b,6777	p1@SREBF1	ENST00000355815.4	1.23503	2.35386	1	1	1.62597	0.390941	1.21678	2.99203
hsa-miR-487b-5p	5p	MIMAT0026614	GUGGUUAUCCCUGUCCUGUUCG	UGGUUA	22	NO	Star_miRNA	canonical_conserved_miRNA	hsa-mir-487b	MI0003530	UUGGUACUUGGAGAGUGGUUAUCCCUGUCCUGUUCGUUUUGCUCAUGUCGAAUCGUACAGGGUCAUCCACUUUUUCAGUAUCAA	chr14:101046455-101046538(+)	MIPF0000018	mir-154	134,154,299,376c,369,376a-1,377,379,380,381,382,323a,329-1,329-2,409,412,410,376b,485,487a,494,495,496,539,544a,376a-2,487b,411,654,655,656,758,668,1185-2,1185-1,300,541,889,543,1197,1193,323b	p1@MEG3	Gtl2-Dio3	1.23503	2.35386	1	1	1.62597	0.390941	1.21678	2.99203
hsa-miR-5699-3p	3p	MIMAT0022492	UCCUGUCUUUCCUUGUUGGAGC	CCUGUC	22	Yes	-	non-canonical_miRNA	hsa-mir-5699	MI0019306	CUGUACCCCUGCCCCAACAAGGAAGGACAAGAGGUGUGAGCCACACACACGCCUGGCCUCCUGUCUUUCCUUGUUGGAGCAGGGAUGUAG	chr10:641689-641778(-)	-	-	5699	p1@DIP2C	NM_014974	1.23503	2.35386	1	1	1.62597	0.390941	1.21678	2.99203
hsa-miR-579-3p	3p	MIMAT0003244	UUCAUUUGGUAUAAACCGCGAUU	UCAUUU	23	Yes	Star_miRNA	canonical_conserved_miRNA	hsa-mir-579	MI0003586	CAUAUUAGGUUAAUGCAAAAGUAAUCGCGGUUUGUGCCAGAUGACGAUUUGAAUUAAUAAAUUCAUUUGGUAUAAACCGCGAUUAUUUUUGCAUCAAC	chr5:32394378-32394475(-)	MIPF0000317	mir-548	579	p1@ZFR	NM_016107	1.23503	2.35386	1	1	1.62597	0.390941	1.21678	2.99203
hsa-miR-579-5p	5p	MIMAT0026616	UCGCGGUUUGUGCCAGAUGACG	CGCGGU	22	Yes	Mature_miRNA	canonical_conserved_miRNA	hsa-mir-579	MI0003586	CAUAUUAGGUUAAUGCAAAAGUAAUCGCGGUUUGUGCCAGAUGACGAUUUGAAUUAAUAAAUUCAUUUGGUAUAAACCGCGAUUAUUUUUGCAUCAAC	chr5:32394378-32394475(-)	MIPF0000317	mir-548	579	p1@ZFR	NM_016107	1.23503	2.35386	1	1	1.62597	0.390941	1.21678	2.99203
hsa-miR-224-3p	3p	MIMAT0009198	AAAAUGGUGCCCUAGUGACUACA	AAAUGG	23	Yes	Star_miRNA	canonical_conserved_miRNA	hsa-mir-224	MI0000301	GGGCUUUCAAGUCACUAGUGGUUCCGUUUAGUAGAUGAUUGUGCAUUGUUUCAAAAUGGUGCCCUAGUGACUACAAAGCCC	chrX:151958578-151958658(-)	MIPF0000088	mir-224	224,452	p1@GABRE	NM_004961	1.05912	2.08366	1	1	3.18119	2.12208	4.25873	8.9761
hsa-miR-541-5p	5p	MIMAT0004919	AAAGGAUUCUGCUGUCGGUCCCACU	AAGGAU	25	NO	Mature_miRNA	canonical_conserved_miRNA	hsa-mir-541	MI0005539	ACGUCAGGGAAAGGAUUCUGCUGUCGGUCCCACUCCAAAGUUCACAGAAUGGGUGGUGGGCACAGAAUCUGGACUCUGCUUGUG	chr14:101064495-101064578(+)	MIPF0000213	mir-541	134,154,299,376c,369,376a-1,377,379,380,381,382,323a,329-1,329-2,409,412,410,376b,485,487a,494,495,496,539,544a,376a-2,487b,411,654,655,656,758,668,1185-2,1185-1,300,541,889,543,1197,1193,323b	p1@MEG3	Gtl2-Dio3	1.00715	2.00994	1	1	2.34517	1.33801	2.43356	4.98672
hsa-miR-548ae-5p	5p	MIMAT0032115	AAAAGUAAUUGUGGUUUUUG	AAAGUA	20	Yes	-	non-canonical_miRNA	hsa-mir-548ae-2	MI0016780	UGUGCAAAAGUAAUUGUGGUUUUUGUCAUUUAAAAGUAAUGGCAAAAACUGCAAUUACUUUCACACC	chr5:58530043-58530109(-)	MIPF0000317	mir-548	548ae-2	Unknown	Unknown	1.00715	2.00994	1	1	2.34517	1.33801	2.43356	4.98672
hsa-miR-490-3p	3p	MIMAT0002806	CAACCUGGAGGACUCCAUGCUG	AACCUG	22	Yes	Mature_miRNA	canonical_conserved_miRNA	hsa-mir-490	MI0003125	UGGAGGCCUUGCUGGUUUGGAAAGUUCAUUGUUCGACACCAUGGAUCUCCAGGUGGGUCAAGUUUAGAGAUGCACCAACCUGGAGGACUCCAUGCUGUUGAGCUGUUCACAAGCAGCGGACACUUCCA	chr7:136903167-136903294(+)	MIPF0000229	mir-490	490	p1@CHRM2	NM_001006630	0.990294	1.98659	1	1	3.46797	2.47767	5.47551	10.9708
hsa-miR-651-5p	5p	MIMAT0003321	UUUAGGAUAAGCUUGACUUUUG	UUAGGA	22	Yes	Mature_miRNA	canonical_conserved_miRNA	hsa-mir-651	MI0003666	AAUCUAUCACUGCUUUUUAGGAUAAGCUUGACUUUUGUUCAAAUAAAAAUGCAAAAGGAAAGUGUAUCCUAAAAGGCAAUGACAGUUUAAUGUGUUU	chrX:8126965-8127061(+)	MIPF0000478	mir-651	651	Unknown	Unknown	0.981515	1.97454	1	1	4.85885	3.87733	14.6013	28.923
hsa-miR-5100	5p	MIMAT0022259	UUCAGAUCCCAGCGGUGCCUCU	UCAGAU	22	NO	-	non-canonical_miRNA	hsa-mir-5100	MI0019116	CCAUGAGGAGCUGGCAGUGGGAUGGCCUGGGGGUAGGAGCGUGGCUUCUGGAGCUAGACCACAUGGGUUCAGAUCCCAGCGGUGCCUCUAACUGGCCACAGGACCUUGGGCAGUCAGCU	chr10:42997563-42997681(+)	-	-	5100	Unknown	Unknown	0.970656	1.95973	1	1	4.58681	3.61615	12.1678	23.9363
hsa-miR-142-5p	5p	MIMAT0000433	CAUAAAGUAGAAAGCACUACU	AUAAAG	21	Yes	Star_miRNA	canonical_conserved_miRNA	hsa-mir-142	MI0000458	GACAGUGCAGUCACCCAUAAAGUAGAAAGCACUACUAACAGCACUGGAGGGUGUAGUGUUUCCUACUUUAUGGAUGAGUGUACUGUG	chr17:58331232-58331318(-)	MIPF0000084	mir-142	142,4736	p1@AX721088	ENST00000579003.1	0.954606	1.93805	1	1	2.60372	1.64912	3.04195	5.98407
hsa-miR-98-3p	3p	MIMAT0022842	CUAUACAACUUACUACUUUCCC	UAUACA	22	Yes	Star_miRNA	canonical_conserved_miRNA	hsa-mir-98	MI0000100	AGGAUUCUGCUCAUGCCAGGGUGAGGUAGUAAGUUGUAUUGUUGUGGGGUAGGGAUAUUAGGCCCCAAUUAGAAGAUAACUAUACAACUUACUACUUUCCCUGGUGUGUGGCAUAUUCA	chrX:53556223-53556341(-)	MIPF0000002	let-7	let7f-2,98	p1@HUWE1	ENST00000342160.3	0.954606	1.93805	1	1	2.60372	1.64912	3.04195	5.98407
hsa-miR-2682-3p	3p	MIMAT0013518	CGCCUCUUCAGCGCUGUCUUCC	GCCUCU	22	Yes	-	non-canonical_miRNA	hsa-mir-2682	MI0012063	ACCUUCCUGAAAGAGGUUGGGGCAGGCAGUGACUGUUCAGACGUCCAAUCUCUUUGGGACGCCUCUUCAGCGCUGUCUUCCCUGCCUCUGCCUUUAGGACGAGUCUCAAA	chr1:98045242-98045351(-)	-	-	137,2682	p1@MIR137HG	NR_046105.1	0.944355	1.92433	1	1	3.70708	2.76272	6.69229	12.9655
hsa-miR-12135	5p	MIMAT0049031	UAAAGGUUUGUUUGUAAA	AAAGGU	18	NO	-	non-canonical_miRNA	hsa-mir-12135	MI0039739	UGUGGAUAUUCUUUUUUGAUACUACAGCAAAACUCAGCAAGUUGUAGUUUUUUAAAGGUUUGUUUGUAAA	chr15:73299910-73299979(+)	-	-	12135	Unknown	Unknown	0.918018	1.88952	1	1	2.82291	1.90489	3.65034	6.98141
hsa-miR-138-1-3p	3p	MIMAT0004607	GCUACUUCACAACACCAGGGCC	CUACUU	22	Yes	Star_miRNA	canonical_conserved_miRNA	hsa-mir-138-1	MI0000476	CCCUGGCAUGGUGUGGUGGGGCAGCUGGUGUUGUGAAUCAGGCCGUUGCCAAUCAGAGAACGGCUACUUCACAACACCAGGGCCACACCACACUACAGG	chr3:44114212-44114310(+)	MIPF0000075	mir-138	138-1	p@chr3:44040816..44040834,+	curation	0.918018	1.88952	1	1	2.82291	1.90489	3.65034	6.98141
hsa-miR-335-5p	5p	MIMAT0000765	UCAAGAGCAAUAACGAAAAAUGU	CAAGAG	23	Yes	Mature_miRNA	canonical_conserved_miRNA	hsa-mir-335	MI0000816	UGUUUUGAGCGGGGGUCAAGAGCAAUAACGAAAAAUGUUUGUCAUAAACCGUUUUUCAUUAUUGCUCCUGACCUCCUCUCAUUUGCUAUAUUCA	chr7:130496111-130496204(+)	MIPF0000196	mir-335	335	p1@MEST	ENST00000223215.4	0.918018	1.88952	1	1	2.82291	1.90489	3.65034	6.98141
hsa-miR-99a-3p	3p	MIMAT0004511	CAAGCUCGCUUCUAUGGGUCUG	AAGCUC	22	Yes	Star_miRNA	canonical_conserved_miRNA	hsa-mir-99a	MI0000101	CCCAUUGGCAUAAACCCGUAGAUCCGAUCUUGUGGUGAAGUGGACCGCACAAGCUCGCUUCUAUGGGUCUGUGUCAGUGUG	chr21:16539089-16539169(+)	MIPF0000033	mir-10	let7c,99a	p1@LINC00478	ENST00000418813.2	0.918018	1.88952	1	1	2.82291	1.90489	3.65034	6.98141
hsa-miR-619-5p	5p	MIMAT0026622	GCUGGGAUUACAGGCAUGAGCC	CUGGGA	22	NO	-	non-canonical_miRNA	hsa-mir-619	MI0003633	CGCCCACCUCAGCCUCCCAAAAUGCUGGGAUUACAGGCAUGAGCCACUGCGGUCGACCAUGACCUGGACAUGUUUGUGCCCAGUACUGUCAGUUUGCAG	chr12:108836908-108837006(-)	MIPF0000557	mir-619	619	p1@SSH1	NM_018984	0.915505	1.88623	1	1	4.9076	3.9921	15.8181	29.9203
hsa-miR-1278	5p	MIMAT0005936	UAGUACUGUGCAUAUCAUCUAU	AGUACU	22	NO	Mature_miRNA	canonical_hsa-specific_miRNA	hsa-mir-1278	MI0006425	AUUUGCUCAUAGAUGAUAUGCAUAGUACUCCCAGAACUCAUUAAGUUGGUAGUACUGUGCAUAUCAUCUAUGAGCGAAUAG	chr1:193136503-193136583(+)	MIPF0000591	mir-1278	1278	p1@CDC73	ENST00000367435.3	0.89107	1.85455	1	1	3.01314	2.12208	4.25873	7.97876
hsa-miR-4426	5p	MIMAT0018941	GAAGAUGGACGUACUUU	AAGAUG	17	NO	-	non-canonical_miRNA	hsa-mir-4426	MI0016765	AGUUGGAAGAUGGACGUACUUUGUCUGACUACAAUAUUCAAAAGGAGUCUACUCUUCAUCUUG	chr1:192716328-192716390(+)	-	-	4426	p1@MIR4426	ENST00000443181.1	0.89107	1.85455	1	1	3.01314	2.12208	4.25873	7.97876
hsa-miR-548h-5p	5p	MIMAT0005928	AAAAGUAAUCGCGGUUUUUGUC	AAAGUA	22	Yes	-	non-canonical_miRNA	hsa-mir-548h-1	MI0006411	UCUGUCCAUUAGGUGGGUGCAAAAGUAAUCGCGGUUUUUGUCAUUACUUUUAAUGGUAAAAACUGGAAUUACUUUUGCACUGACCUAAUAUUAAGCCAGAUA	chr14:64095024-64095125(-)	MIPF0000317	mir-548	548h-1	p1@ESR2	ENST00000556275.1	0.890234	1.85348	1	1	5.08764	4.19741	18.2517	33.9097
hsa-miR-548h-5p	5p	MIMAT0005928	AAAAGUAAUCGCGGUUUUUGUC	AAAGUA	22	Yes	-	non-canonical_miRNA	hsa-mir-548h-2	MI0006412	GUAUUAGGUUGGUGCAAAAGUAAUCGCGGUUUUUGUCAUUACUUUCAAUGGCAAACACCACAAUUACUUUUGCACCAACCUAAUAUAA	chr16:11306440-11306527(-)	MIPF0000317	mir-548	548h-2	Unknown	Unknown	0.890234	1.85348	1	1	5.08764	4.19741	18.2517	33.9097
hsa-miR-548h-5p	5p	MIMAT0005928	AAAAGUAAUCGCGGUUUUUGUC	AAAGUA	22	Yes	-	non-canonical_miRNA	hsa-mir-548h-3	MI0006413	UCUGAUUCUGCAUGUAUUAGGUUGGUGCAAAAGUAAUCGCGGUUUUUGUCAUUGAAAGUAAUAGCAAAAACUGCAAUUACUUUUGCACCAACCUAAAAGUAGUCACUGUCUUCAGAUA	chr17:13543529-13543646(-)	MIPF0000317	mir-548	548h-3	p1@HS3ST3A1	NM_006042	0.890234	1.85348	1	1	5.08764	4.19741	18.2517	33.9097
hsa-miR-548h-5p	5p	MIMAT0005928	AAAAGUAAUCGCGGUUUUUGUC	AAAGUA	22	Yes	-	non-canonical_miRNA	hsa-mir-548h-4	MI0006414	GCUAUUAGGUUGGUGCAAAAGUAAUCGCGGUUUUUGUCAUUACUUUAAUUACUUUACGUUUCAUUAAUGACAAAAACCGCAAUUACUUUUGCACCAACCUAAUACUUGCUA	chr8:27048853-27048963(-)	MIPF0000317	mir-548	548h-4	Unknown	Unknown	0.890234	1.85348	1	1	5.08764	4.19741	18.2517	33.9097
hsa-miR-548h-5p	5p	MIMAT0005928	AAAAGUAAUCGCGGUUUUUGUC	AAAGUA	22	Yes	-	non-canonical_miRNA	hsa-mir-548h-5	MI0016751	ACAAAAGUAAUCGCGGUUUUUGUCAUUACUUUUAACUGUAAAAACCACGGUUGCUUUUGC	chr6:131792172-131792231(+)	MIPF0000317	mir-548	548h-5	Unknown	Unknown	0.890234	1.85348	1	1	5.08764	4.19741	18.2517	33.9097
hsa-miR-19a-3p	3p	MIMAT0000073	UGUGCAAAUCUAUGCAAAACUGA	GUGCAA	23	Yes	Mature_miRNA	canonical_conserved_miRNA	hsa-mir-19a	MI0000073	GCAGUCCUCUGUUAGUUUUGCAUAGUUGCACUACAAGAAGAAUGUAGUUGUGCAAAUCUAUGCAAAACUGAUGGUGGCCUGC	chr13:91350891-91350972(+)	MIPF0000011	mir-19	17,18a,19a,19b-1,20a,92a-1	p1@MIR17HG	NR_027349	0.885513	1.84742	1	1	4.70185	3.81634	13.993	25.931
hsa-miR-1248	5p	MIMAT0005900	ACCUUCUUGUAUAAGCACUGUGCUAAA	CCUUCU	27	NO	-	non-canonical_miRNA	hsa-mir-1248	MI0006383	UUUACCUUCUUGUAUAAGCACUGUGCUAAAAUUGCAGACACUAGGACCAUGUCUUGGUUUUUGCAAUAAUGCUAGCAGAGUACACACAAGAAGAAAAGUAACAGCA	chr3:186786672-186786777(+)	MIPF0000622	mir-1248	1248	p1@EIF4A2	ENST00000429589.1	0.882036	1.84297	1	1	6.8677	5.98566	63.2725	116.689
hsa-miR-548ar-3p	3p	MIMAT0022266	UAAAACUGCAGUUAUUUUUGC	AAAACU	21	Yes	-	non-canonical_miRNA	hsa-mir-548ar	MI0019131	AAAAGUAAUUGCAGUUUUUGCUGUUGAACGUAGUGGUAAAACUGCAGUUAUUUUUGC	chr13:114244505-114244561(+)	MIPF0000317	mir-548	548ar	p1@CDC16	ENST00000356221.3	0.869438	1.82695	1	1	5.58397	4.71453	26.1608	47.8725
hsa-miR-6516-3p	3p	MIMAT0030418	AUCAUGUAUGAUACUGCAAACA	UCAUGU	22	Yes	-	non-canonical_miRNA	hsa-mir-6516	MI0025513	UGGGUUUUGAAUUUGCAGUAACAGGUGUGAGCAUUCUAGCAGCAGUUUGAUGAUCAUGUAUGAUACUGCAAACAGGACCUA	chr17:77089417-77089497(+)	MIPF0001672	mir-6516	6516	p1@LINC00338,p2@SEC14L1	ENST00000561721.2	0.820499	1.76602	1	1	3.70708	2.88658	7.30067	12.9655
hsa-miR-137-3p	3p	MIMAT0000429	UUAUUGCUUAAGAAUACGCGUAG	UAUUGC	23	Yes	Mature_miRNA	canonical_conserved_miRNA	hsa-mir-137	MI0000454	GGUCCUCUGACUCUCUUCGGUGACGGGUAUUCUUGGGUGGAUAAUACGGAUUACGUUGUUAUUGCUUAAGAAUACGCGUAGUCGAGGAGAGUACCAGCGGCA	chr1:98046070-98046171(-)	MIPF0000106	mir-137	137,2682	p1@MIR137HG	NR_046105.1	0.783168	1.72091	1	1	6.37285	5.58968	48.0628	82.7796
hsa-miR-3182	5p	MIMAT0015062	GCUUCUGUAGUGUAGUC	CUUCUG	17	NO	-	non-canonical_miRNA	hsa-mir-3182	MI0014224	GCUGCUUCUGUAGUGUAGUCCGUGCAUCCGCCCUUCGAUGCUUGGGUUGGAUCAUAGAGCAGU	chr16:83508346-83508408(+)	-	-	3182	p2@CDH13	ENST00000428848.3	0.778821	1.71573	1	1	4.39497	3.61615	12.1678	20.9442
hsa-miR-548e-3p	3p	MIMAT0005874	AAAAACUGAGACUACUUUUGCA	AAAACU	22	Yes	-	non-canonical_miRNA	hsa-mir-548e	MI0006344	UUAUUAGGUUGGUACAAAAGCAAUCGCGGUUUUUGCUAUUACUUUUAAAGGCAAAAACUGAGACUACUUUUGCACCAACCUGAUAGAA	chr10:110988926-110989013(+)	MIPF0000317	mir-548	548e	p1@SHOC2	ENST00000489390.1	0.765993	1.70054	1	1	4.70185	3.93586	15.2097	25.931
hsa-let-7i-3p	3p	MIMAT0004585	CUGCGCAAGCUACUGCCUUGCU	UGCGCA	22	Yes	Star_miRNA	canonical_conserved_miRNA	hsa-let-7i	MI0000434	CUGGCUGAGGUAGUAGUUUGUGCUGUUGGUCGGGUUGUGACAUUGCCCGCUGUGGAGAUAACUGCGCAAGCUACUGCCUUGCUA	chr12:62603686-62603769(+)	MIPF0000002	let-7	let7i	p1@ENST00000550290	ENST00000550290.1	0.75885	1.69214	1	1	4.9076	4.14875	17.6433	29.9203
hsa-miR-151b	5p	MIMAT0010214	UCGAGGAGCUCACAGUCU	CGAGGA	18	NO	-	non-canonical_miRNA	hsa-mir-151b	MI0003772	ACCUCUGAUGUGUCAGUCUCUCUUCAGGGCUCCCGAGACACAGAAACAGACACCUGCCCUCGAGGAGCUCACAGUCUAGACAAACAAACCCAGGGU	chr14:100109419-100109514(-)	MIPF0000057	mir-28	342,151b	Unknown	Unknown	0.74912	1.68077	1	1	5.24768	4.49856	22.5104	37.8991
hsa-miR-32-3p	3p	MIMAT0004505	CAAUUUAGUGUGUGUGAUAUUU	AAUUUA	22	Yes	Star_miRNA	canonical_conserved_miRNA	hsa-mir-32	MI0000090	GGAGAUAUUGCACAUUACUAAGUUGCAUGUUGUCACGGCCUCAAUGCAAUUUAGUGUGUGUGAUAUUUUC	chr9:109046229-109046298(-)	MIPF0000069	mir-32	32	p1@C9orf5	NM_032012	0.706911	1.63231	1	1	3.81325	3.10634	8.51745	13.9628
hsa-miR-181b-3p	3p	MIMAT0022692	CUCACUGAACAAUGAAUGCAA	UCACUG	21	Yes	Star_miRNA	canonical_conserved_miRNA	hsa-mir-181b-1	MI0000270	CCUGUGCAGAGAUUAUUUUUUAAAAGGUCACAAUCAACAUUCAUUGCUGUCGGUGGGUUGAACUGUGUGGACAAGCUCACUGAACAAUGAAUGCAACUGUGGCCCCGCUU	chr1:198858873-198858982(-)	MIPF0000007	mir-181	181b-1,181a-1	p1@LOC100131234	NR_040073	0.702344	1.62715	1	1	3.01314	2.3108	4.86712	7.97876
hsa-miR-3609	5p	MIMAT0017986	CAAAGUGAUGAGUAAUACUGGCUG	AAAGUG	24	NO	-	non-canonical_miRNA	hsa-mir-3609	MI0015999	GUAACAGUAACUUUUAUUCUCAUUUUCCUUUUCUCUACCUUGUAGAGAAGCAAAGUGAUGAGUAAUACUGGCUGGAGCCC	chr7:98881650-98881729(+)	-	-	3609	p1@TRRAP	NM_001244580	0.698833	1.62319	1	1	2.60372	1.90489	3.65034	5.98407
hsa-miR-4449	5p	MIMAT0018968	CGUCCCGGGGCUGCGCGAGGCA	GUCCCG	22	NO	-	non-canonical_miRNA	hsa-mir-4449	MI0016792	AGCAGCCCUCGGCGGCCCGGGGGGCGGGCGGCGGUGCCCGUCCCGGGGCUGCGCGAGGCACAGGCG	chr4:52712682-52712747(+)	MIPF0002103	mir-4449	4449	p1@SNHG13	ENST00000441504.1	0.698833	1.62319	1	1	2.60372	1.90489	3.65034	5.98407
hsa-miR-550a-3p	3p	MIMAT0003257	UGUCUUACUCCCUCAGGCACAU	GUCUUA	22	Yes	Mature_miRNA	canonical_hsa-specific_miRNA	hsa-mir-550a-1	MI0003600	UGAUGCUUUGCUGGCUGGUGCAGUGCCUGAGGGAGUAAGAGCCCUGUUGUUGUAAGAUAGUGUCUUACUCCCUCAGGCACAUCUCCAACAAGUCUCU	chr7:30289794-30289890(+)	MIPF0000334	mir-550	550a-1	p1@ZNRF2	NM_147128	0.698833	1.62319	1	1	2.60372	1.90489	3.65034	5.98407
hsa-miR-550a-3p	3p	MIMAT0003257	UGUCUUACUCCCUCAGGCACAU	GUCUUA	22	Yes	Mature_miRNA	canonical_hsa-specific_miRNA	hsa-mir-550a-2	MI0003601	UGAUGCUUUGCUGGCUGGUGCAGUGCCUGAGGGAGUAAGAGCCCUGUUGUUGUCAGAUAGUGUCUUACUCCCUCAGGCACAUCUCCAGCGAGUCUCU	chr7:32732981-32733077(+)	MIPF0000334	mir-550	550a-2	p1@AVL9	ENST00000404479.1	0.698833	1.62319	1	1	2.60372	1.90489	3.65034	5.98407
hsa-miR-550a-3p	3p	MIMAT0003257	UGUCUUACUCCCUCAGGCACAU	GUCUUA	22	Yes	Mature_miRNA	canonical_hsa-specific_miRNA	hsa-mir-550a-3	MI0003762	GAUGCUUUGCUGGCUGGUGCAGUGCCUGAGGGAGUAAGAGUCCUGUUGUUGUAAGAUAGUGUCUUACUCCCUCAGGCACAUCUCCAACAAGUCUC	chr7:29680734-29680828(-)	MIPF0000334	mir-550	550a-3	p1@LOC646762	NR_024278	0.698833	1.62319	1	1	2.60372	1.90489	3.65034	5.98407
hsa-miR-378g	5p	MIMAT0018937	ACUGGGCUUGGAGUCAGAAG	CUGGGC	20	NO	-	non-canonical_miRNA	hsa-mir-378g	MI0016761	CACUGGGCUUGGAGUCAGAAGACCUGGCUCCAGCCCAGCUC	:-()	-	-	378g	p1@ENST00000414374,p1@ENST00000418366,p1@ENST00000421997	ENST00000421997.1	0.696049	1.62006	1	1	2.34517	1.64912	3.04195	4.98672
hsa-miR-3662	5p	MIMAT0018083	GAAAAUGAUGAGUAGUGACUGAUG	AAAAUG	24	NO	-	non-canonical_miRNA	hsa-mir-3662	MI0016063	UGUGUUUUCCUCAACGCUCACAGUUACACUUCUUACUCUCAAUCCAUUCAUAUUGAAAAUGAUGAGUAGUGACUGAUGAAGCACAAAUCAGCCAA	chr6:134979338-134979432(-)	-	-	3662	p1@HBS1L	ENST00000415177.2	0.691916	1.61543	1	1	2.02993	1.33801	2.43356	3.98938
hsa-miR-450a-1-3p	3p	MIMAT0022700	AUUGGGAACAUUUUGCAUGUAU	UUGGGA	22	Yes	Star_miRNA	canonical_conserved_miRNA	hsa-mir-450a-1	MI0001652	AAACGAUACUAAACUGUUUUUGCGAUGUGUUCCUAAUAUGCACUAUAAAUAUAUUGGGAACAUUUUGCAUGUAUAGUUUUGUAUCAAUAUA	chrX:134540341-134540431(-)	MIPF0000128	mir-450	424,450a-1,450a-2,503,542,450b	p@chrX:133683665..133683681,-	curation	0.691916	1.61543	1	1	2.02993	1.33801	2.43356	3.98938
hsa-miR-548ag	5p	MIMAT0018969	AAAGGUAAUUGUGGUUUCUGC	AAGGUA	21	NO	-	non-canonical_miRNA	hsa-mir-548ag-1	MI0016793	GUGCAAAGGUAAUUGUGGUUUCUGCUUUUAAAGGUAAUGGCAAAUAUUACAUUUACUUUUGCACCA	chr4:60922619-60922684(+)	MIPF0000317	mir-548	548ag-1	Unknown	Unknown	0.691916	1.61543	1	1	2.02993	1.33801	2.43356	3.98938
hsa-miR-10523-5p	5p	MIMAT0041992	GACAAUGAUGAGAAGACCUGAGGA	ACAAUG	24	NO	-	non-canonical_miRNA	hsa-mir-10523	MI0033669	GACAAUGAUGAGAAGACCUGAGGAUUUGCAGCCCCCAGCCCUGGGUUCAAGUCCCAGCUCUACCCCUUCUUGGCCC	chr5:172915083-172915158(+)	-	-	10523	Unknown	Unknown	0.685139	1.60786	1	1	1.62597	0.940834	1.82517	2.99203
hsa-miR-1257	5p	MIMAT0005908	AGUGAAUGAUGGGUUCUGACC	GUGAAU	21	NO	-	non-canonical_miRNA	hsa-mir-1257	MI0006391	GCCCUGGGCUUGUGCUUGGGGAGUGAAUGAUGGGUUCUGACCCCCAUGCACCCCUGUGGGCCCCUGGCAUCACUGGCCCCAUCCUUCACCCCUGCCAACCACGCUUGCCCUGUGCCU	chr20:61953546-61953662(-)	MIPF0000998	mir-1257	1257	p3@TAF4	ENST00000474089.1	0.685139	1.60786	1	1	1.62597	0.940834	1.82517	2.99203
hsa-miR-548j-5p	5p	MIMAT0005875	AAAAGUAAUUGCGGUCUUUGGU	AAAGUA	22	Yes	-	non-canonical_miRNA	hsa-mir-548j	MI0006345	GGGCAGCCAGUGAAUAGUUAGCUGGUGCAAAAGUAAUUGCGGUCUUUGGUAUUACUUUCAGUGGCAAAAACUGCAUUACUUUUGCACCAGCCUACUAGAACGCUGAGUUCAG	chr22:26555212-26555323(-)	MIPF0000317	mir-548	548j	p1@TPST2	NM_003595	0.685139	1.60786	1	1	1.62597	0.940834	1.82517	2.99203
hsa-miR-146a-3p	3p	MIMAT0004608	CCUCUGAAAUUCAGUUCUUCAG	CUCUGA	22	Yes	Star_miRNA	canonical_conserved_miRNA	hsa-mir-146a	MI0000477	CCGAUGUGUAUCCUCAGCUUUGAGAACUGAAUUCCAUGGGUUGUGUCAGUGUCAGACCUCUGAAAUUCAGUUCUUCAGCUGGGAUAUCUCUGUCAUCGU	chr5:160485352-160485450(+)	MIPF0000103	mir-146	146a	p1@uc003lyl.3	ENST00000517927.1	0.67198	1.59326	1	1	1.06292	0.390941	1.21678	1.99469
hsa-miR-17-3p	3p	MIMAT0000071	ACUGCAGUGAAGGCACUUGUAG	CUGCAG	22	Yes	Star_miRNA	canonical_conserved_miRNA	hsa-mir-17	MI0000071	GUCAGAAUAAUGUCAAAGUGCUUACAGUGCAGGUAGUGAUAUGUGCAUCUACUGCAGUGAAGGCACUUGUAGCAUUAUGGUGAC	chr13:91350605-91350688(+)	MIPF0000001	mir-17	17,18a,19a,19b-1,20a,92a-1	p1@MIR17HG	NR_027349	0.67198	1.59326	1	1	1.06292	0.390941	1.21678	1.99469
hsa-miR-1972	5p	MIMAT0009447	UCAGGCCAGGCACAGUGGCUCA	CAGGCC	22	NO	-	non-canonical_miRNA	hsa-mir-1972-1	MI0009982	UAUAGGCAUGUGCCACCACACCUGGCUUAAAUGUGUCAUUUAAAAAUUCAGGCCAGGCACAGUGGCUCAUGCCUGUA	chr16:15010321-15010397(-)	MIPF0001025	mir-1972	1972-1	Unknown	Unknown	0.67198	1.59326	1	1	1.06292	0.390941	1.21678	1.99469
hsa-miR-1972	5p	MIMAT0009447	UCAGGCCAGGCACAGUGGCUCA	CAGGCC	22	NO	-	non-canonical_miRNA	hsa-mir-1972-2	MI0015977	UAUAGGCAUGUGCCACCACACCUGGCUUAAAUGUGUCAUUUAAAAAUUCAGGCCAGGCACAGUGGCUCAUGCCUGUA	chr16:70030346-70030422(+)	MIPF0001025	mir-1972	1972-2	Unknown	Unknown	0.67198	1.59326	1	1	1.06292	0.390941	1.21678	1.99469
hsa-miR-30b-3p	3p	MIMAT0004589	CUGGGAGGUGGAUGUUUACUUC	UGGGAG	22	Yes	Star_miRNA	canonical_conserved_miRNA	hsa-mir-30b	MI0000441	ACCAAGUUUCAGUUCAUGUAAACAUCCUACACUCAGCUGUAAUACAUGGAUUGGCUGGGAGGUGGAUGUUUACUUCAGCUGACUUGGA	chr8:134800520-134800607(-)	MIPF0000005	mir-30	30d,30b	p@chr8:135844510..135844527,-	curation	0.67198	1.59326	1	1	1.06292	0.390941	1.21678	1.99469
hsa-miR-3177-3p	3p	MIMAT0015054	UGCACGGCACUGGGGACACGU	GCACGG	21	Yes	-	non-canonical_miRNA	hsa-mir-3177	MI0014211	CCACGUGCCAUGUGUACACACGUGCCAGGCGCUGUCUUGAGACAUUCGCGCAGUGCACGGCACUGGGGACACGUGGCACUGG	chr16:1734985-1735066(+)	-	-	3177	p1@MAPK8IP3	ENST00000356010.5	0.67198	1.59326	1	1	1.06292	0.390941	1.21678	1.99469
hsa-miR-3675-5p	5p	MIMAT0018098	UAUGGGGCUUCUGUAGAGAUUUC	AUGGGG	23	NO	-	non-canonical_miRNA	hsa-mir-3675	MI0016076	GGAUGAUAAGUUAUGGGGCUUCUGUAGAGAUUUCUAUGAGAACAUCUCUAAGGAACUCCCCCAAACUGAAUUC	chr1:16858949-16859021(-)	-	-	3675	p1@MIR3675	curation	0.67198	1.59326	1	1	1.06292	0.390941	1.21678	1.99469
hsa-miR-4684-3p	3p	MIMAT0019770	UGUUGCAAGUCGGUGGAGACGU	GUUGCA	22	NO	-	non-canonical_miRNA	hsa-mir-4684	MI0017316	GCACCAGGGGUACCUCUCUACUGACUUGCAACAUACAUUUGUCUUGGUGUGUUGCAAGUCGGUGGAGACGUACCCUUGGUGC	chr1:22719517-22719598(+)	-	-	4684	p1@EPHB2	ENST00000544305.1	0.67198	1.59326	1	1	1.06292	0.390941	1.21678	1.99469
hsa-miR-548am-5p	5p	MIMAT0022740	AAAAGUAAUUGCGGUUUUUGCC	AAAGUA	22	Yes	-	non-canonical_miRNA	hsa-mir-548am	MI0016904	AGUUGGUGCAAAAGUAAUUGCGGUUUUUGCCGUCGAAAAUAAUGGCAAAAACUGCAGUUACUUUUGUACCAAUG	chrX:16627012-16627085(-)	MIPF0000317	mir-548	548am	p1@CTPS2	NM_175859	0.67198	1.59326	1	1	1.06292	0.390941	1.21678	1.99469
hsa-miR-548e-5p	5p	MIMAT0026736	CAAAAGCAAUCGCGGUUUUUGC	AAAAGC	22	Yes	-	non-canonical_miRNA	hsa-mir-548e	MI0006344	UUAUUAGGUUGGUACAAAAGCAAUCGCGGUUUUUGCUAUUACUUUUAAAGGCAAAAACUGAGACUACUUUUGCACCAACCUGAUAGAA	chr10:110988926-110989013(+)	MIPF0000317	mir-548	548e	p1@SHOC2	ENST00000489390.1	0.67198	1.59326	1	1	1.06292	0.390941	1.21678	1.99469
hsa-miR-582-5p	5p	MIMAT0003247	UUACAGUUGUUCAACCAGUUACU	UACAGU	23	Yes	Star_miRNA	canonical_conserved_miRNA	hsa-mir-582	MI0003589	AUCUGUGCUCUUUGAUUACAGUUGUUCAACCAGUUACUAAUCUAACUAAUUGUAACUGGUUGAACAACUGAACCCAAAGGGUGCAAAGUAGAAACAUU	chr5:59703606-59703703(-)	MIPF0000417	mir-582	582	p1@PDE4D	ENST00000507116.1	0.67198	1.59326	1	1	1.06292	0.390941	1.21678	1.99469
hsa-miR-585-5p	5p	MIMAT0026618	CUAGCACACAGAUACGCCCAGA	UAGCAC	22	Yes	Star_miRNA	canonical_hsa-specific_miRNA	hsa-mir-585	MI0003592	UGGGGUGUCUGUGCUAUGGCAGCCCUAGCACACAGAUACGCCCAGAGAAAGCCUGAACGUUGGGCGUAUCUGUAUGCUAGGGCUGCUGUAACAA	chr5:169263601-169263694(-)	-	-	585	p1@SLIT3	NM_003062	0.67198	1.59326	1	1	1.06292	0.390941	1.21678	1.99469
hsa-miR-6501-5p	5p	MIMAT0025458	AGUUGCCAGGGCUGCCUUUGGU	GUUGCC	22	Yes	-	non-canonical_miRNA	hsa-mir-6501	MI0022213	GGAGUUGCCAGGGCUGCCUUUGGUGACAGCAGCAGUAGAGUUGCCAGAGCAGCCUGCGGUAACAGUA	chr21:33550662-33550728(+)	-	-	6501	p1@SON	ENST00000381679.4	0.67198	1.59326	1	1	1.06292	0.390941	1.21678	1.99469
hsa-miR-548aq-3p	3p	MIMAT0022264	CAAAAACUGCAAUUACUUUUGC	AAAAAC	22	Yes	-	non-canonical_miRNA	hsa-mir-548aq	MI0019130	GAAAGUAAUUGCUGUUUUUGCCAUUACUUUCAGUGGCAAAAACUGCAAUUACUUUUGC	chr3:185767847-185767904(-)	MIPF0000317	mir-548	548aq	p1@IGF2BP2	ENST00000457616.2	0.653378	1.57285	1	1	4.64548	3.9921	15.8181	24.9336
hsa-miR-190a-5p	5p	MIMAT0000458	UGAUAUGUUUGAUAUAUUAGGU	GAUAUG	22	Yes	Mature_miRNA	canonical_conserved_miRNA	hsa-mir-190a	MI0000486	UGCAGGCCUCUGUGUGAUAUGUUUGAUAUAUUAGGUUGUUAUUUAAUCCAACUAUAUAUCAAACAUAUUCCUACAGUGUCUUGCC	chr15:62823957-62824041(+)	MIPF0000076	mir-190	190a	p3@TLN2	ENST00000561311.1	0.651315	1.5706	1	1	5.55366	4.90234	29.8111	46.8752
hsa-miR-590-3p	3p	MIMAT0004801	UAAUUUUAUGUAUAAGCUAGU	AAUUUU	21	Yes	Mature_miRNA	canonical_conserved_miRNA	hsa-mir-590	MI0003602	UAGCCAGUCAGAAAUGAGCUUAUUCAUAAAAGUGCAGUAUGGUGAAGUCAAUCUGUAAUUUUAUGUAUAAGCUAGUCUCUGAUUGAAACAUGCAGCA	chr7:74191198-74191294(+)	MIPF0000418	mir-590	590	p1@EIF4H	ENST00000353999.6	0.64175	1.56022	1	1	6.3198	5.67805	51.1047	79.7876
hsa-miR-23b-5p	5p	MIMAT0004587	UGGGUUCCUGGCAUGCUGAUUU	GGGUUC	22	Yes	Star_miRNA	canonical_conserved_miRNA	hsa-mir-23b	MI0000439	CUCAGGUGCUCUGGCUGCUUGGGUUCCUGGCAUGCUGAUUUGUGACUUAAGAUUAAAAUCACAUUGCCAGGGAUUACCACGCAACCACGACCUUGGC	chr9:95085208-95085304(+)	MIPF0000027	mir-23	24-1,23b,27b,3074	p1@C9orf3	ENST00000471978.1	0.621031	1.53797	1	1	4.00468	3.38365	10.3426	15.9575
hsa-miR-3117-3p	3p	MIMAT0014979	AUAGGACUCAUAUAGUGCCAG	UAGGAC	21	NO	-	non-canonical_miRNA	hsa-mir-3117	MI0014130	CCCUAAAGGGCCAGACACUAUACGAGUCAUAUAAGGGAAGGCAUUAUAGGACUCAUAUAGUGCCAGGUGUUUUGUGGG	chr1:66628440-66628517(+)	MIPF0001506	mir-3117	3117	p1@SGIP1	ENST00000468286.1	0.615135	1.5317	1	1	3.91214	3.297	9.73423	14.9602
hsa-miR-337-5p	5p	MIMAT0004695	GAACGGCUUCAUACAGGAGUU	AACGGC	21	Yes	Star_miRNA	canonical_conserved_miRNA	hsa-mir-337	MI0000806	GUAGUCAGUAGUUGGGGGGUGGGAACGGCUUCAUACAGGAGUUGAUGCACAGUUAUCCAGCUCCUAUAUGAUGCCUUUCUUCAUCCCCUUCAA	chr14:100874493-100874585(+)	MIPF0000195	mir-337	127,136,337,431,433,493,432,665	p1@MEG3	Gtl2-Dio3	0.60161	1.51741	1	1	5.24768	4.64607	24.944	37.8991
hsa-miR-485-5p	5p	MIMAT0002175	AGAGGCUGGCCGUGAUGAAUUC	GAGGCU	22	Yes	Mature_miRNA	canonical_conserved_miRNA	hsa-mir-485	MI0002469	ACUUGGAGAGAGGCUGGCCGUGAUGAAUUCGAUUCAUCAAAGCGAGUCAUACACGGCUCUCCUCUCUUUUAGU	chr14:101055419-101055491(+)	MIPF0000201	mir-485	134,154,299,376c,369,376a-1,377,379,380,381,382,323a,329-1,329-2,409,412,410,376b,485,487a,494,495,496,539,544a,376a-2,487b,411,654,655,656,758,668,1185-2,1185-1,300,541,889,543,1197,1193,323b	p1@MEG3	Gtl2-Dio3	0.594711	1.51017	1	1	4.58681	3.9921	15.8181	23.9363

## Sheet: down sample3 vs sample 0
#log2FC <= -0.585 #p-value cut-off <= 1.00 #q-value cut-off <= 1.00 #Gene biotype: miRNA #Condition pair: down sample3 vs sample0 Column A: Mature_ID, The ID of mature miRNA. Column B: Arm, The arm of miRNA. Column C: Mature_Acc, The accession number of mature miRNA from miRBase. Column D: Mature_Seq, The mature sequence of miRNA. Column E: Seed, The seed sequence of miRNA. Column F: Length, The …
Annotation																		DE Statistic				CPM
Mature_ID	Arm	Mature_Acc	Mature_Seq	Seed	Length	High_Confidence	Type	Canonical	Pre_ID	Pre_Acc	Pre_Seq	Pre_Locus	Family_AC	Family_ID	Clustered_miRNAs	Promoter	Primary_microRNA	log2FC	Fold_Change	p_value	q_value	Z-1_CPM	K-1_CPM	K-1	Z-1
hsa-miR-1249-3p	3p	MIMAT0005901	ACGCCCUUCCCCCCCUUCUUCA	CGCCCU	22	Yes	Mature_miRNA	canonical_conserved_miRNA	hsa-mir-1249	MI0006384	GGGAGGAGGGAGGAGAUGGGCCAAGUUCCCUCUGGCUGGAACGCCCUUCCCCCCCUUCUUCACCUG	chr22:45200954-45201019(-)	MIPF0000667	mir-1249	1249	p1@KIAA0930	NM_001009880	-5.52608	0.0217013	1	1	-3.404	2.12208	4.25873	0
hsa-miR-20b-5p	5p	MIMAT0001413	CAAAGUGCUCAUAGUGCAGGUAG	AAAGUG	23	Yes	Mature_miRNA	canonical_conserved_miRNA	hsa-mir-20b	MI0001519	AGUACCAAAGUGCUCAUAGUGCAGGUAGUUUUGGCAUGACUCUACUGUAGUAUGGGCACUUCCAGUACU	chrX:134169809-134169877(-)	MIPF0000001	mir-17	19b-2,92a-2,106a,363,18b,20b	p@chrX:133308067..133308078,-	curation	-5.52608	0.0217013	1	1	-3.404	2.12208	4.25873	0
hsa-miR-1292-5p	5p	MIMAT0005943	UGGGAACGGGUUCCGGCAGACGCUG	GGGAAC	25	Yes	-	non-canonical_miRNA	hsa-mir-1292	MI0006433	CCUGGGAACGGGUUCCGGCAGACGCUGAGGUUGCGUUGACGCUCGCGCCCCGGCUCCCGUUCCAGG	chr20:2652777-2652842(+)	MIPF0000675	mir-1292	1292	p1@NOP56	ENST00000494697.1	-5.30889	0.0252269	1	1	-3.404	1.90489	3.65034	0
hsa-miR-410-5p	5p	MIMAT0026558	AGGUUGUCUGUGAUGAGUUCG	GGUUGU	21	NO	Star_miRNA	canonical_conserved_miRNA	hsa-mir-410	MI0002465	GGUACCUGAGAAGAGGUUGUCUGUGAUGAGUUCGCUUUUAUUAAUGACGAAUAUAACACAGAUGGCCUGUUUUCAGUACC	chr14:101065912-101065991(+)	MIPF0000018	mir-154	134,154,299,376c,369,376a-1,377,379,380,381,382,323a,329-1,329-2,409,412,410,376b,485,487a,494,495,496,539,544a,376a-2,487b,411,654,655,656,758,668,1185-2,1185-1,300,541,889,543,1197,1193,323b	p1@MEG3	Gtl2-Dio3	-5.05312	0.0301203	1	1	-3.404	1.64912	3.04195	0
hsa-miR-549a-5p	5p	MIMAT0037328	AGCUCAUCCAUAGUUGUCACUG	GCUCAU	22	Yes	-	non-canonical_miRNA	hsa-mir-549a	MI0003679	AGACAUGCAACUCAAGAAUAUAUUGAGAGCUCAUCCAUAGUUGUCACUGUCUCAAAUCAGUGACAACUAUGGAUGAGCUCUUAAUAUAUCCCAGGC	chr15:80841978-80842073(-)	MIPF0000470	mir-549	549a	Unknown	Unknown	-5.05312	0.0301203	1	1	-3.404	1.64912	3.04195	0
hsa-miR-6130	5p	MIMAT0024614	UGAGGGAGUGGAUUGUAUG	GAGGGA	19	NO	-	non-canonical_miRNA	hsa-mir-6130	MI0021275	CAAUGAAUGUGGAAAUGCAGGCAUCCCUUCUAUAUACUGAUGUAAUUUUCCUUGGAUUUAUAUGCAGUACUGAGGGAGUGGAUUGUAUGGUAGUUCUAUUUUUACAUUU	chr21:23079284-23079392(+)	MIPF0001413	mir-6130	6130	Unknown	Unknown	-5.05312	0.0301203	1	1	-3.404	1.64912	3.04195	0
hsa-miR-147b-3p	3p	MIMAT0004928	GUGUGCGGAAAUGCUUCUGCU	UGUGCG	21	Yes	Mature_miRNA	canonical_conserved_miRNA	hsa-mir-147b	MI0005544	UAUAAAUCUAGUGGAAACAUUUCUGCACAAACUAGAUUCUGGACACCAGUGUGCGGAAAUGCUUCUGCUACAUUUUUAGG	chr15:45433050-45433129(+)	MIPF0000105	mir-147	147b	p1@C15orf48	ENST00000344300.3	-4.74201	0.037369	1	1	-3.404	1.33801	2.43356	0
hsa-miR-1827	5p	MIMAT0006767	UGAGGCAGUAGAUUGAAU	GAGGCA	18	NO	-	non-canonical_miRNA	hsa-mir-1827	MI0008195	UCAGCAGCACAGCCUUCAGCCUAAAGCAAUGAGAAGCCUCUGAAAGGCUGAGGCAGUAGAUUGAAU	chr12:100189884-100189949(+)	MIPF0000646	mir-1827	1827	Unknown	Unknown	-4.74201	0.037369	1	1	-3.404	1.33801	2.43356	0
hsa-miR-4421	5p	MIMAT0018934	ACCUGUCUGUGGAAAGGAGCUA	CCUGUC	22	NO	-	non-canonical_miRNA	hsa-mir-4421	MI0016758	CUGGGUCUCCUUUCUGCUGAGAGUUGAACACUUGUUGGGACAACCUGUCUGUGGAAAGGAGCUACCUAC	chr1:51059837-51059905(+)	MIPF0001548	mir-4421	4421,6500	p1@CDKN2C	curation	-4.74201	0.037369	1	1	-3.404	1.33801	2.43356	0
hsa-miR-486-3p	3p	MIMAT0004762	CGGGGCAGCUCAGUACAGGAU	GGGGCA	21	Yes	Star_miRNA	canonical_conserved_miRNA	hsa-mir-486-2	MI0023622	UCCUGUACUGAGCUGCCCCGAGCUGGGCAGCAUGAAGGGCCUCGGGGCAGCUCAGUACAGGAUG	chr8:41660444-41660507(+)	MIPF0000220	mir-486	486-1,486-2	Unknown	Unknown	-4.74201	0.037369	1	1	-3.404	1.33801	2.43356	0
hsa-let-7g-3p	3p	MIMAT0004584	CUGUACAGGCCACUGCCUUGC	UGUACA	21	Yes	Star_miRNA	canonical_conserved_miRNA	hsa-let-7g	MI0000433	AGGCUGAGGUAGUAGUUUGUACAGUUUGAGGGUCUAUGAUACCACCCGGUACAGGAGAUAACUGUACAGGCCACUGCCUUGCCA	chr3:52268278-52268361(-)	MIPF0000002	let-7	let7g	p1@WDR82	NM_025222	-4.34484	0.0492123	1	1	-3.404	0.940834	1.82517	0
hsa-miR-134-3p	3p	MIMAT0026481	CCUGUGGGCCACCUAGUCACCAA	CUGUGG	23	Yes	Star_miRNA	canonical_conserved_miRNA	hsa-mir-134	MI0000474	CAGGGUGUGUGACUGGUUGACCAGAGGGGCAUGCACUGUGUUCACCCUGUGGGCCACCUAGUCACCAACCCUC	chr14:101054687-101054759(+)	MIPF0000112	mir-134	134,154,299,376c,369,376a-1,377,379,380,381,382,323a,329-1,329-2,409,412,410,376b,485,487a,494,495,496,539,544a,376a-2,487b,411,654,655,656,758,668,1185-2,1185-1,300,541,889,543,1197,1193,323b	p1@MEG3	Gtl2-Dio3	-4.34484	0.0492123	1	1	-3.404	0.940834	1.82517	0
hsa-miR-155-3p	3p	MIMAT0004658	CUCCUACAUAUUAGCAUUAACA	UCCUAC	22	Yes	Star_miRNA	canonical_conserved_miRNA	hsa-mir-155	MI0000681	CUGUUAAUGCUAAUCGUGAUAGGGGUUUUUGCCUCCAACUGACUCCUACAUAUUAGCAUUAACAG	chr21:25573980-25574044(+)	MIPF0000157	mir-155	155	p1@MIR155HG	NR_001458	-4.34484	0.0492123	1	1	-3.404	0.940834	1.82517	0
hsa-miR-3913-5p	5p	MIMAT0018187	UUUGGGACUGAUCUUGAUGUCU	UUGGGA	22	Yes	-	non-canonical_miRNA	hsa-mir-3913-1	MI0016417	UUGUUUAUAAUAAACUGAAAUAUUUGGGACUGAUCUUGAUGUCUGCCAAAACCUUGGCAGACAUCAAGAUCAGUCCCAAAUAUUUCAGUUUAUUAUAGACAG	chr12:69584722-69584823(-)	MIPF0001134	mir-3913	3913-1,3913-2	Unknown	Unknown	-4.34484	0.0492123	1	1	-3.404	0.940834	1.82517	0
hsa-miR-3913-5p	5p	MIMAT0018187	UUUGGGACUGAUCUUGAUGUCU	UUGGGA	22	Yes	-	non-canonical_miRNA	hsa-mir-3913-2	MI0016418	UGUCUAUAAUAAACUGAAAUAUUUGGGACUGAUCUUGAUGUCUGCCAAGGUUUUGGCAGACAUCAAGAUCAGUCCCAAAUAUUUCAGUUUAUUAUAAACA	chr12:69584723-69584822(+)	MIPF0001134	mir-3913	3913-1,3913-2	Unknown	Unknown	-4.34484	0.0492123	1	1	-3.404	0.940834	1.82517	0
hsa-miR-4423-3p	3p	MIMAT0018936	AUAGGCACCAAAAAGCAACAA	UAGGCA	21	Yes	-	non-canonical_miRNA	hsa-mir-4423	MI0016760	AUCAUGUACUGCAGUUGCCUUUUUGUUCCCAUGCUGUUUAAGCCUAGCAUAGGCACCAAAAAGCAACAACAGUAUGUGAA	chr1:85133794-85133873(+)	MIPF0001587	mir-4423	4423	p1@WDR63	curation	-4.34484	0.0492123	1	1	-3.404	0.940834	1.82517	0
hsa-miR-542-5p	5p	MIMAT0003340	UCGGGGAUCAUCAUGUCACGAGA	CGGGGA	23	Yes	Star_miRNA	canonical_conserved_miRNA	hsa-mir-542	MI0003686	CAGAUCUCAGACAUCUCGGGGAUCAUCAUGUCACGAGAUACCAGUGUGCACUUGUGACAGAUUGAUAACUGAAAGGUCUGGGAGCCACUCAUCUUCA	chrX:134541341-134541437(-)	MIPF0000185	mir-542	424,450a-1,450a-2,503,542,450b	p@chrX:133683665..133683681,-	curation	-4.34484	0.0492123	1	1	-3.404	0.940834	1.82517	0
hsa-miR-580-3p	3p	MIMAT0003245	UUGAGAAUGAUGAAUCAUUAGG	UGAGAA	22	Yes	Mature_miRNA	canonical_hsa-specific_miRNA	hsa-mir-580	MI0003587	AUAAAAUUUCCAAUUGGAACCUAAUGAUUCAUCAGACUCAGAUAUUUAAGUUAACAGUAUUUGAGAAUGAUGAAUCAUUAGGUUCCGGUCAGAAAUU	chr5:36147892-36147988(-)	MIPF0000515	mir-580	580	p1@LMBRD2	NM_001007527	-4.34484	0.0492123	1	1	-3.404	0.940834	1.82517	0
hsa-miR-6515-5p	5p	MIMAT0025486	UUGGAGGGUGUGGAAGACAUC	UGGAGG	21	Yes	-	non-canonical_miRNA	hsa-mir-6515	MI0022227	CAUUGGAGGGUGUGGAAGACAUCUGGGCCAACUCUGAUCUCUUCAUCUACCCCCCAG	chr19:12940484-12940540(+)	-	-	6515	p1@CALR	ENST00000316448.5	-4.34484	0.0492123	1	1	-3.404	0.940834	1.82517	0
hsa-miR-659-5p	5p	MIMAT0022710	AGGACCUUCCCUGAACCAAGGA	GGACCU	22	Yes	-	non-canonical_miRNA	hsa-mir-659	MI0003683	UACCGACCCUCGAUUUGGUUCAGGACCUUCCCUGAACCAAGGAAGAGUCACAGUCUCUUCCUUGGUUCAGGGAGGGUCCCCAACAAUGUCCUCAUGG	chr22:37847678-37847774(-)	-	-	658,659	p1@BC023989	ENST00000609454.1	-4.34484	0.0492123	1	1	-3.404	0.940834	1.82517	0
hsa-miR-676-3p	3p	MIMAT0018204	CUGUCCUAAGGUUGUUGAGUU	UGUCCU	21	Yes	Mature_miRNA	canonical_conserved_miRNA	hsa-mir-676	MI0016436	GCAUGACUCUUCAACCUCAGGACUUGCAGAAUUAAUGGAAUGCUGUCCUAAGGUUGUUGAGUUGUGC	chrX:70022857-70022923(+)	MIPF0000471	mir-676	676	p1@EDA	ENST00000524573.1	-4.34484	0.0492123	1	1	-3.404	0.940834	1.82517	0
hsa-miR-6881-3p	3p	MIMAT0027663	AUCCUCUUUCGUCCUUCCCACU	UCCUCU	22	Yes	-	non-canonical_miRNA	hsa-mir-6881	MI0022728	UGCACUGGGGUAAGGAUAGGAGGGUCAGGUCUGCAGCCUUGUAUCUGCUGAUCCUCUUUCGUCCUUCCCACUCCAG	chr15:74411357-74411432(-)	-	-	6881	p1@SEMA7A	NM_001146029	-4.34484	0.0492123	1	1	-3.404	0.940834	1.82517	0
hsa-miR-1228-3p	3p	MIMAT0005583	UCACACCUGCCUCGCCCCCC	CACACC	20	Yes	-	non-canonical_miRNA	hsa-mir-1228	MI0006318	GUGGGCGGGGGCAGGUGUGUGGUGGGUGGUGGCCUGCGGUGAGCAGGGCCCUCACACCUGCCUCGCCCCCCAG	chr12:57194504-57194576(+)	MIPF0000924	mir-1228	1228	p1@LRP1	NM_002332	-3.79494	0.0720457	1	1	-3.404	0.390941	1.21678	0
hsa-miR-122b-5p	5p	MIMAT0019876	UUUAGUGUGAUAAUGGCGUUUGA	UUAGUG	23	Yes	-	non-canonical_miRNA	hsa-mir-122b	MI0017383	CAGUAGCUAUUUAGUGUGAUAAUGGCGUUUGAUAGUUUAGACACAAACACCAUUGUCACACUCCACAGCUCUG	chr18:58451080-58451152(-)	MIPF0000095	mir-122	122,122b	Unknown	Unknown	-3.79494	0.0720457	1	1	-3.404	0.390941	1.21678	0
hsa-miR-1267	5p	MIMAT0005921	CCUGUUGAAGUGUAAUCCCCA	CUGUUG	21	NO	-	non-canonical_miRNA	hsa-mir-1267	MI0006404	CUCCCAAAUCUCCUGUUGAAGUGUAAUCCCCACCUCCAGCAUUGGGGAUUACAUUUCAACAUGAGAUUUGGAUGAGGA	chr13:107531171-107531248(-)	MIPF0000640	mir-1267	1267	p1@FAM155A	NM_001080396	-3.79494	0.0720457	1	1	-3.404	0.390941	1.21678	0
hsa-miR-141-5p	5p	MIMAT0004598	CAUCUUCCAGUACAGUGUUGGA	AUCUUC	22	Yes	Star_miRNA	canonical_conserved_miRNA	hsa-mir-141	MI0000457	CGGCCGGCCCUGGGUCCAUCUUCCAGUACAGUGUUGGAUGGUCUAAUUGUGAAGCUCCUAACACUGUCUGGUAAAGAUGGCUCCCGGGUGGGUUC	chr12:6964097-6964191(+)	MIPF0000019	mir-8	141,200c	p1@ENST00000537269	ENST00000607161.1	-3.79494	0.0720457	1	1	-3.404	0.390941	1.21678	0
hsa-miR-1908-5p	5p	MIMAT0007881	CGGCGGGGACGGCGAUUGGUC	GGCGGG	21	Yes	Mature_miRNA	canonical_hsa-specific_miRNA	hsa-mir-1908	MI0008329	CGGGAAUGCCGCGGCGGGGACGGCGAUUGGUCCGUAUGUGUGGUGCCACCGGCCGCCGGCUCCGCCCCGGCCCCCGCCCC	chr11:61815161-61815240(-)	MIPF0001021	mir-1908	1908	p1@FADS1	ENST00000491310.1	-3.79494	0.0720457	1	1	-3.404	0.390941	1.21678	0
hsa-miR-1914-5p	5p	MIMAT0007889	CCCUGUGCCCGGCCCACUUCUG	CCUGUG	22	Yes	Mature_miRNA	canonical_hsa-specific_miRNA	hsa-mir-1914	MI0008335	CGUGUGAGCCCGCCCUGUGCCCGGCCCACUUCUGCUUCCUCUUAGCGCAGGAGGGGUCCCGCACUGGGAGGGGCCCUCAC	chr20:63941465-63941544(-)	MIPF0001040	mir-1914	647,1914	p1@UCKL1	ENST00000354216.6	-3.79494	0.0720457	1	1	-3.404	0.390941	1.21678	0
hsa-miR-197-5p	5p	MIMAT0022691	CGGGUAGAGAGGGCAGUGGGAGG	GGGUAG	23	Yes	Star_miRNA	canonical_conserved_miRNA	hsa-mir-197	MI0000239	GGCUGUGCCGGGUAGAGAGGGCAGUGGGAGGUAAGAGCUCUUCACCCUUCACCACCUUCUCCACCCAGCAUGGCC	chr1:109598893-109598967(+)	MIPF0000123	mir-197	197	p@chr1:110140096..110140101,+	curation	-3.79494	0.0720457	1	1	-3.404	0.390941	1.21678	0
hsa-miR-218-1-3p	3p	MIMAT0004565	AUGGUUCCGUCAAGCACCAUGG	UGGUUC	22	Yes	Star_miRNA	canonical_conserved_miRNA	hsa-mir-218-1	MI0000294	GUGAUAAUGUAGCGAGAUUUUCUGUUGUGCUUGAUCUAACCAUGUGGUUGCGAGGUAUGAGUAAAACAUGGUUCCGUCAAGCACCAUGGAACGUCACGCAGCUUUCUACA	chr4:20528275-20528384(+)	MIPF0000026	mir-218	218-1	p@chr4:20253519..20253549,+	XM_005248211.2	-3.79494	0.0720457	1	1	-3.404	0.390941	1.21678	0
hsa-miR-26a-1-3p	3p	MIMAT0004499	CCUAUUCUUGGUUACUUGCACG	CUAUUC	22	Yes	Star_miRNA	canonical_conserved_miRNA	hsa-mir-26a-1	MI0000083	GUGGCCUCGUUCAAGUAAUCCAGGAUAGGCUGUGCAGGUCCCAAUGGGCCUAUUCUUGGUUACUUGCACGGGGACGC	chr3:37969404-37969480(+)	MIPF0000043	mir-26	26a-1	p1@CTDSPL	ENST00000443503.2	-3.79494	0.0720457	1	1	-3.404	0.390941	1.21678	0
hsa-miR-3157-3p	3p	MIMAT0019210	CUGCCCUAGUCUAGCUGAAGCU	UGCCCU	22	Yes	-	non-canonical_miRNA	hsa-mir-3157	MI0014185	GGGAAGGGCUUCAGCCAGGCUAGUGCAGUCUGCUUUGUGCCAACACUGGGGUGAUGACUGCCCUAGUCUAGCUGAAGCUUUUCCC	chr10:96064315-96064399(-)	-	-	3157	p1@ENST00000416301,p1@ENST00000444375,p1@ENST00000452728,p1@ENST00000454638,p1@ENST00000458228	ENST00000416301.1	-3.79494	0.0720457	1	1	-3.404	0.390941	1.21678	0
hsa-miR-3192-5p	5p	MIMAT0015076	UCUGGGAGGUUGUAGCAGUGGAA	CUGGGA	23	NO	-	non-canonical_miRNA	hsa-mir-3192	MI0014237	GGAAGGGAUUCUGGGAGGUUGUAGCAGUGGAAAAAGUUCUUUUCUUCCUCUGAUCGCCCUCUCAGCUCUUUCCUUCU	chr20:18470615-18470691(+)	MIPF0001597	mir-3192	3192	p1@POLR3F	NM_006466	-3.79494	0.0720457	1	1	-3.404	0.390941	1.21678	0
hsa-miR-342-5p	5p	MIMAT0004694	AGGGGUGCUAUCUGUGAUUGA	GGGGUG	21	Yes	Star_miRNA	canonical_conserved_miRNA	hsa-mir-342	MI0000805	GAAACUGGGCUCAAGGUGAGGGGUGCUAUCUGUGAUUGAGGGACAUGGUUAAUGGAAUUGUCUCACACAGAAAUCGCACCCGUCACCUUGGCCUACUUA	chr14:100109655-100109753(+)	MIPF0000190	mir-342	342,151b	p1@EVL	ENST00000555706.1	-3.79494	0.0720457	1	1	-3.404	0.390941	1.21678	0
hsa-miR-3648	5p	MIMAT0018068	AGCCGCGGGGAUCGCCGAGGG	GCCGCG	21	NO	-	non-canonical_miRNA	hsa-mir-3648-1	MI0016048	CGCGACUGCGGCGGCGGUGGUGGGGGGAGCCGCGGGGAUCGCCGAGGGCCGGUCGGCCGCCCCGGGUGCCGCGCGGUGCCGCCGGCGGCGGUGAGGCCCCGCGCGUGUGUCCCGGCUGCGGUCGGCCGCGCUCGAGGGGUCCCCGUGGCGUCCCCUUCCCCGCCGGCCGCCUUUCUCGCG	chr21:8208473-8208652(+)	MIPF0001984	mir-3648	3648-1,6724-1,10401	Unknown	Unknown	-3.79494	0.0720457	1	1	-3.404	0.390941	1.21678	0
hsa-miR-3648	5p	MIMAT0018068	AGCCGCGGGGAUCGCCGAGGG	GCCGCG	21	NO	-	non-canonical_miRNA	hsa-mir-3648-2	MI0031512	CGCGACUGCGGCGGCGGUGGUGGGGGGAGCCGCGGGGAUCGCCGAGGGCCGGUCGGCCGCCCCGGGUGCCGCGCGGUGCCGCCGGCGGCGGUGAGGCCCCGCGCGUGUGUCCCGGCUGCGGUCGGCCGCGCUCGAGGGGUCCCCGUGGCGUCCCCUUCCCCGCCGGCCGCCUUUCUCGCG	chr21:8986999-8987178(+)	MIPF0001984	mir-3648	3648-2,10396a	Unknown	Unknown	-3.79494	0.0720457	1	1	-3.404	0.390941	1.21678	0
hsa-miR-3691-5p	5p	MIMAT0018120	AGUGGAUGAUGGAGACUCGGUAC	GUGGAU	23	Yes	-	non-canonical_miRNA	hsa-mir-3691	MI0016092	UUGAGGCACUGGGUAGUGGAUGAUGGAGACUCGGUACCCACUGCUGAGGGUGGGGACCAAGUCUGCGUCAUCCUCUCCUCAGUGCCUCAA	chr6:5148233-5148322(-)	-	-	3691	p1@LYRM4	ENST00000468929.1	-3.79494	0.0720457	1	1	-3.404	0.390941	1.21678	0
hsa-miR-412-3p	3p	MIMAT0002170	ACUUCACCUGGUCCACUAGCCGU	CUUCAC	23	NO	Star_miRNA	canonical_conserved_miRNA	hsa-mir-412	MI0002464	CUGGGGUACGGGGAUGGAUGGUCGACCAGUUGGAAAGUAAUUGUUUCUAAUGUACUUCACCUGGUCCACUAGCCGUCCGUAUCCGCUGCAG	chr14:101065447-101065537(+)	MIPF0000192	mir-412	134,154,299,376c,369,376a-1,377,379,380,381,382,323a,329-1,329-2,409,412,410,376b,485,487a,494,495,496,539,544a,376a-2,487b,411,654,655,656,758,668,1185-2,1185-1,300,541,889,543,1197,1193,323b	p1@MEG3	Gtl2-Dio3	-3.79494	0.0720457	1	1	-3.404	0.390941	1.21678	0
hsa-miR-4440	5p	MIMAT0018958	UGUCGUGGGGCUUGCUGGCUUG	GUCGUG	22	NO	-	non-canonical_miRNA	hsa-mir-4440	MI0016783	CUCUCACCAAGCAAGUGCAGUGGGGCUUGCUGGCUUGCACCGUGACUCCCUCUCACCAAGCAAGUGUCGUGGGGCUUGCUGGCUUGCACUGUGAAGAU	chr2:239068817-239068914(-)	-	-	4440	p1@HDAC4	NM_006037	-3.79494	0.0720457	1	1	-3.404	0.390941	1.21678	0
hsa-miR-4477b	5p	MIMAT0019005	AUUAAGGACAUUUGUGAUUGAU	UUAAGG	22	NO	-	non-canonical_miRNA	hsa-mir-4477b	MI0016830	ACCUCCUCCCGUGAAUCACAAAUGUCCUUAAUAGCAAUCCUUAAAUGCCAUUAAGGACAUUUGUGAUUGAUGGGAGGAGGA	chr9:63819574-63819654(+)	MIPF0001274	mir-4477	4477b	Unknown	Unknown	-3.79494	0.0720457	1	1	-3.404	0.390941	1.21678	0
hsa-miR-4685-3p	3p	MIMAT0019772	UCUCCCUUCCUGCCCUGGCUAG	CUCCCU	22	NO	-	non-canonical_miRNA	hsa-mir-4685	MI0017317	UAGCCCAGGGCUUGGAGUGGGGCAAGGUUGUUGGUGAUAUGGCUUCCUCUCCCUUCCUGCCCUGGCUAG	chr10:98431292-98431360(-)	-	-	4685	p1@HPS1	ENST00000338546.5	-3.79494	0.0720457	1	1	-3.404	0.390941	1.21678	0
hsa-miR-4690-5p	5p	MIMAT0019779	GAGCAGGCGAGGCUGGGCUGAA	AGCAGG	22	NO	-	non-canonical_miRNA	hsa-mir-4690	MI0017323	GAGCAGGCGAGGCUGGGCUGAACCCGUGGGUGAGGAGUGCAGCCCAGCUGAGGCCUCUGC	chr11:65636310-65636369(+)	-	-	4690	p1@PCNXL3	ENST00000355703.3	-3.79494	0.0720457	1	1	-3.404	0.390941	1.21678	0
hsa-miR-4753-3p	3p	MIMAT0019891	UUCUCUUUCUUUAGCCUUGUGU	UCUCUU	22	Yes	-	non-canonical_miRNA	hsa-mir-4753	MI0017392	AUAUCUACACAAGGCCAAAGGAAGAGAACAGAUAUAUCCACAGUACACUUGGCUGUUCUCUUUCUUUAGCCUUGUGUAGAUAU	chr1:235190034-235190116(-)	-	-	4753	p1@ARID4B	ENST00000491632.1	-3.79494	0.0720457	1	1	-3.404	0.390941	1.21678	0
hsa-miR-4788	5p	MIMAT0019958	UUACGGACCAGCUAAGGGAGGC	UACGGA	22	NO	-	non-canonical_miRNA	hsa-mir-4788	MI0017435	AAUGAAGGAUUACGGACCAGCUAAGGGAGGCAUUAGGAUCCUUAUUCUUGCCUCCCUUAGUUGGUCCCUAAUCCUUCGUU	chr3:134437827-134437906(+)	MIPF0001573	mir-4788	4788	p@chr3:134151281..134151311,+	XR_108490	-3.79494	0.0720457	1	1	-3.404	0.390941	1.21678	0
hsa-miR-4796-3p	3p	MIMAT0019971	UAAAGUGGCAGAGUAUAGACAC	AAAGUG	22	NO	-	non-canonical_miRNA	hsa-mir-4796	MI0017443	UAAAUUUGUGUCUAUACUCUGUCACUUUACUUUUGGCCUCAAGUCAUUGCAGUAAAGUGGCAGAGUAUAGACACAAAUUUA	chr3:114743445-114743525(-)	MIPF0001402	mir-4796	4796	p2@ZBTB20	ENST00000488663.1	-3.79494	0.0720457	1	1	-3.404	0.390941	1.21678	0
hsa-miR-4798-5p	5p	MIMAT0019974	UUCGGUAUACUUUGUGAAUUGG	UCGGUA	22	NO	-	non-canonical_miRNA	hsa-mir-4798	MI0017445	AAGUACAACUUCGGUAUACUUUGUGAAUUGGCUUUUACAAAAGACCAACUCACGAAGUAUACCGAAGUCAUACUU	chr4:7310450-7310524(+)	MIPF0001574	mir-4798	4798	p1@SORCS2	ENST00000507866.2	-3.79494	0.0720457	1	1	-3.404	0.390941	1.21678	0
hsa-miR-5000-3p	3p	MIMAT0021020	UCAGGACACUUCUGAACUUGGA	CAGGAC	22	Yes	Mature_miRNA	canonical_hsa-specific_miRNA	hsa-mir-5000	MI0017866	CUGAAGAGUAGAGUGUGUGGUCCCAGUUCAGAAGUGUUCCUGAGUAACUUGUGCUUAUAACUCAGGACACUUCUGAACUUGGACCAUACAGGUCUCCCUGCUU	chr2:75090812-75090914(+)	-	-	5000	p1@POLE4	curation	-3.79494	0.0720457	1	1	-3.404	0.390941	1.21678	0
hsa-miR-5008-3p	3p	MIMAT0021040	CCUGUGCUCCCAGGGCCUCGC	CUGUGC	21	Yes	-	non-canonical_miRNA	hsa-mir-5008	MI0017876	GGGCUGACCCCUAGGGUCAGGUGAGGCCCUUGGGGCACAGUGGUGCCAUCUCCCCUGUGCUCCCAGGGCCUCGCCUGUCCCUUGAGGUCGGCCC	chr1:227941590-227941683(-)	-	-	5008	p1@WNT9A	ENST00000272164.5	-3.79494	0.0720457	1	1	-3.404	0.390941	1.21678	0
hsa-miR-548at-3p	3p	MIMAT0022278	CAAAACCGCAGUAACUUUUGU	AAAACC	21	Yes	-	non-canonical_miRNA	hsa-mir-548at	MI0019137	AAAAGUUAUUGCGGUUUUGGCUGCCAAAAGAAAUGGCCAAAACCGCAGUAACUUUUGU	chr17:42494773-42494830(+)	MIPF0000317	mir-548	548at	p1@ATP6V0A1	ENST00000537728.1	-3.79494	0.0720457	1	1	-3.404	0.390941	1.21678	0
hsa-miR-5579-5p	5p	MIMAT0022269	UAUGGUACUCCUUAAGCUAAC	AUGGUA	21	NO	Star_miRNA	canonical_hsa-specific_miRNA	hsa-mir-5579	MI0019133	UAUGGUACUCCUUAAGCUAACAGGCCCCUGUCACCAUUAGCUUAAGGAGUACCAGAUC	chr11:79422169-79422226(-)	-	-	5579	p1@ODZ4	NM_001098816	-3.79494	0.0720457	1	1	-3.404	0.390941	1.21678	0
hsa-miR-588	5p	MIMAT0003255	UUGGCCACAAUGGGUUAGAAC	UGGCCA	21	NO	Mature_miRNA	canonical_hsa-specific_miRNA	hsa-mir-588	MI0003597	AGCUUAGGUACCAAUUUGGCCACAAUGGGUUAGAACACUAUUCCAUUGUGUUCUUACCCACCAUGGCCAAAAUUGGGCCUAAG	chr6:126484631-126484713(+)	MIPF0000681	mir-588	588	p1@CENPW	curation	-3.79494	0.0720457	1	1	-3.404	0.390941	1.21678	0
hsa-miR-616-5p	5p	MIMAT0003284	ACUCAAAACCCUUCAGUGACUU	CUCAAA	22	Yes	Mature_miRNA	canonical_hsa-specific_miRNA	hsa-mir-616	MI0003629	UUAGGUAAUUCCUCCACUCAAAACCCUUCAGUGACUUCCAUGACAUGAAAUAGGAAGUCAUUGGAGGGUUUGAGCAGAGGAAUGACCUGUUUUAAAA	chr12:57519163-57519259(-)	MIPF0000507	mir-616	616,6758	p1@DDIT3	ENST00000552740.1	-3.79494	0.0720457	1	1	-3.404	0.390941	1.21678	0
hsa-miR-627-3p	3p	MIMAT0026623	UCUUUUCUUUGAGACUCACU	CUUUUC	20	Yes	-	non-canonical_miRNA	hsa-mir-627	MI0003641	UACUUAUUACUGGUAGUGAGUCUCUAAGAAAAGAGGAGGUGGUUGUUUUCCUCCUCUUUUCUUUGAGACUCACUACCAAUAAUAAGAAAUACUACUA	chr15:42199570-42199666(-)	MIPF0000550	mir-627	627	p1@VPS39	NM_015289	-3.79494	0.0720457	1	1	-3.404	0.390941	1.21678	0
hsa-miR-632	5p	MIMAT0003302	GUGUCUGCUUCCUGUGGGA	UGUCUG	19	NO	-	non-canonical_miRNA	hsa-mir-632	MI0003647	CGCCUCCUACCGCAGUGCUUGACGGGAGGCGGAGCGGGGAACGAGGCCGUCGGCCAUUUUGUGUCUGCUUCCUGUGGGACGUGGUGGUAGCCGU	chr17:32350109-32350202(+)	MIPF0000527	mir-632	632	p@chr17:30669016..30669047,+	ENST00000578389.1	-3.79494	0.0720457	1	1	-3.404	0.390941	1.21678	0
hsa-miR-6505-5p	5p	MIMAT0025466	UUGGAAUAGGGGAUAUCUCAGC	UGGAAU	22	Yes	-	non-canonical_miRNA	hsa-mir-6505	MI0022217	GCAUUGGAAUAGGGGAUAUCUCAGCAUGUUGAGCCCUGUCUCUGGGGAGCUGACUUCUACCUCUUCCAAAG	chr12:48132797-48132867(+)	MIPF0001805	mir-6505	6505	p1@PFKM	ENST00000551339.1	-3.79494	0.0720457	1	1	-3.404	0.390941	1.21678	0
hsa-miR-6506-5p	5p	MIMAT0025468	ACUGGGAUGUCACUGAAUAUGGU	CUGGGA	23	NO	-	non-canonical_miRNA	hsa-mir-6506	MI0022218	GACUGGGAUGUCACUGAAUAUGGUGUUUGUGAGUUGAUUGACAUCGUAUCAGAGAUUCCAGACACA	chr16:15611030-15611095(-)	-	-	6506	p1@KIAA0430	ENST00000344181.3	-3.79494	0.0720457	1	1	-3.404	0.390941	1.21678	0
hsa-miR-6516-5p	5p	MIMAT0030417	UUUGCAGUAACAGGUGUGAGCA	UUGCAG	22	Yes	-	non-canonical_miRNA	hsa-mir-6516	MI0025513	UGGGUUUUGAAUUUGCAGUAACAGGUGUGAGCAUUCUAGCAGCAGUUUGAUGAUCAUGUAUGAUACUGCAAACAGGACCUA	chr17:77089417-77089497(+)	MIPF0001672	mir-6516	6516	p1@LINC00338,p2@SEC14L1	ENST00000561721.2	-3.79494	0.0720457	1	1	-3.404	0.390941	1.21678	0
hsa-miR-6733-5p	5p	MIMAT0027367	UGGGAAAGACAAACUCAGAGUU	GGGAAA	22	Yes	-	non-canonical_miRNA	hsa-mir-6733	MI0022578	GUGCUUGGGAAAGACAAACUCAGAGUUCCCUUCUUGUGAGCUCAGUGUCUGGAUUUCCUAG	chr1:43171652-43171712(-)	-	-	6733	p1@EBNA1BP2	ENST00000483082.1	-3.79494	0.0720457	1	1	-3.404	0.390941	1.21678	0
hsa-miR-6852-5p	5p	MIMAT0027604	CCCUGGGGUUCUGAGGACAUG	CCUGGG	21	Yes	-	non-canonical_miRNA	hsa-mir-6852	MI0022698	UGCUGCCCUGGGGUUCUGAGGACAUGCUCUGACUCCCCUGAUGUCCUCUGUUCCUCAGGUGCUGGG	chr9:35710676-35710741(-)	-	-	6852	p1@TLN1	NM_006289	-3.79494	0.0720457	1	1	-3.404	0.390941	1.21678	0
hsa-miR-744-3p	3p	MIMAT0004946	CUGUUGCCACUAACCUCAACCU	UGUUGC	22	Yes	Star_miRNA	canonical_conserved_miRNA	hsa-mir-744	MI0005559	UUGGGCAAGGUGCGGGGCUAGGGCUAACAGCAGUCUUACUGAAGGUUUCCUGGAAACCACGCACAUGCUGUUGCCACUAACCUCAACCUUACUCGGUC	chr17:12081899-12081996(+)	MIPF0000431	mir-744	744	p1@MAP2K4	ENST00000602811.1	-3.79494	0.0720457	1	1	-3.404	0.390941	1.21678	0
hsa-miR-8485	5p	MIMAT0033692	CACACACACACACACACGUAU	ACACAC	21	NO	-	non-canonical_miRNA	hsa-mir-8485	MI0027288	UCUGUGAUAUACGUGUGUGUGUGUGUGUAUAUAGCAUAUGUGUAUACAUACACACACACACACACACACACACACACACACACACACGUAU	chr2:50696172-50696262(-)	-	-	8485	p1@NRXN1	ENST00000405472.3	-3.79494	0.0720457	1	1	-3.404	0.390941	1.21678	0
hsa-miR-877-3p	3p	MIMAT0004950	UCCUCUUCUCCCUCCUCCCAG	CCUCUU	21	Yes	-	non-canonical_miRNA	hsa-mir-877	MI0005561	GUAGAGGAGAUGGCGCAGGGGACACGGGCAAAGACUUGGGGGUUCCUGGGACCCUCAGACGUGUGUCCUCUUCUCCCUCCUCCCAG	chr6:30584332-30584417(+)	MIPF0000392	mir-877	877	p1@ABCF1	NM_001025091	-3.79494	0.0720457	1	1	-3.404	0.390941	1.21678	0
hsa-miR-935	5p	MIMAT0004978	CCAGUUACCGCUUCCGCUACCGC	CAGUUA	23	NO	Mature_miRNA	canonical_conserved_miRNA	hsa-mir-935	MI0005757	GGCGGGGGCGCGGGCGGCAGUGGCGGGAGCGGCCCCUCGGCCAUCCUCCGUCUGCCCAGUUACCGCUUCCGCUACCGCCGCCGCUCCCGCU	chr19:53982307-53982397(+)	MIPF0000606	mir-935	935	p@chr19:54484698..54484721,+	ENST00000270458.2	-3.79494	0.0720457	1	1	-3.404	0.390941	1.21678	0
hsa-miR-95-3p	3p	MIMAT0000094	UUCAACGGGUAUUUAUUGAGCA	UCAACG	22	Yes	Mature_miRNA	canonical_conserved_miRNA	hsa-mir-95	MI0000097	AACACAGUGGGCACUCAAUAAAUGUCUGUUGAAUUGAAAUGCGUUACAUUCAACGGGUAUUUAUUGAGCACCCACUCUGUG	chr4:8005301-8005381(-)	MIPF0000098	mir-95	95	p1@ABLIM2	ENST00000361737.5	-3.79494	0.0720457	1	1	-3.404	0.390941	1.21678	0
hsa-miR-204-5p	5p	MIMAT0000265	UUCCCUUUGUCAUCCUAUGCCU	UCCCUU	22	Yes	Mature_miRNA	canonical_conserved_miRNA	hsa-mir-204	MI0000284	GGCUACAGUCUUUCUUCAUGUGACUCGUGGACUUCCCUUUGUCAUCCUAUGCCUGAGAAUAUAUGAAGGAGGCUGGGAAGGCAAAGGGACGUUCAAUUGUCAUCACUGGC	chr9:70809975-70810084(-)	MIPF0000042	mir-204	204	p1@TRPM3	ENST00000377101.1	-2.35094	0.196018	1	1	0.126727	2.47767	5.47551	0.997344
hsa-miR-212-3p	3p	MIMAT0000269	UAACAGUCUCCAGUCACGGCC	AACAGU	21	Yes	Star_miRNA	canonical_conserved_miRNA	hsa-mir-212	MI0000288	CGGGGCACCCCGCCCGGACAGCGCGCCGGCACCUUGGCUCUAGACUGCUUACUGCCCGGGCCGCCCUCAGUAACAGUCUCCAGUCACGGCCACCGACGCCUGGCCCCGCC	chr17:2050271-2050380(-)	MIPF0000065	mir-132	212,132	p@chr17:1954446..1954463,-	curation	-2.12667	0.228985	1	1	1.62597	3.75265	13.3846	2.99203
hsa-miR-3128	5p	MIMAT0014991	UCUGGCAAGUAAAAAACUCUCAU	CUGGCA	23	NO	-	non-canonical_miRNA	hsa-mir-3128	MI0014145	UUCCUCUGGCAAGUAAAAAACUCUCAUUUUCCUUAAAAAAUGAGAGUUUUUUACUUGCAAUAGGAA	chr2:177255945-177256010(-)	-	-	3128	p1@NFE2L2	ENST00000462023.1	-1.99535	0.250807	1	1	0.126727	2.12208	4.25873	0.997344
hsa-miR-3176	5p	MIMAT0015053	ACUGGCCUGGGACUACCGG	CUGGCC	19	NO	-	non-canonical_miRNA	hsa-mir-3176	MI0014210	UGGCCUCUCCAGUCUGCAGCUCCCGGCAGCCUCGGGCCACACUCCCGGGAUCCCCAGGGACUGGCCUGGGACUACCGGGGGUGGCGGCCG	chr16:543277-543366(+)	-	-	3176,5587	p1@SOLH	ENST00000562370.1	-1.99535	0.250807	1	1	0.126727	2.12208	4.25873	0.997344
hsa-miR-3940-3p	3p	MIMAT0018356	CAGCCCGGAUCCCAGCCCACUU	AGCCCG	22	Yes	Mature_miRNA	canonical_hsa-specific_miRNA	hsa-mir-3940	MI0016597	GCUUAUCGAGGAAAAGAUCGAGGUGGGUUGGGGCGGGCUCUGGGGAUUUGGUCUCACAGCCCGGAUCCCAGCCCACUUACCUUGGUUACUCUCCUUCCUUCU	chr19:6416410-6416511(-)	MIPF0001599	mir-3940	3940	p1@KHSRP	NM_003685	-1.99535	0.250807	1	1	0.126727	2.12208	4.25873	0.997344
hsa-miR-486-3p	3p	MIMAT0004762	CGGGGCAGCUCAGUACAGGAU	GGGGCA	21	Yes	Star_miRNA	canonical_conserved_miRNA	hsa-mir-486-1	MI0002470	GCAUCCUGUACUGAGCUGCCCCGAGGCCCUUCAUGCUGCCCAGCUCGGGGCAGCUCAGUACAGGAUAC	chr8:41660441-41660508(-)	MIPF0000220	mir-486	486-1,486-2	p1@ANK1	NM_020477	-1.99535	0.250807	1	1	0.126727	2.12208	4.25873	0.997344
hsa-miR-184	5p	MIMAT0000454	UGGACGGAGAACUGAUAAGGGU	GGACGG	22	NO	Mature_miRNA	canonical_conserved_miRNA	hsa-mir-184	MI0000481	CCAGUCACGUCCCCUUAUCACUUUUCCAGCCCAGCUUUGUGACUGUAAGUGUUGGACGGAGAACUGAUAAGGGUAGGUGAUUGA	chr15:79209788-79209871(+)	MIPF0000059	mir-184	184	p1@MIR184	curation	-1.88772	0.270233	1	1	5.75358	7.6413	199.552	53.8566
hsa-miR-3934-5p	5p	MIMAT0018349	UCAGGUGUGGAAACUGAGGCAG	CAGGUG	22	Yes	Mature_miRNA	canonical_conserved_miRNA	hsa-mir-3934	MI0016590	CACAGCCCUUCCUGUCCCCAGUUUUCAGGUGUGGAAACUGAGGCAGGAGGCAGUGAAGUAACUUGCUCAGGUUGCACAGCUGGGAAGUGGAGCAGGGAUUUGAAUCC	chr6:33698128-33698234(+)	MIPF0001584	mir-3934	3934	Unknown	Unknown	-1.82366	0.282504	1	1	1.06292	2.88658	7.30067	1.99469
hsa-miR-1245a	5p	MIMAT0005897	AAGUGAUCUAAAGGCCUACAU	AGUGAU	21	NO	-	non-canonical_miRNA	hsa-mir-1245a	MI0006380	AUUUAUGUAUAGGCCUUUAGAUCAUCUGAUGUUGAAUACUCUUUAAGUGAUCUAAAGGCCUACAUAUAAA	chr2:188978092-188978161(+)	MIPF0000620	mir-1245	1245a,1245b	p1@COL3A1	NM_000090	-1.77816	0.291554	1	1	0.126727	1.90489	3.65034	0.997344
hsa-miR-139-5p	5p	MIMAT0000250	UCUACAGUGCACGUGUCUCCAGU	CUACAG	23	Yes	Mature_miRNA	canonical_conserved_miRNA	hsa-mir-139	MI0000261	GUGUAUUCUACAGUGCACGUGUCUCCAGUGUGGCUCGGAGGCUGGAGACGCGGCCCUGUUGGAGUAAC	chr11:72615063-72615130(-)	MIPF0000117	mir-139	139	p1@PDE2A	ENST00000543575.1	-1.77816	0.291554	1	1	0.126727	1.90489	3.65034	0.997344
hsa-miR-20a-3p	3p	MIMAT0004493	ACUGCAUUAUGAGCACUUAAAG	CUGCAU	22	Yes	Star_miRNA	canonical_conserved_miRNA	hsa-mir-20a	MI0000076	GUAGCACUAAAGUGCUUAUAGUGCAGGUAGUGUUUAGUUAUCUACUGCAUUAUGAGCACUUAAAGUACUGC	chr13:91351065-91351135(+)	MIPF0000001	mir-17	17,18a,19a,19b-1,20a,92a-1	p1@MIR17HG	NR_027349	-1.77816	0.291554	1	1	0.126727	1.90489	3.65034	0.997344
hsa-miR-3200-3p	3p	MIMAT0015085	CACCUUGCGCUACUCAGGUCUG	ACCUUG	22	Yes	Mature_miRNA	canonical_conserved_miRNA	hsa-mir-3200	MI0014249	GGUGGUCGAGGGAAUCUGAGAAGGCGCACAAGGUUUGUGUCCAAUACAGUCCACACCUUGCGCUACUCAGGUCUGCUCGUGCCCU	chr22:30731557-30731641(+)	MIPF0001441	mir-3200	3200	p3@OSBP2	ENST00000382310.3	-1.77816	0.291554	1	1	0.126727	1.90489	3.65034	0.997344
hsa-miR-4746-5p	5p	MIMAT0019880	CCGGUCCCAGGAGAACCUGCAGA	CGGUCC	23	Yes	-	non-canonical_miRNA	hsa-mir-4746	MI0017385	GUGUCUGUGCCGGUCCCAGGAGAACCUGCAGAGGCAUCGGGUCAGCGGUGCUCCUGCGGGCCGACACUCAC	chr19:4445978-4446048(+)	-	-	4746	Unknown	Unknown	-1.77816	0.291554	1	1	0.126727	1.90489	3.65034	0.997344
hsa-miR-548n	5p	MIMAT0005916	CAAAAGUAAUUGUGGAUUUUGU	AAAAGU	22	NO	-	non-canonical_miRNA	hsa-mir-548n	MI0006399	AGGUUGGUGCAAAAGUAAUUGUGGAUUUUGUCGUUAAAAAUAGCAAAACCCGCAAUUACUUUUGCACCAACCUAA	chr7:34940760-34940834(-)	MIPF0000317	mir-548	548n	p@chr7:35077046..35077137,-	NM_015283	-1.77816	0.291554	1	1	0.126727	1.90489	3.65034	0.997344
hsa-miR-1299	5p	MIMAT0005887	UUCUGGAAUUCUGUGUGAGGGA	UCUGGA	22	NO	-	non-canonical_miRNA	hsa-mir-1299	MI0006359	CCUCAUGGCAGUGUUCUGGAAUCCUACGUGAGGGACAAUCAUUCAGACCCACGUAGCAGUGUUCUGGAAUUCUGUGUGAGGGA	chr9:40929010-40929092(-)	MIPF0000625	mir-1299	1299	Unknown	Unknown	-1.6998	0.307829	1	1	1.06292	2.76272	6.69229	1.99469
hsa-miR-4485-3p	3p	MIMAT0019019	UAACGGCCGCGGUACCCUAA	AACGGC	20	Yes	-	non-canonical_miRNA	hsa-mir-4485	MI0016846	AGAGGCACCGCCUGCCCAGUGACAUGCGUUUAACGGCCGCGGUACCCUAACUGUGCA	chr11:10508270-10508326(-)	-	-	4485	p1@MTRNR2L2,p1@MTRNR2L8	NM_001190702	-1.64693	0.319319	1	1	2.34517	3.9921	15.8181	4.98672
hsa-miR-1268b	5p	MIMAT0018925	CGGGCGUGGUGGUGGGGGUG	GGGCGU	20	NO	-	non-canonical_miRNA	hsa-mir-1268b	MI0016748	ACCCGGGCGUGGUGGUGGGGGUGGGUGCCUGUAAUUCCAGCUAGUUGGGA	chr17:80098828-80098877(+)	-	-	1268b	p1@CCDC40	ENST00000397545.4	-1.5643	0.338141	1	1	1.06292	2.62722	6.0839	1.99469
hsa-miR-4488	5p	MIMAT0019022	AGGGGGCGGGCUCCGGCG	GGGGGC	18	NO	-	non-canonical_miRNA	hsa-mir-4488	MI0016849	GGUAGGGGGCGGGCUCCGGCGCUGGGACCCCACUAGGGUGGCGCCUUGGCCCCGCCCCGCCC	chr11:61508596-61508657(+)	MIPF0001623	mir-4488	4488	Unknown	Unknown	-1.52239	0.348109	1	1	0.126727	1.64912	3.04195	0.997344
hsa-miR-548a-3p	3p	MIMAT0003251	CAAAACUGGCAAUUACUUUUGC	AAAACU	22	Yes	-	non-canonical_miRNA	hsa-mir-548a-3	MI0003612	CCUAGAAUGUUAUUAGGUCGGUGCAAAAGUAAUUGCGAGUUUUACCAUUACUUUCAAUGGCAAAACUGGCAAUUACUUUUGCACCAACGUAAUACUU	chr8:104484369-104484465(-)	MIPF0000317	mir-548	548a-3	p1@LRP12	curation	-1.52239	0.348109	1	1	0.126727	1.64912	3.04195	0.997344
hsa-miR-769-3p	3p	MIMAT0003887	CUGGGAUCUCCGGGGUCUUGGUU	UGGGAU	23	Yes	Star_miRNA	canonical_conserved_miRNA	hsa-mir-769	MI0003834	GCCUUGGUGCUGAUUCCUGGGCUCUGACCUGAGACCUCUGGGUUCUGAGCUGUGAUGUUGCUCUCGAGCUGGGAUCUCCGGGGUCUUGGUUCAGGGCCGGGGCCUCUGGGUUCCAAGC	chr19:46018932-46019049(+)	MIPF0000727	mir-769	769	p1@CCDC61	curation	-1.43546	0.36973	1	1	2.02993	3.46538	10.951	3.98938
hsa-miR-1294	5p	MIMAT0005884	UGUGAGGUUGGCAUUGUUGUCU	GUGAGG	22	NO	Mature_miRNA	canonical_hsa-specific_miRNA	hsa-mir-1294	MI0006356	CACCUAAUGUGUGCCAAGAUCUGUUCAUUUAUGAUCUCACCGAGUCCUGUGAGGUUGGCAUUGUUGUCUGGCAUUGUCUGAUAUACAACAGUGCCAACCUCACAGGACUCAGUGAGGUGAAACUGAGGAUUAGGAAGGUGUA	chr5:154347106-154347247(+)	MIPF0000603	mir-1294	1294	p1@GALNT10	NM_198321	-1.41475	0.375075	1	1	1.06292	2.47767	5.47551	1.99469
hsa-miR-1306-3p	3p	MIMAT0005950	ACGUUGGCUCUGGUGGUG	CGUUGG	18	Yes	-	non-canonical_miRNA	hsa-mir-1306	MI0006443	GUGAGCAGUCUCCACCACCUCCCCUGCAAACGUCCAGUGGUGCAGAGGUAAUGGACGUUGGCUCUGGUGGUGAUGGACAGUCCGA	chr22:20086058-20086142(+)	MIPF0000531	mir-1306	1306,3618	p1@DGCR8	NM_022720	-1.41475	0.375075	1	1	1.06292	2.47767	5.47551	1.99469
hsa-miR-5010-3p	3p	MIMAT0021044	UUUUGUGUCUCCCAUUCCCCAG	UUUGUG	22	Yes	Star_miRNA	canonical_hsa-specific_miRNA	hsa-mir-5010	MI0017878	GAUCCAGGGAACCCUAGAGCAGGGGGAUGGCAGAGCAAAAUUCAUGGCCUACAGCUGCCUCUUGCCAAACUGCACUGGAUUUUGUGUCUCCCAUUCCCCAGAGCUGUCUGAGGUGCUUUG	chr17:42514188-42514307(+)	-	-	5010	p1@ATP6V0A1	ENST00000537728.1	-1.41475	0.375075	1	1	1.06292	2.47767	5.47551	1.99469
hsa-let-7c-3p	3p	MIMAT0026472	CUGUACAACCUUCUAGCUUUCC	UGUACA	22	Yes	Star_miRNA	canonical_conserved_miRNA	hsa-let-7c	MI0000064	GCAUCCGGGUUGAGGUAGUAGGUUGUAUGGUUUAGAGUUACACCCUGGGAGUUAACUGUACAACCUUCUAGCUUUCCUUGGAGC	chr21:16539828-16539911(+)	MIPF0000002	let-7	let7c,99a	p1@LINC00478	ENST00000418813.2	-1.37466	0.385643	1	1	1.62597	3.00064	7.90906	2.99203
hsa-miR-629-3p	3p	MIMAT0003298	GUUCUCCCAACGUAAGCCCAGC	UUCUCC	22	Yes	Star_miRNA	canonical_hsa-specific_miRNA	hsa-mir-629	MI0003643	UCCCUUUCCCAGGGGAGGGGCUGGGUUUACGUUGGGAGAACUUUUACGGUGAACCAGGAGGUUCUCCCAACGUAAGCCCAGCCCCUCCCCUCUGCCU	chr15:70079372-70079468(-)	MIPF0001555	mir-629	629	p1@TLE3	NM_020908	-1.24788	0.421067	1	1	1.06292	2.3108	4.86712	1.99469
hsa-miR-10394-5p	5p	MIMAT0041619	UCUGCAGGUCCUGGUGAACGCCAU	CUGCAG	24	NO	-	non-canonical_miRNA	hsa-mir-10394	MI0033418	UCUGCAGGUCCUGGUGAACGCCAUCAUCAACAGUGGUCCCCGGGAGGACUCCACACGCAUUGGGCGCGCCGGGACUGUGAGAC	chr19:58393364-58393446(+)	-	-	4754,10394	Unknown	Unknown	-1.21129	0.431884	1	1	0.126727	1.33801	2.43356	0.997344
hsa-miR-1261	5p	MIMAT0005913	AUGGAUAAGGCUUUGGCUU	UGGAUA	19	NO	-	non-canonical_miRNA	hsa-mir-1261	MI0006396	UGCUAUGGAUAAGGCUUUGGCUUAUGGGGAUAUUGUGGUUGAUCUGUUCUAUCCAGAUGACUGAAACUUUCUCCAUAGCAGC	chr11:90869121-90869202(-)	MIPF0000802	mir-1261	1261	Unknown	Unknown	-1.21129	0.431884	1	1	0.126727	1.33801	2.43356	0.997344
hsa-miR-1343-3p	3p	MIMAT0019776	CUCCUGGGGCCCGCACUCUCGC	UCCUGG	22	Yes	Mature_miRNA	canonical_conserved_miRNA	hsa-mir-1343	MI0017320	GCUGGCGUCGGUGCUGGGGAGCGGCCCCCGGGUGGGCCUCUGCUCUGGCCCCUCCUGGGGCCCGCACUCUCGCUCUGGGCCCGC	chr11:34941837-34941920(+)	MIPF0001206	mir-1343	1343	p1@PDHX	ENST00000533262.1	-1.21129	0.431884	1	1	0.126727	1.33801	2.43356	0.997344
hsa-miR-26b-3p	3p	MIMAT0004500	CCUGUUCUCCAUUACUUGGCU	CUGUUC	21	Yes	Star_miRNA	canonical_conserved_miRNA	hsa-mir-26b	MI0000084	CCGGGACCCAGUUCAAGUAAUUCAGGAUAGGUUGUGUGCUGUCCAGCCUGUUCUCCAUUACUUGGCUCGGGGACCGG	chr2:218402646-218402722(+)	MIPF0000043	mir-26	26b	p1@CTDSP1	NM_021198	-1.21129	0.431884	1	1	0.126727	1.33801	2.43356	0.997344
hsa-miR-3138	5p	MIMAT0015006	UGUGGACAGUGAGGUAGAGGGAGU	GUGGAC	24	NO	Mature_miRNA	canonical_hsa-specific_miRNA	hsa-mir-3138	MI0014161	CCCUCCUCGGCACUUCCCCCACCUCACUGCCCGGGUGCCCACAAGACUGUGGACAGUGAGGUAGAGGGAGUGCCGAGGAGGG	chr4:10078611-10078692(-)	MIPF0001428	mir-3138	3138	p1@WDR1	ENST00000502702.1	-1.21129	0.431884	1	1	0.126727	1.33801	2.43356	0.997344
hsa-miR-378f	5p	MIMAT0018932	ACUGGACUUGGAGCCAGAAG	CUGGAC	20	NO	-	non-canonical_miRNA	hsa-mir-378f	MI0016756	GUCAGGUCCUGGACUCCCAUAGUUUUCAGGCUGCUAAACAACAGAACGAGCACUGGACUUGGAGCCAGAAGUCUUGGG	chr1:23929070-23929147(+)	-	-	378f	Unknown	Unknown	-1.21129	0.431884	1	1	0.126727	1.33801	2.43356	0.997344
hsa-miR-3912-3p	3p	MIMAT0018186	UAACGCAUAAUAUGGACAUGU	AACGCA	21	Yes	-	non-canonical_miRNA	hsa-mir-3912	MI0016416	AGAGAGGAAUGAACAGUUAAAUUAUAACAUGUCCAUAUUAUGGGUUAGUUGUGGACACAUACUAACGCAUAAUAUGGACAUGUUAUAAUUUAACUGUUCCUUUCU	chr5:171386656-171386760(-)	MIPF0001601	mir-3912	3912	p@chr5:170814498..170814510,-	curation	-1.21129	0.431884	1	1	0.126727	1.33801	2.43356	0.997344
hsa-miR-4683	5p	MIMAT0019768	UGGAGAUCCAGUGCUCGCCCGAU	GGAGAU	23	NO	-	non-canonical_miRNA	hsa-mir-4683	MI0017315	GACACGCAAGACGAGGCGGGCCUGGAGGUGCACCAGUUCUGGCCGCUGGUGGAGAUCCAGUGCUCGCCCGAUCUCAAGUUC	chr10:35641172-35641252(-)	-	-	4683	Unknown	Unknown	-1.21129	0.431884	1	1	0.126727	1.33801	2.43356	0.997344
hsa-miR-18a-3p	3p	MIMAT0002891	ACUGCCCUAAGUGCUCCUUCUGG	CUGCCC	23	Yes	Star_miRNA	canonical_conserved_miRNA	hsa-mir-18a	MI0000072	UGUUCUAAGGUGCAUCUAGUGCAGAUAGUGAAGUAGAUUAGCAUCUACUGCCCUAAGUGCUCCUUCUGGCA	chr13:91350751-91350821(+)	MIPF0000001	mir-17	17,18a,19a,19b-1,20a,92a-1	p1@MIR17HG	NR_027349	-1.13675	0.454783	1	1	1.62597	2.76272	6.69229	2.99203
hsa-miR-146b-3p	3p	MIMAT0004766	GCCCUGUGGACUCAGUUCUGGU	CCCUGU	22	Yes	Star_miRNA	canonical_conserved_miRNA	hsa-mir-146b	MI0003129	CCUGGCACUGAGAACUGAAUUCCAUAGGCUGUGAGCUCUAGCAAUGCCCUGUGGACUCAGUUCUGGUGCCCGG	chr10:102436512-102436584(+)	MIPF0000103	mir-146	146b	p@chr10:104195519..104195534,+	curation	-1.11295	0.462349	1	1	2.82291	3.93586	15.2097	6.98141
hsa-miR-1268a	5p	MIMAT0005922	CGGGCGUGGUGGUGGGGG	GGGCGU	18	NO	-	non-canonical_miRNA	hsa-mir-1268a	MI0006405	UAGCCGGGCGUGGUGGUGGGGGCCUGUGGUCCCAGCUACUUUGGAGGCUGAG	chr15:22225278-22225329(-)	MIPF0000946	mir-1268	1268a	Unknown	Unknown	-1.05915	0.479914	1	1	1.06292	2.12208	4.25873	1.99469
hsa-miR-23c	5p	MIMAT0018000	AUCACAUUGCCAGUGAUUACCC	UCACAU	22	NO	-	non-canonical_miRNA	hsa-mir-23c	MI0016010	AGUGACUUUCCAGGUGUCACACAGUGAGUGGCAUAAUCAGAGUACAAUUUGAGUCAUGCCCAUACAUCACAUUGCCAGUGAUUACCCAAGGAAAGUGACG	chrX:20017088-20017187(-)	MIPF0001429	mir-23c	23c	p1@MAP7D2	ENST00000443379.3	-1.05915	0.479914	1	1	1.06292	2.12208	4.25873	1.99469
hsa-miR-205-5p	5p	MIMAT0000266	UCCUUCAUUCCACCGGAGUCUG	CCUUCA	22	Yes	Mature_miRNA	canonical_conserved_miRNA	hsa-mir-205	MI0000285	AAAGAUCCUCAGACAAUCCAUGUGCUUCUCUUGUCCUUCAUUCCACCGGAGUCUGUCUCAUACCCAACCAGAUUUCAGUGGAGUGAAGUUCAGGAGGCAUGGAGCUGACA	chr1:209432133-209432242(+)	MIPF0000058	mir-205	205	p1@MIR205HG	ENST00000429156.1	-1.01812	0.493761	1	1	3.59247	4.61058	24.3356	11.9681
hsa-miR-3152-5p	5p	MIMAT0019207	AUUGCCUCUGUUCUAACACAAG	UUGCCU	22	Yes	-	non-canonical_miRNA	hsa-mir-3152	MI0014179	GUGCAGAGUUAUUGCCUCUGUUCUAACACAAGACUAGGCUUCCCUGUGUUAGAAUAGGGGCAAUAACUCUGCAC	chr9:18573306-18573379(+)	-	-	3152	p1@ADAMTSL1	ENST00000380570.4	-0.993427	0.502283	1	1	2.82291	3.81634	13.993	6.98141
hsa-miR-376a-5p	5p	MIMAT0003386	GUAGAUUCUCCUUCUAUGAGUA	UAGAUU	22	Yes	Star_miRNA	canonical_conserved_miRNA	hsa-mir-376a-1	MI0000784	UAAAAGGUAGAUUCUCCUUCUAUGAGUACAUUAUUUAUGAUUAAUCAUAGAGGAAAAUCCACGUUUUC	chr14:101040782-101040849(+)	MIPF0000091	mir-368	134,154,299,376c,369,376a-1,377,379,380,381,382,323a,329-1,329-2,409,412,410,376b,485,487a,494,495,496,539,544a,376a-2,487b,411,654,655,656,758,668,1185-2,1185-1,300,541,889,543,1197,1193,323b	p1@MEG3	Gtl2-Dio3	-0.970708	0.510256	1	1	2.02993	3.00064	7.90906	3.98938
hsa-miR-7706	5p	MIMAT0030021	UGAAGCGCCUGUGCUCUGCCGAGA	GAAGCG	24	NO	-	non-canonical_miRNA	hsa-mir-7706	MI0025242	UGGAGCUGUGUGCAGGGCCAGCGCGGAGCCCGAGCAGCCGCGGUGAAGCGCCUGUGCUCUGCCGAGA	chr15:85380596-85380662(+)	-	-	7706	p1@AKAP13	ENST00000559362.1	-0.960553	0.51386	1	1	3.91214	4.87269	29.2027	14.9602
hsa-miR-26a-2-3p	3p	MIMAT0004681	CCUAUUCUUGAUUACUUGUUUC	CUAUUC	22	Yes	Star_miRNA	canonical_conserved_miRNA	hsa-mir-26a-2	MI0000750	GGCUGUGGCUGGAUUCAAGUAAUCCAGGAUAGGCUGUUUCCAUCUGUGAGGCCUAUUCUUGAUUACUUGUUUCUGGAGGCAGCU	chr12:57824609-57824692(-)	MIPF0000043	mir-26	26a-2	p1@CTDSP2	ENST00000548823.1	-0.859649	0.551087	1	1	2.34517	3.20482	9.12584	4.98672
hsa-miR-502-5p	5p	MIMAT0002873	AUCCUUGCUAUCUGGGUGCUA	UCCUUG	21	Yes	Star_miRNA	canonical_conserved_miRNA	hsa-mir-502	MI0003186	UGCUCCCCCUCUCUAAUCCUUGCUAUCUGGGUGCUAGUGCUGGCUCAAUGCAAUGCACCUGGGCAAGGAUUCAGAGAGGGGGAGCU	chrX:50014598-50014683(+)	MIPF0000139	mir-500	188,362,500a,501,502,532,660,500b	p1@CLCN5	ENST00000376091.3	-0.856649	0.552234	1	1	2.02993	2.88658	7.30067	3.98938
hsa-miR-3613-3p	3p	MIMAT0017991	ACAAAAAAAAAAGCCCAACCCUUC	CAAAAA	24	Yes	Star_miRNA	canonical_conserved_miRNA	hsa-mir-3613	MI0016003	UGGUUGGGUUUGGAUUGUUGUACUUUUUUUUUUGUUCGUUGCAUUUUUAGGAACAAAAAAAAAAGCCCAACCCUUCACACCACUUCA	chr13:49996415-49996501(-)	MIPF0001411	mir-3613	3613	p1@DLEU2	NR_002612	-0.841969	0.557882	1	1	1.06292	1.90489	3.65034	1.99469
hsa-miR-3928-3p	3p	MIMAT0018205	GGAGGAACCUUGGAGCUUCGGC	GAGGAA	22	Yes	-	non-canonical_miRNA	hsa-mir-3928	MI0016438	GCUGAAGCUCUAAGGUUCCGCCUGCGGGCAGGAAGCGGAGGAACCUUGGAGCUUCGGC	chr22:31160062-31160119(-)	-	-	3928	Unknown	Unknown	-0.841969	0.557882	1	1	1.06292	1.90489	3.65034	1.99469
hsa-miR-4454	5p	MIMAT0018976	GGAUCCGAGUCACGGCACCA	GAUCCG	20	NO	-	non-canonical_miRNA	hsa-mir-4454	MI0016800	CCGGAUCCGAGUCACGGCACCAAAUUUCAUGCGUGUCCGUGUGAAGAGACCACCA	chr4:163093574-163093628(-)	-	-	4454	Unknown	Unknown	-0.841969	0.557882	1	1	1.06292	1.90489	3.65034	1.99469
hsa-miR-548f-3p	3p	MIMAT0005895	AAAAACUGUAAUUACUUUU	AAAACU	19	Yes	-	non-canonical_miRNA	hsa-mir-548f-1	MI0006374	AUUAGGUUGGUGCAAAAGUAAUCACAGUUUUUGACAUUACUUUCAAAGACAAAAACUGUAAUUACUUUUGGACCAACCUAAUAG	chr10:54607874-54607957(-)	MIPF0000317	mir-548	548f-1	p1@PCDH15	ENST00000373955.1	-0.841969	0.557882	1	1	1.06292	1.90489	3.65034	1.99469
hsa-miR-1260a	5p	MIMAT0005911	AUCCCACCUCUGCCACCA	UCCCAC	18	NO	-	non-canonical_miRNA	hsa-mir-1260a	MI0006394	ACCUUUCCAGCUCAUCCCACCUCUGCCACCAAAACACUCAUCGCGGGGUCAGAGGGAGUGCCAAAAAAGGUAA	chr14:77266218-77266290(+)	MIPF0001020	mir-1260a	1260a	Unknown	Unknown	-0.825251	0.564384	1	1	7.39785	8.2231	298.719	168.551
hsa-miR-1255b-5p	5p	MIMAT0005945	CGGAUGAGCAAAGAAAGUGGUU	GGAUGA	22	Yes	-	non-canonical_miRNA	hsa-mir-1255b-1	MI0006435	UACGGAUGAGCAAAGAAAGUGGUUUCUUAAAAUGGAAUCUACUCUUUGUGAAGAUGCUGUGAA	chr4:36426366-36426428(-)	MIPF0000506	mir-1255	1255b-1	Unknown	Unknown	-0.814107	0.56876	1	1	0.126727	0.940834	1.82517	0.997344
hsa-miR-1255b-5p	5p	MIMAT0005945	CGGAUGAGCAAAGAAAGUGGUU	GGAUGA	22	Yes	-	non-canonical_miRNA	hsa-mir-1255b-2	MI0006436	UCUUACGGAUGAGCAAAGAAAGUGGUUUGCGCCUCAAGAAACCACUUUCUUUGCUCAUCCAUAAGGA	chr1:167998660-167998726(+)	MIPF0000506	mir-1255	1255b-2	p1@DCAF6	ENST00000432587.2	-0.814107	0.56876	1	1	0.126727	0.940834	1.82517	0.997344
hsa-miR-1273c	5p	MIMAT0015017	GGCGACAAAACGAGACCCUGUC	GCGACA	22	NO	-	non-canonical_miRNA	hsa-mir-1273c	MI0014171	UGCAGCCUGGGCGACAAAACGAGACCCUGUCUUUUUUUUUUUCUGAGACAGAGUCUCGUUCUGUUGCCCAAGCUGGA	chr6:154853360-154853436(+)	MIPF0001481	mir-1273c	1273c	p1@SCAF8	curation	-0.814107	0.56876	1	1	0.126727	0.940834	1.82517	0.997344
hsa-miR-1275	5p	MIMAT0005929	GUGGGGGAGAGGCUGUC	UGGGGG	17	NO	-	non-canonical_miRNA	hsa-mir-1275	MI0006415	CCUCUGUGAGAAAGGGUGUGGGGGAGAGGCUGUCUUGUGUCUGUAAGUAUGCCAAACUUAUUUUCCCCAAGGCAGAGGGA	chr6:33999972-34000051(-)	MIPF0000674	mir-1275	1275	Unknown	Unknown	-0.814107	0.56876	1	1	0.126727	0.940834	1.82517	0.997344
hsa-miR-1297	5p	MIMAT0005886	UUCAAGUAAUUCAGGUG	UCAAGU	17	NO	-	non-canonical_miRNA	hsa-mir-1297	MI0006358	UGUUUAUCUCUAGGGUUGAUCUAUUAGAAUUACUUAUCUGAGCCAAAGUAAUUCAAGUAAUUCAGGUGUAGUGAAAC	chr13:54311972-54312048(-)	MIPF0000584	mir-1297	1297	Unknown	Unknown	-0.814107	0.56876	1	1	0.126727	0.940834	1.82517	0.997344
hsa-miR-1538	5p	MIMAT0007400	CGGCCCGGGCUGCUGCUGUUCCU	GGCCCG	23	NO	-	non-canonical_miRNA	hsa-mir-1538	MI0007259	GGGAACAGCAGCAACAUGGGCCUCGCUUCCUGCCGGCGCGGCCCGGGCUGCUGCUGUUCCU	chr16:69565808-69565868(-)	MIPF0000903	mir-1538	1538	Unknown	Unknown	-0.814107	0.56876	1	1	0.126727	0.940834	1.82517	0.997344
hsa-miR-188-5p	5p	MIMAT0000457	CAUCCCUUGCAUGGUGGAGGG	AUCCCU	21	Yes	Mature_miRNA	canonical_conserved_miRNA	hsa-mir-188	MI0000484	UGCUCCCUCUCUCACAUCCCUUGCAUGGUGGAGGGUGAGCUUUCUGAAAACCCCUCCCACAUGCAGGGUUUGCAGGAUGGCGAGCC	chrX:50003503-50003588(+)	MIPF0000113	mir-188	188,362,500a,501,502,532,660,500b	p1@CLCN5	ENST00000376091.3	-0.814107	0.56876	1	1	0.126727	0.940834	1.82517	0.997344
hsa-miR-3074-5p	5p	MIMAT0019208	GUUCCUGCUGAACUGAGCCAG	UUCCUG	21	Yes	-	non-canonical_miRNA	hsa-mir-3074	MI0014181	GCUCGACUCCUGUUCCUGCUGAACUGAGCCAGUGUGUAAAAUGAGAACUGAUAUCAGCUCAGUAGGCACCGGAGGGCGGGU	chr9:95086014-95086094(-)	MIPF0001103	mir-3074	24-1,23b,27b,3074	Unknown	Unknown	-0.814107	0.56876	1	1	0.126727	0.940834	1.82517	0.997344
hsa-miR-3129-3p	3p	MIMAT0019202	AAACUAAUCUCUACACUGCUGC	AACUAA	22	Yes	-	non-canonical_miRNA	hsa-mir-3129	MI0014146	GUACUUGGGCAGUAGUGUAGAGAUUGGUUUGCCUGUUAAUGAAUUCAAACUAAUCUCUACACUGCUGCCCAAGAGC	chr2:189133036-189133111(-)	MIPF0001458	mir-3129	3129	p1@COL5A2	NM_000393	-0.814107	0.56876	1	1	0.126727	0.940834	1.82517	0.997344
hsa-miR-3187-3p	3p	MIMAT0015069	UUGGCCAUGGGGCUGCGCGG	UGGCCA	20	Yes	Mature_miRNA	canonical_hsa-specific_miRNA	hsa-mir-3187	MI0014231	GCUGGCCCUGGGCAGCGUGUGGCUGAAGGUCACCAUGUUCUCCUUGGCCAUGGGGCUGCGCGGGGCCAGC	chr19:813584-813653(+)	-	-	3187,4745	Unknown	Unknown	-0.814107	0.56876	1	1	0.126727	0.940834	1.82517	0.997344
hsa-miR-323a-5p	5p	MIMAT0004696	AGGUGGUCCGUGGCGCGUUCGC	GGUGGU	22	Yes	Star_miRNA	canonical_conserved_miRNA	hsa-mir-323a	MI0000807	UUGGUACUUGGAGAGAGGUGGUCCGUGGCGCGUUCGCUUUAUUUAUGGCGCACAUUACACGGUCGACCUCUUUGCAGUAUCUAAUC	chr14:101025732-101025817(+)	MIPF0000018	mir-154	134,154,299,376c,369,376a-1,377,379,380,381,382,323a,329-1,329-2,409,412,410,376b,485,487a,494,495,496,539,544a,376a-2,487b,411,654,655,656,758,668,1185-2,1185-1,300,541,889,543,1197,1193,323b	p1@MEG3	Gtl2-Dio3	-0.814107	0.56876	1	1	0.126727	0.940834	1.82517	0.997344
hsa-miR-362-3p	3p	MIMAT0004683	AACACACCUAUUCAAGGAUUCA	ACACAC	22	Yes	Star_miRNA	canonical_conserved_miRNA	hsa-mir-362	MI0000762	CUUGAAUCCUUGGAACCUAGGUGUGAGUGCUAUUUCAGUGCAACACACCUAUUCAAGGAUUCAAA	chrX:50008964-50009028(+)	MIPF0000209	mir-362	188,362,500a,501,502,532,660,500b	p1@CLCN5	ENST00000376091.3	-0.814107	0.56876	1	1	0.126727	0.940834	1.82517	0.997344
hsa-miR-422a	5p	MIMAT0001339	ACUGGACUUAGGGUCAGAAGGC	CUGGAC	22	NO	-	non-canonical_miRNA	hsa-mir-422a	MI0001444	GAGAGAAGCACUGGACUUAGGGUCAGAAGGCCUGAGUCUCUCUGCUGCAGAUGGGCUCUCUGUCCCUGAGCCAAGCUUUGUCCUCCCUGG	chr15:63870930-63871019(-)	MIPF0000548	mir-422	422a	p@chr15:64163505..64163506,-	NR_029944	-0.814107	0.56876	1	1	0.126727	0.940834	1.82517	0.997344
hsa-miR-4510	5p	MIMAT0019047	UGAGGGAGUAGGAUGUAUGGUU	GAGGGA	22	NO	-	non-canonical_miRNA	hsa-mir-4510	MI0016876	GUGUAUGUGAGGGAGUAGGAUGUAUGGUUGUUAGAUAGACAACUACAAUCUUUUCUCACAACAGACAG	chr15:35926856-35926923(+)	MIPF0001467	mir-4510	4510	Unknown	Unknown	-0.814107	0.56876	1	1	0.126727	0.940834	1.82517	0.997344
hsa-miR-4767	5p	MIMAT0019919	CGCGGGCGCUCCUGGCCGCCGCC	GCGGGC	23	NO	-	non-canonical_miRNA	hsa-mir-4767	MI0017408	ACAUGGGCCCGCGGGCGCUCCUGGCCGCCGCCCGACUUCGGGGCCAGCCGGGGGCAGAGCGCGCGGGAGCCCGAGCGU	chrX:7147860-7147937(+)	-	-	4767	Unknown	Unknown	-0.814107	0.56876	1	1	0.126727	0.940834	1.82517	0.997344
hsa-miR-487a-5p	5p	MIMAT0026559	GUGGUUAUCCCUGCUGUGUUCG	UGGUUA	22	Yes	Mature_miRNA	canonical_conserved_miRNA	hsa-mir-487a	MI0002471	GGUACUUGAAGAGUGGUUAUCCCUGCUGUGUUCGCUUAAUUUAUGACGAAUCAUACAGGGACAUCCAGUUUUUCAGUAUC	chr14:101052446-101052525(+)	MIPF0000018	mir-154	134,154,299,376c,369,376a-1,377,379,380,381,382,323a,329-1,329-2,409,412,410,376b,485,487a,494,495,496,539,544a,376a-2,487b,411,654,655,656,758,668,1185-2,1185-1,300,541,889,543,1197,1193,323b	p1@MEG3	Gtl2-Dio3	-0.814107	0.56876	1	1	0.126727	0.940834	1.82517	0.997344
hsa-miR-5001-3p	3p	MIMAT0021022	UUCUGCCUCUGUCCAGGUCCUU	UCUGCC	22	Yes	-	non-canonical_miRNA	hsa-mir-5001	MI0017867	AGCUCAGGGCGGCUGCGCAGAGGGCUGGACUCAGCGGCGGAGCUGGCUGCUGGCCUCAGUUCUGCCUCUGUCCAGGUCCUUGUGACCCGCCCGCUCUCCU	chr2:232550474-232550573(-)	-	-	5001	p1@TIGD1	ENST00000408957.3	-0.814107	0.56876	1	1	0.126727	0.940834	1.82517	0.997344
hsa-miR-548ad-5p	5p	MIMAT0032114	AAAAGUAAUUGUGGUUUUUG	AAAGUA	20	Yes	-	non-canonical_miRNA	hsa-mir-548ad	MI0016770	CUGUUAGGUUGGUGCAAAAGUAAUUGUGGUUUUUGAAAGUAACUUGGCGAAAACGACAAUGACUUUUGCACCAAUCUAAUAC	chr2:35471405-35471486(+)	MIPF0000317	mir-548	548ad	Unknown	Unknown	-0.814107	0.56876	1	1	0.126727	0.940834	1.82517	0.997344
hsa-miR-612	5p	MIMAT0003280	GCUGGGCAGGGCUUCUGAGCUCCUU	CUGGGC	25	NO	-	non-canonical_miRNA	hsa-mir-612	MI0003625	UCCCAUCUGGACCCUGCUGGGCAGGGCUUCUGAGCUCCUUAGCACUAGCAGGAGGGGCUCCAGGGGCCCUCCCUCCAUGGCAGCCAGGACAGGACUCUCA	chr11:65444458-65444557(+)	MIPF0000464	mir-612	612	p1@NEAT1	ENST00000501122.2	-0.814107	0.56876	1	1	0.126727	0.940834	1.82517	0.997344
hsa-miR-370-5p	5p	MIMAT0026483	CAGGUCACGUCUCUGCAGUUAC	AGGUCA	22	Yes	Star_miRNA	canonical_conserved_miRNA	hsa-mir-370	MI0000778	AGACAGAGAAGCCAGGUCACGUCUCUGCAGUUACACAGCUCACGAGUGCCUGCUGGGGUGGAACCUGGUCUGUCU	chr14:100911139-100911213(+)	MIPF0000167	mir-370	370	p1@MEG3	Gtl2-Dio3	-0.810904	0.570024	1	1	3.18119	3.9921	15.8181	8.9761
hsa-miR-451a	5p	MIMAT0001631	AAACCGUUACCAUUACUGAGUU	AACCGU	22	NO	Mature_miRNA	canonical_conserved_miRNA	hsa-mir-451a	MI0001729	CUUGGGAAUGGCAAGGAAACCGUUACCAUUACUGAGUUUAGUAAUGGUAAUGGUUCUCUUGCUAUACCCAGA	chr17:28861369-28861440(-)	MIPF0000148	mir-451	144,451a,451b,4732	p1@MIR4732	ENST00000582320.2	-0.797728	0.575254	1	1	5.75358	6.55131	93.692	53.8566
hsa-miR-1260b	5p	MIMAT0015041	AUCCCACCACUGCCACCAU	UCCCAC	19	NO	-	non-canonical_miRNA	hsa-mir-1260b	MI0014197	UCUCCGUUUAUCCCACCACUGCCACCAUUAUUGCUACUGUUCAGCAGGUGCUGCUGGUGGUGAUGGUGAUAGUCUGGUGGGGGCGGUGG	chr11:96341438-96341526(+)	MIPF0001381	mir-1260b	1260b	Unknown	Unknown	-0.792017	0.577536	1	1	7.67631	8.46833	354.083	204.456
hsa-miR-887-3p	3p	MIMAT0004951	GUGAACGGGCGCCAUCCCGAGG	UGAACG	22	Yes	Mature_miRNA	canonical_conserved_miRNA	hsa-mir-887	MI0005562	GUGCAGAUCCUUGGGAGCCCUGUUAGACUCUGGAUUUUACACUUGGAGUGAACGGGCGCCAUCCCGAGGCUUUGCACAG	chr5:15935182-15935260(+)	MIPF0000554	mir-887	887	p1@FBXL7	NM_012304	-0.779924	0.582397	1	1	2.60372	3.38365	10.3426	5.98407
hsa-miR-1246	5p	MIMAT0005898	AAUGGAUUUUUGGAGCAGG	AUGGAU	19	NO	-	non-canonical_miRNA	hsa-mir-1246	MI0006381	UGUAUCCUUGAAUGGAUUUUUGGAGCAGGAGUGGACACCUGACCCAAAGGAAAUCAAUCCAUAGGCUAGCAAU	chr2:176600980-176601052(-)	MIPF0000627	mir-1246	1246	Unknown	Unknown	-0.762282	0.589563	1	1	9.63658	10.3989	1350.02	795.881
hsa-miR-200b-3p	3p	MIMAT0000318	UAAUACUGCCUGGUAAUGAUGA	AAUACU	22	Yes	Mature_miRNA	canonical_conserved_miRNA	hsa-mir-200b	MI0000342	CCAGCUCGGGCAGCCGUGGCCAUCUUACUGGGCAGCAUUGGAUGGAGUCAGGUCUCUAAUACUGCCUGGUAAUGAUGACGGCGGAGCCCUGCACG	chr1:1167104-1167198(+)	MIPF0000019	mir-8	200b,200a,429	p@chr1:1098252..1098265,+	curation	-0.743586	0.597253	1	1	4.32491	5.06849	33.4614	19.9469
hsa-miR-182-5p	5p	MIMAT0000259	UUUGGCAAUGGUAGAACUCACACU	UUGGCA	24	Yes	Mature_miRNA	canonical_conserved_miRNA	hsa-mir-182	MI0000272	GAGCUGCUUGCCUCCCCCCGUUUUUGGCAAUGGUAGAACUCACACUGGUGAGGUAACAGGAUCCGGUGGUUCUAGACUUGCCAACUAUGGGGCGAGGACUCAGCCGGCAC	chr7:129770383-129770492(-)	MIPF0000116	mir-182	96,182,183	p@chr7:129420052..129420074,-	curation	-0.741765	0.598007	1	1	3.59247	4.33423	20.0769	11.9681
hsa-miR-34b-3p	3p	MIMAT0004676	CAAUCACUAACUCCACUGCCAU	AAUCAC	22	Yes	Star_miRNA	canonical_conserved_miRNA	hsa-mir-34b	MI0000742	GUGCUCGGUUUGUAGGCAGUGUCAUUAGCUGAUUGUACUGUGGUGGUUACAAUCACUAACUCCACUGCCAUCAAAACAAGGCAC	chr11:111512938-111513021(+)	MIPF0000039	mir-34	34b,34c	p1@MIR34B	XR_040780	-0.699443	0.61581	1	1	4.39497	5.09442	34.0698	20.9442
hsa-miR-1290	5p	MIMAT0005880	UGGAUUUUUGGAUCAGGGA	GGAUUU	19	NO	-	non-canonical_miRNA	hsa-mir-1290	MI0006352	GAGCGUCACGUUGACACUCAAAAAGUUUCAGAUUUUGGAACAUUUCGGAUUUUGGAUUUUUGGAUCAGGGAUGCUCAA	chr1:18897071-18897148(-)	MIPF0000610	mir-1290	1290	p1@ALDH4A1	ENST00000290597.5	-0.688587	0.620461	1	1	4.95476	5.64335	49.8879	30.9177
hsa-miR-499a-5p	5p	MIMAT0002870	UUAAGACUUGCAGUGAUGUUU	UAAGAC	21	Yes	Mature_miRNA	canonical_conserved_miRNA	hsa-mir-499a	MI0003183	GCCCUGUCCCCUGUGCCUUGGGCGGGCGGCUGUUAAGACUUGCAGUGAUGUUUAACUCCUCUCCACGUGAACAUCACAGCAAGUCUGUGCUGCUUCCCGUCCCUACGCUGCCUGGGCAGGGU	chr20:34990376-34990497(+)	MIPF0000173	mir-499	499a,499b	p2@MYH7B	NM_020884	-0.684828	0.62208	1	1	1.62597	2.3108	4.86712	2.99203
hsa-miR-548ah-3p	3p	MIMAT0020957	CAAAAACUGCAGUUACUUUUGC	AAAAAC	22	Yes	-	non-canonical_miRNA	hsa-mir-548ah	MI0016796	AGGUUGGUGCAAAAGUGAUUGCAGUGUUUGCCAAUAAAAGUAAUGACAAAAACUGCAGUUACUUUUGCACCAGCCC	chr4:76575551-76575626(+)	MIPF0000317	mir-548	4450,548ah	p4@SHROOM3	NM_020859	-0.660405	0.632701	1	1	3.33169	3.9921	15.8181	9.97344
hsa-miR-2110	5p	MIMAT0010133	UUGGGGAAACGGCCGCUGAGUG	UGGGGA	22	NO	-	non-canonical_miRNA	hsa-mir-2110	MI0010629	CAGGGGUUUGGGGAAACGGCCGCUGAGUGAGGCGUCGGCUGUGUUUCUCACCGCGGUCUUUUCCUCCCACUCUUG	chr10:114174105-114174179(-)	MIPF0001399	mir-2110	2110	p1@C10orf118	ENST00000369285.3	-0.65547	0.634869	1	1	2.34517	3.00064	7.90906	4.98672
hsa-miR-548ag	5p	MIMAT0018969	AAAGGUAAUUGUGGUUUCUGC	AAGGUA	21	NO	-	non-canonical_miRNA	hsa-mir-548ag-2	MI0016794	UGCAAAGGUAAUUGUGGUUUCUGCCAUUGAAAGUAAAGGCAAGAACCUCAAUUACCUUUGCAGC	chr20:60564562-60564625(+)	MIPF0000317	mir-548	548ag-2	p2@uc002ybl.2,p2@uc010gjw.1	curation	-0.65547	0.634869	1	1	2.34517	3.00064	7.90906	4.98672
hsa-miR-942-5p	5p	MIMAT0004985	UCUUCUCUGUUUUGGCCAUGUG	CUUCUC	22	Yes	Mature_miRNA	canonical_hsa-specific_miRNA	hsa-mir-942	MI0005767	AUUAGGAGAGUAUCUUCUCUGUUUUGGCCAUGUGUGUACUCACAGCCCCUCACACAUGGCCGAAACAGAGAAGUUACUUUCCUAAU	chr1:117094643-117094728(+)	MIPF0000511	mir-942	942	p1@TTF2	NM_003594	-0.65547	0.634869	1	1	2.34517	3.00064	7.90906	4.98672
hsa-miR-378d	5p	MIMAT0018926	ACUGGACUUGGAGUCAGAAA	CUGGAC	20	NO	-	non-canonical_miRNA	hsa-mir-378d-1	MI0016749	ACUGUUUCUGUCCUUGUUCUUGUUGUUAUUACUGGACUUGGAGUCAGAAACAGG	chr4:5923275-5923328(-)	MIPF0000168	mir-378	378d-1	Unknown	Unknown	-0.642475	0.640613	1	1	2.82291	3.46538	10.951	6.98141
hsa-miR-4324	5p	MIMAT0016876	CCCUGAGACCCUAACCUUAA	CCUGAG	20	NO	-	non-canonical_miRNA	hsa-mir-4324	MI0015854	CGGCCCCUUUGUUAAGGGUCUCAGCUCCAGGGAACUUUAAAACCCUGAGACCCUAACCUUAAAGGUGCUGCA	chr19:49308797-49308868(-)	-	-	4324	p1@SLC6A16	ENST00000454748.3	-0.642475	0.640613	1	1	2.82291	3.46538	10.951	6.98141
hsa-miR-376b-3p	3p	MIMAT0002172	AUCAUAGAGGAAAAUCCAUGUU	UCAUAG	22	Yes	Mature_miRNA	canonical_conserved_miRNA	hsa-mir-376b	MI0002466	CAGUCCUUCUUUGGUAUUUAAAACGUGGAUAUUCCUUCUAUGUUUACGUGAUUCCUGGUUAAUCAUAGAGGAAAAUCCAUGUUUUCAGUAUCAAAUGCUG	chr14:101040436-101040535(+)	MIPF0000091	mir-368	134,154,299,376c,369,376a-1,377,379,380,381,382,323a,329-1,329-2,409,412,410,376b,485,487a,494,495,496,539,544a,376a-2,487b,411,654,655,656,758,668,1185-2,1185-1,300,541,889,543,1197,1193,323b	p1@MEG3	Gtl2-Dio3	-0.601092	0.659255	1	1	2.60372	3.20482	9.12584	5.98407
hsa-miR-335-3p	3p	MIMAT0004703	UUUUUCAUUAUUGCUCCUGACC	UUUUCA	22	Yes	Star_miRNA	canonical_conserved_miRNA	hsa-mir-335	MI0000816	UGUUUUGAGCGGGGGUCAAGAGCAAUAACGAAAAAUGUUUGUCAUAAACCGUUUUUCAUUAUUGCUCCUGACCUCCUCUCAUUUGCUAUAUUCA	chr7:130496111-130496204(+)	MIPF0000196	mir-335	335	p1@MEST	ENST00000223215.4	-0.597251	0.661012	1	1	4.85885	5.4561	43.804	28.923
hsa-miR-744-5p	5p	MIMAT0004945	UGCGGGGCUAGGGCUAACAGCA	GCGGGG	22	Yes	Mature_miRNA	canonical_conserved_miRNA	hsa-mir-744	MI0005559	UUGGGCAAGGUGCGGGGCUAGGGCUAACAGCAGUCUUACUGAAGGUUUCCUGGAAACCACGCACAUGCUGUUGCCACUAACCUCAACCUUACUCGGUC	chr17:12081899-12081996(+)	MIPF0000431	mir-744	744	p1@MAP2K4	ENST00000602811.1	-0.59308	0.662926	1	1	6.56746	7.16054	142.972	94.7477
hsa-miR-210-5p	5p	MIMAT0026475	AGCCCCUGCCCACCGCACACUG	GCCCCU	22	Yes	Star_miRNA	canonical_conserved_miRNA	hsa-mir-210	MI0000286	ACCCGGCAGUGCCUCCAGGCGCAGGGCAGCCCCUGCCCACCGCACACUGCGCUGCCCCAGACCCACUGUGCGUGUGACAGCGGCUGAUCUGUGCCUGGGCAGCGCGACCC	chr11:568089-568198(-)	MIPF0000086	mir-210	210	p1@MIR210HG	ENST00000500447.1	-0.586196	0.666097	1	1	1.06292	1.64912	3.04195	1.99469
hsa-miR-296-5p	5p	MIMAT0000690	AGGGCCCCCCCUCAAUCCUGU	GGGCCC	21	Yes	Mature_miRNA	canonical_conserved_miRNA	hsa-mir-296	MI0000747	AGGACCCUUCCAGAGGGCCCCCCCUCAAUCCUGUUGUGCCUAAUUCAGAGGGUUGGGUGGAGGCUCUCCUGAAGGGCUCU	chr20:58817615-58817694(-)	MIPF0000159	mir-296	296,298	p1@GNAS-AS1	curation	-0.586196	0.666097	1	1	1.06292	1.64912	3.04195	1.99469
hsa-miR-3129-5p	5p	MIMAT0014992	GCAGUAGUGUAGAGAUUGGUUU	CAGUAG	22	Yes	-	non-canonical_miRNA	hsa-mir-3129	MI0014146	GUACUUGGGCAGUAGUGUAGAGAUUGGUUUGCCUGUUAAUGAAUUCAAACUAAUCUCUACACUGCUGCCCAAGAGC	chr2:189133036-189133111(-)	MIPF0001458	mir-3129	3129	p1@COL5A2	NM_000393	-0.586196	0.666097	1	1	1.06292	1.64912	3.04195	1.99469
hsa-miR-4787-5p	5p	MIMAT0019956	GCGGGGGUGGCGGCGGCAUCCC	CGGGGG	22	Yes	-	non-canonical_miRNA	hsa-mir-4787	MI0017434	CGGUCCAGACGUGGCGGGGGUGGCGGCGGCAUCCCGGACGGCCUGUGAGGGAUGCGCCGCCCACUGCCCCGCGCCGCCUGACCG	chr3:50675080-50675163(+)	-	-	4787	p1@MIR4787	NM_004947	-0.586196	0.666097	1	1	1.06292	1.64912	3.04195	1.99469
hsa-miR-889-5p	5p	MIMAT0026719	AAUGGCUGUCCGUAGUAUGGUC	AUGGCU	22	NO	Star_miRNA	canonical_conserved_miRNA	hsa-mir-889	MI0005540	GUGCUUAAAGAAUGGCUGUCCGUAGUAUGGUCUCUAUAUUUAUGAUGAUUAAUAUCGGACAACCAUUGUUUUAGUAUCC	chr14:101047901-101047979(+)	MIPF0000514	mir-889	134,154,299,376c,369,376a-1,377,379,380,381,382,323a,329-1,329-2,409,412,410,376b,485,487a,494,495,496,539,544a,376a-2,487b,411,654,655,656,758,668,1185-2,1185-1,300,541,889,543,1197,1193,323b	p1@MEG3	Gtl2-Dio3	-0.586196	0.666097	1	1	1.06292	1.64912	3.04195	1.99469

## Sheet: up sample 4 vs sample0
#log2FC >= 0.585 #p-value cut-off <= 1.00 #q-value cut-off <= 1.00 #Gene biotype: miRNA #Condition pair: up sample4 vs sample 0 Column A: Mature_ID, The ID of mature miRNA. Column B: Arm, The arm of miRNA. Column C: Mature_Acc, The accession number of mature miRNA from miRBase. Column D: Mature_Seq, The mature sequence of miRNA. Column E: Seed, The seed sequence of miRNA. Column F: Length, The le…
Annotation																		DE Statistic				CPM
Mature_ID	Arm	Mature_Acc	Mature_Seq	Seed	Length	High_Confidence	Type	Canonical	Pre_ID	Pre_Acc	Pre_Seq	Pre_Locus	Family_AC	Family_ID	Clustered_miRNAs	Promoter	Primary_microRNA	log2FC	Fold_Change	p_value	q_value	N-1_CPM	K-1_CPM	K-1	N-1
hsa-miR-3133	5p	MIMAT0014998	UAAAGAACUCUUAAAACCCAAU	AAAGAA	22	NO	-	non-canonical_miRNA	hsa-mir-3133	MI0014153	CAGAAAUUGUAAAGAACUCUUAAAACCCAAUAGUAAAAAGACAACCUGUUGAGUUUUAAGAGUUCUUUAUAUAUUCUG	chr2:241477905-241477982(+)	-	-	3133	p1@FARP2	NM_014808	6.01677	64.7483	1	1	1.84883	-4.16794	0	3.54644
hsa-miR-548ab	5p	MIMAT0018928	AAAAGUAAUUGUGGAUUUUGCU	AAAGUA	22	NO	-	non-canonical_miRNA	hsa-mir-548ab	MI0016752	AUGUUGGUGCAAAAGUAAUUGUGGAUUUUGCUAUUACUUGUAUUUAUUUGUAAUGCAAAACCCGCAAUUAGUUUUGCACCAACC	chr3:103524033-103524116(-)	MIPF0000317	mir-548	548ab	Unknown	Unknown	5.86724	58.3735	1	1	1.6993	-4.16794	0	3.19179
hsa-miR-4443	5p	MIMAT0018961	UUGGAGGCGUGGGUUUU	UGGAGG	17	NO	-	non-canonical_miRNA	hsa-mir-4443	MI0016786	GGUGGGGGUUGGAGGCGUGGGUUUUAGAACCUAUCCCUUUCUAGCCCUGAGCA	chr3:48196564-48196616(+)	-	-	4443	Unknown	Unknown	5.51172	45.6238	1	1	1.34377	-4.16794	0	2.48251
hsa-miR-124-3p	3p	MIMAT0000422	UAAGGCACGCGGUGAAUGCCAA	AAGGCA	22	Yes	Mature_miRNA	canonical_conserved_miRNA	hsa-mir-124-1	MI0000443	AGGCCUCUCUCUCCGUGUUCACAGCGGACCUUGAUUUAAAUGUCCAUACAAUUAAGGCACGCGGUGAAUGCCAAGAAUGGGGCUG	chr8:9903388-9903472(-)	MIPF0000021	mir-124	124-1	p1@ENST00000521863	ENST00000521863.1	5.29458	39.249	1	1	1.12664	-4.16794	0	2.12786
hsa-miR-124-3p	3p	MIMAT0000422	UAAGGCACGCGGUGAAUGCCAA	AAGGCA	22	Yes	Mature_miRNA	canonical_conserved_miRNA	hsa-mir-124-2	MI0000444	AUCAAGAUUAGAGGCUCUGCUCUCCGUGUUCACAGCGGACCUUGAUUUAAUGUCAUACAAUUAAGGCACGCGGUGAAUGCCAAGAGCGGAGCCUACGGCUGCACUUGAA	chr8:64379149-64379257(+)	MIPF0000021	mir-124	124-2	p1@ENST00000520799,p1@ENST00000521441,p1@uc003xvd.2	ENST00000521441.1	5.29458	39.249	1	1	1.12664	-4.16794	0	2.12786
hsa-miR-124-3p	3p	MIMAT0000422	UAAGGCACGCGGUGAAUGCCAA	AAGGCA	22	Yes	Mature_miRNA	canonical_conserved_miRNA	hsa-mir-124-3	MI0000445	UGAGGGCCCCUCUGCGUGUUCACAGCGGACCUUGAUUUAAUGUCUAUACAAUUAAGGCACGCGGUGAAUGCCAAGAGAGGCGCCUCC	chr20:63178500-63178586(+)	MIPF0000021	mir-124	124-3	p@chr20:61808928..61808938,+	curation	5.29458	39.249	1	1	1.12664	-4.16794	0	2.12786
hsa-miR-135b-3p	3p	MIMAT0004698	AUGUAGGGCUAAAAGCCAUGGG	UGUAGG	22	Yes	Star_miRNA	canonical_conserved_miRNA	hsa-mir-135b	MI0000810	CACUCUGCUGUGGCCUAUGGCUUUUCAUUCCUAUGUGAUUGCUGUCCCAAACUCAUGUAGGGCUAAAAGCCAUGGGCUACAGUGAGGGGCGAGCUCC	chr1:205448302-205448398(-)	MIPF0000028	mir-135	135b	p1@LEMD1	ENST00000367154.1	5.29458	39.249	1	1	1.12664	-4.16794	0	2.12786
hsa-miR-219a-2-3p	3p	MIMAT0004675	AGAAUUGUGGCUGGACAUCUGU	GAAUUG	22	Yes	Mature_miRNA	canonical_conserved_miRNA	hsa-mir-219a-2	MI0000740	ACUCAGGGGCUUCGCCACUGAUUGUCCAAACGCAAUUCUUGUACGAGUCUGCGGCCAACCGAGAAUUGUGGCUGGACAUCUGUGGCUGAGCUCCGGG	chr9:128392618-128392714(-)	MIPF0000044	mir-219	219a-2,219b	p@chr9:131155600..131155614,-	ENST00000608502.1	5.29458	39.249	1	1	1.12664	-4.16794	0	2.12786
hsa-miR-301b-3p	3p	MIMAT0004958	CAGUGCAAUGAUAUUGUCAAAGC	AGUGCA	23	Yes	Mature_miRNA	canonical_conserved_miRNA	hsa-mir-301b	MI0005568	GCCGCAGGUGCUCUGACGAGGUUGCACUACUGUGCUCUGAGAAGCAGUGCAAUGAUAUUGUCAAAGCAUCUGGGACCA	chr22:21652981-21653058(+)	MIPF0000034	mir-130	130b,301b	p3@PPIL2	ENST00000498589.1	5.29458	39.249	1	1	1.12664	-4.16794	0	2.12786
hsa-miR-3130-3p	3p	MIMAT0014994	GCUGCACCGGAGACUGGGUAA	CUGCAC	21	Yes	Star_miRNA	canonical_hsa-specific_miRNA	hsa-mir-3130-1	MI0014147	CUUGUCAUGUCUUACCCAGUCUCCGGUGCAGCCUGUUGUCAAGGCUGCACCGGAGACUGGGUAAGACAUGACAAG	chr2:206783234-206783308(-)	MIPF0000845	mir-3130	3130-1	Unknown	Unknown	5.29458	39.249	1	1	1.12664	-4.16794	0	2.12786
hsa-miR-3130-3p	3p	MIMAT0014994	GCUGCACCGGAGACUGGGUAA	CUGCAC	21	Yes	Star_miRNA	canonical_hsa-specific_miRNA	hsa-mir-3130-2	MI0014148	CUUGUCAUGUCUUACCCAGUCUCCGGUGCAGCCUUGACAACAGGCUGCACCGGAGACUGGGUAAGACAUGACAAG	chr2:206783234-206783308(+)	MIPF0000845	mir-3130	3130-2	p1@FASTKD2	ENST00000403094.3	5.29458	39.249	1	1	1.12664	-4.16794	0	2.12786
hsa-miR-3154	5p	MIMAT0015028	CAGAAGGGGAGUUGGGAGCAGA	AGAAGG	22	NO	-	non-canonical_miRNA	hsa-mir-3154	MI0014182	GGCCCCUCCUUCUCAGCCCCAGCUCCCGCUCACCCCUGCCACGUCAAAGGAGGCAGAAGGGGAGUUGGGAGCAGAGAGGGGACC	chr9:128244947-128245030(-)	MIPF0001387	mir-3154	199b,3154	p1@MIR3154	curation	5.29458	39.249	1	1	1.12664	-4.16794	0	2.12786
hsa-miR-144-5p	5p	MIMAT0004600	GGAUAUCAUCAUAUACUGUAAG	GAUAUC	22	Yes	Mature_miRNA	canonical_conserved_miRNA	hsa-mir-144	MI0000460	UGGGGCCCUGGCUGGGAUAUCAUCAUAUACUGUAAGUUUGCGAUGAGACACUACAGUAUAGAUGAUGUACUAGUCCGGGCACCCCC	chr17:28861533-28861618(-)	MIPF0000093	mir-144	144,451a,451b,4732	p1@MIR4732	ENST00000582320.2	5.03888	32.8742	1	1	0.870937	-4.16794	0	1.77322
hsa-miR-181b-2-3p	3p	MIMAT0031893	CUCACUGAUCAAUGAAUGCA	UCACUG	20	Yes	Star_miRNA	canonical_conserved_miRNA	hsa-mir-181b-2	MI0000683	CUGAUGGCUGCACUCAACAUUCAUUGCUGUCGGUGGGUUUGAGUCUGAAUCAACUCACUGAUCAAUGAAUGCAAACUGCGGACCAAACA	chr9:124693710-124693798(+)	MIPF0000007	mir-181	181a-2,181b-2	p1@MIR181A2HG	NR_038975	5.03888	32.8742	1	1	0.870937	-4.16794	0	1.77322
hsa-miR-433-5p	5p	MIMAT0026554	UACGGUGAGCCUGUCAUUAUUC	ACGGUG	22	Yes	Star_miRNA	canonical_conserved_miRNA	hsa-mir-433	MI0001723	CCGGGGAGAAGUACGGUGAGCCUGUCAUUAUUCAGAGAGGCUAGAUCCUCUGUGUUGAGAAGGAUCAUGAUGGGCUCCUCGGUGUUCUCCAGG	chr14:100881886-100881978(+)	MIPF0000177	mir-433	127,136,337,431,433,493,432,665	p1@MEG3	Gtl2-Dio3	5.03888	32.8742	1	1	0.870937	-4.16794	0	1.77322
hsa-miR-4785	5p	MIMAT0019949	AGAGUCGGCGACGCCGCCAGC	GAGUCG	21	NO	-	non-canonical_miRNA	hsa-mir-4785	MI0017430	GUAGGUGGGGACGCGGCGGCGCUGCUCCUCCGCUGCCGCCGGGAGAGUCGGCGACGCCGCCAGCUCCGCGCGC	chr2:160407810-160407882(-)	-	-	4785	p1@RBMS1	NM_002897	5.03888	32.8742	1	1	0.870937	-4.16794	0	1.77322
hsa-miR-548az-5p	5p	MIMAT0025456	CAAAAGUGAUUGUGGUUUUUGC	AAAAGU	22	Yes	-	non-canonical_miRNA	hsa-mir-548az	MI0022212	AGAUUGUAUUAGGUUGGUGCAAAAGUGAUUGUGGUUUUUGCUGUUACUUUUAAUGGCAAAAACUGCAAUCACUUUUGCACCAACCUAAUAAAUUU	chr8:119325171-119325265(+)	MIPF0000317	mir-548	548az	Unknown	Unknown	5.03888	32.8742	1	1	0.870937	-4.16794	0	1.77322
hsa-miR-664b-3p	3p	MIMAT0022272	UUCAUUUGCCUCCCAGCCUACA	UCAUUU	22	Yes	-	non-canonical_miRNA	hsa-mir-664b	MI0019134	UGGGCUAAGGGAGAUGAUUGGGUAGAAAGUAUUAUUCUAUUCAUUUGCCUCCCAGCCUACA	chrX:154768596-154768656(+)	MIPF0000300	mir-664	664b	p1@DKC1	ENST00000413910.1	5.03888	32.8742	1	1	0.870937	-4.16794	0	1.77322
hsa-miR-1252-5p	5p	MIMAT0005944	AGAAGGAAAUUGAAUUCAUUUA	GAAGGA	22	Yes	Mature_miRNA	canonical_hsa-specific_miRNA	hsa-mir-1252	MI0006434	AGAAAGAAGGAAAUUGAAUUCAUUUAGAAAAGAGAAUUCCAAAUGAGCUUAAUUUCCUUUUUUCU	chr12:79419257-79419321(+)	MIPF0000968	mir-1252	1252	p1@SYT1	ENST00000457153.2	4.72788	26.4993	1	1	0.559939	-4.16794	0	1.41858
hsa-miR-3065-5p	5p	MIMAT0015066	UCAACAAAAUCACUGAUGCUGGA	CAACAA	23	Yes	-	non-canonical_miRNA	hsa-mir-3065	MI0014228	CUGCCCUCUUCAACAAAAUCACUGAUGCUGGAGUCGCCUGAGUCAUCACUCAGCACCAGGAUAUUGUUGGAGAGGACAG	chr17:81125877-81125955(+)	MIPF0001105	mir-3065	338,657,1250,3065	Unknown	Unknown	4.72788	26.4993	1	1	0.559939	-4.16794	0	1.41858
hsa-miR-33a-5p	5p	MIMAT0000091	GUGCAUUGUAGUUGCAUUGCA	UGCAUU	21	Yes	Mature_miRNA	canonical_conserved_miRNA	hsa-mir-33a	MI0000091	CUGUGGUGCAUUGUAGUUGCAUUGCAUGUUCUGGUGGUACCCAUGCAAUGUUUCCACAGUGCAUCACAG	chr22:41900944-41901012(+)	MIPF0000070	mir-33	33a	p1@SREBF2	ENST00000361204.4	4.72788	26.4993	1	1	0.559939	-4.16794	0	1.41858
hsa-miR-4531	5p	MIMAT0019070	AUGGAGAAGGCUUCUGA	UGGAGA	17	NO	-	non-canonical_miRNA	hsa-mir-4531	MI0016898	GCCUAGGAGUCCUUGGUCAGUGGGGACAUGGAGAAGGCUUCUGAGGA	chr19:44653686-44653732(-)	-	-	4531	p@chr19:45161107..45161118,-	ENST00000590796.1	4.72788	26.4993	1	1	0.559939	-4.16794	0	1.41858
hsa-miR-5579-3p	3p	MIMAT0022270	UUAGCUUAAGGAGUACCAGAUC	UAGCUU	22	NO	Mature_miRNA	canonical_hsa-specific_miRNA	hsa-mir-5579	MI0019133	UAUGGUACUCCUUAAGCUAACAGGCCCCUGUCACCAUUAGCUUAAGGAGUACCAGAUC	chr11:79422169-79422226(-)	-	-	5579	p1@ODZ4	NM_001098816	4.72788	26.4993	1	1	0.559939	-4.16794	0	1.41858
hsa-miR-584-3p	3p	MIMAT0022708	UCAGUUCCAGGCCAACCAGGCU	CAGUUC	22	Yes	Star_miRNA	canonical_conserved_miRNA	hsa-mir-584	MI0003591	UAGGGUGACCAGCCAUUAUGGUUUGCCUGGGACUGAGGAAUUUGCUGGGAUAUGUCAGUUCCAGGCCAACCAGGCUGGUUGGUCUCCCUGAAGCAAC	chr5:149062313-149062409(-)	MIPF0000533	mir-584	584	p1@SH3TC2	ENST00000511307.1	4.72788	26.4993	1	1	0.559939	-4.16794	0	1.41858
hsa-miR-937-3p	3p	MIMAT0004980	AUCCGCGCUCUGACUCUCUGCC	UCCGCG	22	Yes	-	non-canonical_miRNA	hsa-mir-937	MI0005759	AGCACUGCCCCCGGUGAGUCAGGGUGGGGCUGGCCCCCUGCUUCGUGCCCAUCCGCGCUCUGACUCUCUGCCCACCUGCAGGAGCU	chr8:143812957-143813042(-)	MIPF0000560	mir-937	937	p1@SCRIB	NM_015356	4.72788	26.4993	1	1	0.559939	-4.16794	0	1.41858
hsa-miR-1249-5p	5p	MIMAT0032029	AGGAGGGAGGAGAUGGGCCAAGUU	GGAGGG	24	Yes	Star_miRNA	canonical_conserved_miRNA	hsa-mir-1249	MI0006384	GGGAGGAGGGAGGAGAUGGGCCAAGUUCCCUCUGGCUGGAACGCCCUUCCCCCCCUUCUUCACCUG	chr22:45200954-45201019(-)	MIPF0000667	mir-1249	1249	p1@KIAA0930	NM_001009880	4.33088	20.1245	1	1	0.162936	-4.16794	0	1.06393
hsa-miR-196b-3p	3p	MIMAT0009201	UCGACAGCACGACACUGCCUUC	CGACAG	22	Yes	Star_miRNA	canonical_conserved_miRNA	hsa-mir-196b	MI0001150	ACUGGUCGGUGAUUUAGGUAGUUUCCUGUUGUUGGGAUCCACCUUUCUCUCGACAGCACGACACUGCCUUCAUUACUUCAGUUG	chr7:27169480-27169563(-)	MIPF0000031	mir-196	196b	p1@ENST00000470747	ENST00000470747.4	4.33088	20.1245	1	1	0.162936	-4.16794	0	1.06393
hsa-miR-302a-5p	5p	MIMAT0000683	ACUUAAACGUGGAUGUACUUGCU	CUUAAA	23	Yes	Star_miRNA	canonical_conserved_miRNA	hsa-mir-302a	MI0000738	CCACCACUUAAACGUGGAUGUACUUGCUUUGAAACUAAAGAAGUAAGUGCUUCCAUGUUUUGGUGAUGG	chr4:112648183-112648251(-)	MIPF0000071	mir-302	302a,302b,302c,302d,367	p1@ENST00000505215,p1@ENST00000509938	ENST00000509938.1	4.33088	20.1245	1	1	0.162936	-4.16794	0	1.06393
hsa-miR-3179	5p	MIMAT0015056	AGAAGGGGUGAAAUUUAAACGU	GAAGGG	22	NO	Mature_miRNA	canonical_hsa-specific_miRNA	hsa-mir-3179-1	MI0014213	CAGGAUCACAGACGUUUAAAUUACACUCCUUCUGCUGUGCCUUACAGCAGUAGAAGGGGUGAAAUUUAAACGUCUGUGAUCCUG	chr16:14901508-14901591(+)	MIPF0000900	mir-3179	3179-1,3180-1,3670-1	p1@NOMO1	curation	4.33088	20.1245	1	1	0.162936	-4.16794	0	1.06393
hsa-miR-3179	5p	MIMAT0015056	AGAAGGGGUGAAAUUUAAACGU	GAAGGG	22	NO	Mature_miRNA	canonical_hsa-specific_miRNA	hsa-mir-3179-2	MI0014216	CAGGAUCACAGACGUUUAAAUUACACUCCUUCUGCUGUGCCUUACAGCAGUAGAAGGGGUGAAAUUUAAACGUCUGUGAUCCUG	chr16:16300159-16300242(+)	MIPF0000900	mir-3179	3180-2,3179-2,3670-2	Unknown	Unknown	4.33088	20.1245	1	1	0.162936	-4.16794	0	1.06393
hsa-miR-3179	5p	MIMAT0015056	AGAAGGGGUGAAAUUUAAACGU	GAAGGG	22	NO	Mature_miRNA	canonical_hsa-specific_miRNA	hsa-mir-3179-3	MI0014221	CAGGAUCACAGACGUUUAAAUUACACUCCUUCUGCUGUGCCUUACAGCAGUAGAAGGGGUGAAAUUUAAACGUCUGUGAUCCUG	chr16:18411894-18411977(-)	MIPF0000900	mir-3179	3180-3,3179-3,3670-3	Unknown	Unknown	4.33088	20.1245	1	1	0.162936	-4.16794	0	1.06393
hsa-miR-3179	5p	MIMAT0015056	AGAAGGGGUGAAAUUUAAACGU	GAAGGG	22	NO	Mature_miRNA	canonical_hsa-specific_miRNA	hsa-mir-3179-4	MI0031510	CAGGAUCACAGACGUUUAAAUUACACUCCUUCUGCUGUGCCUUACAGCAGUAGAAGGGGUGAAAUUUAAACGUCUGUGAUCCUG	chr16:18494493-18494576(-)	MIPF0000900	mir-3179	3179-4,3670-4	p1@NOMO1	curation	4.33088	20.1245	1	1	0.162936	-4.16794	0	1.06393
hsa-miR-338-3p	3p	MIMAT0000763	UCCAGCAUCAGUGAUUUUGUUG	CCAGCA	22	Yes	Mature_miRNA	canonical_conserved_miRNA	hsa-mir-338	MI0000814	UCUCCAACAAUAUCCUGGUGCUGAGUGAUGACUCAGGCGACUCCAGCAUCAGUGAUUUUGUUGAAGA	chr17:81125883-81125949(-)	MIPF0000097	mir-338	338,657,1250,3065	p1@AATK	ENST00000572339.1	4.33088	20.1245	1	1	0.162936	-4.16794	0	1.06393
hsa-miR-3605-5p	5p	MIMAT0017981	UGAGGAUGGAUAGCAAGGAAGCC	GAGGAU	23	Yes	Mature_miRNA	canonical_hsa-specific_miRNA	hsa-mir-3605	MI0015995	ACUUUAUACGUGUAAUUGUGAUGAGGAUGGAUAGCAAGGAAGCCGCUCCCACCUGACCCUCACGGCCUCCGUGUUACCUGUCCUCUAGGUGGGACGCUCG	chr1:33332393-33332492(-)	MIPF0001639	mir-3605	3605	p1@PHC2	NM_004427	4.33088	20.1245	1	1	0.162936	-4.16794	0	1.06393
hsa-miR-432-3p	3p	MIMAT0002815	CUGGAUGGCUCCUCCAUGUCU	UGGAUG	21	Yes	Star_miRNA	canonical_conserved_miRNA	hsa-mir-432	MI0003133	UGACUCCUCCAGGUCUUGGAGUAGGUCAUUGGGUGGAUCCUCUAUUUCCUUACGUGGGCCACUGGAUGGCUCCUCCAUGUCUUGGAGUAGAUCA	chr14:100884483-100884576(+)	MIPF0000211	mir-432	127,136,337,431,433,493,432,665	p1@MEG3	Gtl2-Dio3	4.33088	20.1245	1	1	0.162936	-4.16794	0	1.06393
hsa-miR-4424	5p	MIMAT0018939	AGAGUUAACUCAAAAUGGACUA	GAGUUA	22	NO	Mature_miRNA	canonical_hsa-specific_miRNA	hsa-mir-4424	MI0016763	CUUACAUCACACACAGAGUUAACUCAAAAUGGACUAAUUUUUCCACUAGUUAGUCCAUUUCAAGUUAACUCUGUGUGUGAUGUAGU	chr1:178677749-178677834(+)	-	-	4424	p1@C1orf220	curation	4.33088	20.1245	1	1	0.162936	-4.16794	0	1.06393
hsa-miR-4479	5p	MIMAT0019011	CGCGCGGCCGUGCUCGGAGCAG	GCGCGG	22	NO	-	non-canonical_miRNA	hsa-mir-4479	MI0016838	GAAACCAAGUCCGAGCGUGGCUGGCGCGGGAAAGUUCGGGAACGCGCGCGGCCGUGCUCGGAGCAGCGCCA	chr9:136886733-136886803(+)	-	-	4479	p1@TRAF2	ENST00000247668.2	4.33088	20.1245	1	1	0.162936	-4.16794	0	1.06393
hsa-miR-4508	5p	MIMAT0019045	GCGGGGCUGGGCGCGCG	CGGGGC	17	NO	-	non-canonical_miRNA	hsa-mir-4508	MI0016872	AGGACCCAGCGGGGCUGGGCGCGCGGAGCAGCGCUGGGUGCAGCGCCUGCGCCGGCAGCUGCAAGGGCCG	chr15:23562062-23562131(-)	-	-	4508	Unknown	Unknown	4.33088	20.1245	1	1	0.162936	-4.16794	0	1.06393
hsa-miR-4517	5p	MIMAT0019054	AAAUAUGAUGAAACUCACAGCUGAG	AAUAUG	25	NO	-	non-canonical_miRNA	hsa-mir-4517	MI0016883	AGGUAAAUAUGAUGAAACUCACAGCUGAGGAGCUUAGCAAGUAGCUAAGGCCAGAGCUUGUGUUUGGGUGGUGUGGCUG	chr16:28958583-28958661(+)	-	-	4517	p1@NFATC2IP	ENST00000562977.1	4.33088	20.1245	1	1	0.162936	-4.16794	0	1.06393
hsa-miR-548ay-3p	3p	MIMAT0025453	CAAAACCGCGAUUACUCUUGCA	AAAACC	22	Yes	-	non-canonical_miRNA	hsa-mir-548ay	MI0022210	AGAAGAUGCUUACUACUAGGUUGGUGCAAAAGUAAUUGUGGUUUUUGCAUUUAAAGUAAUGGCCAAAACCGCGAUUACUCUUGCACGAACCUAACGGUAACACUUCU	chr3:32506283-32506389(-)	MIPF0000317	mir-548	548ay	Unknown	Unknown	4.33088	20.1245	1	1	0.162936	-4.16794	0	1.06393
hsa-miR-578	5p	MIMAT0003243	CUUCUUGUGCUCUAGGAUUGU	UUCUUG	21	NO	-	non-canonical_miRNA	hsa-mir-578	MI0003585	AGAUAAAUCUAUAGACAAAAUACAAUCCCGGACAACAAGAAGCUCCUAUAGCUCCUGUAGCUUCUUGUGCUCUAGGAUUGUAUUUUGUUUAUAUAU	chr4:165386242-165386337(+)	MIPF0000477	mir-578	578	p1@CPE	NM_001873	4.33088	20.1245	1	1	0.162936	-4.16794	0	1.06393
hsa-miR-610	5p	MIMAT0003278	UGAGCUAAAUGUGUGCUGGGA	GAGCUA	21	NO	-	non-canonical_miRNA	hsa-mir-610	MI0003623	UCUAUUUGUCUUAGGUGAGCUAAAUGUGUGCUGGGACACAUUUGAGCCAAAUGUCCCAGCACACAUUUAGCUCACAUAAGAAAAAUGGACUCUAGU	chr11:28056815-28056910(+)	MIPF0000661	mir-610	610	Unknown	Unknown	4.33088	20.1245	1	1	0.162936	-4.16794	0	1.06393
hsa-miR-6529-5p	5p	MIMAT0048637	GAGAGAUCAGAGGCGCAGAGUG	AGAGAU	22	NO	-	non-canonical_miRNA	hsa-mir-6529	MI0039501	AACCUGUUCUCUUGAGAGAUCAGAGGCGCAGAGUGCGUCAGUGUCAAUGAAGCCUGUGCCUUUUACUUCUUUAAGAGCGUACGGU	chr3:120084564-120084648(-)	-	-	6529	Unknown	Unknown	4.33088	20.1245	1	1	0.162936	-4.16794	0	1.06393
hsa-miR-937-5p	5p	MIMAT0022938	GUGAGUCAGGGUGGGGCUGG	UGAGUC	20	Yes	-	non-canonical_miRNA	hsa-mir-937	MI0005759	AGCACUGCCCCCGGUGAGUCAGGGUGGGGCUGGCCCCCUGCUUCGUGCCCAUCCGCGCUCUGACUCUCUGCCCACCUGCAGGAGCU	chr8:143812957-143813042(-)	MIPF0000560	mir-937	937	p1@SCRIB	NM_015356	4.33088	20.1245	1	1	0.162936	-4.16794	0	1.06393
hsa-miR-668-3p	3p	MIMAT0003881	UGUCACUCGGCUCGGCCCACUAC	GUCACU	23	NO	-	non-canonical_miRNA	hsa-mir-668	MI0003761	GGUAAGUGCGCCUCGGGUGAGCAUGCACUUAAUGUGGGUGUAUGUCACUCGGCUCGGCCCACUACC	chr14:101055258-101055323(+)	MIPF0000357	mir-668	134,154,299,376c,369,376a-1,377,379,380,381,382,323a,329-1,329-2,409,412,410,376b,485,487a,494,495,496,539,544a,376a-2,487b,411,654,655,656,758,668,1185-2,1185-1,300,541,889,543,1197,1193,323b	p1@MEG3	Gtl2-Dio3	2.59922	6.05957	1	1	1.9843	-0.614913	0.597337	3.90108
hsa-miR-181b-3p	3p	MIMAT0022692	CUCACUGAACAAUGAAUGCAA	UCACUG	21	Yes	Star_miRNA	canonical_conserved_miRNA	hsa-mir-181b-1	MI0000270	CCUGUGCAGAGAUUAUUUUUUAAAAGGUCACAAUCAACAUUCAUUGCUGUCGGUGGGUUGAACUGUGUGGACAAGCUCACUGAACAAUGAAUGCAACUGUGGCCCCGCUU	chr1:198858873-198858982(-)	MIPF0000007	mir-181	181b-1,181a-1	p1@LOC100131234	NR_040073	2.53777	5.8069	1	1	4.81108	2.27332	4.7787	28.0169
hsa-miR-4803	5p	MIMAT0019983	UAACAUAAUAGUGUGGAUUGA	AACAUA	21	NO	-	non-canonical_miRNA	hsa-mir-4803	MI0017451	AGUGGGAUUUAACAUAAUAGUGUGGAUUGAAUCACACACACAUUUCAACCCACACUAUGAUGUUAAAUCCCAUU	chr5:72169467-72169540(+)	MIPF0001511	mir-4803	4803	p1@MAP1B	ENST00000513526.2	2.46374	5.51645	1	1	1.84883	-0.614913	0.597337	3.54644
hsa-miR-335-5p	5p	MIMAT0000765	UCAAGAGCAAUAACGAAAAAUGU	CAAGAG	23	Yes	Mature_miRNA	canonical_conserved_miRNA	hsa-mir-335	MI0000816	UGUUUUGAGCGGGGGUCAAGAGCAAUAACGAAAAAUGUUUGUCAUAAACCGUUUUUCAUUAUUGCUCCUGACCUCCUCUCAUUUGCUAUAUUCA	chr7:130496111-130496204(+)	MIPF0000196	mir-335	335	p1@MEST	ENST00000223215.4	2.42611	5.37442	1	1	4.28991	1.8638	3.58402	19.5054
hsa-miR-338-5p	5p	MIMAT0004701	AACAAUAUCCUGGUGCUGAGUG	ACAAUA	22	Yes	Star_miRNA	canonical_conserved_miRNA	hsa-mir-338	MI0000814	UCUCCAACAAUAUCCUGGUGCUGAGUGAUGACUCAGGCGACUCCAGCAUCAGUGAUUUUGUUGAAGA	chr17:81125883-81125949(-)	MIPF0000097	mir-338	338,657,1250,3065	p1@AATK	ENST00000572339.1	2.31421	4.97332	1	1	1.6993	-0.614913	0.597337	3.19179
hsa-miR-4636	5p	MIMAT0019693	AACUCGUGUUCAAAGCCUUUAG	ACUCGU	22	NO	-	non-canonical_miRNA	hsa-mir-4636	MI0017263	UAGAUUCAGAACUCGUGUUCAAAGCCUUUAGCCCAGCAAUGGGAGAGUGCUAAAGGCUUCAAGCACGAGUUCUGAAUCUA	chr5:9053816-9053895(-)	-	-	4636	p1@SEMA5A	ENST00000382496.5	2.31421	4.97332	1	1	1.6993	-0.614913	0.597337	3.19179
hsa-miR-128-1-5p	5p	MIMAT0026477	CGGGGCCGUAGCACUGUCUGAGA	GGGGCC	23	Yes	Star_miRNA	canonical_conserved_miRNA	hsa-mir-128-1	MI0000447	UGAGCUGUUGGAUUCGGGGCCGUAGCACUGUCUGAGAGGUUUACAUUUCUCACAGUGAACCGGUCUCUUUUUCAGCUGCUUC	chr2:135665397-135665478(+)	MIPF0000048	mir-128	128-1	p1@R3HDM1	ENST00000409478.1	2.19624	4.58282	1	1	2.51852	0.322282	1.19467	5.6743
hsa-miR-582-3p	3p	MIMAT0004797	UAACUGGUUGAACAACUGAACC	AACUGG	22	Yes	Mature_miRNA	canonical_conserved_miRNA	hsa-mir-582	MI0003589	AUCUGUGCUCUUUGAUUACAGUUGUUCAACCAGUUACUAAUCUAACUAAUUGUAACUGGUUGAACAACUGAACCCAAAGGGUGCAAAGUAGAAACAUU	chr5:59703606-59703703(-)	MIPF0000417	mir-582	582	p1@PDE4D	ENST00000507116.1	2.19624	4.58282	1	1	2.51852	0.322282	1.19467	5.6743
hsa-miR-219a-1-3p	3p	MIMAT0004567	AGAGUUGAGUCUGGACGUCCCG	GAGUUG	22	Yes	Star_miRNA	canonical_conserved_miRNA	hsa-mir-219a-1	MI0000296	CCGCCCCGGGCCGCGGCUCCUGAUUGUCCAAACGCAAUUCUCGAGUCUAUGGCUCCGGCCGAGAGUUGAGUCUGGACGUCCCGAGCCGCCGCCCCCAAACCUCGAGCGGG	chr6:33207835-33207944(+)	MIPF0000044	mir-219	219a-1	Unknown	Unknown	2.14737	4.4302	1	1	1.53246	-0.614913	0.597337	2.83715
hsa-miR-33b-3p	3p	MIMAT0004811	CAGUGCCUCGGCAGUGCAGCCC	AGUGCC	22	Yes	Star_miRNA	canonical_conserved_miRNA	hsa-mir-33b	MI0003646	GCGGGCGGCCCCGCGGUGCAUUGCUGUUGCAUUGCACGUGUGUGAGGCGGGUGCAGUGCCUCGGCAGUGCAGCCCGGAGCCGGCCCCUGGCACCAC	chr17:17813836-17813931(-)	MIPF0000070	mir-33	33b,6777	p1@SREBF1	ENST00000355815.4	2.10406	4.29918	1	1	2.42634	0.322282	1.19467	5.31966
hsa-miR-605-3p	3p	MIMAT0026621	AGAAGGCACUAUGAGAUUUAGA	GAAGGC	22	Yes	Mature_miRNA	canonical_conserved_miRNA	hsa-mir-605	MI0003618	GCCCUAGCUUGGUUCUAAAUCCCAUGGUGCCUUCUCCUUGGGAAAAACAGAGAAGGCACUAUGAGAUUUAGAAUCAAGUUAGG	chr10:51299573-51299655(+)	MIPF0000528	mir-605	605	p1@PRKG1	NM_006258	2.00559	4.01553	1	1	2.32787	0.322282	1.19467	4.96501
hsa-miR-1-3p	3p	MIMAT0000416	UGGAAUGUAAAGAAGUAUGUAU	GGAAUG	22	Yes	Mature_miRNA	canonical_conserved_miRNA	hsa-mir-1-1	MI0000651	UGGGAAACAUACUUCUUUAUAUGCCCAUAUGGACCUGCUAAGCUAUGGAAUGUAAAGAAGUAUGUAUCUCA	chr20:62554306-62554376(+)	MIPF0000038	mir-1	1-1	p1@C20orf166	NM_178463	1.99969	3.99914	1	1	6.93136	4.93168	30.4642	121.997
hsa-miR-191-3p	3p	MIMAT0001618	GCUGCGCUUGGAUUUCGUCCCC	CUGCGC	22	Yes	Star_miRNA	canonical_conserved_miRNA	hsa-mir-191	MI0000465	CGGCUGGACAGCGGGCAACGGAAUCCCAAAAGCAGCUGUUGUCUCCAGAGCAUUCCAGCUGCGCUUGGAUUUCGUCCCCUGCUCUCCUGCCU	chr3:49020618-49020709(-)	MIPF0000194	mir-191	191,425	p2@DALRD3	ENST00000313778.5	1.95868	3.88707	1	1	1.34377	-0.614913	0.597337	2.48251
hsa-miR-3134	5p	MIMAT0015000	UGAUGGAUAAAAGACUACAUAUU	GAUGGA	23	NO	-	non-canonical_miRNA	hsa-mir-3134	MI0014155	UGUAUCCAAUGUGUAGUCUUUUAUCCCUCACAUGGAGUAAAAUAUGAUGGAUAAAAGACUACAUAUUGGGUACA	chr3:15697298-15697371(-)	-	-	3134	p1@ANKRD28	NM_001195098	1.95868	3.88707	1	1	1.34377	-0.614913	0.597337	2.48251
hsa-miR-4717-3p	3p	MIMAT0019830	ACACAUGGGUGGCUGUGGCCU	CACAUG	21	NO	-	non-canonical_miRNA	hsa-mir-4717	MI0017352	GGCAGUGUUUAGGCCACAGCCACCCAUGUGUAGGGGUGGCUACACAUGGGUGGCUGUGGCCUAAACACUGCC	chr16:2274620-2274691(+)	-	-	940,3677,4717	Unknown	Unknown	1.95868	3.88707	1	1	1.34377	-0.614913	0.597337	2.48251
hsa-miR-9-3p	3p	MIMAT0000442	AUAAAGCUAGAUAACCGAAAGU	UAAAGC	22	Yes	Star_miRNA	canonical_conserved_miRNA	hsa-mir-9-1	MI0000466	CGGGGUUGGUUGUUAUCUUUGGUUAUCUAGCUGUAUGAGUGGUGUGGAGUCUUCAUAAAGCUAGAUAACCGAAAGUAAAAAUAACCCCA	chr1:156420341-156420429(-)	MIPF0000014	mir-9	9-1	p1@C1orf61	ENST00000400991.2	1.95868	3.88707	1	1	1.34377	-0.614913	0.597337	2.48251
hsa-miR-9-3p	3p	MIMAT0000442	AUAAAGCUAGAUAACCGAAAGU	UAAAGC	22	Yes	Star_miRNA	canonical_conserved_miRNA	hsa-mir-9-2	MI0000467	GGAAGCGAGUUGUUAUCUUUGGUUAUCUAGCUGUAUGAGUGUAUUGGUCUUCAUAAAGCUAGAUAACCGAAAGUAAAAACUCCUUCA	chr5:88666853-88666939(-)	MIPF0000014	mir-9	9-2	p1@LINC00461	ENST00000505030.1	1.95868	3.88707	1	1	1.34377	-0.614913	0.597337	2.48251
hsa-miR-9-3p	3p	MIMAT0000442	AUAAAGCUAGAUAACCGAAAGU	UAAAGC	22	Yes	Star_miRNA	canonical_conserved_miRNA	hsa-mir-9-3	MI0000468	GGAGGCCCGUUUCUCUCUUUGGUUAUCUAGCUGUAUGAGUGCCACAGAGCCGUCAUAAAGCUAGAUAACCGAAAGUAGAAAUGAUUCUCA	chr15:89368017-89368106(+)	MIPF0000014	mir-9	9-3	p1@ENST00000561327	ENST00000561327.1	1.95868	3.88707	1	1	1.34377	-0.614913	0.597337	2.48251
hsa-miR-1304-5p	5p	MIMAT0005892	UUUGAGGCUACAGUGAGAUGUG	UUGAGG	22	Yes	-	non-canonical_miRNA	hsa-mir-1304	MI0006371	AAACACUUGAGCCCAGCGGUUUGAGGCUACAGUGAGAUGUGAUCCUGCCACAUCUCACUGUAGCCUCGAACCCCUGGGCUCAAGUGAUUCA	chr11:93733674-93733764(-)	MIPF0001064	mir-1304	1304	p1@TAF1D	ENST00000526015.1	1.90633	3.74853	1	1	3.5115	1.60517	2.98669	11.3486
hsa-miR-30b-3p	3p	MIMAT0004589	CUGGGAGGUGGAUGUUUACUUC	UGGGAG	22	Yes	Star_miRNA	canonical_conserved_miRNA	hsa-mir-30b	MI0000441	ACCAAGUUUCAGUUCAUGUAAACAUCCUACACUCAGCUGUAAUACAUGGAUUGGCUGGGAGGUGGAUGUUUACUUCAGCUGACUUGGA	chr8:134800520-134800607(-)	MIPF0000005	mir-30	30d,30b	p@chr8:135844510..135844527,-	curation	1.8999	3.73189	1	1	2.22219	0.322282	1.19467	4.61037
hsa-miR-1261	5p	MIMAT0005913	AUGGAUAAGGCUUUGGCUU	UGGAUA	19	NO	-	non-canonical_miRNA	hsa-mir-1261	MI0006396	UGCUAUGGAUAAGGCUUUGGCUUAUGGGGAUAUUGUGGUUGAUCUGUUCUAUCCAGAUGACUGAAACUUUCUCCAUAGCAGC	chr11:90869121-90869202(-)	MIPF0000802	mir-1261	1261	Unknown	Unknown	1.8675	3.649	1	1	3.15732	1.28982	2.38935	8.86609
hsa-miR-1260a	5p	MIMAT0005911	AUCCCACCUCUGCCACCA	UCCCAC	18	NO	-	non-canonical_miRNA	hsa-mir-1260a	MI0006394	ACCUUUCCAGCUCAUCCCACCUCUGCCACCAAAACACUCAUCGCGGGGUCAGAGGGAGUGCCAAAAAAGGUAA	chr14:77266218-77266290(+)	MIPF0001020	mir-1260a	1260a	Unknown	Unknown	1.76492	3.39855	1	1	9.96139	8.19647	293.293	996.904
hsa-miR-1268a	5p	MIMAT0005922	CGGGCGUGGUGGUGGGGG	GGGCGU	18	NO	-	non-canonical_miRNA	hsa-mir-1268a	MI0006405	UAGCCGGGCGUGGUGGUGGGGGCCUGUGGUCCCAGCUACUUUGGAGGCUGAG	chr15:22225278-22225329(-)	MIPF0000946	mir-1268	1268a	Unknown	Unknown	1.74898	3.3612	1	1	3.83202	2.08304	4.18136	14.1858
hsa-miR-141-3p	3p	MIMAT0000432	UAACACUGUCUGGUAAAGAUGG	AACACU	22	Yes	Mature_miRNA	canonical_conserved_miRNA	hsa-mir-141	MI0000457	CGGCCGGCCCUGGGUCCAUCUUCCAGUACAGUGUUGGAUGGUCUAAUUGUGAAGCUCCUAACACUGUCUGGUAAAGAUGGCUCCCGGGUGGGUUC	chr12:6964097-6964191(+)	MIPF0000019	mir-8	141,200c	p1@ENST00000537269	ENST00000607161.1	1.74155	3.34395	1	1	1.12664	-0.614913	0.597337	2.12786
hsa-miR-363-3p	3p	MIMAT0000707	AAUUGCACGGUAUCCAUCUGUA	AUUGCA	22	Yes	Mature_miRNA	canonical_conserved_miRNA	hsa-mir-363	MI0000764	UGUUGUCGGGUGGAUCACGAUGCAAUUUUGAUGAGUAUCAUAGGAGAAAAAUUGCACGGUAUCCAUCUGUAAACC	chrX:134169378-134169452(-)	MIPF0000138	mir-363	19b-2,92a-2,106a,363,18b,20b	p@chrX:133308067..133308078,-	curation	1.74155	3.34395	1	1	1.12664	-0.614913	0.597337	2.12786
hsa-miR-3688-3p	3p	MIMAT0018116	UAUGGAAAGACUUUGCCACUCU	AUGGAA	22	Yes	-	non-canonical_miRNA	hsa-mir-3688-1	MI0016089	UCUUCACUUUCAAGAGUGGCAAAGUCUUUCCAUAUGUAUGUAUGUAUGUCUGUUACACAUAUGGAAAGACUUUGCCACUCUUUAAAGUGAAGA	chr4:159128802-159128894(-)	MIPF0001263	mir-3688	3688-1,3688-2	Unknown	Unknown	1.74155	3.34395	1	1	1.12664	-0.614913	0.597337	2.12786
hsa-miR-3688-3p	3p	MIMAT0018116	UAUGGAAAGACUUUGCCACUCU	AUGGAA	22	Yes	-	non-canonical_miRNA	hsa-mir-3688-2	MI0017447	UCACUUUAAAGAGUGGCAAAGUCUUUCCAUAUGUGUAACAGACAUACAUACAUACAUAUGGAAAGACUUUGCCACUCUUGAAAGUGA	chr4:159128805-159128891(+)	MIPF0001263	mir-3688	3688-1,3688-2	p1@RAPGEF2	ENST00000505478.1	1.74155	3.34395	1	1	1.12664	-0.614913	0.597337	2.12786
hsa-miR-548av-3p	3p	MIMAT0022304	AAAACUGCAGUUACUUUUGC	AAACUG	20	Yes	-	non-canonical_miRNA	hsa-mir-548av	MI0019152	AAAAGUACUUGCGGAUUUGCCAUCACCUUUACCUUUAAUGGCAAAACUGCAGUUACUUUUGC	chr18:72853321-72853382(-)	MIPF0000317	mir-548	548av	p1@NETO1	ENST00000327305.6	1.74155	3.34395	1	1	1.12664	-0.614913	0.597337	2.12786
hsa-miR-1260b	5p	MIMAT0015041	AUCCCACCACUGCCACCAU	UCCCAC	19	NO	-	non-canonical_miRNA	hsa-mir-1260b	MI0014197	UCUCCGUUUAUCCCACCACUGCCACCAUUAUUGCUACUGUUCAGCAGGUGCUGCUGGUGGUGAUGGUGAUAGUCUGGUGGGGGCGGUGG	chr11:96341438-96341526(+)	MIPF0001381	mir-1260b	1260b	Unknown	Unknown	1.70303	3.25585	1	1	10.1448	8.44172	347.65	1132.02
hsa-miR-335-3p	3p	MIMAT0004703	UUUUUCAUUAUUGCUCCUGACC	UUUUCA	22	Yes	Star_miRNA	canonical_conserved_miRNA	hsa-mir-335	MI0000816	UGUUUUGAGCGGGGGUCAAGAGCAAUAACGAAAAAUGUUUGUCAUAAACCGUUUUUCAUUAUUGCUCCUGACCUCCUCUCAUUUGCUAUAUUCA	chr7:130496111-130496204(+)	MIPF0000196	mir-335	335	p1@MEST	ENST00000223215.4	1.69866	3.246	1	1	7.12707	5.42841	43.0083	139.73
hsa-miR-193b-5p	5p	MIMAT0004767	CGGGGUUUUGAGGGCGAGAUGA	GGGGUU	22	Yes	Mature_miRNA	canonical_conserved_miRNA	hsa-mir-193b	MI0003137	GUGGUCUCAGAAUCGGGGUUUUGAGGGCGAGAUGAGUUUAUGUUUUAUCCAACUGGCCCUCAAAGUCCCGCUUUUGGGGUCAU	chr16:14303967-14304049(+)	MIPF0000082	mir-193	365a,193b	p@chr16:14396121..14396145,+	XR_109259	1.67527	3.1938	1	1	3.75831	2.08304	4.18136	13.4765
hsa-miR-1270	5p	MIMAT0005924	CUGGAGAUAUGGAAGAGCUGUGU	UGGAGA	23	NO	Mature_miRNA	canonical_hsa-specific_miRNA	hsa-mir-1270	MI0006407	CACAGAGUUAUACUGGAGAUAUGGAAGAGCUGUGUUGGGUAUAAGUAACAGGCUUUUCUUUAUCUUCUAUGUGGCUCUUUGCA	chr19:20399272-20399354(-)	MIPF0000877	mir-1270	1270	p1@ZNF826P	ENST00000600513.1	1.66202	3.16459	1	1	1.9843	0.322282	1.19467	3.90108
hsa-miR-26a-1-3p	3p	MIMAT0004499	CCUAUUCUUGGUUACUUGCACG	CUAUUC	22	Yes	Star_miRNA	canonical_conserved_miRNA	hsa-mir-26a-1	MI0000083	GUGGCCUCGUUCAAGUAAUCCAGGAUAGGCUGUGCAGGUCCCAAUGGGCCUAUUCUUGGUUACUUGCACGGGGACGC	chr3:37969404-37969480(+)	MIPF0000043	mir-26	26a-1	p1@CTDSPL	ENST00000443503.2	1.66202	3.16459	1	1	1.9843	0.322282	1.19467	3.90108
hsa-miR-4455	5p	MIMAT0018977	AGGGUGUGUGUGUUUUU	GGGUGU	17	NO	-	non-canonical_miRNA	hsa-mir-4455	MI0016801	AGAAGGGUGUGUGUGUUUUUCCUGAGAAUAAGAGAAGGAAGGACAGCCAAAUUCUUCA	chr4:184938383-184938440(-)	-	-	4455	Unknown	Unknown	1.64558	3.12873	1	1	5.3009	3.65532	12.5441	39.3655
hsa-miR-23b-5p	5p	MIMAT0004587	UGGGUUCCUGGCAUGCUGAUUU	GGGUUC	22	Yes	Star_miRNA	canonical_conserved_miRNA	hsa-mir-23b	MI0000439	CUCAGGUGCUCUGGCUGCUUGGGUUCCUGGCAUGCUGAUUUGUGACUUAAGAUUAAAAUCACAUUGCCAGGGAUUACCACGCAACCACGACCUUGGC	chr9:95085208-95085304(+)	MIPF0000027	mir-23	24-1,23b,27b,3074	p1@C9orf3	ENST00000471978.1	1.58137	2.99255	1	1	4.93334	3.35196	10.1547	30.4994
hsa-miR-5100	5p	MIMAT0022259	UUCAGAUCCCAGCGGUGCCUCU	UCAGAU	22	NO	-	non-canonical_miRNA	hsa-mir-5100	MI0019116	CCAUGAGGAGCUGGCAGUGGGAUGGCCUGGGGGUAGGAGCGUGGCUUCUGGAGCUAGACCACAUGGGUUCAGAUCCCAGCGGUGCCUCUAACUGGCCACAGGACCUUGGGCAGUCAGCU	chr10:42997563-42997681(+)	-	-	5100	Unknown	Unknown	1.56531	2.95941	1	1	5.15056	3.58525	11.9467	35.4644
hsa-miR-146a-3p	3p	MIMAT0004608	CCUCUGAAAUUCAGUUCUUCAG	CUCUGA	22	Yes	Star_miRNA	canonical_conserved_miRNA	hsa-mir-146a	MI0000477	CCGAUGUGUAUCCUCAGCUUUGAGAACUGAAUUCCAUGGGUUGUGUCAGUGUCAGACCUCUGAAAUUCAGUUCUUCAGCUGGGAUAUCUCUGUCAUCGU	chr5:160485352-160485450(+)	MIPF0000103	mir-146	146a	p1@uc003lyl.3	ENST00000517927.1	1.52654	2.88095	1	1	1.84883	0.322282	1.19467	3.54644
hsa-miR-579-5p	5p	MIMAT0026616	UCGCGGUUUGUGCCAGAUGACG	CGCGGU	22	Yes	Mature_miRNA	canonical_conserved_miRNA	hsa-mir-579	MI0003586	CAUAUUAGGUUAAUGCAAAAGUAAUCGCGGUUUGUGCCAGAUGACGAUUUGAAUUAAUAAAUUCAUUUGGUAUAAACCGCGAUUAUUUUUGCAUCAAC	chr5:32394378-32394475(-)	MIPF0000317	mir-548	579	p1@ZFR	NM_016107	1.52654	2.88095	1	1	1.84883	0.322282	1.19467	3.54644
hsa-miR-125a-3p	3p	MIMAT0004602	ACAGGUGAGGUUCUUGGGAGCC	CAGGUG	22	Yes	Star_miRNA	canonical_conserved_miRNA	hsa-mir-125a	MI0000469	UGCCAGUCUCUAGGUCCCUGAGACCCUUUAACCUGUGAGGACAUCCAGGGUCACAGGUGAGGUUCUUGGGAGCCUGGCGUCUGGCC	chr19:51693254-51693339(+)	MIPF0000033	mir-10	let7e,125a,99b	p@chr19:52192629..52192640,+	curation	1.49215	2.81308	1	1	5.33932	3.84717	14.3361	40.4294
hsa-miR-3677-3p	3p	MIMAT0018101	CUCGUGGGCUCUGGCCACGGCC	UCGUGG	22	Yes	-	non-canonical_miRNA	hsa-mir-3677	MI0016078	GGCAGUGGCCAGAGCCCUGCAGUGCUGGGCAUGGGCUUCUCGUGGGCUCUGGCCACGGCC	chr16:2270713-2270772(+)	-	-	940,3677,4717	p@chr16:2318456..2318501,+	ENST00000567888.1	1.48585	2.80082	1	1	0.870937	-0.614913	0.597337	1.77322
hsa-miR-4483	5p	MIMAT0019017	GGGGUGGUCUGUUGUUG	GGGUGG	17	NO	-	non-canonical_miRNA	hsa-mir-4483	MI0016844	AAAAAACAACAUACUUAGUGCAUACCCAUAUAAUAUUAGGGGUGGUCUGUUGUUGUUUUUCU	chr10:113777993-113778054(-)	-	-	4483	Unknown	Unknown	1.48585	2.80082	1	1	0.870937	-0.614913	0.597337	1.77322
hsa-miR-4661-5p	5p	MIMAT0019729	AACUAGCUCUGUGGAUCCUGAC	ACUAGC	22	Yes	Mature_miRNA	canonical_hsa-specific_miRNA	hsa-mir-4661	MI0017289	UUUACUCUGAACUAGCUCUGUGGAUCCUGACAGACAGCCUGAUAGACAGGAUCCACAGAGCUAGUCCAGAGUAAA	chr8:91205485-91205559(+)	-	-	4661	p@chr8:92129810..92129814,+	ENST00000448384.2	1.48585	2.80082	1	1	0.870937	-0.614913	0.597337	1.77322
hsa-miR-548j-3p	3p	MIMAT0026737	CAAAAACUGCAUUACUUUUGC	AAAAAC	21	Yes	-	non-canonical_miRNA	hsa-mir-548j	MI0006345	GGGCAGCCAGUGAAUAGUUAGCUGGUGCAAAAGUAAUUGCGGUCUUUGGUAUUACUUUCAGUGGCAAAAACUGCAUUACUUUUGCACCAGCCUACUAGAACGCUGAGUUCAG	chr22:26555212-26555323(-)	MIPF0000317	mir-548	548j	p1@TPST2	NM_003595	1.48585	2.80082	1	1	0.870937	-0.614913	0.597337	1.77322
hsa-miR-5699-5p	5p	MIMAT0027103	UGCCCCAACAAGGAAGGACAAG	GCCCCA	22	Yes	-	non-canonical_miRNA	hsa-mir-5699	MI0019306	CUGUACCCCUGCCCCAACAAGGAAGGACAAGAGGUGUGAGCCACACACACGCCUGGCCUCCUGUCUUUCCUUGUUGGAGCAGGGAUGUAG	chr10:641689-641778(-)	-	-	5699	p1@DIP2C	NM_014974	1.48585	2.80082	1	1	0.870937	-0.614913	0.597337	1.77322
hsa-miR-9985	5p	MIMAT0039763	UUCACAGUGGCUAAGCUAU	UCACAG	19	NO	-	non-canonical_miRNA	hsa-mir-9985	MI0032313	CCCAUGUUCAUUGAGCUUUAUUCACAGUGGCUAAGCUAUGGAAUCCAUCCAAGUGUUCACUGAUGGAUAAAUGGAUACAGAAAAUGUUUAUAUAUAUAUAUAUAAUAUU	chrY:4606120-4606228(+)	-	-	9985	Unknown	Unknown	1.47264	2.77529	1	1	3.55568	2.08304	4.18136	11.7032
hsa-miR-549a-5p	5p	MIMAT0037328	AGCUCAUCCAUAGUUGUCACUG	GCUCAU	22	Yes	-	non-canonical_miRNA	hsa-mir-549a	MI0003679	AGACAUGCAACUCAAGAAUAUAUUGAGAGCUCAUCCAUAGUUGUCACUGUCUCAAAUCAGUGACAACUAUGGAUGAGCUCUUAAUAUAUCCCAGGC	chr15:80841978-80842073(-)	MIPF0000470	mir-549	549a	Unknown	Unknown	1.43264	2.6994	1	1	3.03781	1.60517	2.98669	8.15681
hsa-miR-450a-1-3p	3p	MIMAT0022700	AUUGGGAACAUUUUGCAUGUAU	UUGGGA	22	Yes	Star_miRNA	canonical_conserved_miRNA	hsa-mir-450a-1	MI0001652	AAACGAUACUAAACUGUUUUUGCGAUGUGUUCCUAAUAUGCACUAUAAAUAUAUUGGGAACAUUUUGCAUGUAUAGUUUUGUAUCAAUAUA	chrX:134540341-134540431(-)	MIPF0000128	mir-450	424,450a-1,450a-2,503,542,450b	p@chrX:133683665..133683681,-	curation	1.39706	2.63365	1	1	2.68689	1.28982	2.38935	6.38359
hsa-miR-1278	5p	MIMAT0005936	UAGUACUGUGCAUAUCAUCUAU	AGUACU	22	NO	Mature_miRNA	canonical_hsa-specific_miRNA	hsa-mir-1278	MI0006425	AUUUGCUCAUAGAUGAUAUGCAUAGUACUCCCAGAACUCAUUAAGUUGGUAGUACUGUGCAUAUCAUCUAUGAGCGAAUAG	chr1:193136503-193136583(+)	MIPF0000591	mir-1278	1278	p1@CDC73	ENST00000367435.3	1.38288	2.60788	1	1	3.46592	2.08304	4.18136	10.994
hsa-miR-1268b	5p	MIMAT0018925	CGGGCGUGGUGGUGGGGGUG	GGGCGU	20	NO	-	non-canonical_miRNA	hsa-mir-1268b	MI0016748	ACCCGGGCGUGGUGGUGGGGGUGGGUGCCUGUAAUUCCAGCUAGUUGGGA	chr17:80098828-80098877(+)	-	-	1268b	p1@CCDC40	ENST00000397545.4	1.37709	2.59744	1	1	3.96901	2.59192	5.97337	15.6043
hsa-miR-137-5p	5p	MIMAT0037310	ACGGGUAUUCUUGGGUGGAUAAU	CGGGUA	23	Yes	Star_miRNA	canonical_conserved_miRNA	hsa-mir-137	MI0000454	GGUCCUCUGACUCUCUUCGGUGACGGGUAUUCUUGGGUGGAUAAUACGGAUUACGUUGUUAUUGCUUAAGAAUACGCGUAGUCGAGGAGAGUACCAGCGGCA	chr1:98046070-98046171(-)	MIPF0000106	mir-137	137,2682	p1@MIR137HG	NR_046105.1	1.37701	2.5973	1	1	1.6993	0.322282	1.19467	3.19179
hsa-miR-7977	5p	MIMAT0031180	UUCCCAGCCAACGCACCA	UCCCAG	18	NO	-	non-canonical_miRNA	hsa-mir-7977	MI0025753	UUCCCAGCCAACGCACCAAAAAUGAUAUGGGUCUGUUGUCUGGAGAAAC	chr3:176515103-176515151(+)	-	-	7977	Unknown	Unknown	1.37196	2.58823	1	1	4.63695	3.26499	9.5574	24.8251
hsa-miR-27a-5p	5p	MIMAT0004501	AGGGCUUAGCUGCUUGUGAGCA	GGGCUU	22	Yes	Star_miRNA	canonical_conserved_miRNA	hsa-mir-27a	MI0000085	CUGAGGAGCAGGGCUUAGCUGCUUGUGAGCAGGGUCCACACCAAGUCGUGUUCACAGUGGCUAAGUUCCGCCCCCCAG	chr19:13836440-13836517(-)	MIPF0000036	mir-27	23a,24-2,27a	p@chr19:13953708..13953767,-	curation	1.34888	2.54713	1	1	10.1963	8.84738	460.547	1173.16
hsa-miR-100-3p	3p	MIMAT0004512	CAAGCUUGUAUCUAUAGGUAUG	AAGCUU	22	Yes	Star_miRNA	canonical_conserved_miRNA	hsa-mir-100	MI0000102	CCUGUUGCCACAAACCCGUAGAUCCGAACUUGUGGUAUUAGUCCGCACAAGCUUGUAUCUAUAGGUAUGUGUCUGUUAGG	chr11:122152229-122152308(-)	MIPF0000033	mir-10	let7a-2,100,10526	p2@ENST00000533109	NR_024430	1.30008	2.46243	1	1	4.15282	2.85273	7.16805	17.7322
hsa-miR-138-1-3p	3p	MIMAT0004607	GCUACUUCACAACACCAGGGCC	CUACUU	22	Yes	Star_miRNA	canonical_conserved_miRNA	hsa-mir-138-1	MI0000476	CCCUGGCAUGGUGUGGUGGGGCAGCUGGUGUUGUGAAUCAGGCCGUUGCCAAUCAGAGAACGGCUACUUCACAACACCAGGGCCACACCACACUACAGG	chr3:44114212-44114310(+)	MIPF0000075	mir-138	138-1	p@chr3:44040816..44040834,+	curation	1.29352	2.45126	1	1	3.15732	1.8638	3.58402	8.86609
hsa-miR-222-5p	5p	MIMAT0004569	CUCAGUAGCCAGUGUAGAUCCU	UCAGUA	22	Yes	Star_miRNA	canonical_conserved_miRNA	hsa-mir-222	MI0000299	GCUGCUGGAAGGUGUAGGUACCCUCAAUGGCUCAGUAGCCAGUGUAGAUCCUGUCUUUCGUAAUCAGCAGCUACAUCUGGCUACUGGGUCUCUGAUGGCAUCUUCUAGCU	chrX:45747015-45747124(-)	MIPF0000051	mir-221	221,222	p@chrX:45629661..45629677,-	ENST00000602461.1	1.28754	2.44111	1	1	8.21724	6.9297	121.857	297.546
hsa-miR-542-3p	3p	MIMAT0003389	UGUGACAGAUUGAUAACUGAAA	GUGACA	22	Yes	Mature_miRNA	canonical_conserved_miRNA	hsa-mir-542	MI0003686	CAGAUCUCAGACAUCUCGGGGAUCAUCAUGUCACGAGAUACCAGUGUGCACUUGUGACAGAUUGAUAACUGAAAGGUCUGGGAGCCACUCAUCUUCA	chrX:134541341-134541437(-)	MIPF0000185	mir-542	424,450a-1,450a-2,503,542,450b	p@chrX:133683665..133683681,-	curation	1.24743	2.37418	1	1	8.13408	6.88665	118.273	280.878
hsa-miR-548ay-5p	5p	MIMAT0025452	AAAAGUAAUUGUGGUUUUUGC	AAAGUA	21	Yes	-	non-canonical_miRNA	hsa-mir-548ay	MI0022210	AGAAGAUGCUUACUACUAGGUUGGUGCAAAAGUAAUUGUGGUUUUUGCAUUUAAAGUAAUGGCCAAAACCGCGAUUACUCUUGCACGAACCUAACGGUAACACUUCU	chr3:32506283-32506389(-)	MIPF0000317	mir-548	548ay	Unknown	Unknown	1.22869	2.34355	1	1	2.51852	1.28982	2.38935	5.6743
hsa-miR-188-5p	5p	MIMAT0000457	CAUCCCUUGCAUGGUGGAGGG	AUCCCU	21	Yes	Mature_miRNA	canonical_conserved_miRNA	hsa-mir-188	MI0000484	UGCUCCCUCUCUCACAUCCCUUGCAUGGUGGAGGGUGAGCUUUCUGAAAACCCCUCCCACAUGCAGGGUUUGCAGGAUGGCGAGCC	chrX:50003503-50003588(+)	MIPF0000113	mir-188	188,362,500a,501,502,532,660,500b	p1@CLCN5	ENST00000376091.3	1.22246	2.33344	1	1	2.10814	0.885686	1.79201	4.25573
hsa-miR-126-5p	5p	MIMAT0000444	CAUUAUUACUUUUGGUACGCG	AUUAUU	21	Yes	Star_miRNA	canonical_conserved_miRNA	hsa-mir-126	MI0000471	CGCUGGCGACGGGACAUUAUUACUUUUGGUACGCGCUGUGACACUUCAAACUCGUACCGUGAGUAAUAAUGCGCCGUCCACGGCA	chr9:136670602-136670686(+)	MIPF0000115	mir-126	126	p1@EGFL7	ENST00000308874.7	1.21018	2.31366	1	1	1.53246	0.322282	1.19467	2.83715
hsa-miR-624-5p	5p	MIMAT0003293	UAGUACCAGUACCUUGUGUUCA	AGUACC	22	Yes	Mature_miRNA	canonical_conserved_miRNA	hsa-mir-624	MI0003638	AAUGCUGUUUCAAGGUAGUACCAGUACCUUGUGUUCAGUGGAACCAAGGUAAACACAAGGUAUUGGUAUUACCUUGAGAUAGCAUUACACCUAAGUG	chr14:31014646-31014742(-)	MIPF0000523	mir-624	624	p1@STRN3	ENST00000357479.5	1.21018	2.31366	1	1	1.53246	0.322282	1.19467	2.83715
hsa-miR-424-3p	3p	MIMAT0004749	CAAAACGUGAGGCGCUGCUAU	AAAACG	21	Yes	Star_miRNA	canonical_conserved_miRNA	hsa-mir-424	MI0001446	CGAGGGGAUACAGCAGCAAUUCAUGUUUUGAAGUGUUCUAAAUGGUUCAAAACGUGAGGCGCUGCUAUACCCCCUCGUGGGGAAGGUAGAAGGUGGGG	chrX:134546614-134546711(-)	MIPF0000164	mir-322	424,450a-1,450a-2,503,542,450b	p@chrX:133683665..133683681,-	curation	1.20307	2.3023	1	1	8.99144	7.78836	221.015	508.914
hsa-miR-3940-3p	3p	MIMAT0018356	CAGCCCGGAUCCCAGCCCACUU	AGCCCG	22	Yes	Mature_miRNA	canonical_hsa-specific_miRNA	hsa-mir-3940	MI0016597	GCUUAUCGAGGAAAAGAUCGAGGUGGGUUGGGGCGGGCUCUGGGGAUUUGGUCUCACAGCCCGGAUCCCAGCCCACUUACCUUGGUUACUCUCCUUCCUUCU	chr19:6416410-6416511(-)	MIPF0001599	mir-3940	3940	p1@KHSRP	NM_003685	1.18465	2.27308	1	1	3.26769	2.08304	4.18136	9.57538
hsa-miR-10527-5p	5p	MIMAT0041997	AAAGCAAAUGUUGGGUGAACGGC	AAGCAA	23	NO	-	non-canonical_miRNA	hsa-mir-10527	MI0033674	AAAGCAAAUGUUGGGUGAACGGCUGUUUCCUCUUAUUCAAGCCAUGCACCUUACUCUUGCUGGUA	chr12:63823663-63823727(+)	-	-	10527	Unknown	Unknown	1.17485	2.2577	1	1	0.559939	-0.614913	0.597337	1.41858
hsa-miR-1262	5p	MIMAT0005914	AUGGGUGAAUUUGUAGAAGGAU	UGGGUG	22	NO	-	non-canonical_miRNA	hsa-mir-1262	MI0006397	AUCUACAAUGGUGAUGGGUGAAUUUGUAGAAGGAUGAAAGUCAAAGAAUCCUUCUGGGAACUAAUUUUUGGCCUUCAACAAGAAUUGUGAUAU	chr1:68183518-68183610(-)	MIPF0000595	mir-1262	1262	p1@WLS	ENST00000370973.2	1.17485	2.2577	1	1	0.559939	-0.614913	0.597337	1.41858
hsa-miR-1293	5p	MIMAT0005883	UGGGUGGUCUGGAGAUUUGUGC	GGGUGG	22	NO	-	non-canonical_miRNA	hsa-mir-1293	MI0006355	AGGUUGUUCUGGGUGGUCUGGAGAUUUGUGCAGCUUGUACCUGCACAAAUCUCCGGACCACUUAGUCUUUA	chr12:50234142-50234212(-)	MIPF0000691	mir-1293	1293	p2@LIMA1	ENST00000394943.3	1.17485	2.2577	1	1	0.559939	-0.614913	0.597337	1.41858
hsa-miR-133a-3p	3p	MIMAT0000427	UUUGGUCCCCUUCAACCAGCUG	UUGGUC	22	Yes	Mature_miRNA	canonical_conserved_miRNA	hsa-mir-133a-1	MI0000450	ACAAUGCUUUGCUAGAGCUGGUAAAAUGGAACCAAAUCGCCUCUUCAAUGGAUUUGGUCCCCUUCAACCAGCUGUAGCUAUGCAUUGA	chr18:21825698-21825785(-)	MIPF0000029	mir-133	1-2,133a-1	p1@uc002ktr.2,p1@uc002kts.2	ENST00000581072.1	1.17485	2.2577	1	1	0.559939	-0.614913	0.597337	1.41858
hsa-miR-133a-3p	3p	MIMAT0000427	UUUGGUCCCCUUCAACCAGCUG	UUGGUC	22	Yes	Mature_miRNA	canonical_conserved_miRNA	hsa-mir-133a-2	MI0000451	GGGAGCCAAAUGCUUUGCUAGAGCUGGUAAAAUGGAACCAAAUCGACUGUCCAAUGGAUUUGGUCCCCUUCAACCAGCUGUAGCUGUGCAUUGAUGGCGCCG	chr20:62564912-62565013(+)	MIPF0000029	mir-133	133a-2	p1@C20orf166	NM_178463	1.17485	2.2577	1	1	0.559939	-0.614913	0.597337	1.41858
hsa-miR-449c-5p	5p	MIMAT0010251	UAGGCAGUGUAUUGCUAGCGGCUGU	AGGCAG	25	Yes	Mature_miRNA	canonical_conserved_miRNA	hsa-mir-449c	MI0003823	GCUGGGAUGUGUCAGGUAGGCAGUGUAUUGCUAGCGGCUGUUAAUGAUUUUAACAGUUGCUAGUUGCACUCCUCUCUGUUGCAUUCAGAAGC	chr5:55172262-55172353(-)	MIPF0000133	mir-449	449a,449b,449c	p@chr5:54472341..54472349,-	curation	1.17485	2.2577	1	1	0.559939	-0.614913	0.597337	1.41858
hsa-miR-4504	5p	MIMAT0019040	UGUGACAAUAGAGAUGAACAUG	GUGACA	22	NO	-	non-canonical_miRNA	hsa-mir-4504	MI0016867	CUAAGAUAAUGUCCUCCAGGUUCAUCUCUGUUGUCAUUUGUGGCAUGGACCAUUUGUGACAAUAGAGAUGAACAUGGAGGAUAUUAUCUUAA	chr14:50299855-50299946(-)	MIPF0001508	mir-4504	4504	p1@L2HGDH	ENST00000555423.1	1.17485	2.2577	1	1	0.559939	-0.614913	0.597337	1.41858
hsa-miR-491-3p	3p	MIMAT0004765	CUUAUGCAAGAUUCCCUUCUAC	UUAUGC	22	Yes	Star_miRNA	canonical_conserved_miRNA	hsa-mir-491	MI0003126	UUGACUUAGCUGGGUAGUGGGGAACCCUUCCAUGAGGAGUAGAACACUCCUUAUGCAAGAUUCCCUUCUACCUGGCUGGGUUGG	chr9:20716105-20716188(+)	MIPF0000319	mir-491	491	p@chr9:20684247..20684272,+	ENST00000604036.1	1.17485	2.2577	1	1	0.559939	-0.614913	0.597337	1.41858
hsa-miR-627-5p	5p	MIMAT0003296	GUGAGUCUCUAAGAAAAGAGGA	UGAGUC	22	Yes	-	non-canonical_miRNA	hsa-mir-627	MI0003641	UACUUAUUACUGGUAGUGAGUCUCUAAGAAAAGAGGAGGUGGUUGUUUUCCUCCUCUUUUCUUUGAGACUCACUACCAAUAAUAAGAAAUACUACUA	chr15:42199570-42199666(-)	MIPF0000550	mir-627	627	p1@VPS39	NM_015289	1.17485	2.2577	1	1	0.559939	-0.614913	0.597337	1.41858
hsa-miR-6882-5p	5p	MIMAT0027664	UACAAGUCAGGAGCUGAAGCAG	ACAAGU	22	Yes	-	non-canonical_miRNA	hsa-mir-6882	MI0022729	GGCUUUACAAGUCAGGAGCUGAAGCAGCUGGAAUUCAAGCCCUGCUGCCUCUCCUCUUGCCUGCAG	chr15:74840642-74840707(-)	-	-	6882	p1@ULK3	ENST00000566631.1	1.17485	2.2577	1	1	0.559939	-0.614913	0.597337	1.41858
hsa-miR-142-5p	5p	MIMAT0000433	CAUAAAGUAGAAAGCACUACU	AUAAAG	21	Yes	Star_miRNA	canonical_conserved_miRNA	hsa-mir-142	MI0000458	GACAGUGCAGUCACCCAUAAAGUAGAAAGCACUACUAACAGCACUGGAGGGUGUAGUGUUUCCUACUUUAUGGAUGAGUGUACUGUG	chr17:58331232-58331318(-)	MIPF0000084	mir-142	142,4736	p1@AX721088	ENST00000579003.1	1.15906	2.23312	1	1	2.76423	1.60517	2.98669	6.73823
hsa-miR-4286	5p	MIMAT0016916	ACCCCACUCCUGGUACC	CCCCAC	17	NO	-	non-canonical_miRNA	hsa-mir-4286	MI0015894	UACUUAUGGCACCCCACUCCUGGUACCAUAGUCAUAAGUUAGGAGAUGUUAGAGCUGUGAGUACCAUGACUUAAGUGUGGUGGCUUAAACAUG	chr8:10666978-10667070(+)	-	-	4286	Unknown	Unknown	1.14771	2.21561	1	1	5.65578	4.50808	22.6988	50.3594
hsa-miR-23a-5p	5p	MIMAT0004496	GGGGUUCCUGGGGAUGGGAUUU	GGGUUC	22	Yes	Star_miRNA	canonical_conserved_miRNA	hsa-mir-23a	MI0000079	GGCCGGCUGGGGUUCCUGGGGAUGGGAUUUGCUUCCUGUCACAAAUCACAUUGCCAGGGAUUUCCAACCGACC	chr19:13836587-13836659(-)	MIPF0000027	mir-23	23a,24-2,27a	p@chr19:13953708..13953767,-	curation	1.13652	2.1985	1	1	2.42634	1.28982	2.38935	5.31966
hsa-miR-12135	5p	MIMAT0049031	UAAAGGUUUGUUUGUAAA	AAAGGU	18	NO	-	non-canonical_miRNA	hsa-mir-12135	MI0039739	UGUGGAUAUUCUUUUUUGAUACUACAGCAAAACUCAGCAAGUUGUAGUUUUUUAAAGGUUUGUUUGUAAA	chr15:73299910-73299979(+)	-	-	12135	Unknown	Unknown	1.11032	2.15894	1	1	2.97412	1.8638	3.58402	7.80216
hsa-miR-3129-3p	3p	MIMAT0019202	AAACUAAUCUCUACACUGCUGC	AACUAA	22	Yes	-	non-canonical_miRNA	hsa-mir-3129	MI0014146	GUACUUGGGCAGUAGUGUAGAGAUUGGUUUGCCUGUUAAUGAAUUCAAACUAAUCUCUACACUGCUGCCCAAGAGC	chr2:189133036-189133111(-)	MIPF0001458	mir-3129	3129	p1@COL5A2	NM_000393	1.09862	2.14149	1	1	1.9843	0.885686	1.79201	3.90108
hsa-let-7c-3p	3p	MIMAT0026472	CUGUACAACCUUCUAGCUUUCC	UGUACA	22	Yes	Star_miRNA	canonical_conserved_miRNA	hsa-let-7c	MI0000064	GCAUCCGGGUUGAGGUAGUAGGUUGUAUGGUUUAGAGUUACACCCUGGGAGUUAACUGUACAACCUUCUAGCUUUCCUUGGAGC	chr21:16539828-16539911(+)	MIPF0000002	let-7	let7c,99a	p1@LINC00478	ENST00000418813.2	1.09648	2.13833	1	1	4.06384	2.96736	7.76538	16.6683
hsa-miR-34a-3p	3p	MIMAT0004557	CAAUCAGCAAGUAUACUGCCCU	AAUCAG	22	Yes	Star_miRNA	canonical_conserved_miRNA	hsa-mir-34a	MI0000268	GGCCAGCUGUGAGUGUUUCUUUGGCAGUGUCUUAGCUGGUUGUUGUGAGCAAUAGUAAGGAAGCAAUCAGCAAGUAUACUGCCCUAGAAGUGCUGCACGUUGUGGGGCCC	chr1:9151668-9151777(-)	MIPF0000039	mir-34	34a	p@chr1:9222986..9223005,-	curation	1.08171	2.11655	1	1	2.68689	1.60517	2.98669	6.38359
hsa-miR-23c	5p	MIMAT0018000	AUCACAUUGCCAGUGAUUACCC	UCACAU	22	NO	-	non-canonical_miRNA	hsa-mir-23c	MI0016010	AGUGACUUUCCAGGUGUCACACAGUGAGUGGCAUAAUCAGAGUACAAUUUGAGUCAUGCCCAUACAUCACAUUGCCAGUGAUUACCCAAGGAAAGUGACG	chrX:20017088-20017187(-)	MIPF0001429	mir-23c	23c	p1@MAP7D2	ENST00000443379.3	1.07428	2.10567	1	1	3.15732	2.08304	4.18136	8.86609
hsa-miR-26a-2-3p	3p	MIMAT0004681	CCUAUUCUUGAUUACUUGUUUC	CUAUUC	22	Yes	Star_miRNA	canonical_conserved_miRNA	hsa-mir-26a-2	MI0000750	GGCUGUGGCUGGAUUCAAGUAAUCCAGGAUAGGCUGUUUCCAUCUGUGAGGCCUAUUCUUGAUUACUUGUUUCUGGAGGCAGCU	chr12:57824609-57824692(-)	MIPF0000043	mir-26	26a-2	p1@CTDSP2	ENST00000548823.1	1.06419	2.09099	1	1	4.23663	3.17244	8.96006	18.7961
hsa-miR-4324	5p	MIMAT0016876	CCCUGAGACCCUAACCUUAA	CCUGAG	20	NO	-	non-canonical_miRNA	hsa-mir-4324	MI0015854	CGGCCCCUUUGUUAAGGGUCUCAGCUCCAGGGAACUUUAAAACCCUGAGACCCUAACCUUAAAGGUGCUGCA	chr19:49308797-49308868(-)	-	-	4324	p1@SLC6A16	ENST00000454748.3	1.05132	2.07243	1	1	4.48531	3.43399	10.7521	22.3426
hsa-miR-1306-5p	5p	MIMAT0022726	CCACCUCCCCUGCAAACGUCCA	CACCUC	22	Yes	-	non-canonical_miRNA	hsa-mir-1306	MI0006443	GUGAGCAGUCUCCACCACCUCCCCUGCAAACGUCCAGUGGUGCAGAGGUAAUGGACGUUGGCUCUGGUGGUGAUGGACAGUCCGA	chr22:20086058-20086142(+)	MIPF0000531	mir-1306	1306,3618	p1@DGCR8	NM_022720	1.02149	2.03001	1	1	1.34377	0.322282	1.19467	2.48251
hsa-miR-320e	5p	MIMAT0015072	AAAGCUGGGUUGAGAAGG	AAGCUG	18	NO	-	non-canonical_miRNA	hsa-mir-320e	MI0014234	CUCCAUGGGGCCUUCUCUUCCCAGUUCUUCCUGGAGUCGGGGAAAAGCUGGGUUGAGAAGGUGAAAAGAAAAA	chr19:46709282-46709354(-)	MIPF0000163	mir-320	320e	p1@PRKD2	ENST00000595515.1	1.02149	2.03001	1	1	1.34377	0.322282	1.19467	2.48251
hsa-miR-487b-5p	5p	MIMAT0026614	GUGGUUAUCCCUGUCCUGUUCG	UGGUUA	22	NO	Star_miRNA	canonical_conserved_miRNA	hsa-mir-487b	MI0003530	UUGGUACUUGGAGAGUGGUUAUCCCUGUCCUGUUCGUUUUGCUCAUGUCGAAUCGUACAGGGUCAUCCACUUUUUCAGUAUCAA	chr14:101046455-101046538(+)	MIPF0000018	mir-154	134,154,299,376c,369,376a-1,377,379,380,381,382,323a,329-1,329-2,409,412,410,376b,485,487a,494,495,496,539,544a,376a-2,487b,411,654,655,656,758,668,1185-2,1185-1,300,541,889,543,1197,1193,323b	p1@MEG3	Gtl2-Dio3	1.02149	2.03001	1	1	1.34377	0.322282	1.19467	2.48251
hsa-miR-4521	5p	MIMAT0019058	GCUAAGGAAGUCCUGUGCUCAG	CUAAGG	22	NO	-	non-canonical_miRNA	hsa-mir-4521	MI0016887	UCGGCUAAGGAAGUCCUGUGCUCAGUUUUGUAGCAUCAAAACUAGGAUUUCUCUUGUUAC	chr17:8186945-8187004(+)	-	-	4521	Unknown	Unknown	1.01782	2.02485	1	1	9.81571	8.79789	445.016	901.15
hsa-miR-450a-2-3p	3p	MIMAT0031074	AUUGGGGACAUUUUGCAUUCAU	UUGGGG	22	Yes	Star_miRNA	canonical_conserved_miRNA	hsa-mir-450a-2	MI0003187	CCAAAGAAAGAUGCUAAACUAUUUUUGCGAUGUGUUCCUAAUAUGUAAUAUAAAUGUAUUGGGGACAUUUUGCAUUCAUAGUUUUGUAUCAAUAAUAUGG	chrX:134540508-134540607(-)	MIPF0000128	mir-450	424,450a-1,450a-2,503,542,450b	p@chrX:133683665..133683681,-	curation	0.999986	1.99998	1	1	2.60516	1.60517	2.98669	6.02894
hsa-miR-6130	5p	MIMAT0024614	UGAGGGAGUGGAUUGUAUG	GAGGGA	19	NO	-	non-canonical_miRNA	hsa-mir-6130	MI0021275	CAAUGAAUGUGGAAAUGCAGGCAUCCCUUCUAUAUACUGAUGUAAUUUUCCUUGGAUUUAUAUGCAGUACUGAGGGAGUGGAUUGUAUGGUAGUUCUAUUUUUACAUUU	chr21:23079284-23079392(+)	MIPF0001413	mir-6130	6130	Unknown	Unknown	0.999986	1.99998	1	1	2.60516	1.60517	2.98669	6.02894
hsa-miR-194-5p	5p	MIMAT0000460	UGUAACAGCAACUCCAUGUGGA	GUAACA	22	Yes	Mature_miRNA	canonical_conserved_miRNA	hsa-mir-194-2	MI0000732	UGGUUCCCGCCCCCUGUAACAGCAACUCCAUGUGGAAGUGCCCACUGGUUCCAGUGGGGCUGCUGUUAUCUGGGGCGAGGGCCAG	chr11:64891355-64891439(-)	MIPF0000055	mir-194	192,194-2,6749,6750	p1@ENST00000413053,p1@uc009ypx.2	ENST00000413053.1	0.963943	1.95063	1	1	5.17908	4.21514	18.5175	36.1737
hsa-miR-487a-5p	5p	MIMAT0026559	GUGGUUAUCCCUGCUGUGUUCG	UGGUUA	22	Yes	Mature_miRNA	canonical_conserved_miRNA	hsa-mir-487a	MI0002471	GGUACUUGAAGAGUGGUUAUCCCUGCUGUGUUCGCUUAAUUUAUGACGAAUCAUACAGGGACAUCCAGUUUUUCAGUAUC	chr14:101052446-101052525(+)	MIPF0000018	mir-154	134,154,299,376c,369,376a-1,377,379,380,381,382,323a,329-1,329-2,409,412,410,376b,485,487a,494,495,496,539,544a,376a-2,487b,411,654,655,656,758,668,1185-2,1185-1,300,541,889,543,1197,1193,323b	p1@MEG3	Gtl2-Dio3	0.963139	1.94955	1	1	1.84883	0.885686	1.79201	3.54644
hsa-miR-130b-3p	3p	MIMAT0000691	CAGUGCAAUGAUGAAAGGGCAU	AGUGCA	22	Yes	Mature_miRNA	canonical_conserved_miRNA	hsa-mir-130b	MI0000748	GGCCUGCCCGACACUCUUUCCCUGUUGCACUACUAUAGGCCGCUGGGAAGCAGUGCAAUGAUGAAAGGGCAUCGGUCAGGUC	chr22:21653304-21653385(+)	MIPF0000034	mir-130	130b,301b	p3@PPIL2	ENST00000498589.1	0.959594	1.94476	1	1	5.6456	4.686	25.6855	50.0048
hsa-let-7e-3p	3p	MIMAT0004485	CUAUACGGCCUCCUAGCUUUCC	UAUACG	22	Yes	Star_miRNA	canonical_conserved_miRNA	hsa-let-7e	MI0000066	CCCGGGCUGAGGUAGGAGGUUGUAUAGUUGAGGAGGACACCCAAGGAGAUCACUAUACGGCCUCCUAGCUUUCCCCAGG	chr19:51692786-51692864(+)	MIPF0000002	let-7	let7e,125a,99b	p@chr19:52192629..52192640,+	curation	0.957454	1.94188	1	1	5.07668	4.11922	17.3228	33.6912
hsa-miR-194-5p	5p	MIMAT0000460	UGUAACAGCAACUCCAUGUGGA	GUAACA	22	Yes	Mature_miRNA	canonical_conserved_miRNA	hsa-mir-194-1	MI0000488	AUGGUGUUAUCAAGUGUAACAGCAACUCCAUGUGGACUGUGUACCAAUUUCCAGUGGAGAUGCUGUUACUUUUGAUGGUUACCAA	chr1:220118157-220118241(-)	MIPF0000055	mir-194	215,194-1	p@chr1:220292448..220292466,-	curation	0.949971	1.93183	1	1	4.96644	4.01647	16.1281	31.2087
hsa-miR-1285-3p	3p	MIMAT0005876	UCUGGGCAACAAAGUGAGACCU	CUGGGC	22	Yes	-	non-canonical_miRNA	hsa-mir-1285-1	MI0006346	UGUAGAGAUAGGAUCUCACUUUGUUGCCCAGGCUGGUCUCAAACUCCUGGUCUGGGCAACAAAGUGAGACCUUAUCUCUACAAG	chr7:92204015-92204098(-)	MIPF0000559	mir-1285	1285-1	p1@KRIT1	NM_001013406	0.907309	1.87554	1	1	4.3413	3.43399	10.7521	20.2147
hsa-miR-122-5p	5p	MIMAT0000421	UGGAGUGUGACAAUGGUGUUUG	GGAGUG	22	Yes	Mature_miRNA	canonical_conserved_miRNA	hsa-mir-122	MI0000442	CCUUAGCAGAGCUGUGGAGUGUGACAAUGGUGUUUGUGUCUAAACUAUCAAACGCCAUUAUCACACUAAAUAGCUACUGCUAGGC	chr18:58451074-58451158(+)	MIPF0000095	mir-122	122,122b	p@chr18:56113488..56113503,+	curation	0.8914	1.85498	1	1	4.06384	3.17244	8.96006	16.6683
hsa-miR-301a-5p	5p	MIMAT0022696	GCUCUGACUUUAUUGCACUACU	CUCUGA	22	Yes	Star_miRNA	canonical_conserved_miRNA	hsa-mir-301a	MI0000745	ACUGCUAACGAAUGCUCUGACUUUAUUGCACUACUGUACUUUACAGCUAGCAGUGCAAUAGUAUUGUCAAAGCAUCUGAAAGCAGG	chr17:59151136-59151221(-)	MIPF0000034	mir-130	301a	p1@SKA2	ENST00000580541.1	0.874001	1.83274	1	1	3.46592	2.59192	5.97337	10.994
hsa-let-7a-3p	3p	MIMAT0004481	CUAUACAAUCUACUGUCUUUC	UAUACA	21	Yes	Star_miRNA	canonical_conserved_miRNA	hsa-let-7a-1	MI0000060	UGGGAUGAGGUAGUAGGUUGUAUAGUUUUAGGGUCACACCCACCACUGGGAGAUAACUAUACAAUCUACUGUCUUUCCUA	chr9:94175957-94176036(+)	MIPF0000002	let-7	let7a-1,let7d,let7f-1	p@chr9:96928516..96928603,+	ENST00000602703.1	0.852175	1.80522	1	1	8.97017	8.11799	277.762	501.466
hsa-let-7a-3p	3p	MIMAT0004481	CUAUACAAUCUACUGUCUUUC	UAUACA	21	Yes	Star_miRNA	canonical_conserved_miRNA	hsa-let-7a-3	MI0000062	GGGUGAGGUAGUAGGUUGUAUAGUUUGGGGCUCUGCCCUGCUAUGGGAUAACUAUACAAUCUACUGUCUUUCCU	chr22:46112749-46112822(+)	MIPF0000002	let-7	let7a-3,let7b,4763	p2@MIRLET7BHG,p4@MIR4763	NR_027033	0.851194	1.80399	1	1	8.96608	8.11489	277.165	500.048
hsa-miR-548e-3p	3p	MIMAT0005874	AAAAACUGAGACUACUUUUGCA	AAAACU	22	Yes	-	non-canonical_miRNA	hsa-mir-548e	MI0006344	UUAUUAGGUUGGUACAAAAGCAAUCGCGGUUUUUGCUAUUACUUUUAAAGGCAAAAACUGAGACUACUUUUGCACCAACCUGAUAGAA	chr10:110988926-110989013(+)	MIPF0000317	mir-548	548e	p1@SHOC2	ENST00000489390.1	0.849506	1.80188	1	1	4.75534	3.90584	14.9334	26.9529
hsa-miR-625-3p	3p	MIMAT0004808	GACUAUAGAACUUUCCCCCUCA	ACUAUA	22	Yes	Mature_miRNA	canonical_hsa-specific_miRNA	hsa-mir-625	MI0003639	AGGGUAGAGGGAUGAGGGGGAAAGUUCUAUAGUCCUGUAAUUAGAUCUCAGGACUAUAGAACUUUCCCCCUCAUCCCUCUGCCCU	chr14:65471102-65471186(+)	MIPF0000534	mir-625	625	p1@FUT8	NR_038170	0.821287	1.76698	1	1	7.11235	6.29107	78.2512	138.311
hsa-miR-98-3p	3p	MIMAT0022842	CUAUACAACUUACUACUUUCCC	UAUACA	22	Yes	Star_miRNA	canonical_conserved_miRNA	hsa-mir-98	MI0000100	AGGAUUCUGCUCAUGCCAGGGUGAGGUAGUAAGUUGUAUUGUUGUGGGGUAGGGAUAUUAGGCCCCAAUUAGAAGAUAACUAUACAACUUACUACUUUCCCUGGUGUGUGGCAUAUUCA	chrX:53556223-53556341(-)	MIPF0000002	let-7	let7f-2,98	p1@HUWE1	ENST00000342160.3	0.821171	1.76684	1	1	2.42634	1.60517	2.98669	5.31966
hsa-miR-548ae-5p	5p	MIMAT0032115	AAAAGUAAUUGUGGUUUUUG	AAAGUA	20	Yes	-	non-canonical_miRNA	hsa-mir-548ae-2	MI0016780	UGUGCAAAAGUAAUUGUGGUUUUUGUCAUUUAAAAGUAAUGGCAAAAACUGCAAUUACUUUCACACC	chr5:58530043-58530109(-)	MIPF0000317	mir-548	548ae-2	Unknown	Unknown	0.818319	1.76335	1	1	2.10814	1.28982	2.38935	4.25573
hsa-miR-1275	5p	MIMAT0005929	GUGGGGGAGAGGCUGUC	UGGGGG	17	NO	-	non-canonical_miRNA	hsa-mir-1275	MI0006415	CCUCUGUGAGAAAGGGUGUGGGGGAGAGGCUGUCUUGUGUCUGUAAGUAUGCCAAACUUAUUUUCCCCAAGGCAGAGGGA	chr6:33999972-34000051(-)	MIPF0000674	mir-1275	1275	Unknown	Unknown	0.81361	1.7576	1	1	1.6993	0.885686	1.79201	3.19179
hsa-miR-4791	5p	MIMAT0019963	UGGAUAUGAUGACUGAAA	GGAUAU	18	NO	-	non-canonical_miRNA	hsa-mir-4791	MI0017438	UAAGAACUGGAUAUGAUGACUGAAAUAAGCUCCAUAUCAAUGAGAAUUUCAAUGGGAUUAUGUGCAGUCAAUGUCCAGUAAUUA	chr3:19314848-19314931(-)	MIPF0001529	mir-4791	4791	Unknown	Unknown	0.81361	1.7576	1	1	1.6993	0.885686	1.79201	3.19179
hsa-miR-549a-3p	3p	MIMAT0003333	UGACAACUAUGGAUGAGCUCU	GACAAC	21	Yes	-	non-canonical_miRNA	hsa-mir-549a	MI0003679	AGACAUGCAACUCAAGAAUAUAUUGAGAGCUCAUCCAUAGUUGUCACUGUCUCAAAUCAGUGACAACUAUGGAUGAGCUCUUAAUAUAUCCCAGGC	chr15:80841978-80842073(-)	MIPF0000470	mir-549	549a	Unknown	Unknown	0.805004	1.74715	1	1	5.2747	4.4697	22.1015	38.6562
hsa-miR-17-3p	3p	MIMAT0000071	ACUGCAGUGAAGGCACUUGUAG	CUGCAG	22	Yes	Star_miRNA	canonical_conserved_miRNA	hsa-mir-17	MI0000071	GUCAGAAUAAUGUCAAAGUGCUUACAGUGCAGGUAGUGAUAUGUGCAUCUACUGCAGUGAAGGCACUUGUAGCAUUAUGGUGAC	chr13:91350605-91350688(+)	MIPF0000001	mir-17	17,18a,19a,19b-1,20a,92a-1	p1@MIR17HG	NR_027349	0.804357	1.74637	1	1	1.12664	0.322282	1.19467	2.12786
hsa-miR-3177-3p	3p	MIMAT0015054	UGCACGGCACUGGGGACACGU	GCACGG	21	Yes	-	non-canonical_miRNA	hsa-mir-3177	MI0014211	CCACGUGCCAUGUGUACACACGUGCCAGGCGCUGUCUUGAGACAUUCGCGCAGUGCACGGCACUGGGGACACGUGGCACUGG	chr16:1734985-1735066(+)	-	-	3177	p1@MAPK8IP3	ENST00000356010.5	0.804357	1.74637	1	1	1.12664	0.322282	1.19467	2.12786
hsa-miR-4684-3p	3p	MIMAT0019770	UGUUGCAAGUCGGUGGAGACGU	GUUGCA	22	NO	-	non-canonical_miRNA	hsa-mir-4684	MI0017316	GCACCAGGGGUACCUCUCUACUGACUUGCAACAUACAUUUGUCUUGGUGUGUUGCAAGUCGGUGGAGACGUACCCUUGGUGC	chr1:22719517-22719598(+)	-	-	4684	p1@EPHB2	ENST00000544305.1	0.804357	1.74637	1	1	1.12664	0.322282	1.19467	2.12786
hsa-miR-29b-1-5p	5p	MIMAT0004514	GCUGGUUUCAUAUGGUGGUUUAGA	CUGGUU	24	Yes	Star_miRNA	canonical_conserved_miRNA	hsa-mir-29b-1	MI0000105	CUUCAGGAAGCUGGUUUCAUAUGGUGGUUUAGAUUUAAAUAGUGAUUGUCUAGCACCAUUUGAAAUCAGUGUUCUUGGGGG	chr7:130877459-130877539(-)	MIPF0000009	mir-29	29a,29b-1	p@chr7:130597585..130597624,-	ENST00000432045.2	0.779781	1.71687	1	1	5.28786	4.50808	22.6988	39.0108
hsa-miR-206	5p	MIMAT0000462	UGGAAUGUAAGGAAGUGUGUGG	GGAAUG	22	NO	Mature_miRNA	canonical_conserved_miRNA	hsa-mir-206	MI0000490	UGCUUCCCGAGGCCACAUGCUUCUUUAUAUCCCCAUAUGGAUUACUUUGCUAUGGAAUGUAAGGAAGUGUGUGGUUUCGGCAAGUG	chr6:52144349-52144434(+)	MIPF0000038	mir-1	206,133b	p@chr6:52001069..52001073,+	curation	0.777849	1.71457	1	1	0.162936	-0.614913	0.597337	1.06393
hsa-miR-3199	5p	MIMAT0015084	AGGGACUGCCUUAGGAGAAAGUU	GGGACU	23	NO	-	non-canonical_miRNA	hsa-mir-3199-1	MI0014247	GGUGACUCCAGGGACUGCCUUAGGAGAAAGUUUCUGGAAGUUCUGACAUUCCAGAAACUUUCUCCUAAGGCAGUCCCUGGGAGUCACU	chr22:27920525-27920612(-)	MIPF0001026	mir-3199	3199-1,3199-2	Unknown	Unknown	0.777849	1.71457	1	1	0.162936	-0.614913	0.597337	1.06393
hsa-miR-3199	5p	MIMAT0015084	AGGGACUGCCUUAGGAGAAAGUU	GGGACU	23	NO	-	non-canonical_miRNA	hsa-mir-3199-2	MI0014248	GUGACUCCCAGGGACUGCCUUAGGAGAAAGUUUCUGGAAUGUCAGAACUUCCAGAAACUUUCUCCUAAGGCAGUCCCUGGAGUCAC	chr22:27920526-27920611(+)	MIPF0001026	mir-3199	3199-1,3199-2	p1@TTC28-AS1	ENST00000452612.1	0.777849	1.71457	1	1	0.162936	-0.614913	0.597337	1.06393
hsa-miR-3622a-5p	5p	MIMAT0018003	CAGGCACGGGAGCUCAGGUGAG	AGGCAC	22	Yes	Mature_miRNA	canonical_hsa-specific_miRNA	hsa-mir-3622a	MI0016013	AAUAGAGGGUGCACAGGCACGGGAGCUCAGGUGAGGCAGGGAGCUGAGCUCACCUGACCUCCCAUGCCUGUGCACCCUCUAUU	chr8:27701677-27701759(+)	MIPF0001179	mir-3622	3622a,3622b	Unknown	Unknown	0.777849	1.71457	1	1	0.162936	-0.614913	0.597337	1.06393
hsa-miR-3684	5p	MIMAT0018112	UUAGACCUAGUACACGUCCUU	UAGACC	21	NO	-	non-canonical_miRNA	hsa-mir-3684	MI0016085	AAUCUAAAGGACCUGUACUAGGUUUAACAUGUUGAGCAUUACUCAUGUUAGACCUAGUACACGUCCUUUAGAUU	chr4:98997387-98997460(+)	-	-	3684	p1@METAP1	ENST00000507537.1	0.777849	1.71457	1	1	0.162936	-0.614913	0.597337	1.06393
hsa-miR-4527	5p	MIMAT0019066	UGGUCUGCAAAGAGAUGACUGU	GGUCUG	22	NO	-	non-canonical_miRNA	hsa-mir-4527	MI0016894	CCAGAAGUGGUCUGCAAAGAGAUGACUGUGAAUCCAAGAUCCACAUCAGCUCUGUGCUGCCUACAUCUGA	chr18:47380496-47380565(+)	-	-	4527	p1@uc002lcx.2	ENST00000598649.1	0.777849	1.71457	1	1	0.162936	-0.614913	0.597337	1.06393
hsa-miR-548ak	5p	MIMAT0019013	AAAAGUAACUGCGGUUUUUGA	AAAGUA	21	NO	-	non-canonical_miRNA	hsa-mir-548ak	MI0016840	GUGCAAAAGUAACUGCGGUUUUUGAGAAGUAAUUGAAAACCGCAAUUACUUUUGCAG	chr10:12130760-12130816(-)	MIPF0000317	mir-548	548ak	Unknown	Unknown	0.777849	1.71457	1	1	0.162936	-0.614913	0.597337	1.06393
hsa-miR-5585-3p	3p	MIMAT0022286	CUGAAUAGCUGGGACUACAGGU	UGAAUA	22	Yes	-	non-canonical_miRNA	hsa-mir-5585	MI0019142	UGAAGUACCAGCUACUCGAGAGGUCAGAGGAUUGCUCCUGAAUAGCUGGGACUACAGGU	chr1:32086949-32087007(+)	-	-	5585	p1@TMEM39B	ENST00000456834.2	0.777849	1.71457	1	1	0.162936	-0.614913	0.597337	1.06393
hsa-miR-6511b-5p	5p	MIMAT0025847	CUGCAGGCAGAAGUGGGGCUGACA	UGCAGG	24	Yes	-	non-canonical_miRNA	hsa-mir-6511b-1	MI0022552	GGGACGGGGCCUGCAGGCAGAAGUGGGGCUGACAGGGCAGAGGGUUGCGCCCCCUCACCACCCCUUCUGCCUGCAGCGGUGGGCU	chr16:2106669-2106753(-)	MIPF0001382	mir-6511	6511b-1	p2@PKD1	NM_000296	0.777849	1.71457	1	1	0.162936	-0.614913	0.597337	1.06393
hsa-miR-6511b-5p	5p	MIMAT0025847	CUGCAGGCAGAAGUGGGGCUGACA	UGCAGG	24	Yes	-	non-canonical_miRNA	hsa-mir-6511b-2	MI0023431	GGGGCCUGCAGGCAGAAGUGGGGCUGACAGGGCAGAGGGUUGCGCCCCCUCACCACCCCUUCUGCCUGCAG	chr16:15134075-15134145(-)	MIPF0001382	mir-6511	6511b-2	p1@PKD1P6	ENST00000343738.6	0.777849	1.71457	1	1	0.162936	-0.614913	0.597337	1.06393
hsa-miR-656-5p	5p	MIMAT0026627	AGGUUGCCUGUGAGGUGUUCA	GGUUGC	21	NO	Star_miRNA	canonical_conserved_miRNA	hsa-mir-656	MI0003678	CUGAAAUAGGUUGCCUGUGAGGUGUUCACUUUCUAUAUGAUGAAUAUUAUACAGUCAACCUCUUUCCGAUAUCGAAUC	chr14:101066724-101066801(+)	MIPF0000018	mir-154	134,154,299,376c,369,376a-1,377,379,380,381,382,323a,329-1,329-2,409,412,410,376b,485,487a,494,495,496,539,544a,376a-2,487b,411,654,655,656,758,668,1185-2,1185-1,300,541,889,543,1197,1193,323b	p1@MEG3	Gtl2-Dio3	0.777849	1.71457	1	1	0.162936	-0.614913	0.597337	1.06393
hsa-miR-6720-3p	3p	MIMAT0025851	CGCGCCUGCAGGAACUGGUAGA	GCGCCU	22	Yes	-	non-canonical_miRNA	hsa-mir-6720	MI0022555	UUGAGCGAGAGAUUGUGGCGCACCGAGUUCUUCCAGCCCUGGUAGGCGCCGCGGAAGAAGGGGAAGCGCGCCUGCAGGAACUGGUAGAUCUCGCUGAG	chr6:1390314-1390411(-)	-	-	6720	Unknown	Unknown	0.777849	1.71457	1	1	0.162936	-0.614913	0.597337	1.06393
hsa-miR-9903	5p	MIMAT0039323	UUAUCCUCCAGUAGACUAGGGA	UAUCCU	22	NO	-	non-canonical_miRNA	hsa-mir-9903	MI0031831	CCAGCUCUGGUUCCCCAGCCUACUGGAGGAUAAGAGGAUAUAAAGGUCUCUUAUCCUCCAGUAGACUAGGGAGCCAGAGCUGGUAAUAAAAGUC	chr8:98393645-98393738(-)	-	-	9903	Unknown	Unknown	0.764495	1.69877	1	1	3.03781	2.27332	4.7787	8.15681
hsa-miR-192-5p	5p	MIMAT0000222	CUGACCUAUGAAUUGACAGCC	UGACCU	21	Yes	Mature_miRNA	canonical_conserved_miRNA	hsa-mir-192	MI0000234	GCCGAGACCGAGUGCACAGGGCUCUGACCUAUGAAUUGACAGCCAGUGCUCUCGUCUCCCCUCUGGCUGCCAAUUCCAUAGGUCACAGGUAUGUUCGCCUCAAUGCCAGC	chr11:64891137-64891246(-)	MIPF0000063	mir-192	192,194-2,6749,6750	p1@ENST00000413053,p1@uc009ypx.2	ENST00000413053.1	0.751537	1.68359	1	1	7.37529	6.62375	98.5607	165.973
hsa-miR-21-3p	3p	MIMAT0004494	CAACACCAGUCGAUGGGCUGU	AACACC	21	Yes	Star_miRNA	canonical_conserved_miRNA	hsa-mir-21	MI0000077	UGUCGGGUAGCUUAUCAGACUGAUGUUGACUGUUGAAUCUCAUGGCAACACCAGUCGAUGGGCUGUCUGACA	chr17:59841266-59841337(+)	MIPF0000060	mir-21	21	p1@AK310806	ENST00000592790.1	0.74039	1.67063	1	1	9.11099	8.3706	330.925	552.89
hsa-miR-3129-5p	5p	MIMAT0014992	GCAGUAGUGUAGAGAUUGGUUU	CAGUAG	22	Yes	-	non-canonical_miRNA	hsa-mir-3129	MI0014146	GUACUUGGGCAGUAGUGUAGAGAUUGGUUUGCCUGUUAAUGAAUUCAAACUAAUCUCUACACUGCUGCCCAAGAGC	chr2:189133036-189133111(-)	MIPF0001458	mir-3129	3129	p1@COL5A2	NM_000393	0.722701	1.65027	1	1	2.32787	1.60517	2.98669	4.96501
hsa-miR-16-2-3p	3p	MIMAT0004518	CCAAUAUUACUGUGCUGCUUUA	CAAUAU	22	Yes	Star_miRNA	canonical_conserved_miRNA	hsa-mir-16-2	MI0000115	GUUCCACUCUAGCAGCACGUAAAUAUUGGCGUAGUGAAAUAUAUAUUAAACACCAAUAUUACUGUGCUGCUUUAGUGUGAC	chr3:160404745-160404825(+)	MIPF0000006	mir-15	16-2,15b	p1@SMC4	ENST00000467468.1	0.721777	1.64921	1	1	7.82447	7.10269	137.388	226.617
hsa-miR-378d	5p	MIMAT0018926	ACUGGACUUGGAGUCAGAAA	CUGGAC	20	NO	-	non-canonical_miRNA	hsa-mir-378d-1	MI0016749	ACUGUUUCUGUCCUUGUUCUUGUUGUUAUUACUGGACUUGGAGUCAGAAACAGG	chr4:5923275-5923328(-)	MIPF0000168	mir-378	378d-1	Unknown	Unknown	0.71883	1.64585	1	1	4.15282	3.43399	10.7521	17.7322
hsa-miR-378f	5p	MIMAT0018932	ACUGGACUUGGAGCCAGAAG	CUGGAC	20	NO	-	non-canonical_miRNA	hsa-mir-378f	MI0016756	GUCAGGUCCUGGACUCCCAUAGUUUUCAGGCUGCUAAACAACAGAACGAGCACUGGACUUGGAGCCAGAAGUCUUGGG	chr1:23929070-23929147(+)	-	-	378f	Unknown	Unknown	0.694479	1.6183	1	1	1.9843	1.28982	2.38935	3.90108
hsa-miR-125b-2-3p	3p	MIMAT0004603	UCACAAGUCAGGCUCUUGGGAC	CACAAG	22	Yes	Star_miRNA	canonical_conserved_miRNA	hsa-mir-125b-2	MI0000470	ACCAGACUUUUCCUAGUCCCUGAGACCCUAACUUGUGAGGUAUUUUAGUAACAUCACAAGUCAGGCUCUUGGGACCUAGGCGGAGGGGA	chr21:16590237-16590325(+)	MIPF0000033	mir-10	125b-2	p1@LINC00478	ENST00000418813.2	0.683362	1.60588	1	1	7.13072	6.44736	87.2112	140.084
hsa-miR-224-3p	3p	MIMAT0009198	AAAAUGGUGCCCUAGUGACUACA	AAAUGG	23	Yes	Star_miRNA	canonical_conserved_miRNA	hsa-mir-224	MI0000301	GGGCUUUCAAGUCACUAGUGGUUCCGUUUAGUAGAUGAUUGUGCAUUGUUUCAAAAUGGUGCCCUAGUGACUACAAAGCCC	chrX:151958578-151958658(-)	MIPF0000088	mir-224	224,452	p1@GABRE	NM_004961	0.681192	1.60346	1	1	2.76423	2.08304	4.18136	6.73823
hsa-miR-378c	5p	MIMAT0016847	ACUGGACUUGGAGUCAGAAGAGUGG	CUGGAC	25	NO	-	non-canonical_miRNA	hsa-mir-378c	MI0015825	GGAGGCCAUCACUGGACUUGGAGUCAGAAGAGUGGAGUCGGGUCAGACUUCAACUCUGACUUUGAAGGUGGUGAGUGCCUC	chr10:130962588-130962668(-)	-	-	378c	Unknown	Unknown	0.661947	1.58222	1	1	5.67594	5.01399	32.2562	51.0687
hsa-miR-9-5p	5p	MIMAT0000441	UCUUUGGUUAUCUAGCUGUAUGA	CUUUGG	23	Yes	Mature_miRNA	canonical_conserved_miRNA	hsa-mir-9-1	MI0000466	CGGGGUUGGUUGUUAUCUUUGGUUAUCUAGCUGUAUGAGUGGUGUGGAGUCUUCAUAAAGCUAGAUAACCGAAAGUAAAAAUAACCCCA	chr1:156420341-156420429(-)	MIPF0000014	mir-9	9-1	p1@C1orf61	ENST00000400991.2	0.661217	1.58142	1	1	4.8292	4.16798	17.9201	28.3715
hsa-miR-9-5p	5p	MIMAT0000441	UCUUUGGUUAUCUAGCUGUAUGA	CUUUGG	23	Yes	Mature_miRNA	canonical_conserved_miRNA	hsa-mir-9-2	MI0000467	GGAAGCGAGUUGUUAUCUUUGGUUAUCUAGCUGUAUGAGUGUAUUGGUCUUCAUAAAGCUAGAUAACCGAAAGUAAAAACUCCUUCA	chr5:88666853-88666939(-)	MIPF0000014	mir-9	9-2	p1@LINC00461	ENST00000505030.1	0.661217	1.58142	1	1	4.8292	4.16798	17.9201	28.3715
hsa-miR-9-5p	5p	MIMAT0000441	UCUUUGGUUAUCUAGCUGUAUGA	CUUUGG	23	Yes	Mature_miRNA	canonical_conserved_miRNA	hsa-mir-9-3	MI0000468	GGAGGCCCGUUUCUCUCUUUGGUUAUCUAGCUGUAUGAGUGCCACAGAGCCGUCAUAAAGCUAGAUAACCGAAAGUAGAAAUGAUUCUCA	chr15:89368017-89368106(+)	MIPF0000014	mir-9	9-3	p1@ENST00000561327	ENST00000561327.1	0.661217	1.58142	1	1	4.8292	4.16798	17.9201	28.3715
hsa-miR-548u	5p	MIMAT0015013	CAAAGACUGCAAUUACUUUUGCG	AAAGAC	23	NO	-	non-canonical_miRNA	hsa-mir-548u	MI0014168	AUUAGGAUGGUGCAAAAGUAAUGUGGUUUUUUUCUUUACUUUUAAUGGCAAAGACUGCAAUUACUUUUGCGCCAACCUAAU	chr6:57390132-57390212(+)	MIPF0000317	mir-548	548u	p1@PRIM2	ENST00000389488.2	0.657409	1.57725	1	1	3.0988	2.44139	5.37604	8.51145
hsa-miR-548au-5p	5p	MIMAT0022291	AAAAGUAAUUGCGGUUUUUGC	AAAGUA	21	NO	-	non-canonical_miRNA	hsa-mir-548au	MI0019145	AAAAGUAAUUGCGGUUUUUGCUAUUGGUUUUAAUGGCAGUUACUUUUGCACCAG	chr9:93594841-93594894(+)	MIPF0000317	mir-548	548au	p1@PHF2	NM_005392	0.646771	1.56566	1	1	1.53246	0.885686	1.79201	2.83715
hsa-miR-580-3p	3p	MIMAT0003245	UUGAGAAUGAUGAAUCAUUAGG	UGAGAA	22	Yes	Mature_miRNA	canonical_hsa-specific_miRNA	hsa-mir-580	MI0003587	AUAAAAUUUCCAAUUGGAACCUAAUGAUUCAUCAGACUCAGAUAUUUAAGUUAACAGUAUUUGAGAAUGAUGAAUCAUUAGGUUCCGGUCAGAAAUU	chr5:36147892-36147988(-)	MIPF0000515	mir-580	580	p1@LMBRD2	NM_001007527	0.646771	1.56566	1	1	1.53246	0.885686	1.79201	2.83715
hsa-miR-32-3p	3p	MIMAT0004505	CAAUUUAGUGUGUGUGAUAUUU	AAUUUA	22	Yes	Star_miRNA	canonical_conserved_miRNA	hsa-mir-32	MI0000090	GGAGAUAUUGCACAUUACUAAGUUGCAUGUUGUCACGGCCUCAAUGCAAUUUAGUGUGUGUGAUAUUUUC	chr9:109046229-109046298(-)	MIPF0000069	mir-32	32	p1@C9orf5	NM_032012	0.646461	1.56532	1	1	3.72	3.07354	8.36272	13.1218
hsa-let-7c-5p	5p	MIMAT0000064	UGAGGUAGUAGGUUGUAUGGUU	GAGGUA	22	Yes	Mature_miRNA	canonical_conserved_miRNA	hsa-let-7c	MI0000064	GCAUCCGGGUUGAGGUAGUAGGUUGUAUGGUUUAGAGUUACACCCUGGGAGUUAACUGUACAACCUUCUAGCUUUCCUUGGAGC	chr21:16539828-16539911(+)	MIPF0000002	let-7	let7c,99a	p1@LINC00478	ENST00000418813.2	0.646054	1.56488	1	1	10.6408	9.99479	1020.25	1596.61
hsa-miR-877-5p	5p	MIMAT0004949	GUAGAGGAGAUGGCGCAGGG	UAGAGG	20	Yes	-	non-canonical_miRNA	hsa-mir-877	MI0005561	GUAGAGGAGAUGGCGCAGGGGACACGGGCAAAGACUUGGGGGUUCCUGGGACCCUCAGACGUGUGUCCUCUUCUCCCUCCUCCCAG	chr6:30584332-30584417(+)	MIPF0000392	mir-877	877	p1@ABCF1	NM_001025091	0.638142	1.55632	1	1	4.48531	3.84717	14.3361	22.3426
hsa-miR-146b-3p	3p	MIMAT0004766	GCCCUGUGGACUCAGUUCUGGU	CCCUGU	22	Yes	Star_miRNA	canonical_conserved_miRNA	hsa-mir-146b	MI0003129	CCUGGCACUGAGAACUGAAUUCCAUAGGCUGUGAGCUCUAGCAAUGCCCUGUGGACUCAGUUCUGGUGCCCGG	chr10:102436512-102436584(+)	MIPF0000103	mir-146	146b	p@chr10:104195519..104195534,+	curation	0.624449	1.54162	1	1	4.53029	3.90584	14.9334	23.0518
hsa-miR-200a-3p	3p	MIMAT0000682	UAACACUGUCUGGUAACGAUGU	AACACU	22	Yes	Mature_miRNA	canonical_conserved_miRNA	hsa-mir-200a	MI0000737	CCGGGCCCCUGUGAGCAUCUUACCGGACAGUGCUGGAUUUCCCAGCUUGACUCUAACACUGUCUGGUAACGAUGUUCAAAGGUGACCCGC	chr1:1167863-1167952(+)	MIPF0000019	mir-8	200b,200a,429	p@chr1:1098252..1098265,+	curation	0.620482	1.53739	1	1	4.63695	4.01647	16.1281	24.8251
hsa-miR-25-5p	5p	MIMAT0004498	AGGCGGAGACUUGGGCAAUUG	GGCGGA	21	Yes	Star_miRNA	canonical_conserved_miRNA	hsa-mir-25	MI0000082	GGCCAGUGUUGAGAGGCGGAGACUUGGGCAAUUGCUGGACGCUGCCCUGGGCAUUGCACUUGUCUCGGUCUGACAGUGCCGGCC	chr7:100093560-100093643(-)	MIPF0000013	mir-25	25,93,106b	p1@MCM7	ENST00000489841.1	0.615117	1.53168	1	1	4.46228	3.84717	14.3361	21.9879
hsa-miR-378i	5p	MIMAT0019074	ACUGGACUAGGAGUCAGAAGG	CUGGAC	21	NO	-	non-canonical_miRNA	hsa-mir-378i	MI0016902	GGGAGCACUGGACUAGGAGUCAGAAGGUGGAGUUCUGGGUGCUGUUUUCCCACUCUUGGGCCCUGGGCAUGUUCUG	chr22:41923222-41923297(-)	-	-	378i	Unknown	Unknown	0.614489	1.53102	1	1	7.05194	6.43745	86.6139	132.637
hsa-let-7f-1-3p	3p	MIMAT0004486	CUAUACAAUCUAUUGCCUUCCC	UAUACA	22	Yes	Star_miRNA	canonical_conserved_miRNA	hsa-let-7f-1	MI0000067	UCAGAGUGAGGUAGUAGAUUGUAUAGUUGUGGGGUAGUGAUUUUACCCUGUUCAGGAGAUAACUAUACAAUCUAUUGCCUUCCCUGA	chr9:94176347-94176433(+)	MIPF0000002	let-7	let7a-1,let7d,let7f-1	p@chr9:96928516..96928603,+	ENST00000602703.1	0.600736	1.51649	1	1	5.83676	5.23603	37.6322	57.0976
hsa-miR-296-3p	3p	MIMAT0004679	GAGGGUUGGGUGGAGGCUCUCC	AGGGUU	22	Yes	Star_miRNA	canonical_conserved_miRNA	hsa-mir-296	MI0000747	AGGACCCUUCCAGAGGGCCCCCCCUCAAUCCUGUUGUGCCUAAUUCAGAGGGUUGGGUGGAGGCUCUCCUGAAGGGCUCU	chr20:58817615-58817694(-)	MIPF0000159	mir-296	296,298	p1@GNAS-AS1	curation	0.600192	1.51592	1	1	5.03046	4.43027	21.5041	32.6272
hsa-miR-548bc	5p	MIMAT0039765	AAAAACUGUGAUUACUUUUGC	AAAACU	21	NO	-	non-canonical_miRNA	hsa-mir-548bc	MI0032315	UCUUUUGUUACAGGUUGGUGAGAAGUAAUCGCGGUUUUUGCCAUUACUGCUCAUGGCAAAAACUGUGAUUACUUUUGCACCAACCUAAUAUAAUAUUUGGUCUUCAAUUA	chr17:39297400-39297509(+)	-	-	548bc	Unknown	Unknown	0.596415	1.51196	1	1	3.03781	2.44139	5.37604	8.15681
hsa-miR-629-5p	5p	MIMAT0004810	UGGGUUUACGUUGGGAGAACU	GGGUUU	21	Yes	Mature_miRNA	canonical_hsa-specific_miRNA	hsa-mir-629	MI0003643	UCCCUUUCCCAGGGGAGGGGCUGGGUUUACGUUGGGAGAACUUUUACGGUGAACCAGGAGGUUCUCCCAACGUAAGCCCAGCCCCUCCCCUCUGCCU	chr15:70079372-70079468(-)	MIPF0001555	mir-629	629	p1@TLE3	NM_020908	0.588205	1.50337	1	1	7.36911	6.78091	109.91	165.264

## Sheet: down sample 4 vs sample0 
#log2FC <= -0.585 #p-value cut-off <= 1.00 #q-value cut-off <= 1.00 #Gene biotype: miRNA #Condition pair: down sample 4 vs sample 0 Column A: Mature_ID, The ID of mature miRNA. Column B: Arm, The arm of miRNA. Column C: Mature_Acc, The accession number of mature miRNA from miRBase. Column D: Mature_Seq, The mature sequence of miRNA. Column E: Seed, The seed sequence of miRNA. Column F: Length, Th…
Annotation																		DE Statistic				CPM
Mature_ID	Arm	Mature_Acc	Mature_Seq	Seed	Length	High_Confidence	Type	Canonical	Pre_ID	Pre_Acc	Pre_Seq	Pre_Locus	Family_AC	Family_ID	Clustered_miRNAs	Promoter	Primary_microRNA	log2FC	Fold_Change	p_value	q_value	N-1_CPM	K-1_CPM	K-1	N-1
hsa-miR-1281	5p	MIMAT0005939	UCGCCUCCUCCUCUCCC	CGCCUC	17	NO	-	non-canonical_miRNA	hsa-mir-1281	MI0006428	AGGGGGCACCGGGAGGAGGUGAGUGUCUCUUGUCGCCUCCUCCUCUCCCCCCUU	chr22:41092513-41092566(+)	MIPF0000695	mir-1281	1281	p1@EP300	ENST00000263253.7	-5.45777	0.0227535	1	1	-4.16794	1.28982	2.38935	0
hsa-miR-1244	5p	MIMAT0005896	AAGUAGUUGGUUUGUAUGAGAUGGUU	AGUAGU	26	NO	-	non-canonical_miRNA	hsa-mir-1244-1	MI0006379	AUCUUAUUCCGAGCAUUCCAGUAACUUUUUUGUGUAUGUACUUAGCUGUACUAUAAGUAGUUGGUUUGUAUGAGAUGGUUAAAAA	chr2:231713314-231713398(+)	MIPF0000569	mir-1244	1244-1	p1@PTMA	ENST00000481928.1	-5.05363	0.0301096	1	1	-4.16794	0.885686	1.79201	0
hsa-miR-1244	5p	MIMAT0005896	AAGUAGUUGGUUUGUAUGAGAUGGUU	AGUAGU	26	NO	-	non-canonical_miRNA	hsa-mir-1244-2	MI0015974	AUCUUAUUCCGAGCAUUCCAGUAACUUUUUUGUGUAUGUACUUAGCUGUACUAUAAGUAGUUGGUUUGUAUGAGAUGGUUAAAAA	chr5:118974586-118974670(+)	MIPF0000569	mir-1244	1244-2	Unknown	Unknown	-5.05363	0.0301096	1	1	-4.16794	0.885686	1.79201	0
hsa-miR-1244	5p	MIMAT0005896	AAGUAGUUGGUUUGUAUGAGAUGGUU	AGUAGU	26	NO	-	non-canonical_miRNA	hsa-mir-1244-3	MI0015975	AUCUUAUUCCGAGCAUUCCAGUAACUUUUUUGUGUAUGUACUUAGCUGUACUAUAAGUAGUUGGUUUGUAUGAGAUGGUUAAAAA	chr12:9239467-9239551(-)	MIPF0000569	mir-1244	1244-3	p1@ENST00000426188	ENST00000566278.2	-5.05363	0.0301096	1	1	-4.16794	0.885686	1.79201	0
hsa-miR-1244	5p	MIMAT0005896	AAGUAGUUGGUUUGUAUGAGAUGGUU	AGUAGU	26	NO	-	non-canonical_miRNA	hsa-mir-1244-4	MI0031511	AUCUUAUUCCGAGCAUUCCAGUAACUUUUUUGUGUAUGUACUUAGCUGUACUAUAAGUAGUUGGUUUGUAUGAGAUGGUUAAAAA	chr12:12111952-12112036(+)	MIPF0000569	mir-1244	1244-4	p1@ENST00000358818,p1@ENST00000539347	ENST00000298566.2	-5.05363	0.0301096	1	1	-4.16794	0.885686	1.79201	0
hsa-miR-1297	5p	MIMAT0005886	UUCAAGUAAUUCAGGUG	UCAAGU	17	NO	-	non-canonical_miRNA	hsa-mir-1297	MI0006358	UGUUUAUCUCUAGGGUUGAUCUAUUAGAAUUACUUAUCUGAGCCAAAGUAAUUCAAGUAAUUCAGGUGUAGUGAAAC	chr13:54311972-54312048(-)	MIPF0000584	mir-1297	1297	Unknown	Unknown	-5.05363	0.0301096	1	1	-4.16794	0.885686	1.79201	0
hsa-miR-1538	5p	MIMAT0007400	CGGCCCGGGCUGCUGCUGUUCCU	GGCCCG	23	NO	-	non-canonical_miRNA	hsa-mir-1538	MI0007259	GGGAACAGCAGCAACAUGGGCCUCGCUUCCUGCCGGCGCGGCCCGGGCUGCUGCUGUUCCU	chr16:69565808-69565868(-)	MIPF0000903	mir-1538	1538	Unknown	Unknown	-5.05363	0.0301096	1	1	-4.16794	0.885686	1.79201	0
hsa-miR-122b-5p	5p	MIMAT0019876	UUUAGUGUGAUAAUGGCGUUUGA	UUAGUG	23	Yes	-	non-canonical_miRNA	hsa-mir-122b	MI0017383	CAGUAGCUAUUUAGUGUGAUAAUGGCGUUUGAUAGUUUAGACACAAACACCAUUGUCACACUCCACAGCUCUG	chr18:58451080-58451152(-)	MIPF0000095	mir-122	122,122b	Unknown	Unknown	-4.49023	0.0444946	1	1	-4.16794	0.322282	1.19467	0
hsa-miR-141-5p	5p	MIMAT0004598	CAUCUUCCAGUACAGUGUUGGA	AUCUUC	22	Yes	Star_miRNA	canonical_conserved_miRNA	hsa-mir-141	MI0000457	CGGCCGGCCCUGGGUCCAUCUUCCAGUACAGUGUUGGAUGGUCUAAUUGUGAAGCUCCUAACACUGUCUGGUAAAGAUGGCUCCCGGGUGGGUUC	chr12:6964097-6964191(+)	MIPF0000019	mir-8	141,200c	p1@ENST00000537269	ENST00000607161.1	-4.49023	0.0444946	1	1	-4.16794	0.322282	1.19467	0
hsa-miR-1914-5p	5p	MIMAT0007889	CCCUGUGCCCGGCCCACUUCUG	CCUGUG	22	Yes	Mature_miRNA	canonical_hsa-specific_miRNA	hsa-mir-1914	MI0008335	CGUGUGAGCCCGCCCUGUGCCCGGCCCACUUCUGCUUCCUCUUAGCGCAGGAGGGGUCCCGCACUGGGAGGGGCCCUCAC	chr20:63941465-63941544(-)	MIPF0001040	mir-1914	647,1914	p1@UCKL1	ENST00000354216.6	-4.49023	0.0444946	1	1	-4.16794	0.322282	1.19467	0
hsa-miR-1972	5p	MIMAT0009447	UCAGGCCAGGCACAGUGGCUCA	CAGGCC	22	NO	-	non-canonical_miRNA	hsa-mir-1972-1	MI0009982	UAUAGGCAUGUGCCACCACACCUGGCUUAAAUGUGUCAUUUAAAAAUUCAGGCCAGGCACAGUGGCUCAUGCCUGUA	chr16:15010321-15010397(-)	MIPF0001025	mir-1972	1972-1	Unknown	Unknown	-4.49023	0.0444946	1	1	-4.16794	0.322282	1.19467	0
hsa-miR-1972	5p	MIMAT0009447	UCAGGCCAGGCACAGUGGCUCA	CAGGCC	22	NO	-	non-canonical_miRNA	hsa-mir-1972-2	MI0015977	UAUAGGCAUGUGCCACCACACCUGGCUUAAAUGUGUCAUUUAAAAAUUCAGGCCAGGCACAGUGGCUCAUGCCUGUA	chr16:70030346-70030422(+)	MIPF0001025	mir-1972	1972-2	Unknown	Unknown	-4.49023	0.0444946	1	1	-4.16794	0.322282	1.19467	0
hsa-miR-218-1-3p	3p	MIMAT0004565	AUGGUUCCGUCAAGCACCAUGG	UGGUUC	22	Yes	Star_miRNA	canonical_conserved_miRNA	hsa-mir-218-1	MI0000294	GUGAUAAUGUAGCGAGAUUUUCUGUUGUGCUUGAUCUAACCAUGUGGUUGCGAGGUAUGAGUAAAACAUGGUUCCGUCAAGCACCAUGGAACGUCACGCAGCUUUCUACA	chr4:20528275-20528384(+)	MIPF0000026	mir-218	218-1	p@chr4:20253519..20253549,+	XM_005248211.2	-4.49023	0.0444946	1	1	-4.16794	0.322282	1.19467	0
hsa-miR-3192-5p	5p	MIMAT0015076	UCUGGGAGGUUGUAGCAGUGGAA	CUGGGA	23	NO	-	non-canonical_miRNA	hsa-mir-3192	MI0014237	GGAAGGGAUUCUGGGAGGUUGUAGCAGUGGAAAAAGUUCUUUUCUUCCUCUGAUCGCCCUCUCAGCUCUUUCCUUCU	chr20:18470615-18470691(+)	MIPF0001597	mir-3192	3192	p1@POLR3F	NM_006466	-4.49023	0.0444946	1	1	-4.16794	0.322282	1.19467	0
hsa-miR-3648	5p	MIMAT0018068	AGCCGCGGGGAUCGCCGAGGG	GCCGCG	21	NO	-	non-canonical_miRNA	hsa-mir-3648-1	MI0016048	CGCGACUGCGGCGGCGGUGGUGGGGGGAGCCGCGGGGAUCGCCGAGGGCCGGUCGGCCGCCCCGGGUGCCGCGCGGUGCCGCCGGCGGCGGUGAGGCCCCGCGCGUGUGUCCCGGCUGCGGUCGGCCGCGCUCGAGGGGUCCCCGUGGCGUCCCCUUCCCCGCCGGCCGCCUUUCUCGCG	chr21:8208473-8208652(+)	MIPF0001984	mir-3648	3648-1,6724-1,10401	Unknown	Unknown	-4.49023	0.0444946	1	1	-4.16794	0.322282	1.19467	0
hsa-miR-3648	5p	MIMAT0018068	AGCCGCGGGGAUCGCCGAGGG	GCCGCG	21	NO	-	non-canonical_miRNA	hsa-mir-3648-2	MI0031512	CGCGACUGCGGCGGCGGUGGUGGGGGGAGCCGCGGGGAUCGCCGAGGGCCGGUCGGCCGCCCCGGGUGCCGCGCGGUGCCGCCGGCGGCGGUGAGGCCCCGCGCGUGUGUCCCGGCUGCGGUCGGCCGCGCUCGAGGGGUCCCCGUGGCGUCCCCUUCCCCGCCGGCCGCCUUUCUCGCG	chr21:8986999-8987178(+)	MIPF0001984	mir-3648	3648-2,10396a	Unknown	Unknown	-4.49023	0.0444946	1	1	-4.16794	0.322282	1.19467	0
hsa-miR-3691-5p	5p	MIMAT0018120	AGUGGAUGAUGGAGACUCGGUAC	GUGGAU	23	Yes	-	non-canonical_miRNA	hsa-mir-3691	MI0016092	UUGAGGCACUGGGUAGUGGAUGAUGGAGACUCGGUACCCACUGCUGAGGGUGGGGACCAAGUCUGCGUCAUCCUCUCCUCAGUGCCUCAA	chr6:5148233-5148322(-)	-	-	3691	p1@LYRM4	ENST00000468929.1	-4.49023	0.0444946	1	1	-4.16794	0.322282	1.19467	0
hsa-miR-4440	5p	MIMAT0018958	UGUCGUGGGGCUUGCUGGCUUG	GUCGUG	22	NO	-	non-canonical_miRNA	hsa-mir-4440	MI0016783	CUCUCACCAAGCAAGUGCAGUGGGGCUUGCUGGCUUGCACCGUGACUCCCUCUCACCAAGCAAGUGUCGUGGGGCUUGCUGGCUUGCACUGUGAAGAU	chr2:239068817-239068914(-)	-	-	4440	p1@HDAC4	NM_006037	-4.49023	0.0444946	1	1	-4.16794	0.322282	1.19467	0
hsa-miR-4685-3p	3p	MIMAT0019772	UCUCCCUUCCUGCCCUGGCUAG	CUCCCU	22	NO	-	non-canonical_miRNA	hsa-mir-4685	MI0017317	UAGCCCAGGGCUUGGAGUGGGGCAAGGUUGUUGGUGAUAUGGCUUCCUCUCCCUUCCUGCCCUGGCUAG	chr10:98431292-98431360(-)	-	-	4685	p1@HPS1	ENST00000338546.5	-4.49023	0.0444946	1	1	-4.16794	0.322282	1.19467	0
hsa-miR-4796-3p	3p	MIMAT0019971	UAAAGUGGCAGAGUAUAGACAC	AAAGUG	22	NO	-	non-canonical_miRNA	hsa-mir-4796	MI0017443	UAAAUUUGUGUCUAUACUCUGUCACUUUACUUUUGGCCUCAAGUCAUUGCAGUAAAGUGGCAGAGUAUAGACACAAAUUUA	chr3:114743445-114743525(-)	MIPF0001402	mir-4796	4796	p2@ZBTB20	ENST00000488663.1	-4.49023	0.0444946	1	1	-4.16794	0.322282	1.19467	0
hsa-miR-5008-3p	3p	MIMAT0021040	CCUGUGCUCCCAGGGCCUCGC	CUGUGC	21	Yes	-	non-canonical_miRNA	hsa-mir-5008	MI0017876	GGGCUGACCCCUAGGGUCAGGUGAGGCCCUUGGGGCACAGUGGUGCCAUCUCCCCUGUGCUCCCAGGGCCUCGCCUGUCCCUUGAGGUCGGCCC	chr1:227941590-227941683(-)	-	-	5008	p1@WNT9A	ENST00000272164.5	-4.49023	0.0444946	1	1	-4.16794	0.322282	1.19467	0
hsa-miR-548at-3p	3p	MIMAT0022278	CAAAACCGCAGUAACUUUUGU	AAAACC	21	Yes	-	non-canonical_miRNA	hsa-mir-548at	MI0019137	AAAAGUUAUUGCGGUUUUGGCUGCCAAAAGAAAUGGCCAAAACCGCAGUAACUUUUGU	chr17:42494773-42494830(+)	MIPF0000317	mir-548	548at	p1@ATP6V0A1	ENST00000537728.1	-4.49023	0.0444946	1	1	-4.16794	0.322282	1.19467	0
hsa-miR-579-3p	3p	MIMAT0003244	UUCAUUUGGUAUAAACCGCGAUU	UCAUUU	23	Yes	Star_miRNA	canonical_conserved_miRNA	hsa-mir-579	MI0003586	CAUAUUAGGUUAAUGCAAAAGUAAUCGCGGUUUGUGCCAGAUGACGAUUUGAAUUAAUAAAUUCAUUUGGUAUAAACCGCGAUUAUUUUUGCAUCAAC	chr5:32394378-32394475(-)	MIPF0000317	mir-548	579	p1@ZFR	NM_016107	-4.49023	0.0444946	1	1	-4.16794	0.322282	1.19467	0
hsa-miR-588	5p	MIMAT0003255	UUGGCCACAAUGGGUUAGAAC	UGGCCA	21	NO	Mature_miRNA	canonical_hsa-specific_miRNA	hsa-mir-588	MI0003597	AGCUUAGGUACCAAUUUGGCCACAAUGGGUUAGAACACUAUUCCAUUGUGUUCUUACCCACCAUGGCCAAAAUUGGGCCUAAG	chr6:126484631-126484713(+)	MIPF0000681	mir-588	588	p1@CENPW	curation	-4.49023	0.0444946	1	1	-4.16794	0.322282	1.19467	0
hsa-miR-6506-5p	5p	MIMAT0025468	ACUGGGAUGUCACUGAAUAUGGU	CUGGGA	23	NO	-	non-canonical_miRNA	hsa-mir-6506	MI0022218	GACUGGGAUGUCACUGAAUAUGGUGUUUGUGAGUUGAUUGACAUCGUAUCAGAGAUUCCAGACACA	chr16:15611030-15611095(-)	-	-	6506	p1@KIAA0430	ENST00000344181.3	-4.49023	0.0444946	1	1	-4.16794	0.322282	1.19467	0
hsa-miR-6516-5p	5p	MIMAT0030417	UUUGCAGUAACAGGUGUGAGCA	UUGCAG	22	Yes	-	non-canonical_miRNA	hsa-mir-6516	MI0025513	UGGGUUUUGAAUUUGCAGUAACAGGUGUGAGCAUUCUAGCAGCAGUUUGAUGAUCAUGUAUGAUACUGCAAACAGGACCUA	chr17:77089417-77089497(+)	MIPF0001672	mir-6516	6516	p1@LINC00338,p2@SEC14L1	ENST00000561721.2	-4.49023	0.0444946	1	1	-4.16794	0.322282	1.19467	0
hsa-miR-8485	5p	MIMAT0033692	CACACACACACACACACGUAU	ACACAC	21	NO	-	non-canonical_miRNA	hsa-mir-8485	MI0027288	UCUGUGAUAUACGUGUGUGUGUGUGUGUAUAUAGCAUAUGUGUAUACAUACACACACACACACACACACACACACACACACACACACGUAU	chr2:50696172-50696262(-)	-	-	8485	p1@NRXN1	ENST00000405472.3	-4.49023	0.0444946	1	1	-4.16794	0.322282	1.19467	0
hsa-miR-4787-5p	5p	MIMAT0019956	GCGGGGGUGGCGGCGGCAUCCC	CGGGGG	22	Yes	-	non-canonical_miRNA	hsa-mir-4787	MI0017434	CGGUCCAGACGUGGCGGGGGUGGCGGCGGCAUCCCGGACGGCCUGUGAGGGAUGCGCCGCCCACUGCCCCGCGCCGCCUGACCG	chr3:50675080-50675163(+)	-	-	4787	p1@MIR4787	NM_004947	-2.89051	0.134856	1	1	-1.28533	1.60517	2.98669	0.354644
hsa-miR-3162-3p	3p	MIMAT0019213	UCCCUACCCCUCCACUCCCCA	CCCUAC	21	Yes	-	non-canonical_miRNA	hsa-mir-3162	MI0014192	CUGACUUUUUUAGGGAGUAGAAGGGUGGGGAGCAUGAACAAUGUUUCUCACUCCCUACCCCUCCACUCCCCAAAAAAGUCAG	chr11:59595077-59595158(-)	-	-	3162	p1@OSBP	NM_002556	-2.6898	0.154985	1	1	0.162936	2.85273	7.16805	1.06393
hsa-miR-10394-5p	5p	MIMAT0041619	UCUGCAGGUCCUGGUGAACGCCAU	CUGCAG	24	NO	-	non-canonical_miRNA	hsa-mir-10394	MI0033418	UCUGCAGGUCCUGGUGAACGCCAUCAUCAACAGUGGUCCCCGGGAGGACUCCACACGCAUUGGGCGCGCCGGGACUGUGAGAC	chr19:58393364-58393446(+)	-	-	4754,10394	Unknown	Unknown	-2.57516	0.167803	1	1	-1.28533	1.28982	2.38935	0.354644
hsa-miR-4421	5p	MIMAT0018934	ACCUGUCUGUGGAAAGGAGCUA	CCUGUC	22	NO	-	non-canonical_miRNA	hsa-mir-4421	MI0016758	CUGGGUCUCCUUUCUGCUGAGAGUUGAACACUUGUUGGGACAACCUGUCUGUGGAAAGGAGCUACCUAC	chr1:51059837-51059905(+)	MIPF0001548	mir-4421	4421,6500	p1@CDKN2C	curation	-2.57516	0.167803	1	1	-1.28533	1.28982	2.38935	0.354644
hsa-miR-628-5p	5p	MIMAT0004809	AUGCUGACAUAUUUACUAGAGG	UGCUGA	22	Yes	Mature_miRNA	canonical_conserved_miRNA	hsa-mir-628	MI0003642	AUAGCUGUUGUGUCACUUCCUCAUGCUGACAUAUUUACUAGAGGGUAAAAUUAAUAACCUUCUAGUAAGAGUGGCAGUCGAAGGGAAGGGCUCAU	chr15:55372940-55373034(-)	MIPF0000529	mir-628	628	p1@CCPG1,p1@DYX1C1-CCPG1,p1@DYX1C1	ENST00000425574.3	-2.56528	0.168956	1	1	0.162936	2.72821	6.57071	1.06393
hsa-miR-4492	5p	MIMAT0019027	GGGGCUGGGCGCGCGCC	GGGCUG	17	NO	-	non-canonical_miRNA	hsa-mir-4492	MI0016854	CUGCAGCGUGCUUCUCCAGGCCCCGCGCGCGGACAGACACACGGACAAGUCCCGCCAGGGGCUGGGCGCGCGCCAGCCGG	chr11:118910708-118910787(+)	-	-	4492	Unknown	Unknown	-2.39405	0.190247	1	1	0.870937	3.26499	9.5574	1.77322
hsa-miR-1248	5p	MIMAT0005900	ACCUUCUUGUAUAAGCACUGUGCUAAA	CCUUCU	27	NO	-	non-canonical_miRNA	hsa-mir-1248	MI0006383	UUUACCUUCUUGUAUAAGCACUGUGCUAAAAUUGCAGACACUAGGACCAUGUCUUGGUUUUUGCAAUAAUGCUAGCAGAGUACACACAAGAAGAAAAGUAACAGCA	chr3:186786672-186786777(+)	MIPF0000622	mir-1248	1248	p1@EIF4A2	ENST00000429589.1	-2.3598	0.194818	1	1	3.59855	5.95835	62.1231	12.0579
hsa-miR-3960	5p	MIMAT0019337	GGCGGCGGCGGAGGCGGGGG	GCGGCG	20	NO	-	non-canonical_miRNA	hsa-mir-3960	MI0016964	GGCGCCCCGGCUCCCCGCGCCCCCGAUCGGGGCCGCCGCUAGUAGUGGCGGCGGCGGAGGCGGGGGCAGCGGCGGCGGCGGCGGAGGCGCC	chr9:127785833-127785923(+)	MIPF0001271	mir-3960	2861,3960	p2@CDK9	ENST00000421939.1	-2.25093	0.210088	1	1	3.15732	5.40826	42.4109	8.86609
hsa-miR-6515-5p	5p	MIMAT0025486	UUGGAGGGUGUGGAAGACAUC	UGGAGG	21	Yes	-	non-canonical_miRNA	hsa-mir-6515	MI0022227	CAUUGGAGGGUGUGGAAGACAUCUGGGCCAACUCUGAUCUCUUCAUCUACCCCCCAG	chr19:12940484-12940540(+)	-	-	6515	p1@CALR	ENST00000316448.5	-2.17102	0.222053	1	1	-1.28533	0.885686	1.79201	0.354644
hsa-miR-676-3p	3p	MIMAT0018204	CUGUCCUAAGGUUGUUGAGUU	UGUCCU	21	Yes	Mature_miRNA	canonical_conserved_miRNA	hsa-mir-676	MI0016436	GCAUGACUCUUCAACCUCAGGACUUGCAGAAUUAAUGGAAUGCUGUCCUAAGGUUGUUGAGUUGUGC	chrX:70022857-70022923(+)	MIPF0000471	mir-676	676	p1@EDA	ENST00000524573.1	-2.17102	0.222053	1	1	-1.28533	0.885686	1.79201	0.354644
hsa-miR-6866-5p	5p	MIMAT0027632	UUAGAGGCUGGAAUAGAGAUUCU	UAGAGG	23	Yes	-	non-canonical_miRNA	hsa-mir-6866	MI0022713	CCAUUUUAGAGGCUGGAAUAGAGAUUCUUGAGGCUUGGAAGAGUAAGGAUCCCUUUAUCUGUCCUCUAG	chr17:40161933-40162001(+)	-	-	6866	p1@CASC3	ENST00000581849.1	-2.17102	0.222053	1	1	-1.28533	0.885686	1.79201	0.354644
hsa-miR-6881-3p	3p	MIMAT0027663	AUCCUCUUUCGUCCUUCCCACU	UCCUCU	22	Yes	-	non-canonical_miRNA	hsa-mir-6881	MI0022728	UGCACUGGGGUAAGGAUAGGAGGGUCAGGUCUGCAGCCUUGUAUCUGCUGAUCCUCUUUCGUCCUUCCCACUCCAG	chr15:74411357-74411432(-)	-	-	6881	p1@SEMA7A	NM_001146029	-2.17102	0.222053	1	1	-1.28533	0.885686	1.79201	0.354644
hsa-miR-212-3p	3p	MIMAT0000269	UAACAGUCUCCAGUCACGGCC	AACAGU	21	Yes	Star_miRNA	canonical_conserved_miRNA	hsa-mir-212	MI0000288	CGGGGCACCCCGCCCGGACAGCGCGCCGGCACCUUGGCUCUAGACUGCUUACUGCCCGGGCCGCCCUCAGUAACAGUCUCCAGUCACGGCCACCGACGCCUGGCCCCGCC	chr17:2050271-2050380(-)	MIPF0000065	mir-132	212,132	p@chr17:1954446..1954463,-	curation	-2.02285	0.246072	1	1	1.6993	3.72214	13.1414	3.19179
hsa-miR-34b-5p	5p	MIMAT0000685	UAGGCAGUGUCAUUAGCUGAUUG	AGGCAG	23	Yes	Mature_miRNA	canonical_conserved_miRNA	hsa-mir-34b	MI0000742	GUGCUCGGUUUGUAGGCAGUGUCAUUAGCUGAUUGUACUGUGGUGGUUACAAUCACUAACUCCACUGCCAUCAAAACAAGGCAC	chr11:111512938-111513021(+)	MIPF0000039	mir-34	34b,34c	p1@MIR34B	XR_040780	-1.99179	0.251426	1	1	-0.386621	1.60517	2.98669	0.709288
hsa-miR-490-5p	5p	MIMAT0004764	CCAUGGAUCUCCAGGUGGGU	CAUGGA	20	Yes	Star_miRNA	canonical_conserved_miRNA	hsa-mir-490	MI0003125	UGGAGGCCUUGCUGGUUUGGAAAGUUCAUUGUUCGACACCAUGGAUCUCCAGGUGGGUCAAGUUUAGAGAUGCACCAACCUGGAGGACUCCAUGCUGUUGAGCUGUUCACAAGCAGCGGACACUUCCA	chr7:136903167-136903294(+)	MIPF0000229	mir-490	490	p1@CHRM2	NM_001006630	-1.99179	0.251426	1	1	-0.386621	1.60517	2.98669	0.709288
hsa-miR-6516-3p	3p	MIMAT0030418	AUCAUGUAUGAUACUGCAAACA	UCAUGU	22	Yes	-	non-canonical_miRNA	hsa-mir-6516	MI0025513	UGGGUUUUGAAUUUGCAGUAACAGGUGUGAGCAUUCUAGCAGCAGUUUGAUGAUCAUGUAUGAUACUGCAAACAGGACCUA	chr17:77089417-77089497(+)	MIPF0001672	mir-6516	6516	p1@LINC00338,p2@SEC14L1	ENST00000561721.2	-1.9818	0.253174	1	1	0.870937	2.85273	7.16805	1.77322
hsa-miR-769-3p	3p	MIMAT0003887	CUGGGAUCUCCGGGGUCUUGGUU	UGGGAU	23	Yes	Star_miRNA	canonical_conserved_miRNA	hsa-mir-769	MI0003834	GCCUUGGUGCUGAUUCCUGGGCUCUGACCUGAGACCUCUGGGUUCUGAGCUGUGAUGUUGCUCUCGAGCUGGGAUCUCCGGGGUCUUGGUUCAGGGCCGGGGCCUCUGGGUUCCAAGC	chr19:46018932-46019049(+)	MIPF0000727	mir-769	769	p1@CCDC61	curation	-1.90153	0.267659	1	1	1.53246	3.43399	10.7521	2.83715
hsa-miR-2116-3p	3p	MIMAT0011161	CCUCCCAUGCCAAGAACUCCC	CUCCCA	21	Yes	Mature_miRNA	canonical_hsa-specific_miRNA	hsa-mir-2116	MI0010635	GACCUAGGCUAGGGGUUCUUAGCAUAGGAGGUCUUCCCAUGCUAAGAAGUCCUCCCAUGCCAAGAACUCCCAGACUAGGA	chr15:59171183-59171262(-)	-	-	2116	p1@MYO1E	NM_004998	-1.70087	0.307601	1	1	0.162936	1.8638	3.58402	1.06393
hsa-miR-5701	5p	MIMAT0022494	UUAUUGUCACGUUCUGAUU	UAUUGU	19	NO	-	non-canonical_miRNA	hsa-mir-5701-1	MI0019308	GAUUGGACUUUAUUGUCACGUUCUGAUUGGUUAGCCUAAGACUUGUUCUGAUCCAAUCAGAACAUGAAAAUAACGUCCAAUC	chr15:20940252-20940333(+)	MIPF0001325	mir-5701	5701-1	Unknown	Unknown	-1.68997	0.309934	1	1	3.75831	5.44828	43.6056	13.4765
hsa-miR-5701	5p	MIMAT0022494	UUAUUGUCACGUUCUGAUU	UAUUGU	19	NO	-	non-canonical_miRNA	hsa-mir-5701-2	MI0019593	GAUUGGACUUUAUUGUCACGUUCUGAUUGGUUAGCCUAAGACUUGUUCUGAUCCAAUCAGAACAUGAAAAUAACGUCCAAUC	chr15:21513959-21514040(+)	MIPF0001325	mir-5701	5701-2	Unknown	Unknown	-1.68997	0.309934	1	1	3.75831	5.44828	43.6056	13.4765
hsa-miR-5701	5p	MIMAT0022494	UUAUUGUCACGUUCUGAUU	UAUUGU	19	NO	-	non-canonical_miRNA	hsa-mir-5701-3	MI0031522	GAUUGGACUUUAUUGUCACGUUCUGAUUGGUUAGCCUAAGACUUGUUCUGAUCCAAUCAGAACAUGAAAAUAACGUCCAAUC	chr15:21951242-21951323(+)	MIPF0001325	mir-5701	5701-3	Unknown	Unknown	-1.68997	0.309934	1	1	3.75831	5.44828	43.6056	13.4765
hsa-miR-3912-3p	3p	MIMAT0018186	UAACGCAUAAUAUGGACAUGU	AACGCA	21	Yes	-	non-canonical_miRNA	hsa-mir-3912	MI0016416	AGAGAGGAAUGAACAGUUAAAUUAUAACAUGUCCAUAUUAUGGGUUAGUUGUGGACACAUACUAACGCAUAAUAUGGACAUGUUAUAAUUUAACUGUUCCUUUCU	chr5:171386656-171386760(-)	MIPF0001601	mir-3912	3912	p@chr5:170814498..170814510,-	curation	-1.67644	0.312853	1	1	-0.386621	1.28982	2.38935	0.709288
hsa-miR-500b-5p	5p	MIMAT0016925	AAUCCUUGCUACCUGGGU	AUCCUU	18	Yes	Mature_miRNA	canonical_conserved_miRNA	hsa-mir-500b	MI0015903	CCCCCUCUCUAAUCCUUGCUACCUGGGUGAGAGUGCUUUCUGAAUGCAGUGCACCCAGGCAAGGAUUCUGCAAGGGGGA	chrX:50010672-50010750(+)	MIPF0000139	mir-500	188,362,500a,501,502,532,660,500b	p1@CLCN5	ENST00000376091.3	-1.67644	0.312853	1	1	-0.386621	1.28982	2.38935	0.709288
hsa-miR-1468-5p	5p	MIMAT0006789	CUCCGUUUGCCUGUUUCGCUG	UCCGUU	21	NO	-	non-canonical_miRNA	hsa-mir-1468	MI0003782	GGUGGGUGGUUUCUCCGUUUGCCUGUUUCGCUGAUGUGCAUUCAACUCAUUCUCAGCAAAAUAAGCAAAUGGAAAAUUCGUCCAUC	chrX:63786002-63786087(-)	MIPF0000777	mir-1468	1468	p@chrX:63029135..63029150,-	curation	-1.60762	0.32814	1	1	-1.28533	0.322282	1.19467	0.354644
hsa-miR-3174	5p	MIMAT0015051	UAGUGAGUUAGAGAUGCAGAGCC	AGUGAG	23	NO	Mature_miRNA	canonical_hsa-specific_miRNA	hsa-mir-3174	MI0014208	GUUACCUGGUAGUGAGUUAGAGAUGCAGAGCCCUGGGCUCCUCAGCAAACCUACUGGAUCUGCAUUUUAAUUCACAUGCAUGGUAAU	chr15:90006755-90006841(+)	MIPF0001569	mir-3174	3174	p1@ZNF710	ENST00000268154.4	-1.60762	0.32814	1	1	-1.28533	0.322282	1.19467	0.354644
hsa-miR-3675-5p	5p	MIMAT0018098	UAUGGGGCUUCUGUAGAGAUUUC	AUGGGG	23	NO	-	non-canonical_miRNA	hsa-mir-3675	MI0016076	GGAUGAUAAGUUAUGGGGCUUCUGUAGAGAUUUCUAUGAGAACAUCUCUAAGGAACUCCCCCAAACUGAAUUC	chr1:16858949-16859021(-)	-	-	3675	p1@MIR3675	curation	-1.60762	0.32814	1	1	-1.28533	0.322282	1.19467	0.354644
hsa-miR-4284	5p	MIMAT0016915	GGGCUCACAUCACCCCAU	GGCUCA	18	NO	-	non-canonical_miRNA	hsa-mir-4284	MI0015893	GUUCUGUGAGGGGCUCACAUCACCCCAUCAAAGUGGGGACUCAUGGGGAGAGGGGGUAGUUAGGAGCUUUGAUAGAGGCGG	chr7:73711317-73711397(+)	-	-	4284	Unknown	Unknown	-1.60762	0.32814	1	1	-1.28533	0.322282	1.19467	0.354644
hsa-miR-4429	5p	MIMAT0018944	AAAAGCUGGGCUGAGAGGCG	AAAGCU	20	NO	-	non-canonical_miRNA	hsa-mir-4429	MI0016768	AGGGAGAAAAGCUGGGCUGAGAGGCGACUGGUGUCUAAUUUGUUUGUCUCUCCAACUCAGACUGCCUGGCCCA	chr2:11540605-11540677(-)	MIPF0001474	mir-4429	4429	Unknown	Unknown	-1.60762	0.32814	1	1	-1.28533	0.322282	1.19467	0.354644
hsa-miR-4690-5p	5p	MIMAT0019779	GAGCAGGCGAGGCUGGGCUGAA	AGCAGG	22	NO	-	non-canonical_miRNA	hsa-mir-4690	MI0017323	GAGCAGGCGAGGCUGGGCUGAACCCGUGGGUGAGGAGUGCAGCCCAGCUGAGGCCUCUGC	chr11:65636310-65636369(+)	-	-	4690	p1@PCNXL3	ENST00000355703.3	-1.60762	0.32814	1	1	-1.28533	0.322282	1.19467	0.354644
hsa-miR-4753-3p	3p	MIMAT0019891	UUCUCUUUCUUUAGCCUUGUGU	UCUCUU	22	Yes	-	non-canonical_miRNA	hsa-mir-4753	MI0017392	AUAUCUACACAAGGCCAAAGGAAGAGAACAGAUAUAUCCACAGUACACUUGGCUGUUCUCUUUCUUUAGCCUUGUGUAGAUAU	chr1:235190034-235190116(-)	-	-	4753	p1@ARID4B	ENST00000491632.1	-1.60762	0.32814	1	1	-1.28533	0.322282	1.19467	0.354644
hsa-miR-548aa	5p	MIMAT0018447	AAAAACCACAAUUACUUUUGCACCA	AAAACC	25	NO	-	non-canonical_miRNA	hsa-mir-548aa-1	MI0016689	CUUUAUUAGUCUGGUGCAAAAGAAACUGUGGUUUUUGCCAUUACUUUUACAGGCAAAAACCACAAUUACUUUUGCACCAACCUAAUAUAACUUGUUU	chr8:123348034-123348130(+)	MIPF0000317	mir-548	548aa-1	Unknown	Unknown	-1.60762	0.32814	1	1	-1.28533	0.322282	1.19467	0.354644
hsa-miR-548aa	5p	MIMAT0018447	AAAAACCACAAUUACUUUUGCACCA	AAAACC	25	NO	-	non-canonical_miRNA	hsa-mir-548aa-2	MI0016690	UUUUAUUAGGUUGGUGCAAAAGAAACUGUGGUUUUUGCCAUUACUUUCAAUGGCAAAAACCACAAUUACUUUUGCACCAACCUAAAUCUUCCCUCUC	chr17:67471489-67471585(+)	MIPF0000317	mir-548	548aa-2	p1@PITPNC1	NM_181671	-1.60762	0.32814	1	1	-1.28533	0.322282	1.19467	0.354644
hsa-miR-548t-3p	3p	MIMAT0022730	AAAAACCACAAUUACUUUUGCACCA	AAAACC	25	Yes	-	non-canonical_miRNA	hsa-mir-548t	MI0014164	AGGGUGGUGCAAAAGUGAUCGUGGUUUUUGCAAUUUUUUAAUGACAAAAACCACAAUUACUUUUGCACCAACCU	chr4:173268160-173268233(+)	MIPF0000317	mir-548	548t	p1@GALNT7	ENST00000512285.1	-1.60762	0.32814	1	1	-1.28533	0.322282	1.19467	0.354644
hsa-miR-585-5p	5p	MIMAT0026618	CUAGCACACAGAUACGCCCAGA	UAGCAC	22	Yes	Star_miRNA	canonical_hsa-specific_miRNA	hsa-mir-585	MI0003592	UGGGGUGUCUGUGCUAUGGCAGCCCUAGCACACAGAUACGCCCAGAGAAAGCCUGAACGUUGGGCGUAUCUGUAUGCUAGGGCUGCUGUAACAA	chr5:169263601-169263694(-)	-	-	585	p1@SLIT3	NM_003062	-1.60762	0.32814	1	1	-1.28533	0.322282	1.19467	0.354644
hsa-miR-632	5p	MIMAT0003302	GUGUCUGCUUCCUGUGGGA	UGUCUG	19	NO	-	non-canonical_miRNA	hsa-mir-632	MI0003647	CGCCUCCUACCGCAGUGCUUGACGGGAGGCGGAGCGGGGAACGAGGCCGUCGGCCAUUUUGUGUCUGCUUCCUGUGGGACGUGGUGGUAGCCGU	chr17:32350109-32350202(+)	MIPF0000527	mir-632	632	p@chr17:30669016..30669047,+	ENST00000578389.1	-1.60762	0.32814	1	1	-1.28533	0.322282	1.19467	0.354644
hsa-miR-6505-5p	5p	MIMAT0025466	UUGGAAUAGGGGAUAUCUCAGC	UGGAAU	22	Yes	-	non-canonical_miRNA	hsa-mir-6505	MI0022217	GCAUUGGAAUAGGGGAUAUCUCAGCAUGUUGAGCCCUGUCUCUGGGGAGCUGACUUCUACCUCUUCCAAAG	chr12:48132797-48132867(+)	MIPF0001805	mir-6505	6505	p1@PFKM	ENST00000551339.1	-1.60762	0.32814	1	1	-1.28533	0.322282	1.19467	0.354644
hsa-miR-655-5p	5p	MIMAT0026626	AGAGGUUAUCCGUGUUAUGUUC	GAGGUU	22	NO	Star_miRNA	canonical_conserved_miRNA	hsa-mir-655	MI0003677	AACUAUGCAAGGAUAUUUGAGGAGAGGUUAUCCGUGUUAUGUUCGCUUCAUUCAUCAUGAAUAAUACAUGGUUAACCUCUUUUUGAAUAUCAGACUC	chr14:101049550-101049646(+)	MIPF0000018	mir-154	134,154,299,376c,369,376a-1,377,379,380,381,382,323a,329-1,329-2,409,412,410,376b,485,487a,494,495,496,539,544a,376a-2,487b,411,654,655,656,758,668,1185-2,1185-1,300,541,889,543,1197,1193,323b	p1@MEG3	Gtl2-Dio3	-1.60762	0.32814	1	1	-1.28533	0.322282	1.19467	0.354644
hsa-miR-6733-5p	5p	MIMAT0027367	UGGGAAAGACAAACUCAGAGUU	GGGAAA	22	Yes	-	non-canonical_miRNA	hsa-mir-6733	MI0022578	GUGCUUGGGAAAGACAAACUCAGAGUUCCCUUCUUGUGAGCUCAGUGUCUGGAUUUCCUAG	chr1:43171652-43171712(-)	-	-	6733	p1@EBNA1BP2	ENST00000483082.1	-1.60762	0.32814	1	1	-1.28533	0.322282	1.19467	0.354644
hsa-miR-6852-5p	5p	MIMAT0027604	CCCUGGGGUUCUGAGGACAUG	CCUGGG	21	Yes	-	non-canonical_miRNA	hsa-mir-6852	MI0022698	UGCUGCCCUGGGGUUCUGAGGACAUGCUCUGACUCCCCUGAUGUCCUCUGUUCCUCAGGUGCUGGG	chr9:35710676-35710741(-)	-	-	6852	p1@TLN1	NM_006289	-1.60762	0.32814	1	1	-1.28533	0.322282	1.19467	0.354644
hsa-miR-766-3p	3p	MIMAT0003888	ACUCCAGCCCCACAGCCUCAGC	CUCCAG	22	Yes	Mature_miRNA	canonical_hsa-specific_miRNA	hsa-mir-766	MI0003836	GCAUCCUCAGGACCUGGGCUUGGGUGGUAGGAGGAAUUGGUGCUGGUCUUUCAUUUUGGAUUUGACUCCAGCCCCACAGCCUCAGCCACCCCAGCCAAUUGUCAUAGGAGC	chrX:119646738-119646848(-)	MIPF0000677	mir-766	766	p1@SEPT6	ENST00000394617.2	-1.57046	0.336702	1	1	0.870937	2.44139	5.37604	1.77322
hsa-miR-4485-3p	3p	MIMAT0019019	UAACGGCCGCGGUACCCUAA	AACGGC	20	Yes	-	non-canonical_miRNA	hsa-mir-4485	MI0016846	AGAGGCACCGCCUGCCCAGUGACAUGCGUUUAACGGCCGCGGUACCCUAACUGUGCA	chr11:10508270-10508326(-)	-	-	4485	p1@MTRNR2L2,p1@MTRNR2L8	NM_001190702	-1.53587	0.34487	1	1	2.42634	3.96222	15.5308	5.31966
hsa-miR-3128	5p	MIMAT0014991	UCUGGCAAGUAAAAAACUCUCAU	CUGGCA	23	NO	-	non-canonical_miRNA	hsa-mir-3128	MI0014145	UUCCUCUGGCAAGUAAAAAACUCUCAUUUUCCUUAAAAAAUGAGAGUUUUUUACUUGCAAUAGGAA	chr2:177255945-177256010(-)	-	-	3128	p1@NFE2L2	ENST00000462023.1	-1.5231	0.347937	1	1	0.559939	2.08304	4.18136	1.41858
hsa-miR-4426	5p	MIMAT0018941	GAAGAUGGACGUACUUU	AAGAUG	17	NO	-	non-canonical_miRNA	hsa-mir-4426	MI0016765	AGUUGGAAGAUGGACGUACUUUGUCUGACUACAAUAUUCAAAAGGAGUCUACUCUUCAUCUUG	chr1:192716328-192716390(+)	-	-	4426	p1@MIR4426	ENST00000443181.1	-1.5231	0.347937	1	1	0.559939	2.08304	4.18136	1.41858
hsa-miR-502-5p	5p	MIMAT0002873	AUCCUUGCUAUCUGGGUGCUA	UCCUUG	21	Yes	Star_miRNA	canonical_conserved_miRNA	hsa-mir-502	MI0003186	UGCUCCCCCUCUCUAAUCCUUGCUAUCUGGGUGCUAGUGCUGGCUCAAUGCAAUGCACCUGGGCAAGGAUUCAGAGAGGGGGAGCU	chrX:50014598-50014683(+)	MIPF0000139	mir-500	188,362,500a,501,502,532,660,500b	p1@CLCN5	ENST00000376091.3	-1.50896	0.351364	1	1	1.34377	2.85273	7.16805	2.48251
hsa-miR-376b-3p	3p	MIMAT0002172	AUCAUAGAGGAAAAUCCAUGUU	UCAUAG	22	Yes	Mature_miRNA	canonical_conserved_miRNA	hsa-mir-376b	MI0002466	CAGUCCUUCUUUGGUAUUUAAAACGUGGAUAUUCCUUCUAUGUUUACGUGAUUCCUGGUUAAUCAUAGAGGAAAAUCCAUGUUUUCAGUAUCAAAUGCUG	chr14:101040436-101040535(+)	MIPF0000091	mir-368	134,154,299,376c,369,376a-1,377,379,380,381,382,323a,329-1,329-2,409,412,410,376b,485,487a,494,495,496,539,544a,376a-2,487b,411,654,655,656,758,668,1185-2,1185-1,300,541,889,543,1197,1193,323b	p1@MEG3	Gtl2-Dio3	-1.47314	0.360197	1	1	1.6993	3.17244	8.96006	3.19179
hsa-miR-1246	5p	MIMAT0005898	AAUGGAUUUUUGGAGCAGG	AUGGAU	19	NO	-	non-canonical_miRNA	hsa-mir-1246	MI0006381	UGUAUCCUUGAAUGGAUUUUUGGAGCAGGAGUGGACACCUGACCCAAAGGAAAUCAAUCCAUAGGCUAGCAAU	chr2:176600980-176601052(-)	MIPF0000627	mir-1246	1246	Unknown	Unknown	-1.47009	0.36096	1	1	8.90228	10.3724	1325.49	478.414
hsa-miR-1290	5p	MIMAT0005880	UGGAUUUUUGGAUCAGGGA	GGAUUU	19	NO	-	non-canonical_miRNA	hsa-mir-1290	MI0006352	GAGCGUCACGUUGACACUCAAAAAGUUUCAGAUUUUGGAACAUUUCGGAUUUUGGAUUUUUGGAUCAGGGAUGCUCAA	chr1:18897071-18897148(-)	MIPF0000610	mir-1290	1290	p1@ALDH4A1	ENST00000290597.5	-1.46299	0.362741	1	1	4.15282	5.61581	48.9817	17.7322
hsa-miR-548p	5p	MIMAT0005934	UAGCAAAAACUGCAGUUACUUU	AGCAAA	22	NO	-	non-canonical_miRNA	hsa-mir-548p	MI0006420	AUUAGGUUGGUAUAAAAUUAAUUGCAGUUUUUGUCAUUACUUUCAAUAGCAAAAACUGCAGUUACUUUUGCACCAAUGUAAUAC	chr5:100816482-100816565(-)	MIPF0000317	mir-548	548p	p1@ST8SIA4	ENST00000231461.5	-1.42317	0.372892	1	1	2.83764	4.26081	19.1148	7.09288
hsa-miR-193a-3p	3p	MIMAT0000459	AACUGGCCUACAAAGUCCCAGU	ACUGGC	22	Yes	Star_miRNA	canonical_conserved_miRNA	hsa-mir-193a	MI0000487	CGAGGAUGGGAGCUGAGGGCUGGGUCUUUGCGGGCGAGAUGAGGGUGUCGGAUCAACUGGCCUACAAAGUCCCAGUUCUCGGCCCCCG	chr17:31559996-31560083(+)	MIPF0000082	mir-193	193a	p@chr17:29886228..29886248,+	curation	-1.38444	0.383038	1	1	1.34377	2.72821	6.57071	2.48251
hsa-miR-10395-3p	3p	MIMAT0041622	AUGUAUUCGUACUGUCUGAUG	UGUAUU	21	NO	-	non-canonical_miRNA	hsa-mir-10395	MI0033419	GUGAUGGAGAGCAAUACCCGGGGAUGACUGUGACCACAUUGGGAUGUAUUCGUACUGUCUGAUG	chr19:12703601-12703664(-)	-	-	10395	Unknown	Unknown	-1.35331	0.391392	1	1	2.9075	4.26081	19.1148	7.44752
hsa-miR-1306-3p	3p	MIMAT0005950	ACGUUGGCUCUGGUGGUG	CGUUGG	18	Yes	-	non-canonical_miRNA	hsa-mir-1306	MI0006443	GUGAGCAGUCUCCACCACCUCCCCUGCAAACGUCCAGUGGUGCAGAGGUAAUGGACGUUGGCUCUGGUGGUGAUGGACAGUCCGA	chr22:20086058-20086142(+)	MIPF0000531	mir-1306	1306,3618	p1@DGCR8	NM_022720	-1.31476	0.401993	1	1	1.12664	2.44139	5.37604	2.12786
hsa-miR-20a-3p	3p	MIMAT0004493	ACUGCAUUAUGAGCACUUAAAG	CUGCAU	22	Yes	Star_miRNA	canonical_conserved_miRNA	hsa-mir-20a	MI0000076	GUAGCACUAAAGUGCUUAUAGUGCAGGUAGUGUUUAGUUAUCUACUGCAUUAUGAGCACUUAAAGUACUGC	chr13:91351065-91351135(+)	MIPF0000001	mir-17	17,18a,19a,19b-1,20a,92a-1	p1@MIR17HG	NR_027349	-1.30386	0.40504	1	1	0.559939	1.8638	3.58402	1.41858
hsa-miR-3609	5p	MIMAT0017986	CAAAGUGAUGAGUAAUACUGGCUG	AAAGUG	24	NO	-	non-canonical_miRNA	hsa-mir-3609	MI0015999	GUAACAGUAACUUUUAUUCUCAUUUUCCUUUUCUCUACCUUGUAGAGAAGCAAAGUGAUGAGUAAUACUGGCUGGAGCCC	chr7:98881650-98881729(+)	-	-	3609	p1@TRRAP	NM_001244580	-1.30386	0.40504	1	1	0.559939	1.8638	3.58402	1.41858
hsa-miR-4449	5p	MIMAT0018968	CGUCCCGGGGCUGCGCGAGGCA	GUCCCG	22	NO	-	non-canonical_miRNA	hsa-mir-4449	MI0016792	AGCAGCCCUCGGCGGCCCGGGGGGCGGGCGGCGGUGCCCGUCCCGGGGCUGCGCGAGGCACAGGCG	chr4:52712682-52712747(+)	MIPF0002103	mir-4449	4449	p1@SNHG13	ENST00000441504.1	-1.30386	0.40504	1	1	0.559939	1.8638	3.58402	1.41858
hsa-miR-663b	5p	MIMAT0005867	GGUGGCCCGGCCGUGCCUGAGG	GUGGCC	22	NO	-	non-canonical_miRNA	hsa-mir-663b	MI0006336	GGUGCCGAGGGCCGUCCGGCAUCCUAGGCGGGUCGCUGCGGUACCUCCCUCCUGUCUGUGGCGGUGGGAUCCCGUGGCCGUGUUUUCCUGGUGGCCCGGCCGUGCCUGAGGUUUC	chr2:132256966-132257080(-)	MIPF0000462	mir-663	663b	p1@ANKRD30BL	NR_027020	-1.30386	0.40504	1	1	0.559939	1.8638	3.58402	1.41858
hsa-miR-548ah-3p	3p	MIMAT0020957	CAAAAACUGCAGUUACUUUUGC	AAAAAC	22	Yes	-	non-canonical_miRNA	hsa-mir-548ah	MI0016796	AGGUUGGUGCAAAAGUGAUUGCAGUGUUUGCCAAUAAAAGUAAUGACAAAAACUGCAGUUACUUUUGCACCAGCCC	chr4:76575551-76575626(+)	MIPF0000317	mir-548	4450,548ah	p4@SHROOM3	NM_020859	-1.27533	0.413131	1	1	2.68689	3.96222	15.5308	6.38359
hsa-miR-619-5p	5p	MIMAT0026622	GCUGGGAUUACAGGCAUGAGCC	CUGGGA	22	NO	-	non-canonical_miRNA	hsa-mir-619	MI0003633	CGCCCACCUCAGCCUCCCAAAAUGCUGGGAUUACAGGCAUGAGCCACUGCGGUCGACCAUGACCUGGACAUGUUUGUGCCCAGUACUGUCAGUUUGCAG	chr12:108836908-108837006(-)	MIPF0000557	mir-619	619	p1@SSH1	NM_018984	-1.27533	0.413131	1	1	2.68689	3.96222	15.5308	6.38359
hsa-miR-10523-5p	5p	MIMAT0041992	GACAAUGAUGAGAAGACCUGAGGA	ACAAUG	24	NO	-	non-canonical_miRNA	hsa-mir-10523	MI0033669	GACAAUGAUGAGAAGACCUGAGGAUUUGCAGCCCCCAGCCCUGGGUUCAAGUCCCAGCUCUACCCCUUCUUGGCCC	chr5:172915083-172915158(+)	-	-	10523	Unknown	Unknown	-1.27231	0.413997	1	1	-0.386621	0.885686	1.79201	0.709288
hsa-miR-134-3p	3p	MIMAT0026481	CCUGUGGGCCACCUAGUCACCAA	CUGUGG	23	Yes	Star_miRNA	canonical_conserved_miRNA	hsa-mir-134	MI0000474	CAGGGUGUGUGACUGGUUGACCAGAGGGGCAUGCACUGUGUUCACCCUGUGGGCCACCUAGUCACCAACCCUC	chr14:101054687-101054759(+)	MIPF0000112	mir-134	134,154,299,376c,369,376a-1,377,379,380,381,382,323a,329-1,329-2,409,412,410,376b,485,487a,494,495,496,539,544a,376a-2,487b,411,654,655,656,758,668,1185-2,1185-1,300,541,889,543,1197,1193,323b	p1@MEG3	Gtl2-Dio3	-1.27231	0.413997	1	1	-0.386621	0.885686	1.79201	0.709288
hsa-miR-3074-5p	5p	MIMAT0019208	GUUCCUGCUGAACUGAGCCAG	UUCCUG	21	Yes	-	non-canonical_miRNA	hsa-mir-3074	MI0014181	GCUCGACUCCUGUUCCUGCUGAACUGAGCCAGUGUGUAAAAUGAGAACUGAUAUCAGCUCAGUAGGCACCGGAGGGCGGGU	chr9:95086014-95086094(-)	MIPF0001103	mir-3074	24-1,23b,27b,3074	Unknown	Unknown	-1.27231	0.413997	1	1	-0.386621	0.885686	1.79201	0.709288
hsa-miR-323a-5p	5p	MIMAT0004696	AGGUGGUCCGUGGCGCGUUCGC	GGUGGU	22	Yes	Star_miRNA	canonical_conserved_miRNA	hsa-mir-323a	MI0000807	UUGGUACUUGGAGAGAGGUGGUCCGUGGCGCGUUCGCUUUAUUUAUGGCGCACAUUACACGGUCGACCUCUUUGCAGUAUCUAAUC	chr14:101025732-101025817(+)	MIPF0000018	mir-154	134,154,299,376c,369,376a-1,377,379,380,381,382,323a,329-1,329-2,409,412,410,376b,485,487a,494,495,496,539,544a,376a-2,487b,411,654,655,656,758,668,1185-2,1185-1,300,541,889,543,1197,1193,323b	p1@MEG3	Gtl2-Dio3	-1.27231	0.413997	1	1	-0.386621	0.885686	1.79201	0.709288
hsa-miR-362-3p	3p	MIMAT0004683	AACACACCUAUUCAAGGAUUCA	ACACAC	22	Yes	Star_miRNA	canonical_conserved_miRNA	hsa-mir-362	MI0000762	CUUGAAUCCUUGGAACCUAGGUGUGAGUGCUAUUUCAGUGCAACACACCUAUUCAAGGAUUCAAA	chrX:50008964-50009028(+)	MIPF0000209	mir-362	188,362,500a,501,502,532,660,500b	p1@CLCN5	ENST00000376091.3	-1.27231	0.413997	1	1	-0.386621	0.885686	1.79201	0.709288
hsa-miR-381-5p	5p	MIMAT0022862	AGCGAGGUUGCCCUUUGUAUAU	GCGAGG	22	Yes	Star_miRNA	canonical_conserved_miRNA	hsa-mir-381	MI0000789	UACUUAAAGCGAGGUUGCCCUUUGUAUAUUCGGUUUAUUGACAUGGAAUAUACAAGGGCAAGCUCUCUGUGAGUA	chr14:101045920-101045994(+)	MIPF0000018	mir-154	134,154,299,376c,369,376a-1,377,379,380,381,382,323a,329-1,329-2,409,412,410,376b,485,487a,494,495,496,539,544a,376a-2,487b,411,654,655,656,758,668,1185-2,1185-1,300,541,889,543,1197,1193,323b	p1@MEG3	Gtl2-Dio3	-1.27231	0.413997	1	1	-0.386621	0.885686	1.79201	0.709288
hsa-miR-542-5p	5p	MIMAT0003340	UCGGGGAUCAUCAUGUCACGAGA	CGGGGA	23	Yes	Star_miRNA	canonical_conserved_miRNA	hsa-mir-542	MI0003686	CAGAUCUCAGACAUCUCGGGGAUCAUCAUGUCACGAGAUACCAGUGUGCACUUGUGACAGAUUGAUAACUGAAAGGUCUGGGAGCCACUCAUCUUCA	chrX:134541341-134541437(-)	MIPF0000185	mir-542	424,450a-1,450a-2,503,542,450b	p@chrX:133683665..133683681,-	curation	-1.27231	0.413997	1	1	-0.386621	0.885686	1.79201	0.709288
hsa-miR-612	5p	MIMAT0003280	GCUGGGCAGGGCUUCUGAGCUCCUU	CUGGGC	25	NO	-	non-canonical_miRNA	hsa-mir-612	MI0003625	UCCCAUCUGGACCCUGCUGGGCAGGGCUUCUGAGCUCCUUAGCACUAGCAGGAGGGGCUCCAGGGGCCCUCCCUCCAUGGCAGCCAGGACAGGACUCUCA	chr11:65444458-65444557(+)	MIPF0000464	mir-612	612	p1@NEAT1	ENST00000501122.2	-1.27231	0.413997	1	1	-0.386621	0.885686	1.79201	0.709288
hsa-miR-1249-3p	3p	MIMAT0005901	ACGCCCUUCCCCCCCUUCUUCA	CGCCCU	22	Yes	Mature_miRNA	canonical_conserved_miRNA	hsa-mir-1249	MI0006384	GGGAGGAGGGAGGAGAUGGGCCAAGUUCCCUCUGGCUGGAACGCCCUUCCCCCCCUUCUUCACCUG	chr22:45200954-45201019(-)	MIPF0000667	mir-1249	1249	p1@KIAA0930	NM_001009880	-1.2121	0.431639	1	1	0.870937	2.08304	4.18136	1.77322
hsa-miR-3195	5p	MIMAT0015079	CGCGCCGGGCCCGGGUU	GCGCCG	17	NO	-	non-canonical_miRNA	hsa-mir-3195	MI0014240	CCGCAGCCGCCGCGCCGGGCCCGGGUUGGCCGCUGACCCCCGCGGGGCCCCCGGCGGCCGGGGCGGGGGCGGGGGCUGCCCCGG	chr20:62064802-62064885(+)	-	-	3195	Unknown	Unknown	-1.2121	0.431639	1	1	0.870937	2.08304	4.18136	1.77322
hsa-miR-1299	5p	MIMAT0005887	UUCUGGAAUUCUGUGUGAGGGA	UCUGGA	22	NO	-	non-canonical_miRNA	hsa-mir-1299	MI0006359	CCUCAUGGCAGUGUUCUGGAAUCCUACGUGAGGGACAAUCAUUCAGACCCACGUAGCAGUGUUCUGGAAUUCUGUGUGAGGGA	chr9:40929010-40929092(-)	MIPF0000625	mir-1299	1299	Unknown	Unknown	-1.19576	0.436558	1	1	1.53246	2.72821	6.57071	2.83715
hsa-miR-320d	5p	MIMAT0006764	AAAAGCUGGGUUGAGAGGA	AAAGCU	19	NO	-	non-canonical_miRNA	hsa-mir-320d-2	MI0008192	UAUCAAUAAGCCUUCUCUUCCCAGUUCUUCUUGGAGUCAGGAAAAGCUGGGUUGAGAGGAGCAGAAAAGAAA	chrX:140926160-140926231(-)	MIPF0000163	mir-320	320d-2	Unknown	Unknown	-1.15344	0.449553	1	1	1.6993	2.85273	7.16805	3.19179
hsa-miR-3138	5p	MIMAT0015006	UGUGGACAGUGAGGUAGAGGGAGU	GUGGAC	24	NO	Mature_miRNA	canonical_hsa-specific_miRNA	hsa-mir-3138	MI0014161	CCCUCCUCGGCACUUCCCCCACCUCACUGCCCGGGUGCCCACAAGACUGUGGACAGUGAGGUAGAGGGAGUGCCGAGGAGGG	chr4:10078611-10078692(-)	MIPF0001428	mir-3138	3138	p1@WDR1	ENST00000502702.1	-1.12689	0.457903	1	1	0.162936	1.28982	2.38935	1.06393
hsa-miR-4683	5p	MIMAT0019768	UGGAGAUCCAGUGCUCGCCCGAU	GGAGAU	23	NO	-	non-canonical_miRNA	hsa-mir-4683	MI0017315	GACACGCAAGACGAGGCGGGCCUGGAGGUGCACCAGUUCUGGCCGCUGGUGGAGAUCCAGUGCUCGCCCGAUCUCAAGUUC	chr10:35641172-35641252(-)	-	-	4683	Unknown	Unknown	-1.12689	0.457903	1	1	0.162936	1.28982	2.38935	1.06393
hsa-miR-541-5p	5p	MIMAT0004919	AAAGGAUUCUGCUGUCGGUCCCACU	AAGGAU	25	NO	Mature_miRNA	canonical_conserved_miRNA	hsa-mir-541	MI0005539	ACGUCAGGGAAAGGAUUCUGCUGUCGGUCCCACUCCAAAGUUCACAGAAUGGGUGGUGGGCACAGAAUCUGGACUCUGCUUGUG	chr14:101064495-101064578(+)	MIPF0000213	mir-541	134,154,299,376c,369,376a-1,377,379,380,381,382,323a,329-1,329-2,409,412,410,376b,485,487a,494,495,496,539,544a,376a-2,487b,411,654,655,656,758,668,1185-2,1185-1,300,541,889,543,1197,1193,323b	p1@MEG3	Gtl2-Dio3	-1.12689	0.457903	1	1	0.162936	1.28982	2.38935	1.06393
hsa-miR-31-3p	3p	MIMAT0004504	UGCUAUGCCAACAUAUUGCCAU	GCUAUG	22	Yes	Star_miRNA	canonical_conserved_miRNA	hsa-mir-31	MI0000089	GGAGAGGAGGCAAGAUGCUGGCAUAGCUGUUGAACUGGGAACCUGCUAUGCCAACAUAUUGCCAUCUUUCC	chr9:21512115-21512185(-)	MIPF0000064	mir-31	31	p1@MIR31HG	NR_027054	-1.12672	0.457956	1	1	6.6499	7.77662	219.223	100.364
hsa-miR-378a-5p	5p	MIMAT0000731	CUCCUGACUCCAGGUCCUGUGU	UCCUGA	22	Yes	Star_miRNA	canonical_conserved_miRNA	hsa-mir-378a	MI0000786	AGGGCUCCUGACUCCAGGUCCUGUGUGUUACCUAGAAAUAGCACUGGACUUGGAGUCAGAAGGCCU	chr5:149732825-149732890(+)	MIPF0000168	mir-378	378a	p1@PPARGC1B	ENST00000309241.5	-1.09762	0.467285	1	1	1.34377	2.44139	5.37604	2.48251
hsa-miR-34b-3p	3p	MIMAT0004676	CAAUCACUAACUCCACUGCCAU	AAUCAC	22	Yes	Star_miRNA	canonical_conserved_miRNA	hsa-mir-34b	MI0000742	GUGCUCGGUUUGUAGGCAGUGUCAUUAGCUGAUUGUACUGUGGUGGUUACAAUCACUAACUCCACUGCCAUCAAAACAAGGCAC	chr11:111512938-111513021(+)	MIPF0000039	mir-34	34b,34c	p1@MIR34B	XR_040780	-1.09736	0.46737	1	1	3.96901	5.06637	33.4509	15.6043
hsa-miR-1291	5p	MIMAT0005881	UGGCCCUGACUGAAGACCAGCAGU	GGCCCU	24	NO	-	non-canonical_miRNA	hsa-mir-1291	MI0006353	GGUAGAAUUCCAGUGGCCCUGACUGAAGACCAGCAGUUGUACUGUGGCUGUUGGUUUCAAGCAGAGGCCUAAAGGACUGUCUUCCUG	chr12:48654444-48654530(-)	MIPF0000599	mir-1291	1291	p1@KANSL2	ENST00000550347.1	-1.09645	0.467665	1	1	3.55568	4.65213	25.0882	11.7032
hsa-miR-2355-5p	5p	MIMAT0016895	AUCCCCAGAUACAAUGGACAA	UCCCCA	21	Yes	Mature_miRNA	canonical_conserved_miRNA	hsa-mir-2355	MI0015873	CAGACGUGUCAUCCCCAGAUACAAUGGACAAUAUGCUAUUAUAAUCGUAUGGCAUUGUCCUUGCUGUUUGGAGAUAAUACUGCUGAC	chr2:207109987-207110073(-)	MIPF0000938	mir-2355	2355	p1@KLF7	ENST00000309446.6	-1.05946	0.479811	1	1	1.53246	2.59192	5.97337	2.83715
hsa-miR-4488	5p	MIMAT0019022	AGGGGGCGGGCUCCGGCG	GGGGGC	18	NO	-	non-canonical_miRNA	hsa-mir-4488	MI0016849	GGUAGGGGGCGGGCUCCGGCGCUGGGACCCCACUAGGGUGGCGCCUUGGCCCCGCCCCGCCC	chr11:61508596-61508657(+)	MIPF0001623	mir-4488	4488	Unknown	Unknown	-1.04523	0.484567	1	1	0.559939	1.60517	2.98669	1.41858
hsa-miR-548a-3p	3p	MIMAT0003251	CAAAACUGGCAAUUACUUUUGC	AAAACU	22	Yes	-	non-canonical_miRNA	hsa-mir-548a-3	MI0003612	CCUAGAAUGUUAUUAGGUCGGUGCAAAAGUAAUUGCGAGUUUUACCAUUACUUUCAAUGGCAAAACUGGCAAUUACUUUUGCACCAACGUAAUACUU	chr8:104484369-104484465(-)	MIPF0000317	mir-548	548a-3	p1@LRP12	curation	-1.04523	0.484567	1	1	0.559939	1.60517	2.98669	1.41858
hsa-miR-18a-3p	3p	MIMAT0002891	ACUGCCCUAAGUGCUCCUUCUGG	CUGCCC	23	Yes	Star_miRNA	canonical_conserved_miRNA	hsa-mir-18a	MI0000072	UGUUCUAAGGUGCAUCUAGUGCAGAUAGUGAAGUAGAUUAGCAUCUACUGCCCUAAGUGCUCCUUCUGGCA	chr13:91350751-91350821(+)	MIPF0000001	mir-17	17,18a,19a,19b-1,20a,92a-1	p1@MIR17HG	NR_027349	-1.02892	0.490078	1	1	1.6993	2.72821	6.57071	3.19179
hsa-miR-10400-5p	5p	MIMAT0041631	CGGCGGCGGCGGCUCUGGGCG	GGCGGC	21	NO	-	non-canonical_miRNA	hsa-mir-10400	MI0033424	CGGCGGCGGCGGCUCUGGGCGAGGCGGCGGGGCCUGGGCUCCCGGACGAGGCGGG	chr8:144462485-144462539(-)	-	-	10400	Unknown	Unknown	-1.00378	0.498693	1	1	3.46592	4.4697	22.1015	10.994
hsa-miR-1292-5p	5p	MIMAT0005943	UGGGAACGGGUUCCGGCAGACGCUG	GGGAAC	25	Yes	-	non-canonical_miRNA	hsa-mir-1292	MI0006433	CCUGGGAACGGGUUCCGGCAGACGCUGAGGUUGCGUUGACGCUCGCGCCCCGGCUCCCGUUCCAGG	chr20:2652777-2652842(+)	MIPF0000675	mir-1292	1292	p1@NOP56	ENST00000494697.1	-0.992865	0.502479	1	1	0.870937	1.8638	3.58402	1.77322
hsa-miR-3613-3p	3p	MIMAT0017991	ACAAAAAAAAAAGCCCAACCCUUC	CAAAAA	24	Yes	Star_miRNA	canonical_conserved_miRNA	hsa-mir-3613	MI0016003	UGGUUGGGUUUGGAUUGUUGUACUUUUUUUUUUGUUCGUUGCAUUUUUAGGAACAAAAAAAAAAGCCCAACCCUUCACACCACUUCA	chr13:49996415-49996501(-)	MIPF0001411	mir-3613	3613	p1@DLEU2	NR_002612	-0.992865	0.502479	1	1	0.870937	1.8638	3.58402	1.77322
hsa-miR-548f-3p	3p	MIMAT0005895	AAAAACUGUAAUUACUUUU	AAAACU	19	Yes	-	non-canonical_miRNA	hsa-mir-548f-1	MI0006374	AUUAGGUUGGUGCAAAAGUAAUCACAGUUUUUGACAUUACUUUCAAAGACAAAAACUGUAAUUACUUUUGGACCAACCUAAUAG	chr10:54607874-54607957(-)	MIPF0000317	mir-548	548f-1	p1@PCDH15	ENST00000373955.1	-0.992865	0.502479	1	1	0.870937	1.8638	3.58402	1.77322
hsa-miR-550a-3p	3p	MIMAT0003257	UGUCUUACUCCCUCAGGCACAU	GUCUUA	22	Yes	Mature_miRNA	canonical_hsa-specific_miRNA	hsa-mir-550a-1	MI0003600	UGAUGCUUUGCUGGCUGGUGCAGUGCCUGAGGGAGUAAGAGCCCUGUUGUUGUAAGAUAGUGUCUUACUCCCUCAGGCACAUCUCCAACAAGUCUCU	chr7:30289794-30289890(+)	MIPF0000334	mir-550	550a-1	p1@ZNRF2	NM_147128	-0.992865	0.502479	1	1	0.870937	1.8638	3.58402	1.77322
hsa-miR-550a-3p	3p	MIMAT0003257	UGUCUUACUCCCUCAGGCACAU	GUCUUA	22	Yes	Mature_miRNA	canonical_hsa-specific_miRNA	hsa-mir-550a-2	MI0003601	UGAUGCUUUGCUGGCUGGUGCAGUGCCUGAGGGAGUAAGAGCCCUGUUGUUGUCAGAUAGUGUCUUACUCCCUCAGGCACAUCUCCAGCGAGUCUCU	chr7:32732981-32733077(+)	MIPF0000334	mir-550	550a-2	p1@AVL9	ENST00000404479.1	-0.992865	0.502479	1	1	0.870937	1.8638	3.58402	1.77322
hsa-miR-550a-3p	3p	MIMAT0003257	UGUCUUACUCCCUCAGGCACAU	GUCUUA	22	Yes	Mature_miRNA	canonical_hsa-specific_miRNA	hsa-mir-550a-3	MI0003762	GAUGCUUUGCUGGCUGGUGCAGUGCCUGAGGGAGUAAGAGUCCUGUUGUUGUAAGAUAGUGUCUUACUCCCUCAGGCACAUCUCCAACAAGUCUC	chr7:29680734-29680828(-)	MIPF0000334	mir-550	550a-3	p1@LOC646762	NR_024278	-0.992865	0.502479	1	1	0.870937	1.8638	3.58402	1.77322
hsa-miR-4516	5p	MIMAT0019053	GGGAGAAGGGUCGGGGC	GGAGAA	17	NO	-	non-canonical_miRNA	hsa-mir-4516	MI0016882	AGGGAGAAGGGUCGGGGCAGGGAGGGCAGGGCAGGCUCUGGGGUGGGGGGUCUGUGAGUCAGCCACGGCUCUGCCCACGUCUCCCC	chr16:2133119-2133204(+)	-	-	3180-5,4516	Unknown	Unknown	-0.969959	0.51052	1	1	3.0988	4.06876	16.7254	8.51145
hsa-miR-6500-3p	3p	MIMAT0025455	ACACUUGUUGGGAUGACCUGC	CACUUG	21	Yes	-	non-canonical_miRNA	hsa-mir-6500	MI0022211	CCUGCCUGCAGAAAGGAGCUAUCCACUCCAGGUGUCCUUUCUUCUGAGAGCUGGACACUUGUUGGGAUGACCUGCCUGCAGGUAGG	chr1:51060018-51060103(+)	MIPF0001548	mir-4421	4421,6500	p1@CDKN2C	curation	-0.956402	0.515341	1	1	1.12664	2.08304	4.18136	2.12786
hsa-miR-29b-3p	3p	MIMAT0000100	UAGCACCAUUUGAAAUCAGUGUU	AGCACC	23	Yes	Mature_miRNA	canonical_conserved_miRNA	hsa-mir-29b-1	MI0000105	CUUCAGGAAGCUGGUUUCAUAUGGUGGUUUAGAUUUAAAUAGUGAUUGUCUAGCACCAUUUGAAAUCAGUGUUCUUGGGGG	chr7:130877459-130877539(-)	MIPF0000009	mir-29	29a,29b-1	p@chr7:130597585..130597624,-	ENST00000432045.2	-0.922925	0.527438	1	1	7.32831	8.25123	304.642	160.654
hsa-miR-29b-3p	3p	MIMAT0000100	UAGCACCAUUUGAAAUCAGUGUU	AGCACC	23	Yes	Mature_miRNA	canonical_conserved_miRNA	hsa-mir-29b-2	MI0000107	CUUCUGGAAGCUGGUUUCACAUGGUGGCUUAGAUUUUUCCAUCUUUGUAUCUAGCACCAUUUGAAAUCAGUGUUUUAGGAG	chr1:207802443-207802523(-)	MIPF0000009	mir-29	29b-2,29c	p1@C1orf132	ENST00000608023.1	-0.916572	0.529766	1	1	7.33466	8.25123	304.642	161.363
hsa-miR-1285-5p	5p	MIMAT0022719	GAUCUCACUUUGUUGCCCAGG	AUCUCA	21	Yes	-	non-canonical_miRNA	hsa-mir-1285-1	MI0006346	UGUAGAGAUAGGAUCUCACUUUGUUGCCCAGGCUGGUCUCAAACUCCUGGUCUGGGCAACAAAGUGAGACCUUAUCUCUACAAG	chr7:92204015-92204098(-)	MIPF0000559	mir-1285	1285-1	p1@KRIT1	NM_001013406	-0.908938	0.532577	1	1	1.53246	2.44139	5.37604	2.83715
hsa-miR-185-3p	3p	MIMAT0004611	AGGGGCUGGCUUUCCUCUGGUC	GGGGCU	22	Yes	Star_miRNA	canonical_conserved_miRNA	hsa-mir-185	MI0000482	AGGGGGCGAGGGAUUGGAGAGAAAGGCAGUUCCUGAUGGUCCCCUCCCCAGGGGCUGGCUUUCCUCUGGUCCUUCCCUCCCA	chr22:20033139-20033220(+)	MIPF0000202	mir-185	185	p1@C22orf25	NM_152906	-0.890368	0.539477	1	1	3.79564	4.686	25.6855	13.8311
hsa-miR-425-5p	5p	MIMAT0003393	AAUGACACGAUCACUCCCGUUGA	AUGACA	23	Yes	Mature_miRNA	canonical_conserved_miRNA	hsa-mir-425	MI0001448	GAAAGCGCUUUGGAAUGACACGAUCACUCCCGUUGAGUGGGCACCCGAGAAGCCAUCGGGAAUGUCGUGUCCGCCCAGUGCUCUUUC	chr3:49020148-49020234(-)	MIPF0000242	mir-425	191,425	p2@DALRD3	ENST00000313778.5	-0.8835	0.542051	1	1	8.55314	9.43664	692.911	375.568
hsa-miR-431-3p	3p	MIMAT0004757	CAGGUCGUCUUGCAGGGCUUCU	AGGUCG	22	Yes	Star_miRNA	canonical_conserved_miRNA	hsa-mir-431	MI0001721	UCCUGCUUGUCCUGCGAGGUGUCUUGCAGGCCGUCAUGCAGGCCACACUGACGGUAACGUUGCAGGUCGUCUUGCAGGGCUUCUCGCAAGACGACAUCCUCAUCACCAACGACG	chr14:100881007-100881120(+)	MIPF0000142	mir-431	127,136,337,431,433,493,432,665	p1@MEG3	Gtl2-Dio3	-0.882106	0.542575	1	1	3.46592	4.34803	20.3095	10.994
hsa-miR-375-3p	3p	MIMAT0000728	UUUGUUCGUUCGGCUCGCGUGA	UUGUUC	22	Yes	Mature_miRNA	canonical_conserved_miRNA	hsa-mir-375	MI0000783	CCCCGCGACGAGCCCCUCGCACAAACCGGACCUGAGCGUUUUGUUCGUUCGGCUCGCGUGAGGC	chr2:219001645-219001708(-)	MIPF0000114	mir-375	375	p@chr2:219866695..219866701,-	curation	-0.879387	0.543598	1	1	1.84883	2.72821	6.57071	3.54644
hsa-miR-34c-3p	3p	MIMAT0004677	AAUCACUAACCACACGGCCAGG	AUCACU	22	Yes	Star_miRNA	canonical_conserved_miRNA	hsa-mir-34c	MI0000743	AGUCUAGUUACUAGGCAGUGUAGUUAGCUGAUUGCUAAUAGUACCAAUCACUAACCACACGGCCAGGUAAAAAGAUU	chr11:111513439-111513515(+)	MIPF0000039	mir-34	34b,34c	p1@MIR34B	XR_040780	-0.878237	0.544032	1	1	3.5115	4.38973	20.9068	11.3486
hsa-miR-500a-5p	5p	MIMAT0004773	UAAUCCUUGCUACCUGGGUGAGA	AAUCCU	23	Yes	Star_miRNA	canonical_conserved_miRNA	hsa-mir-500a	MI0003184	GCUCCCCCUCUCUAAUCCUUGCUACCUGGGUGAGAGUGCUGUCUGAAUGCAAUGCACCUGGGCAAGGAUUCUGAGAGCGAGAGC	chrX:50008431-50008514(+)	MIPF0000139	mir-500	188,362,500a,501,502,532,660,500b	p1@CLCN5	ENST00000376091.3	-0.875368	0.545115	1	1	3.96901	4.84438	28.6722	15.6043
hsa-miR-491-5p	5p	MIMAT0002807	AGUGGGGAACCCUUCCAUGAGG	GUGGGG	22	Yes	Mature_miRNA	canonical_conserved_miRNA	hsa-mir-491	MI0003126	UUGACUUAGCUGGGUAGUGGGGAACCCUUCCAUGAGGAGUAGAACACUCCUUAUGCAAGAUUCCCUUCUACCUGGCUGGGUUGG	chr9:20716105-20716188(+)	MIPF0000319	mir-491	491	p@chr9:20684247..20684272,+	ENST00000604036.1	-0.868431	0.547742	1	1	1.9843	2.85273	7.16805	3.90108
hsa-miR-485-3p	3p	MIMAT0002176	GUCAUACACGGCUCUCCUCUCU	UCAUAC	22	Yes	Star_miRNA	canonical_conserved_miRNA	hsa-mir-485	MI0002469	ACUUGGAGAGAGGCUGGCCGUGAUGAAUUCGAUUCAUCAAAGCGAGUCAUACACGGCUCUCCUCUCUUUUAGU	chr14:101055419-101055491(+)	MIPF0000201	mir-485	134,154,299,376c,369,376a-1,377,379,380,381,382,323a,329-1,329-2,409,412,410,376b,485,487a,494,495,496,539,544a,376a-2,487b,411,654,655,656,758,668,1185-2,1185-1,300,541,889,543,1197,1193,323b	p1@MEG3	Gtl2-Dio3	-0.850777	0.554486	1	1	6.22661	7.07739	134.998	74.8298
hsa-miR-495-3p	3p	MIMAT0002817	AAACAAACAUGGUGCACUUCUU	AACAAA	22	Yes	Mature_miRNA	canonical_conserved_miRNA	hsa-mir-495	MI0003135	UGGUACCUGAAAAGAAGUUGCCCAUGUUAUUUUCGCUUUAUAUGUGACGAAACAAACAUGGUGCACUUCUUUUUCGGUAUCA	chr14:101033755-101033836(+)	MIPF0000110	mir-329	134,154,299,376c,369,376a-1,377,379,380,381,382,323a,329-1,329-2,409,412,410,376b,485,487a,494,495,496,539,544a,376a-2,487b,411,654,655,656,758,668,1185-2,1185-1,300,541,889,543,1197,1193,323b	p1@MEG3	Gtl2-Dio3	-0.845082	0.556679	1	1	7.45618	8.30127	315.394	175.549
hsa-miR-193b-3p	3p	MIMAT0002819	AACUGGCCCUCAAAGUCCCGCU	ACUGGC	22	Yes	Mature_miRNA	canonical_conserved_miRNA	hsa-mir-193b	MI0003137	GUGGUCUCAGAAUCGGGGUUUUGAGGGCGAGAUGAGUUUAUGUUUUAUCCAACUGGCCCUCAAAGUCCCGCUUUUGGGGUCAU	chr16:14303967-14304049(+)	MIPF0000082	mir-193	365a,193b	p@chr16:14396121..14396145,+	XR_109259	-0.841407	0.558099	1	1	7.05579	7.8972	238.338	132.991
hsa-miR-197-3p	3p	MIMAT0000227	UUCACCACCUUCUCCACCCAGC	UCACCA	22	Yes	Mature_miRNA	canonical_conserved_miRNA	hsa-mir-197	MI0000239	GGCUGUGCCGGGUAGAGAGGGCAGUGGGAGGUAAGAGCUCUUCACCCUUCACCACCUUCUCCACCCAGCAUGGCC	chr1:109598893-109598967(+)	MIPF0000123	mir-197	197	p@chr1:110140096..110140101,+	curation	-0.838282	0.559309	1	1	6.84499	7.68327	205.484	114.905
hsa-miR-93-3p	3p	MIMAT0004509	ACUGCUGAGCUAGCACUUCCCG	CUGCUG	22	Yes	Star_miRNA	canonical_conserved_miRNA	hsa-mir-93	MI0000095	CUGGGGGCUCCAAAGUGCUGUUCGUGCAGGUAGUGUGAUUACCCAACCUACUGCUGAGCUAGCACUUCCCGAGCCCCCGG	chr7:100093768-100093847(-)	MIPF0000001	mir-17	25,93,106b	p1@MCM7	ENST00000489841.1	-0.824714	0.564594	1	1	2.68689	3.5116	11.3494	6.38359
hsa-miR-574-5p	5p	MIMAT0004795	UGAGUGUGUGUGUGUGAGUGUGU	GAGUGU	23	Yes	Star_miRNA	canonical_conserved_miRNA	hsa-mir-574	MI0003581	GGGACCUGCGUGGGUGCGGGCGUGUGAGUGUGUGUGUGUGAGUGUGUGUCGCUCCGGGUCCACGCUCAUGCACACACCCACACGCCCACACUCAGG	chr4:38868032-38868127(+)	MIPF0000419	mir-574	574	p1@FAM114A1	ENST00000358869.2	-0.785161	0.580287	1	1	6.92717	7.71233	209.665	121.643
hsa-miR-154-5p	5p	MIMAT0000452	UAGGUUAUCCGUGUUGCCUUCG	AGGUUA	22	Yes	Mature_miRNA	canonical_conserved_miRNA	hsa-mir-154	MI0000480	GUGGUACUUGAAGAUAGGUUAUCCGUGUUGCCUUCGCUUUAUUUGUGACGAAUCAUACACGGUUGACCUAUUUUUCAGUACCAA	chr14:101059755-101059838(+)	MIPF0000018	mir-154	134,154,299,376c,369,376a-1,377,379,380,381,382,323a,329-1,329-2,409,412,410,376b,485,487a,494,495,496,539,544a,376a-2,487b,411,654,655,656,758,668,1185-2,1185-1,300,541,889,543,1197,1193,323b	p1@MEG3	Gtl2-Dio3	-0.779395	0.582611	1	1	4.12376	4.90316	29.8669	17.3775
hsa-miR-345-5p	5p	MIMAT0000772	GCUGACUCCUAGUCCAGGGCUC	CUGACU	22	Yes	Mature_miRNA	canonical_conserved_miRNA	hsa-mir-345	MI0000825	ACCCAAACCCUAGGUCUGCUGACUCCUAGUCCAGGGCUCGUGAUGGCUGGUGGGCCCUGAACGAGGGGUCUGGAGGCCUGGGUUUGAAUAUCGACAGC	chr14:100307859-100307956(+)	MIPF0000189	mir-345	345	p@chr14:100772992..100773015,+	curation	-0.774634	0.584537	1	1	6.05255	6.82718	113.494	66.3184
hsa-miR-618	5p	MIMAT0003287	AAACUCUACUUGUCCUUCUGAGU	AACUCU	23	NO	-	non-canonical_miRNA	hsa-mir-618	MI0003632	CUCUUGUUCACAGCCAAACUCUACUUGUCCUUCUGAGUGUAAUUACGUACAUGCAGUAGCUCAGGAGACAAGCAGGUUUACCCUGUGGAUGAGUCUGA	chr12:80935736-80935833(-)	MIPF0000553	mir-618	618	p1@LIN7A	ENST00000261203.3	-0.765599	0.588209	1	1	5.15056	5.91616	60.3311	35.4644
hsa-miR-29a-5p	5p	MIMAT0004503	ACUGAUUUCUUUUGGUGUUCAG	CUGAUU	22	Yes	Star_miRNA	canonical_conserved_miRNA	hsa-mir-29a	MI0000087	AUGACUGAUUUCUUUUGGUGUUCAGAGUCAAUAUAAUUUUCUAGCACCAUCUGAAAUCGGUUAU	chr7:130876747-130876810(-)	MIPF0000009	mir-29	29a,29b-1	p@chr7:130597585..130597624,-	ENST00000432045.2	-0.749884	0.594652	1	1	3.83202	4.5819	23.8935	14.1858
hsa-miR-370-5p	5p	MIMAT0026483	CAGGUCACGUCUCUGCAGUUAC	AGGUCA	22	Yes	Star_miRNA	canonical_conserved_miRNA	hsa-mir-370	MI0000778	AGACAGAGAAGCCAGGUCACGUCUCUGCAGUUACACAGCUCACGAGUGCCUGCUGGGGUGGAACCUGGUCUGUCU	chr14:100911139-100911213(+)	MIPF0000167	mir-370	370	p1@MEG3	Gtl2-Dio3	-0.748656	0.595158	1	1	3.21356	3.96222	15.5308	9.22074
hsa-miR-10401-3p	3p	MIMAT0041634	ACCUCGCCGUCCCGCCCGCCG	CCUCGC	21	NO	-	non-canonical_miRNA	hsa-mir-10401	MI0033425	CGUGUGGGAAGGCGUGGGGUGCGGACCCCGGCCCGACCUCGCCGUCCCGCCCGCCG	chr21:8433797-8433852(+)	-	-	6724-4,10401,10396b	Unknown	Unknown	-0.747606	0.595591	1	1	2.83764	3.58525	11.9467	7.09288
hsa-miR-3117-3p	3p	MIMAT0014979	AUAGGACUCAUAUAGUGCCAG	UAGGAC	21	NO	-	non-canonical_miRNA	hsa-mir-3117	MI0014130	CCCUAAAGGGCCAGACACUAUACGAGUCAUAUAAGGGAAGGCAUUAUAGGACUCAUAUAGUGCCAGGUGUUUUGUGGG	chr1:66628440-66628517(+)	MIPF0001506	mir-3117	3117	p1@SGIP1	ENST00000468286.1	-0.746473	0.596059	1	1	2.51852	3.26499	9.5574	5.6743
hsa-miR-548ag	5p	MIMAT0018969	AAAGGUAAUUGUGGUUUCUGC	AAGGUA	21	NO	-	non-canonical_miRNA	hsa-mir-548ag-2	MI0016794	UGCAAAGGUAAUUGUGGUUUCUGCCAUUGAAAGUAAAGGCAAGAACCUCAAUUACCUUUGCAGC	chr20:60564562-60564625(+)	MIPF0000317	mir-548	548ag-2	p2@uc002ybl.2,p2@uc010gjw.1	curation	-0.74517	0.596598	1	1	2.22219	2.96736	7.76538	4.61037
hsa-miR-337-3p	3p	MIMAT0000754	CUCCUAUAUGAUGCCUUUCUUC	UCCUAU	22	Yes	Mature_miRNA	canonical_conserved_miRNA	hsa-mir-337	MI0000806	GUAGUCAGUAGUUGGGGGGUGGGAACGGCUUCAUACAGGAGUUGAUGCACAGUUAUCCAGCUCCUAUAUGAUGCCUUUCUUCAUCCCCUUCAA	chr14:100874493-100874585(+)	MIPF0000195	mir-337	127,136,337,431,433,493,432,665	p1@MEG3	Gtl2-Dio3	-0.743181	0.597421	1	1	5.92362	6.6668	101.547	60.6441
hsa-miR-490-3p	3p	MIMAT0002806	CAACCUGGAGGACUCCAUGCUG	AACCUG	22	Yes	Mature_miRNA	canonical_conserved_miRNA	hsa-mir-490	MI0003125	UGGAGGCCUUGCUGGUUUGGAAAGUUCAUUGUUCGACACCAUGGAUCUCCAGGUGGGUCAAGUUUAGAGAUGCACCAACCUGGAGGACUCCAUGCUGUUGAGCUGUUCACAAGCAGCGGACACUUCCA	chr7:136903167-136903294(+)	MIPF0000229	mir-490	490	p1@CHRM2	NM_001006630	-0.742099	0.597869	1	1	1.6993	2.44139	5.37604	3.19179
hsa-miR-629-3p	3p	MIMAT0003298	GUUCUCCCAACGUAAGCCCAGC	UUCUCC	22	Yes	Star_miRNA	canonical_hsa-specific_miRNA	hsa-mir-629	MI0003643	UCCCUUUCCCAGGGGAGGGGCUGGGUUUACGUUGGGAGAACUUUUACGGUGAACCAGGAGGUUCUCCCAACGUAAGCCCAGCCCCUCCCCUCUGCCU	chr15:70079372-70079468(-)	MIPF0001555	mir-629	629	p1@TLE3	NM_020908	-0.740858	0.598383	1	1	1.53246	2.27332	4.7787	2.83715
hsa-miR-383-5p	5p	MIMAT0000738	AGAUCAGAAGGUGAUUGUGGCU	GAUCAG	22	NO	Mature_miRNA	canonical_conserved_miRNA	hsa-mir-383	MI0000791	CUCCUCAGAUCAGAAGGUGAUUGUGGCUUUGGGUGGAUAUUAAUCAGCCACAGCACUGCCUGGUCAGAAAGAG	chr8:14853438-14853510(-)	MIPF0000137	mir-383	383	p1@SGCZ	ENST00000382080.1	-0.73927	0.599042	1	1	1.34377	2.08304	4.18136	2.48251
hsa-miR-1245a	5p	MIMAT0005897	AAGUGAUCUAAAGGCCUACAU	AGUGAU	21	NO	-	non-canonical_miRNA	hsa-mir-1245a	MI0006380	AUUUAUGUAUAGGCCUUUAGAUCAUCUGAUGUUGAAUACUCUUUAAGUGAUCUAAAGGCCUACAUAUAAA	chr2:188978092-188978161(+)	MIPF0000620	mir-1245	1245a,1245b	p1@COL3A1	NM_000090	-0.737163	0.599918	1	1	1.12664	1.8638	3.58402	2.12786
hsa-miR-3173-5p	5p	MIMAT0019214	UGCCCUGCCUGUUUUCUCCUUU	GCCCUG	22	Yes	Mature_miRNA	canonical_conserved_miRNA	hsa-mir-3173	MI0014204	UCCCUGCCCUGCCUGUUUUCUCCUUUGUGAUUUUAUGAGAACAAAGGAGGAAAUAGGCAGGCCAGGGA	chr14:95137919-95137986(-)	MIPF0001383	mir-3173	3173	p1@DICER1	NM_177438	-0.737163	0.599918	1	1	1.12664	1.8638	3.58402	2.12786
hsa-miR-142-3p	3p	MIMAT0000434	UGUAGUGUUUCCUACUUUAUGGA	GUAGUG	23	Yes	Mature_miRNA	canonical_conserved_miRNA	hsa-mir-142	MI0000458	GACAGUGCAGUCACCCAUAAAGUAGAAAGCACUACUAACAGCACUGGAGGGUGUAGUGUUUCCUACUUUAUGGAUGAGUGUACUGUG	chr17:58331232-58331318(-)	MIPF0000084	mir-142	142,4736	p1@AX721088	ENST00000579003.1	-0.734234	0.601137	1	1	0.870937	1.60517	2.98669	1.77322
hsa-miR-378g	5p	MIMAT0018937	ACUGGGCUUGGAGUCAGAAG	CUGGGC	20	NO	-	non-canonical_miRNA	hsa-mir-378g	MI0016761	CACUGGGCUUGGAGUCAGAAGACCUGGCUCCAGCCCAGCUC	:-()	-	-	378g	p1@ENST00000414374,p1@ENST00000418366,p1@ENST00000421997	ENST00000421997.1	-0.734234	0.601137	1	1	0.870937	1.60517	2.98669	1.77322
hsa-miR-889-5p	5p	MIMAT0026719	AAUGGCUGUCCGUAGUAUGGUC	AUGGCU	22	NO	Star_miRNA	canonical_conserved_miRNA	hsa-mir-889	MI0005540	GUGCUUAAAGAAUGGCUGUCCGUAGUAUGGUCUCUAUAUUUAUGAUGAUUAAUAUCGGACAACCAUUGUUUUAGUAUCC	chr14:101047901-101047979(+)	MIPF0000514	mir-889	134,154,299,376c,369,376a-1,377,379,380,381,382,323a,329-1,329-2,409,412,410,376b,485,487a,494,495,496,539,544a,376a-2,487b,411,654,655,656,758,668,1185-2,1185-1,300,541,889,543,1197,1193,323b	p1@MEG3	Gtl2-Dio3	-0.734234	0.601137	1	1	0.870937	1.60517	2.98669	1.77322
hsa-miR-605-5p	5p	MIMAT0003273	UAAAUCCCAUGGUGCCUUCUCCU	AAAUCC	23	Yes	Star_miRNA	canonical_conserved_miRNA	hsa-mir-605	MI0003618	GCCCUAGCUUGGUUCUAAAUCCCAUGGUGCCUUCUCCUUGGGAAAAACAGAGAAGGCACUAUGAGAUUUAGAAUCAAGUUAGG	chr10:51299573-51299655(+)	MIPF0000528	mir-605	605	p1@PRKG1	NM_006258	-0.729884	0.602952	1	1	0.559939	1.28982	2.38935	1.41858
hsa-miR-6724-5p	5p	MIMAT0025856	CUGGGCCCGCGGCGGGCGUGGGG	UGGGCC	23	NO	-	non-canonical_miRNA	hsa-mir-6724-1	MI0022559	CGCUGCGCUUCUGGGCCCGCGGCGGGCGUGGGGCUGCCCGGGCCGGUCGACCAGCGCGCCGUAGCUCCCGAGGCCCGAGCCGCGACCCGCGG	chr21:8205315-8205406(+)	MIPF0001920	mir-6724	3648-1,6724-1,10401	Unknown	Unknown	-0.729884	0.602952	1	1	0.559939	1.28982	2.38935	1.41858
hsa-miR-6724-5p	5p	MIMAT0025856	CUGGGCCCGCGGCGGGCGUGGGG	UGGGCC	23	NO	-	non-canonical_miRNA	hsa-mir-6724-2	MI0031516	CGCUGCGCUUCUGGGCCCGCGGCGGGCGUGGGGCUGCCCGGGCCGGUCGACCAGCGCGCCGUAGCUCCCGAGGCCCGAGCCGCGACCCGCGG	chr21:8249505-8249596(+)	MIPF0001920	mir-6724	6724-2,10401	Unknown	Unknown	-0.729884	0.602952	1	1	0.559939	1.28982	2.38935	1.41858
hsa-miR-6724-5p	5p	MIMAT0025856	CUGGGCCCGCGGCGGGCGUGGGG	UGGGCC	23	NO	-	non-canonical_miRNA	hsa-mir-6724-3	MI0031517	CGCUGCGCUUCUGGGCCCGCGGCGGGCGUGGGGCUGCCCGGGCCGGUCGACCAGCGCGCCGUAGCUCCCGAGGCCCGAGCCGCGACCCGCGG	chr21:8388362-8388453(+)	MIPF0001920	mir-6724	6724-3,10401	Unknown	Unknown	-0.729884	0.602952	1	1	0.559939	1.28982	2.38935	1.41858
hsa-miR-6724-5p	5p	MIMAT0025856	CUGGGCCCGCGGCGGGCGUGGGG	UGGGCC	23	NO	-	non-canonical_miRNA	hsa-mir-6724-4	MI0031518	CGCUGCGCUUCUGGGCCCGCGGCGGGCGUGGGGCUGCCCGGGCCGGUCGACCAGCGCGCCGUAGCUCCCGAGGCCCGAGCCGCGACCCGCGG	chr21:8432530-8432621(+)	MIPF0001920	mir-6724	6724-4,10401,10396b	Unknown	Unknown	-0.729884	0.602952	1	1	0.559939	1.28982	2.38935	1.41858
hsa-miR-129-1-3p	3p	MIMAT0004548	AAGCCCUUACCCCAAAAAGUAU	AGCCCU	22	Yes	Star_miRNA	canonical_conserved_miRNA	hsa-mir-129-1	MI0000252	GGAUCUUUUUGCGGUCUGGGCUUGCUGUUCCUCUCAACAGUAGUCAGGAAGCCCUUACCCCAAAAAGUAUCU	chr7:128207872-128207943(+)	MIPF0000073	mir-129	129-1	p@chr7:127807707..127807735,+	curation	-0.722751	0.605941	1	1	0.162936	0.885686	1.79201	1.06393
hsa-miR-155-3p	3p	MIMAT0004658	CUCCUACAUAUUAGCAUUAACA	UCCUAC	22	Yes	Star_miRNA	canonical_conserved_miRNA	hsa-mir-155	MI0000681	CUGUUAAUGCUAAUCGUGAUAGGGGUUUUUGCCUCCAACUGACUCCUACAUAUUAGCAUUAACAG	chr21:25573980-25574044(+)	MIPF0000157	mir-155	155	p1@MIR155HG	NR_001458	-0.722751	0.605941	1	1	0.162936	0.885686	1.79201	1.06393
hsa-miR-3913-5p	5p	MIMAT0018187	UUUGGGACUGAUCUUGAUGUCU	UUGGGA	22	Yes	-	non-canonical_miRNA	hsa-mir-3913-1	MI0016417	UUGUUUAUAAUAAACUGAAAUAUUUGGGACUGAUCUUGAUGUCUGCCAAAACCUUGGCAGACAUCAAGAUCAGUCCCAAAUAUUUCAGUUUAUUAUAGACAG	chr12:69584722-69584823(-)	MIPF0001134	mir-3913	3913-1,3913-2	Unknown	Unknown	-0.722751	0.605941	1	1	0.162936	0.885686	1.79201	1.06393
hsa-miR-3913-5p	5p	MIMAT0018187	UUUGGGACUGAUCUUGAUGUCU	UUGGGA	22	Yes	-	non-canonical_miRNA	hsa-mir-3913-2	MI0016418	UGUCUAUAAUAAACUGAAAUAUUUGGGACUGAUCUUGAUGUCUGCCAAGGUUUUGGCAGACAUCAAGAUCAGUCCCAAAUAUUUCAGUUUAUUAUAAACA	chr12:69584723-69584822(+)	MIPF0001134	mir-3913	3913-1,3913-2	Unknown	Unknown	-0.722751	0.605941	1	1	0.162936	0.885686	1.79201	1.06393
hsa-miR-4767	5p	MIMAT0019919	CGCGGGCGCUCCUGGCCGCCGCC	GCGGGC	23	NO	-	non-canonical_miRNA	hsa-mir-4767	MI0017408	ACAUGGGCCCGCGGGCGCUCCUGGCCGCCGCCCGACUUCGGGGCCAGCCGGGGGCAGAGCGCGCGGGAGCCCGAGCGU	chrX:7147860-7147937(+)	-	-	4767	Unknown	Unknown	-0.722751	0.605941	1	1	0.162936	0.885686	1.79201	1.06393
hsa-miR-503-3p	3p	MIMAT0022925	GGGGUAUUGUUUCCGCUGCCAGG	GGGUAU	23	Yes	Star_miRNA	canonical_conserved_miRNA	hsa-mir-503	MI0003188	UGCCCUAGCAGCGGGAACAGUUCUGCAGUGAGCGAUCGGUGCUCUGGGGUAUUGUUUCCGCUGCCAGGGUA	chrX:134546328-134546398(-)	MIPF0000183	mir-503	424,450a-1,450a-2,503,542,450b	p@chrX:133683665..133683681,-	curation	-0.722751	0.605941	1	1	0.162936	0.885686	1.79201	1.06393
hsa-miR-548j-5p	5p	MIMAT0005875	AAAAGUAAUUGCGGUCUUUGGU	AAAGUA	22	Yes	-	non-canonical_miRNA	hsa-mir-548j	MI0006345	GGGCAGCCAGUGAAUAGUUAGCUGGUGCAAAAGUAAUUGCGGUCUUUGGUAUUACUUUCAGUGGCAAAAACUGCAUUACUUUUGCACCAGCCUACUAGAACGCUGAGUUCAG	chr22:26555212-26555323(-)	MIPF0000317	mir-548	548j	p1@TPST2	NM_003595	-0.722751	0.605941	1	1	0.162936	0.885686	1.79201	1.06393
hsa-miR-655-3p	3p	MIMAT0003331	AUAAUACAUGGUUAACCUCUUU	UAAUAC	22	NO	Mature_miRNA	canonical_conserved_miRNA	hsa-mir-655	MI0003677	AACUAUGCAAGGAUAUUUGAGGAGAGGUUAUCCGUGUUAUGUUCGCUUCAUUCAUCAUGAAUAAUACAUGGUUAACCUCUUUUUGAAUAUCAGACUC	chr14:101049550-101049646(+)	MIPF0000018	mir-154	134,154,299,376c,369,376a-1,377,379,380,381,382,323a,329-1,329-2,409,412,410,376b,485,487a,494,495,496,539,544a,376a-2,487b,411,654,655,656,758,668,1185-2,1185-1,300,541,889,543,1197,1193,323b	p1@MEG3	Gtl2-Dio3	-0.721817	0.606333	1	1	6.11293	6.83475	114.091	69.1555
hsa-miR-1298-5p	5p	MIMAT0005800	UUCAUUCGGCUGUCCAGAUGUA	UCAUUC	22	NO	Mature_miRNA	canonical_conserved_miRNA	hsa-mir-1298	MI0003938	AGACGAGGAGUUAAGAGUUCAUUCGGCUGUCCAGAUGUAUCCAAGUACCCUGUGUUAUUUGGCAAUAAAUACAUCUGGGCAACUGACUGAACUUUUCACUUUUCAUGACUCA	chrX:114715233-114715344(+)	MIPF0000598	mir-1298	1298	p1@HTR2C	ENST00000371950.3	-0.708902	0.611786	1	1	-0.386621	0.322282	1.19467	0.709288
hsa-miR-301b-5p	5p	MIMAT0032026	GCUCUGACGAGGUUGCACUACU	CUCUGA	22	Yes	Star_miRNA	canonical_conserved_miRNA	hsa-mir-301b	MI0005568	GCCGCAGGUGCUCUGACGAGGUUGCACUACUGUGCUCUGAGAAGCAGUGCAAUGAUAUUGUCAAAGCAUCUGGGACCA	chr22:21652981-21653058(+)	MIPF0000034	mir-130	130b,301b	p3@PPIL2	ENST00000498589.1	-0.708902	0.611786	1	1	-0.386621	0.322282	1.19467	0.709288
hsa-miR-3116	5p	MIMAT0014978	UGCCUGGAACAUAGUAGGGACU	GCCUGG	22	NO	-	non-canonical_miRNA	hsa-mir-3116-1	MI0014128	CUUUAUUGAGUCCCUACUAUGUUCCAGGCACUGGGUAUCGUAGGUGCCUGGAACAUAGUAGGGACUCAAUAAAG	chr1:62078786-62078859(+)	MIPF0001002	mir-3116	3116-1,3116-2	p1@INADL	NM_176877	-0.708902	0.611786	1	1	-0.386621	0.322282	1.19467	0.709288
hsa-miR-3116	5p	MIMAT0014978	UGCCUGGAACAUAGUAGGGACU	GCCUGG	22	NO	-	non-canonical_miRNA	hsa-mir-3116-2	MI0014129	UAUUGAGUCCCUACUAUGUUCCAGGCACCUACGAUACCCAGUGCCUGGAACAUAGUAGGGACUCAAUA	chr1:62078789-62078856(-)	MIPF0001002	mir-3116	3116-1,3116-2	Unknown	Unknown	-0.708902	0.611786	1	1	-0.386621	0.322282	1.19467	0.709288
hsa-miR-3173-3p	3p	MIMAT0015048	AAAGGAGGAAAUAGGCAGGCCA	AAGGAG	22	Yes	Star_miRNA	canonical_conserved_miRNA	hsa-mir-3173	MI0014204	UCCCUGCCCUGCCUGUUUUCUCCUUUGUGAUUUUAUGAGAACAAAGGAGGAAAUAGGCAGGCCAGGGA	chr14:95137919-95137986(-)	MIPF0001383	mir-3173	3173	p1@DICER1	NM_177438	-0.708902	0.611786	1	1	-0.386621	0.322282	1.19467	0.709288
hsa-miR-374c-5p	5p	MIMAT0018443	AUAAUACAACCUGCUAAGUGCU	UAAUAC	22	Yes	-	non-canonical_miRNA	hsa-mir-374c	MI0016684	ACACGGACAAUGAUAAUACAACCUGCUAAGUGCUAGGACACUUAGCAGGUUGUAUUAUAUCCAUCCGAGU	chrX:74218549-74218618(+)	MIPF0000288	mir-374	421,374b,374c	Unknown	Unknown	-0.708902	0.611786	1	1	-0.386621	0.322282	1.19467	0.709288
hsa-miR-4781-3p	3p	MIMAT0019943	AAUGUUGGAAUCCUCGCUAGAG	AUGUUG	22	NO	-	non-canonical_miRNA	hsa-mir-4781	MI0017426	AGGUGCACGCUCUAGCGGGGAUUCCAAUAUUGGGCCAAUUCCCCCAAUGUUGGAAUCCUCGCUAGAGCGUGCACUU	chr1:54054079-54054154(+)	-	-	4781	p1@TCEANC2	NM_153035	-0.708902	0.611786	1	1	-0.386621	0.322282	1.19467	0.709288
hsa-miR-4788	5p	MIMAT0019958	UUACGGACCAGCUAAGGGAGGC	UACGGA	22	NO	-	non-canonical_miRNA	hsa-mir-4788	MI0017435	AAUGAAGGAUUACGGACCAGCUAAGGGAGGCAUUAGGAUCCUUAUUCUUGCCUCCCUUAGUUGGUCCCUAAUCCUUCGUU	chr3:134437827-134437906(+)	MIPF0001573	mir-4788	4788	p@chr3:134151281..134151311,+	XR_108490	-0.708902	0.611786	1	1	-0.386621	0.322282	1.19467	0.709288
hsa-miR-582-5p	5p	MIMAT0003247	UUACAGUUGUUCAACCAGUUACU	UACAGU	23	Yes	Star_miRNA	canonical_conserved_miRNA	hsa-mir-582	MI0003589	AUCUGUGCUCUUUGAUUACAGUUGUUCAACCAGUUACUAAUCUAACUAAUUGUAACUGGUUGAACAACUGAACCCAAAGGGUGCAAAGUAGAAACAUU	chr5:59703606-59703703(-)	MIPF0000417	mir-582	582	p1@PDE4D	ENST00000507116.1	-0.708902	0.611786	1	1	-0.386621	0.322282	1.19467	0.709288
hsa-miR-744-3p	3p	MIMAT0004946	CUGUUGCCACUAACCUCAACCU	UGUUGC	22	Yes	Star_miRNA	canonical_conserved_miRNA	hsa-mir-744	MI0005559	UUGGGCAAGGUGCGGGGCUAGGGCUAACAGCAGUCUUACUGAAGGUUUCCUGGAAACCACGCACAUGCUGUUGCCACUAACCUCAACCUUACUCGGUC	chr17:12081899-12081996(+)	MIPF0000431	mir-744	744	p1@MAP2K4	ENST00000602811.1	-0.708902	0.611786	1	1	-0.386621	0.322282	1.19467	0.709288
hsa-miR-770-5p	5p	MIMAT0003948	UCCAGUACCACGUGUCAGGGCCA	CCAGUA	23	NO	Mature_miRNA	canonical_conserved_miRNA	hsa-mir-770	MI0005118	AGGAGCCACCUUCCGAGCCUCCAGUACCACGUGUCAGGGCCACAUGAGCUGGGCCUCGUGGGCCUGAUGUGGUGCUGGGGCCUCAGGGGUCUGCUCUU	chr14:100852390-100852487(+)	MIPF0000355	mir-770	770	p1@MEG3	Gtl2-Dio3	-0.708902	0.611786	1	1	-0.386621	0.322282	1.19467	0.709288
hsa-miR-877-3p	3p	MIMAT0004950	UCCUCUUCUCCCUCCUCCCAG	CCUCUU	21	Yes	-	non-canonical_miRNA	hsa-mir-877	MI0005561	GUAGAGGAGAUGGCGCAGGGGACACGGGCAAAGACUUGGGGGUUCCUGGGACCCUCAGACGUGUGUCCUCUUCUCCCUCCUCCCAG	chr6:30584332-30584417(+)	MIPF0000392	mir-877	877	p1@ABCF1	NM_001025091	-0.708902	0.611786	1	1	-0.386621	0.322282	1.19467	0.709288
hsa-miR-935	5p	MIMAT0004978	CCAGUUACCGCUUCCGCUACCGC	CAGUUA	23	NO	Mature_miRNA	canonical_conserved_miRNA	hsa-mir-935	MI0005757	GGCGGGGGCGCGGGCGGCAGUGGCGGGAGCGGCCCCUCGGCCAUCCUCCGUCUGCCCAGUUACCGCUUCCGCUACCGCCGCCGCUCCCGCU	chr19:53982307-53982397(+)	MIPF0000606	mir-935	935	p@chr19:54484698..54484721,+	ENST00000270458.2	-0.708902	0.611786	1	1	-0.386621	0.322282	1.19467	0.709288
hsa-miR-328-3p	3p	MIMAT0000752	CUGGCCCUCUCUGCCCUUCCGU	UGGCCC	22	Yes	Mature_miRNA	canonical_conserved_miRNA	hsa-mir-328	MI0000804	UGGAGUGGGGGGGCAGGAGGGGCUCAGGGAGAAAGUGCAUACAGCCCCUGGCCCUCUCUGCCCUUCCGUCCCCUG	chr16:67202321-67202395(-)	MIPF0000203	mir-328	328	Unknown	Unknown	-0.695372	0.61755	1	1	5.53959	6.23496	75.2645	46.4583
hsa-miR-425-3p	3p	MIMAT0001343	AUCGGGAAUGUCGUGUCCGCCC	UCGGGA	22	Yes	Star_miRNA	canonical_conserved_miRNA	hsa-mir-425	MI0001448	GAAAGCGCUUUGGAAUGACACGAUCACUCCCGUUGAGUGGGCACCCGAGAAGCCAUCGGGAAUGUCGUGUCCGCCCAGUGCUCUUUC	chr3:49020148-49020234(-)	MIPF0000242	mir-425	191,425	p2@DALRD3	ENST00000313778.5	-0.689581	0.620034	1	1	4.67751	5.36709	41.2163	25.5344
hsa-miR-539-5p	5p	MIMAT0003163	GGAGAAAUUAUCCUUGGUGUGU	GAGAAA	22	Yes	Star_miRNA	canonical_conserved_miRNA	hsa-mir-539	MI0003514	AUACUUGAGGAGAAAUUAUCCUUGGUGUGUUCGCUUUAUUUAUGAUGAAUCAUACAAGGACAAUUUCUUUUUGAGUAU	chr14:101047321-101047398(+)	MIPF0000018	mir-154	134,154,299,376c,369,376a-1,377,379,380,381,382,323a,329-1,329-2,409,412,410,376b,485,487a,494,495,496,539,544a,376a-2,487b,411,654,655,656,758,668,1185-2,1185-1,300,541,889,543,1197,1193,323b	p1@MEG3	Gtl2-Dio3	-0.686184	0.621496	1	1	4.03292	4.7191	26.2828	16.3136
hsa-miR-342-3p	3p	MIMAT0000753	UCUCACACAGAAAUCGCACCCGU	CUCACA	23	Yes	Mature_miRNA	canonical_conserved_miRNA	hsa-mir-342	MI0000805	GAAACUGGGCUCAAGGUGAGGGGUGCUAUCUGUGAUUGAGGGACAUGGUUAAUGGAAUUGUCUCACACAGAAAUCGCACCCGUCACCUUGGCCUACUUA	chr14:100109655-100109753(+)	MIPF0000190	mir-342	342,151b	p1@EVL	ENST00000555706.1	-0.656919	0.634231	1	1	5.94038	6.5973	96.7686	61.3534
hsa-miR-129-2-3p	3p	MIMAT0004605	AAGCCCUUACCCCAAAAAGCAU	AGCCCU	22	Yes	Star_miRNA	canonical_conserved_miRNA	hsa-mir-129-2	MI0000473	UGCCCUUCGCGAAUCUUUUUGCGGUCUGGGCUUGCUGUACAUAACUCAAUAGCCGGAAGCCCUUACCCCAAAAAGCAUUUGCGGAGGGCG	chr11:43581394-43581483(+)	MIPF0000073	mir-129	129-2	p1@MIR129-2	ENST00000533358.1	-0.651856	0.636461	1	1	5.22084	5.8727	58.5391	37.2376
hsa-miR-138-5p	5p	MIMAT0000430	AGCUGGUGUUGUGAAUCAGGCCG	GCUGGU	23	Yes	Mature_miRNA	canonical_conserved_miRNA	hsa-mir-138-2	MI0000455	CGUUGCUGCAGCUGGUGUUGUGAAUCAGGCCGACGAGCAGCGCAUCCUCUUACCCGGCUAUUUCACGACACCAGGGUUGCAUCA	chr16:56858518-56858601(+)	MIPF0000075	mir-138	138-2	p@chr16:56891363..56891367,+	curation	-0.651257	0.636725	1	1	5.57222	6.22348	74.6672	47.5223
hsa-miR-154-3p	3p	MIMAT0000453	AAUCAUACACGGUUGACCUAUU	AUCAUA	22	Yes	Mature_miRNA	canonical_conserved_miRNA	hsa-mir-154	MI0000480	GUGGUACUUGAAGAUAGGUUAUCCGUGUUGCCUUCGCUUUAUUUGUGACGAAUCAUACACGGUUGACCUAUUUUUCAGUACCAA	chr14:101059755-101059838(+)	MIPF0000018	mir-154	134,154,299,376c,369,376a-1,377,379,380,381,382,323a,329-1,329-2,409,412,410,376b,485,487a,494,495,496,539,544a,376a-2,487b,411,654,655,656,758,668,1185-2,1185-1,300,541,889,543,1197,1193,323b	p1@MEG3	Gtl2-Dio3	-0.648376	0.637998	1	1	5.36437	6.01275	64.5124	41.1387
hsa-miR-548d-5p	5p	MIMAT0004812	AAAAGUAAUUGUGGUUUUUGCC	AAAGUA	22	Yes	-	non-canonical_miRNA	hsa-mir-548d-1	MI0003668	AAACAAGUUAUAUUAGGUUGGUGCAAAAGUAAUUGUGGUUUUUGCCUGUAAAAGUAAUGGCAAAAACCACAGUUUCUUUUGCACCAGACUAAUAAAG	chr8:123348034-123348130(-)	MIPF0000317	mir-548	548d-1	p1@ATAD2	ENST00000517666.1	-0.642359	0.640665	1	1	3.31986	3.96222	15.5308	9.93003
hsa-miR-134-5p	5p	MIMAT0000447	UGUGACUGGUUGACCAGAGGGG	GUGACU	22	Yes	Mature_miRNA	canonical_conserved_miRNA	hsa-mir-134	MI0000474	CAGGGUGUGUGACUGGUUGACCAGAGGGGCAUGCACUGUGUUCACCCUGUGGGCCACCUAGUCACCAACCCUC	chr14:101054687-101054759(+)	MIPF0000112	mir-134	134,154,299,376c,369,376a-1,377,379,380,381,382,323a,329-1,329-2,409,412,410,376b,485,487a,494,495,496,539,544a,376a-2,487b,411,654,655,656,758,668,1185-2,1185-1,300,541,889,543,1197,1193,323b	p1@MEG3	Gtl2-Dio3	-0.623202	0.649228	1	1	8.54495	9.16815	575.236	373.44
hsa-miR-149-5p	5p	MIMAT0000450	UCUGGCUCCGUGUCUUCACUCCC	CUGGCU	23	Yes	Mature_miRNA	canonical_conserved_miRNA	hsa-mir-149	MI0000478	GCCGGCGCCCGAGCUCUGGCUCCGUGUCUUCACUCCCGUGCUUGUCCGAGGAGGGAGGGAGGGACGGGGGCUGUGCUGGGGCAGCUGGA	chr2:240456001-240456089(+)	MIPF0000274	mir-149	149	p1@GPC1	NM_002081	-0.615263	0.652811	1	1	5.3009	5.91616	60.3311	39.3655
hsa-miR-7706	5p	MIMAT0030021	UGAAGCGCCUGUGCUCUGCCGAGA	GAAGCG	24	NO	-	non-canonical_miRNA	hsa-mir-7706	MI0025242	UGGAGCUGUGUGCAGGGCCAGCGCGGAGCCCGAGCAGCCGCGGUGAAGCGCCUGUGCUCUGCCGAGA	chr15:85380596-85380662(+)	-	-	7706	p1@AKAP13	ENST00000559362.1	-0.60775	0.656219	1	1	4.23663	4.84438	28.6722	18.7961
hsa-miR-1255a	5p	MIMAT0005906	AGGAUGAGCAAAGAAAGUAGAUU	GGAUGA	23	NO	-	non-canonical_miRNA	hsa-mir-1255a	MI0006389	AUUGGAAAUCCUUUGAGUUGCUUCUCAAGGAUGAGCAAAGAAAGUAGAUUUUUUAGAUUCUAAAGAAACUAUCUUCUUUGCUCAUCCUUGAGAAGCAACUCCUUAUCCAUUAA	chr4:101330302-101330414(-)	MIPF0000506	mir-1255	1255a	p1@PPP3CA	ENST00000394854.3	-0.604103	0.65788	1	1	2.9075	3.5116	11.3494	7.44752
hsa-miR-138-5p	5p	MIMAT0000430	AGCUGGUGUUGUGAAUCAGGCCG	GCUGGU	23	Yes	Mature_miRNA	canonical_conserved_miRNA	hsa-mir-138-1	MI0000476	CCCUGGCAUGGUGUGGUGGGGCAGCUGGUGUUGUGAAUCAGGCCGUUGCCAAUCAGAGAACGGCUACUUCACAACACCAGGGCCACACCACACUACAGG	chr3:44114212-44114310(+)	MIPF0000075	mir-138	138-1	p@chr3:44040816..44040834,+	curation	-0.595075	0.66201	1	1	6.87145	7.46652	176.812	117.032
hsa-miR-887-3p	3p	MIMAT0004951	GUGAACGGGCGCCAUCCCGAGG	UGAACG	22	Yes	Mature_miRNA	canonical_conserved_miRNA	hsa-mir-887	MI0005562	GUGCAGAUCCUUGGGAGCCCUGUUAGACUCUGGAUUUUACACUUGGAGUGAACGGGCGCCAUCCCGAGGCUUUGCACAG	chr5:15935182-15935260(+)	MIPF0000554	mir-887	887	p1@FBXL7	NM_012304	-0.58773	0.665389	1	1	2.76423	3.35196	10.1547	6.73823

## Sheet: up sample1  vs sample0
#log2FC >= 0.585 #p-value cut-off <= 1.00 #q-value cut-off <= 1.00 #Gene biotype: miRNA #Condition pair: up sample 1 vs sample0 Column A: Mature_ID, The ID of mature miRNA. Column B: Arm, The arm of miRNA. Column C: Mature_Acc, The accession number of mature miRNA from miRBase. Column D: Mature_Seq, The mature sequence of miRNA. Column E: Seed, The seed sequence of miRNA. Column F: Length, The le…
Annotation																		DE Statistic				CPM
Mature_ID	Arm	Mature_Acc	Mature_Seq	Seed	Length	High_Confidence	Type	Canonical	Pre_ID	Pre_Acc	Pre_Seq	Pre_Locus	Family_AC	Family_ID	Clustered_miRNAs	Promoter	Primary_microRNA	log2FC	Fold_Change	p_value	q_value	R-1_CPM	K-1_CPM	K-1	R-1
hsa-miR-3133	5p	MIMAT0014998	UAAAGAACUCUUAAAACCCAAU	AAAGAA	22	NO	-	non-canonical_miRNA	hsa-mir-3133	MI0014153	CAGAAAUUGUAAAGAACUCUUAAAACCCAAUAGUAAAAAGACAACCUGUUGAGUUUUAAGAGUUCUUUAUAUAUUCUG	chr2:241477905-241477982(+)	-	-	3133	p1@FARP2	NM_014808	6.41807	85.5128	1	1	2.63976	-3.77831	0	6.15941
hsa-miR-9901	5p	MIMAT0039321	CGGUCGCCGCGGUUCGCCGCC	GGUCGC	21	NO	-	non-canonical_miRNA	hsa-mir-9901	MI0031829	GGAGAGGGUGGGGGAGCCCGUCCCGGUCGCCGCGGUUCGCCGCCGCCCCUGGUGGCGGUCCGGCGACCGGCCCACCAUCGCUCCAGCGCCCCUCCU	chr16:34163578-34163673(+)	-	-	9901	Unknown	Unknown	5.96495	62.4638	1	1	2.18664	-3.77831	0	4.47957
hsa-miR-10396a-3p	3p	MIMAT0041624	GGCCCCGGGCCCUCGACCGGG	GCCCCG	21	NO	-	non-canonical_miRNA	hsa-mir-10396a	MI0033420	GGCGGGGCUCGGAGCCGGGCUUCGGCCGGGCCCCGGGCCCUCGACCGGG	chr21:8987617-8987665(+)	-	-	3648-2,10396a	Unknown	Unknown	5.55759	47.0979	1	1	1.77928	-3.77831	0	3.35968
hsa-miR-10396b-3p	3p	MIMAT0041636	GGCCCCGGGCCCUCGACCGGAC	GCCCCG	22	NO	-	non-canonical_miRNA	hsa-mir-10396b	MI0033426	CGGCGGGGCUCGGAGCCGGGCUUCGGCCGGGCCCCGGGCCCUCGACCGGAC	chr21:8436324-8436374(+)	-	-	6724-4,10401,10396b	Unknown	Unknown	5.55759	47.0979	1	1	1.77928	-3.77831	0	3.35968
hsa-miR-433-5p	5p	MIMAT0026554	UACGGUGAGCCUGUCAUUAUUC	ACGGUG	22	Yes	Star_miRNA	canonical_conserved_miRNA	hsa-mir-433	MI0001723	CCGGGGAGAAGUACGGUGAGCCUGUCAUUAUUCAGAGAGGCUAGAUCCUCUGUGUUGAGAAGGAUCAUGAUGGGCUCCUCGGUGUUCUCCAGG	chr14:100881886-100881978(+)	MIPF0000177	mir-433	127,136,337,431,433,493,432,665	p1@MEG3	Gtl2-Dio3	5.55759	47.0979	1	1	1.77928	-3.77831	0	3.35968
hsa-miR-181b-2-3p	3p	MIMAT0031893	CUCACUGAUCAAUGAAUGCA	UCACUG	20	Yes	Star_miRNA	canonical_conserved_miRNA	hsa-mir-181b-2	MI0000683	CUGAUGGCUGCACUCAACAUUCAUUGCUGUCGGUGGGUUUGAGUCUGAAUCAACUCACUGAUCAAUGAAUGCAAACUGCGGACCAAACA	chr9:124693710-124693798(+)	MIPF0000007	mir-181	181a-2,181b-2	p1@MIR181A2HG	NR_038975	5.30067	39.4149	1	1	1.52236	-3.77831	0	2.79973
hsa-miR-219a-2-3p	3p	MIMAT0004675	AGAAUUGUGGCUGGACAUCUGU	GAAUUG	22	Yes	Mature_miRNA	canonical_conserved_miRNA	hsa-mir-219a-2	MI0000740	ACUCAGGGGCUUCGCCACUGAUUGUCCAAACGCAAUUCUUGUACGAGUCUGCGGCCAACCGAGAAUUGUGGCUGGACAUCUGUGGCUGAGCUCCGGG	chr9:128392618-128392714(-)	MIPF0000044	mir-219	219a-2,219b	p@chr9:131155600..131155614,-	ENST00000608502.1	5.30067	39.4149	1	1	1.52236	-3.77831	0	2.79973
hsa-miR-4443	5p	MIMAT0018961	UUGGAGGCGUGGGUUUU	UGGAGG	17	NO	-	non-canonical_miRNA	hsa-mir-4443	MI0016786	GGUGGGGGUUGGAGGCGUGGGUUUUAGAACCUAUCCCUUUCUAGCCCUGAGCA	chr3:48196564-48196616(+)	-	-	4443	Unknown	Unknown	5.30067	39.4149	1	1	1.52236	-3.77831	0	2.79973
hsa-miR-940	5p	MIMAT0004983	AAGGCAGGGCCCCCGCUCCCC	AGGCAG	21	NO	-	non-canonical_miRNA	hsa-mir-940	MI0005762	GUGAGGUGUGGGCCCGGCCCCAGGAGCGGGGCCUGGGCAGCCCCGUGUGUUGAGGAAGGAAGGCAGGGCCCCCGCUCCCCGGGCCUGACCCCAC	chr16:2271747-2271840(+)	MIPF0000540	mir-940	940,3677,4717	p@chr16:2318456..2318501,+	ENST00000567888.1	5.30067	39.4149	1	1	1.52236	-3.77831	0	2.79973
hsa-miR-4517	5p	MIMAT0019054	AAAUAUGAUGAAACUCACAGCUGAG	AAUAUG	25	NO	-	non-canonical_miRNA	hsa-mir-4517	MI0016883	AGGUAAAUAUGAUGAAACUCACAGCUGAGGAGCUUAGCAAGUAGCUAAGGCCAGAGCUUGUGUUUGGGUGGUGUGGCUG	chr16:28958583-28958661(+)	-	-	4517	p1@NFATC2IP	ENST00000562977.1	4.98786	31.7319	1	1	1.20956	-3.77831	0	2.23978
hsa-miR-4531	5p	MIMAT0019070	AUGGAGAAGGCUUCUGA	UGGAGA	17	NO	-	non-canonical_miRNA	hsa-mir-4531	MI0016898	GCCUAGGAGUCCUUGGUCAGUGGGGACAUGGAGAAGGCUUCUGAGGA	chr19:44653686-44653732(-)	-	-	4531	p@chr19:45161107..45161118,-	ENST00000590796.1	4.98786	31.7319	1	1	1.20956	-3.77831	0	2.23978
hsa-miR-4725-3p	3p	MIMAT0019844	UGGGGAAGGCGUCAGUGUCGGG	GGGGAA	22	NO	-	non-canonical_miRNA	hsa-mir-4725	MI0017362	GUGUCUCUCUGGAGACCCUGCAGCCUUCCCACCCACCAGGGAGCUUUCCAUGGGCUGUGGGGAAGGCGUCAGUGUCGGGUGAGGGAACAC	chr17:31575269-31575358(+)	-	-	365b,4725	p@chr17:29886228..29886248,+	curation	4.98786	31.7319	1	1	1.20956	-3.77831	0	2.23978
hsa-miR-548ab	5p	MIMAT0018928	AAAAGUAAUUGUGGAUUUUGCU	AAAGUA	22	NO	-	non-canonical_miRNA	hsa-mir-548ab	MI0016752	AUGUUGGUGCAAAAGUAAUUGUGGAUUUUGCUAUUACUUGUAUUUAUUUGUAAUGCAAAACCCGCAAUUAGUUUUGCACCAACC	chr3:103524033-103524116(-)	MIPF0000317	mir-548	548ab	Unknown	Unknown	4.98786	31.7319	1	1	1.20956	-3.77831	0	2.23978
hsa-miR-548az-5p	5p	MIMAT0025456	CAAAAGUGAUUGUGGUUUUUGC	AAAAGU	22	Yes	-	non-canonical_miRNA	hsa-mir-548az	MI0022212	AGAUUGUAUUAGGUUGGUGCAAAAGUGAUUGUGGUUUUUGCUGUUACUUUUAAUGGCAAAAACUGCAAUCACUUUUGCACCAACCUAAUAAAUUU	chr8:119325171-119325265(+)	MIPF0000317	mir-548	548az	Unknown	Unknown	4.98786	31.7319	1	1	1.20956	-3.77831	0	2.23978
hsa-miR-1277-3p	3p	MIMAT0005933	UACGUAGAUAUAUAUGUAUUUU	ACGUAG	22	Yes	Star_miRNA	canonical_conserved_miRNA	hsa-mir-1277	MI0006419	ACCUCCCAAAUAUAUAUAUAUAUGUACGUAUGUGUAUAUAAAUGUAUACGUAGAUAUAUAUGUAUUUUUGGUGGGUUU	chrX:118386394-118386471(+)	MIPF0001937	mir-1277	1277	p1@WDR44	ENST00000371825.3	4.5879	24.0489	1	1	0.809595	-3.77831	0	1.67984
hsa-miR-135b-3p	3p	MIMAT0004698	AUGUAGGGCUAAAAGCCAUGGG	UGUAGG	22	Yes	Star_miRNA	canonical_conserved_miRNA	hsa-mir-135b	MI0000810	CACUCUGCUGUGGCCUAUGGCUUUUCAUUCCUAUGUGAUUGCUGUCCCAAACUCAUGUAGGGCUAAAAGCCAUGGGCUACAGUGAGGGGCGAGCUCC	chr1:205448302-205448398(-)	MIPF0000028	mir-135	135b	p1@LEMD1	ENST00000367154.1	4.5879	24.0489	1	1	0.809595	-3.77831	0	1.67984
hsa-miR-200a-5p	5p	MIMAT0001620	CAUCUUACCGGACAGUGCUGGA	AUCUUA	22	Yes	Star_miRNA	canonical_conserved_miRNA	hsa-mir-200a	MI0000737	CCGGGCCCCUGUGAGCAUCUUACCGGACAGUGCUGGAUUUCCCAGCUUGACUCUAACACUGUCUGGUAACGAUGUUCAAAGGUGACCCGC	chr1:1167863-1167952(+)	MIPF0000019	mir-8	200b,200a,429	p@chr1:1098252..1098265,+	curation	4.5879	24.0489	1	1	0.809595	-3.77831	0	1.67984
hsa-miR-338-3p	3p	MIMAT0000763	UCCAGCAUCAGUGAUUUUGUUG	CCAGCA	22	Yes	Mature_miRNA	canonical_conserved_miRNA	hsa-mir-338	MI0000814	UCUCCAACAAUAUCCUGGUGCUGAGUGAUGACUCAGGCGACUCCAGCAUCAGUGAUUUUGUUGAAGA	chr17:81125883-81125949(-)	MIPF0000097	mir-338	338,657,1250,3065	p1@AATK	ENST00000572339.1	4.5879	24.0489	1	1	0.809595	-3.77831	0	1.67984
hsa-miR-378e	5p	MIMAT0018927	ACUGGACUUGGAGUCAGGA	CUGGAC	19	NO	-	non-canonical_miRNA	hsa-mir-378e	MI0016750	CUGACUCCAGUGUCCAGGCCAGGGGCAGACAGUGGACAGAGAACAGUGCCCAAGACCACUGGACUUGGAGUCAGGACAU	chr5:170028488-170028566(+)	MIPF0000168	mir-378	378e	p1@DOCK2	ENST00000524185.1	4.5879	24.0489	1	1	0.809595	-3.77831	0	1.67984
hsa-miR-4484	5p	MIMAT0019018	AAAAGGCGGGAGAAGCCCCA	AAAGGC	20	NO	-	non-canonical_miRNA	hsa-mir-4484	MI0016845	GGGUUUCCUCUGCCUUUUUUUCCAAUGAAAAUAACGAAACCUGUUAUUUCCCAUUGAGGGGGAAAAAGGCGGGAGAAGCCCCA	chr10:125819740-125819822(+)	MIPF0001440	mir-4484	4484	Unknown	Unknown	4.5879	24.0489	1	1	0.809595	-3.77831	0	1.67984
hsa-miR-500b-3p	3p	MIMAT0027032	GCACCCAGGCAAGGAUUCUG	CACCCA	20	Yes	Star_miRNA	canonical_conserved_miRNA	hsa-mir-500b	MI0015903	CCCCCUCUCUAAUCCUUGCUACCUGGGUGAGAGUGCUUUCUGAAUGCAGUGCACCCAGGCAAGGAUUCUGCAAGGGGGA	chrX:50010672-50010750(+)	MIPF0000139	mir-500	188,362,500a,501,502,532,660,500b	p1@CLCN5	ENST00000376091.3	4.5879	24.0489	1	1	0.809595	-3.77831	0	1.67984
hsa-miR-548t-5p	5p	MIMAT0015009	CAAAAGUGAUCGUGGUUUUUG	AAAAGU	21	Yes	-	non-canonical_miRNA	hsa-mir-548t	MI0014164	AGGGUGGUGCAAAAGUGAUCGUGGUUUUUGCAAUUUUUUAAUGACAAAAACCACAAUUACUUUUGCACCAACCU	chr4:173268160-173268233(+)	MIPF0000317	mir-548	548t	p1@GALNT7	ENST00000512285.1	4.5879	24.0489	1	1	0.809595	-3.77831	0	1.67984
hsa-miR-561-5p	5p	MIMAT0022706	AUCAAGGAUCUUAAACUUUGCC	UCAAGG	22	Yes	Mature_miRNA	canonical_hsa-specific_miRNA	hsa-mir-561	MI0003567	CUUCAUCCACCAGUCCUCCAGGAACAUCAAGGAUCUUAAACUUUGCCAGAGCUACAAAGGCAAAGUUUAAGAUCCUUGAAGUUCCUGGGGGAACCAU	chr2:188297492-188297588(+)	MIPF0000623	mir-561	561	p1@GULP1	ENST00000409580.1	4.5879	24.0489	1	1	0.809595	-3.77831	0	1.67984
hsa-miR-642a-5p	5p	MIMAT0003312	GUCCCUCUCCAAAUGUGUCUUG	UCCCUC	22	Yes	Mature_miRNA	canonical_conserved_miRNA	hsa-mir-642a	MI0003657	AUCUGAGUUGGGAGGGUCCCUCUCCAAAUGUGUCUUGGGGUGGGGGAUCAAGACACAUUUGGAGAGGGAACCUCCCAACUCGGCCUCUGCCAUCAUU	chr19:45674928-45675024(+)	MIPF0000468	mir-642	642a,642b	p1@GIPR	NM_000164	4.5879	24.0489	1	1	0.809595	-3.77831	0	1.67984
hsa-miR-206	5p	MIMAT0000462	UGGAAUGUAAGGAAGUGUGUGG	GGAAUG	22	NO	Mature_miRNA	canonical_conserved_miRNA	hsa-mir-206	MI0000490	UGCUUCCCGAGGCCACAUGCUUCUUUAUAUCCCCAUAUGGAUUACUUUGCUAUGGAAUGUAAGGAAGUGUGUGGUUUCGGCAAGUG	chr6:52144349-52144434(+)	MIPF0000038	mir-1	206,133b	p@chr6:52001069..52001073,+	curation	4.31034	19.84	1	1	3.75613	-0.554218	0.608145	13.4387
hsa-miR-10396b-5p	5p	MIMAT0041635	CGGCGGGGCUCGGAGCCGGG	GGCGGG	20	NO	-	non-canonical_miRNA	hsa-mir-10396b	MI0033426	CGGCGGGGCUCGGAGCCGGGCUUCGGCCGGGCCCCGGGCCCUCGACCGGAC	chr21:8436324-8436374(+)	-	-	6724-4,10401,10396b	Unknown	Unknown	4.03263	16.366	1	1	0.25432	-3.77831	0	1.11989
hsa-miR-1193	5p	MIMAT0015049	GGGAUGGUAGACCGGUGACGUGC	GGAUGG	23	NO	Star_miRNA	canonical_conserved_miRNA	hsa-mir-1193	MI0014205	GUAGCUGAGGGGAUGGUAGACCGGUGACGUGCACUUCAUUUACGAUGUAGGUCACCCGUUUGACUAUCCACCAGCGCC	chr14:101030052-101030129(+)	MIPF0000714	mir-1193	134,154,299,376c,369,376a-1,377,379,380,381,382,323a,329-1,329-2,409,412,410,376b,485,487a,494,495,496,539,544a,376a-2,487b,411,654,655,656,758,668,1185-2,1185-1,300,541,889,543,1197,1193,323b	p1@MEG3	Gtl2-Dio3	4.03263	16.366	1	1	0.25432	-3.77831	0	1.11989
hsa-miR-12130	5p	MIMAT0049024	CGGGUUGUACCUUUUUUGC	GGGUUG	19	NO	-	non-canonical_miRNA	hsa-mir-12130	MI0039732	UAUUCUUUAUAUCUUACAGGCAAAAAAGAUACAACCCAUGAGUGCUUACUUUUUCGGGUUGUACCUUUUUUGCCUGUAAGCCAUAAAGAGUA	chr5:116255743-116255834(+)	-	-	12130	Unknown	Unknown	4.03263	16.366	1	1	0.25432	-3.77831	0	1.11989
hsa-miR-1276	5p	MIMAT0005930	UAAAGAGCCCUGUGGAGACA	AAAGAG	20	NO	Mature_miRNA	canonical_hsa-specific_miRNA	hsa-mir-1276	MI0006416	CCCCAGCUAGGUAAAGAGCCCUGUGGAGACACCUGGAUUCAGAGAACAUGUCUCCACUGAGCACUUGGGCCUUGAUGGCGGCU	chr15:85770496-85770578(-)	MIPF0000652	mir-1276	1276	p1@KLHL25	ENST00000559131.1	4.03263	16.366	1	1	0.25432	-3.77831	0	1.11989
hsa-miR-1287-3p	3p	MIMAT0026738	CUCUAGCCACAGAUGCAGUGAU	UCUAGC	22	Yes	Star_miRNA	canonical_hsa-specific_miRNA	hsa-mir-1287	MI0006349	GUUGUGCUGUCCAGGUGCUGGAUCAGUGGUUCGAGUCUGAGCCUUUAAAAGCCACUCUAGCCACAGAUGCAGUGAUUGGAGCCAUGACAA	chr10:98395218-98395307(-)	MIPF0000725	mir-1287	1287	p1@PYROXD2	ENST00000370575.4	4.03263	16.366	1	1	0.25432	-3.77831	0	1.11989
hsa-miR-135a-2-3p	3p	MIMAT0037309	AUGUAGGGAUGGAAGCCAUGAA	UGUAGG	22	Yes	Star_miRNA	canonical_conserved_miRNA	hsa-mir-135a-2	MI0000453	AGAUAAAUUCACUCUAGUGCUUUAUGGCUUUUUAUUCCUAUGUGAUAGUAAUAAAGUCUCAUGUAGGGAUGGAAGCCAUGAAAUACAUUGUGAAAAAUCA	chr12:97563812-97563911(+)	MIPF0000028	mir-135	135a-2	p@chr12:97858908..97858920,+	curation	4.03263	16.366	1	1	0.25432	-3.77831	0	1.11989
hsa-miR-144-3p	3p	MIMAT0000436	UACAGUAUAGAUGAUGUACU	ACAGUA	20	Yes	Mature_miRNA	canonical_conserved_miRNA	hsa-mir-144	MI0000460	UGGGGCCCUGGCUGGGAUAUCAUCAUAUACUGUAAGUUUGCGAUGAGACACUACAGUAUAGAUGAUGUACUAGUCCGGGCACCCCC	chr17:28861533-28861618(-)	MIPF0000093	mir-144	144,451a,451b,4732	p1@MIR4732	ENST00000582320.2	4.03263	16.366	1	1	0.25432	-3.77831	0	1.11989
hsa-miR-1973	5p	MIMAT0009448	ACCGUGCAAAGGUAGCAUA	CCGUGC	19	NO	-	non-canonical_miRNA	hsa-mir-1973	MI0009983	UAUGUUCAACGGCCAUGGUAUCCUGACCGUGCAAAGGUAGCAUA	:-()	-	-	1973	p1@MIR1973	ENST00000604093.1	4.03263	16.366	1	1	0.25432	-3.77831	0	1.11989
hsa-miR-208b-3p	3p	MIMAT0004960	AUAAGACGAACAAAAGGUUUGU	UAAGAC	22	NO	Mature_miRNA	canonical_conserved_miRNA	hsa-mir-208b	MI0005570	CCUCUCAGGGAAGCUUUUUGCUCGAAUUAUGUUUCUGAUCCGAAUAUAAGACGAACAAAAGGUUUGUCUGAGGGCAG	chr14:23417987-23418063(-)	MIPF0000178	mir-208	208b	p1@MYH7	ENST00000355349.3	4.03263	16.366	1	1	0.25432	-3.77831	0	1.11989
hsa-miR-3065-5p	5p	MIMAT0015066	UCAACAAAAUCACUGAUGCUGGA	CAACAA	23	Yes	-	non-canonical_miRNA	hsa-mir-3065	MI0014228	CUGCCCUCUUCAACAAAAUCACUGAUGCUGGAGUCGCCUGAGUCAUCACUCAGCACCAGGAUAUUGUUGGAGAGGACAG	chr17:81125877-81125955(+)	MIPF0001105	mir-3065	338,657,1250,3065	Unknown	Unknown	4.03263	16.366	1	1	0.25432	-3.77831	0	1.11989
hsa-miR-3115	5p	MIMAT0014977	AUAUGGGUUUACUAGUUGGU	UAUGGG	20	NO	-	non-canonical_miRNA	hsa-mir-3115	MI0014127	UCUGAAUAUGGGUUUACUAGUUGGUGGUGAAUUCAUGAGUCGCCAACUAUUAGGCCUUUAUGUCCAGA	chr1:23044305-23044372(+)	-	-	3115	p1@KDM1A	NM_001009999	4.03263	16.366	1	1	0.25432	-3.77831	0	1.11989
hsa-miR-3120-3p	3p	MIMAT0014982	CACAGCAAGUGUAGACAGGCA	ACAGCA	21	Yes	-	non-canonical_miRNA	hsa-mir-3120	MI0014136	GUCAUGUGACUGCCUGUCUGUGCCUGCUGUACAGGUGAGCGGAUGUUCUGCACAGCAAGUGUAGACAGGCAGACACAUGAC	chr1:172138808-172138888(+)	MIPF0000062	mir-214	199a-2,214,3120	p1@DNM3	ENST00000355305.5	4.03263	16.366	1	1	0.25432	-3.77831	0	1.11989
hsa-miR-3130-3p	3p	MIMAT0014994	GCUGCACCGGAGACUGGGUAA	CUGCAC	21	Yes	Star_miRNA	canonical_hsa-specific_miRNA	hsa-mir-3130-1	MI0014147	CUUGUCAUGUCUUACCCAGUCUCCGGUGCAGCCUGUUGUCAAGGCUGCACCGGAGACUGGGUAAGACAUGACAAG	chr2:206783234-206783308(-)	MIPF0000845	mir-3130	3130-1	Unknown	Unknown	4.03263	16.366	1	1	0.25432	-3.77831	0	1.11989
hsa-miR-3130-3p	3p	MIMAT0014994	GCUGCACCGGAGACUGGGUAA	CUGCAC	21	Yes	Star_miRNA	canonical_hsa-specific_miRNA	hsa-mir-3130-2	MI0014148	CUUGUCAUGUCUUACCCAGUCUCCGGUGCAGCCUUGACAACAGGCUGCACCGGAGACUGGGUAAGACAUGACAAG	chr2:206783234-206783308(+)	MIPF0000845	mir-3130	3130-2	p1@FASTKD2	ENST00000403094.3	4.03263	16.366	1	1	0.25432	-3.77831	0	1.11989
hsa-miR-3605-3p	3p	MIMAT0017982	CCUCCGUGUUACCUGUCCUCUAG	CUCCGU	23	Yes	Mature_miRNA	canonical_hsa-specific_miRNA	hsa-mir-3605	MI0015995	ACUUUAUACGUGUAAUUGUGAUGAGGAUGGAUAGCAAGGAAGCCGCUCCCACCUGACCCUCACGGCCUCCGUGUUACCUGUCCUCUAGGUGGGACGCUCG	chr1:33332393-33332492(-)	MIPF0001639	mir-3605	3605	p1@PHC2	NM_004427	4.03263	16.366	1	1	0.25432	-3.77831	0	1.11989
hsa-miR-3611	5p	MIMAT0017988	UUGUGAAGAAAGAAAUUCUUA	UGUGAA	21	NO	Mature_miRNA	canonical_hsa-specific_miRNA	hsa-mir-3611	MI0016001	AGCAGGUCUAAUAAGAAUUUCUUUUUCUUCACAAUUAUGAAAGAAAAGAAAUUGUGAAGAAAGAAAUUCUUACUAGUUUUGCU	chr10:35079598-35079680(-)	-	-	3611	p1@CUL2	ENST00000374748.1	4.03263	16.366	1	1	0.25432	-3.77831	0	1.11989
hsa-miR-3651	5p	MIMAT0018071	CAUAGCCCGGUCGCUGGUACAUGA	AUAGCC	24	NO	-	non-canonical_miRNA	hsa-mir-3651	MI0016051	GAUUCGAUGGGCCAUAGCAAUCCUGUGAUUUAUGCAUGGAGGCUGCUUCUCCUCAGCAGCUGCCAUAGCCCGGUCGCUGGUACAUGAUUC	chr9:92292458-92292547(-)	-	-	3651	p1@IARS	ENST00000447699.2	4.03263	16.366	1	1	0.25432	-3.77831	0	1.11989
hsa-miR-3664-5p	5p	MIMAT0018086	AACUCUGUCUUCACUCAUGAGU	ACUCUG	22	Yes	-	non-canonical_miRNA	hsa-mir-3664	MI0016065	CUGUAAACUUGAAGGUAGGGAACUCUGUCUUCACUCAUGAGUACCUUCCAACACGAGCUCUCAGGAGUAAAGACAGAGUUCCCUACCUUCAAUGUGGAU	chr11:70872270-70872368(-)	MIPF0001518	mir-3664	3664	p@chr11:70781237..70781270,-	ENST00000460048.1	4.03263	16.366	1	1	0.25432	-3.77831	0	1.11989
hsa-miR-4301	5p	MIMAT0016850	UCCCACUACUUCACUUGUGA	CCCACU	20	NO	-	non-canonical_miRNA	hsa-mir-4301	MI0015828	ACCAGCCACCUCCCACUACUUCACUUGUGAACAUUGCAUUCGUGGAGGGUGGCAGGUGCAGCUCUG	chr11:113450023-113450088(-)	-	-	4301	p1@DRD2	ENST00000362072.3	4.03263	16.366	1	1	0.25432	-3.77831	0	1.11989
hsa-miR-449a	5p	MIMAT0001541	UGGCAGUGUAUUGUUAGCUGGU	GGCAGU	22	NO	Mature_miRNA	canonical_conserved_miRNA	hsa-mir-449a	MI0001648	CUGUGUGUGAUGAGCUGGCAGUGUAUUGUUAGCUGGUUGAAUAUGUGAAUGGCAUCGGCUAACAUGCAACUGCUGUCUUAUUGCAUAUACA	chr5:55170532-55170622(-)	MIPF0000133	mir-449	449a,449b,449c	p@chr5:54472341..54472349,-	curation	4.03263	16.366	1	1	0.25432	-3.77831	0	1.11989
hsa-miR-4709-5p	5p	MIMAT0019811	ACAACAGUGACUUGCUCUCCAA	CAACAG	22	NO	-	non-canonical_miRNA	hsa-mir-4709	MI0017342	CUGCUUCAACAACAGUGACUUGCUCUCCAAUGGUAUCCAGUGAUUCGUUGAAGAGGAGGUGCUCUGUAGCAG	chr14:74480133-74480204(-)	-	-	4709	p1@NPC2	ENST00000434013.2	4.03263	16.366	1	1	0.25432	-3.77831	0	1.11989
hsa-miR-548ah-5p	5p	MIMAT0018972	AAAAGUGAUUGCAGUGUUUG	AAAGUG	20	Yes	-	non-canonical_miRNA	hsa-mir-548ah	MI0016796	AGGUUGGUGCAAAAGUGAUUGCAGUGUUUGCCAAUAAAAGUAAUGACAAAAACUGCAGUUACUUUUGCACCAGCCC	chr4:76575551-76575626(+)	MIPF0000317	mir-548	4450,548ah	p4@SHROOM3	NM_020859	4.03263	16.366	1	1	0.25432	-3.77831	0	1.11989
hsa-miR-548al	5p	MIMAT0019024	AACGGCAAUGACUUUUGUACCA	ACGGCA	22	NO	-	non-canonical_miRNA	hsa-mir-548al	MI0016851	GGUCGGUGCAAAAGUAAUUGCUGUUUUUGCCAUUAAAAAUAAUGGCAUUAAAAGUAAUGGCAAAAACGGCAAUGACUUUUGUACCAAUCUAAUAUCU	chr11:74399237-74399333(+)	MIPF0000317	mir-548	548al	p@chr11:74109574..74109604,+	ENST00000533008.1	4.03263	16.366	1	1	0.25432	-3.77831	0	1.11989
hsa-miR-5579-3p	3p	MIMAT0022270	UUAGCUUAAGGAGUACCAGAUC	UAGCUU	22	NO	Mature_miRNA	canonical_hsa-specific_miRNA	hsa-mir-5579	MI0019133	UAUGGUACUCCUUAAGCUAACAGGCCCCUGUCACCAUUAGCUUAAGGAGUACCAGAUC	chr11:79422169-79422226(-)	-	-	5579	p1@ODZ4	NM_001098816	4.03263	16.366	1	1	0.25432	-3.77831	0	1.11989
hsa-miR-643	5p	MIMAT0003313	ACUUGUAUGCUAGCUCAGGUAG	CUUGUA	22	NO	-	non-canonical_miRNA	hsa-mir-643	MI0003658	ACCAAGUGAUAUUCAUUGUCUACCUGAGCUAGAAUACAAGUAGUUGGCGUCUUCAGAGACACUUGUAUGCUAGCUCAGGUAGAUAUUGAAUGAAAAA	chr19:52281797-52281893(+)	MIPF0000488	mir-643	643	p1@ZNF766	ENST00000593703.1	4.03263	16.366	1	1	0.25432	-3.77831	0	1.11989
hsa-miR-6513-3p	3p	MIMAT0025483	UCAAGUGUCAUCUGUCCCUAG	CAAGUG	21	Yes	-	non-canonical_miRNA	hsa-mir-6513	MI0022225	GCUUUGGGAUUGACGCCACAUGUCUCAGGUCCCCAGCUGAGUCAAGUGUCAUCUGUCCCUAGGC	chr2:218280125-218280188(-)	-	-	6513	p1@TMBIM1	ENST00000437694.2	4.03263	16.366	1	1	0.25432	-3.77831	0	1.11989
hsa-miR-6783-3p	3p	MIMAT0027467	UUCCUGGGCUUCUCCUCUGUAG	UCCUGG	22	Yes	-	non-canonical_miRNA	hsa-mir-6783	MI0022628	CCUGUUAGGGGAAAAGUCCUGAUCCGGGAACCCACAGCCCCGUUCCUGGGCUUCUCCUCUGUAG	chr17:44934618-44934681(-)	-	-	6783	p1@KIF18B	ENST00000339151.4	4.03263	16.366	1	1	0.25432	-3.77831	0	1.11989
hsa-miR-6805-5p	5p	MIMAT0027510	UAGGGGGCGGCUUGUGGAGUGU	AGGGGG	22	NO	-	non-canonical_miRNA	hsa-mir-6805	MI0022650	UGGCCUAGGGGGCGGCUUGUGGAGUGUAUGGGCUGAGCCUUGCUCUGCUCCCCCGCCCCCAG	chr19:55388181-55388242(+)	-	-	6805	p1@RPL28	NM_001136134	4.03263	16.366	1	1	0.25432	-3.77831	0	1.11989
hsa-miR-582-3p	3p	MIMAT0004797	UAACUGGUUGAACAACUGAACC	AACUGG	22	Yes	Mature_miRNA	canonical_conserved_miRNA	hsa-mir-582	MI0003589	AUCUGUGCUCUUUGAUUACAGUUGUUCAACCAGUUACUAAUCUAACUAAUUGUAACUGGUUGAACAACUGAACCCAAAGGGUGCAAAGUAGAAACAUU	chr5:59703606-59703703(-)	MIPF0000417	mir-582	582	p1@PDE4D	ENST00000507116.1	3.55874	11.7839	1	1	3.92519	0.366443	1.21629	15.1185
hsa-miR-133a-3p	3p	MIMAT0000427	UUUGGUCCCCUUCAACCAGCUG	UUGGUC	22	Yes	Mature_miRNA	canonical_conserved_miRNA	hsa-mir-133a-1	MI0000450	ACAAUGCUUUGCUAGAGCUGGUAAAAUGGAACCAAAUCGCCUCUUCAAUGGAUUUGGUCCCCUUCAACCAGCUGUAGCUAUGCAUUGA	chr18:21825698-21825785(-)	MIPF0000029	mir-133	1-2,133a-1	p1@uc002ktr.2,p1@uc002kts.2	ENST00000581072.1	3.43239	10.7957	1	1	2.87817	-0.554218	0.608145	7.2793
hsa-miR-133a-3p	3p	MIMAT0000427	UUUGGUCCCCUUCAACCAGCUG	UUGGUC	22	Yes	Mature_miRNA	canonical_conserved_miRNA	hsa-mir-133a-2	MI0000451	GGGAGCCAAAUGCUUUGCUAGAGCUGGUAAAAUGGAACCAAAUCGACUGUCCAAUGGAUUUGGUCCCCUUCAACCAGCUGUAGCUGUGCAUUGAUGGCGCCG	chr20:62564912-62565013(+)	MIPF0000029	mir-133	133a-2	p1@C20orf166	NM_178463	3.43239	10.7957	1	1	2.87817	-0.554218	0.608145	7.2793
hsa-miR-1-3p	3p	MIMAT0000416	UGGAAUGUAAAGAAGUAUGUAU	GGAAUG	22	Yes	Mature_miRNA	canonical_conserved_miRNA	hsa-mir-1-1	MI0000651	UGGGAAACAUACUUCUUUAUAUGCCCAUAUGGACCUGCUAAGCUAUGGAAUGUAAAGAAGUAUGUAUCUCA	chr20:62554306-62554376(+)	MIPF0000038	mir-1	1-1	p1@C20orf166	NM_178463	3.06034	8.34167	1	1	8.01863	4.9583	31.0154	259.255
hsa-miR-126-5p	5p	MIMAT0000444	CAUUAUUACUUUUGGUACGCG	AUUAUU	21	Yes	Star_miRNA	canonical_conserved_miRNA	hsa-mir-126	MI0000471	CGCUGGCGACGGGACAUUAUUACUUUUGGUACGCGCUGUGACACUUCAAACUCGUACCGUGAGUAAUAAUGCGCCGUCCACGGCA	chr9:136670602-136670686(+)	MIPF0000115	mir-126	126	p1@EGFL7	ENST00000308874.7	3.05469	8.30911	1	1	3.42114	0.366443	1.21629	10.639
hsa-miR-320a-5p	5p	MIMAT0037311	GCCUUCUCUUCCCGGUUCUUCC	CCUUCU	22	Yes	-	non-canonical_miRNA	hsa-mir-320a	MI0000542	CUCCCCUCCGCCUUCUCUUCCCGGUUCUUCCCGGAGUCGGGAAAAGCUGGGUUGAGAGGGCGAAAAAGGAUG	chr8:22244966-22245037(-)	MIPF0000163	mir-320	320a	p1@MIR320A	curation	2.90822	7.5069	1	1	2.354	-0.554218	0.608145	5.03952
hsa-miR-181b-3p	3p	MIMAT0022692	CUCACUGAACAAUGAAUGCAA	UCACUG	21	Yes	Star_miRNA	canonical_conserved_miRNA	hsa-mir-181b-1	MI0000270	CCUGUGCAGAGAUUAUUUUUUAAAAGGUCACAAUCAACAUUCAUUGCUGUCGGUGGGUUGAACUGUGUGGACAAGCUCACUGAACAAUGAAUGCAACUGUGGCCCCGCUU	chr1:198858873-198858982(-)	MIPF0000007	mir-181	181b-1,181a-1	p1@LOC100131234	NR_040073	2.90666	7.49879	1	1	5.2106	2.30394	4.86516	36.9564
hsa-miR-424-3p	3p	MIMAT0004749	CAAAACGUGAGGCGCUGCUAU	AAAACG	21	Yes	Star_miRNA	canonical_conserved_miRNA	hsa-mir-424	MI0001446	CGAGGGGAUACAGCAGCAAUUCAUGUUUUGAAGUGUUCUAAAUGGUUCAAAACGUGAGGCGCUGCUAUACCCCCUCGUGGGGAAGGUAGAAGGUGGGG	chrX:134546614-134546711(-)	MIPF0000164	mir-322	424,450a-1,450a-2,503,542,450b	p@chrX:133683665..133683681,-	curation	2.8638	7.27932	1	1	10.6781	7.81433	225.014	1638.4
hsa-miR-9-3p	3p	MIMAT0000442	AUAAAGCUAGAUAACCGAAAGU	UAAAGC	22	Yes	Star_miRNA	canonical_conserved_miRNA	hsa-mir-9-1	MI0000466	CGGGGUUGGUUGUUAUCUUUGGUUAUCUAGCUGUAUGAGUGGUGUGGAGUCUUCAUAAAGCUAGAUAACCGAAAGUAAAAAUAACCCCA	chr1:156420341-156420429(-)	MIPF0000014	mir-9	9-1	p1@C1orf61	ENST00000400991.2	2.74086	6.68469	1	1	2.18664	-0.554218	0.608145	4.47957
hsa-miR-9-3p	3p	MIMAT0000442	AUAAAGCUAGAUAACCGAAAGU	UAAAGC	22	Yes	Star_miRNA	canonical_conserved_miRNA	hsa-mir-9-2	MI0000467	GGAAGCGAGUUGUUAUCUUUGGUUAUCUAGCUGUAUGAGUGUAUUGGUCUUCAUAAAGCUAGAUAACCGAAAGUAAAAACUCCUUCA	chr5:88666853-88666939(-)	MIPF0000014	mir-9	9-2	p1@LINC00461	ENST00000505030.1	2.74086	6.68469	1	1	2.18664	-0.554218	0.608145	4.47957
hsa-miR-9-3p	3p	MIMAT0000442	AUAAAGCUAGAUAACCGAAAGU	UAAAGC	22	Yes	Star_miRNA	canonical_conserved_miRNA	hsa-mir-9-3	MI0000468	GGAGGCCCGUUUCUCUCUUUGGUUAUCUAGCUGUAUGAGUGCCACAGAGCCGUCAUAAAGCUAGAUAACCGAAAGUAGAAAUGAUUCUCA	chr15:89368017-89368106(+)	MIPF0000014	mir-9	9-3	p1@ENST00000561327	ENST00000561327.1	2.74086	6.68469	1	1	2.18664	-0.554218	0.608145	4.47957
hsa-miR-219a-1-3p	3p	MIMAT0004567	AGAGUUGAGUCUGGACGUCCCG	GAGUUG	22	Yes	Star_miRNA	canonical_conserved_miRNA	hsa-mir-219a-1	MI0000296	CCGCCCCGGGCCGCGGCUCCUGAUUGUCCAAACGCAAUUCUCGAGUCUAUGGCUCCGGCCGAGAGUUGAGUCUGGACGUCCCGAGCCGCCGCCCCCAAACCUCGAGCGGG	chr6:33207835-33207944(+)	MIPF0000044	mir-219	219a-1	Unknown	Unknown	2.55151	5.86248	1	1	1.99729	-0.554218	0.608145	3.91962
hsa-miR-33b-3p	3p	MIMAT0004811	CAGUGCCUCGGCAGUGCAGCCC	AGUGCC	22	Yes	Star_miRNA	canonical_conserved_miRNA	hsa-mir-33b	MI0003646	GCGGGCGGCCCCGCGGUGCAUUGCUGUUGCAUUGCACGUGUGUGAGGCGGGUGCAGUGCCUCGGCAGUGCAGCCCGGAGCCGGCCCCUGGCACCAC	chr17:17813836-17813931(-)	MIPF0000070	mir-33	33b,6777	p1@SREBF1	ENST00000355815.4	2.39744	5.26869	1	1	2.76389	0.366443	1.21629	6.71935
hsa-miR-4455	5p	MIMAT0018977	AGGGUGUGUGUGUUUUU	GGGUGU	17	NO	-	non-canonical_miRNA	hsa-mir-4455	MI0016801	AGAAGGGUGUGUGUGUUUUUCCUGAGAAUAAGAGAAGGAAGGACAGCCAAAUUCUUCA	chr4:184938383-184938440(-)	-	-	4455	Unknown	Unknown	2.32747	5.01924	1	1	6.01048	3.68301	12.771	64.3938
hsa-miR-30b-3p	3p	MIMAT0004589	CUGGGAGGUGGAUGUUUACUUC	UGGGAG	22	Yes	Star_miRNA	canonical_conserved_miRNA	hsa-mir-30b	MI0000441	ACCAAGUUUCAGUUCAUGUAAACAUCCUACACUCAGCUGUAAUACAUGGAUUGGCUGGGAGGUGGAUGUUUACUUCAGCUGACUUGGA	chr8:134800520-134800607(-)	MIPF0000005	mir-30	30d,30b	p@chr8:135844510..135844527,-	curation	2.27332	4.83434	1	1	2.63976	0.366443	1.21629	6.15941
hsa-miR-573	5p	MIMAT0003238	CUGAAGUGAUGUGUAACUGAUCAG	UGAAGU	24	NO	-	non-canonical_miRNA	hsa-mir-573	MI0003580	UUUAGCGGUUUCUCCCUGAAGUGAUGUGUAACUGAUCAGGAUCUACUCAUGUCGUCUUUGGUAAAGUUAUGUCGCUUGUCAGGGUGAGGAGAGUUUUUG	chr4:24520192-24520290(-)	MIPF0000561	mir-573	573	p5@DHX15	ENST00000510645.1	2.27332	4.83434	1	1	2.63976	0.366443	1.21629	6.15941
hsa-miR-4791	5p	MIMAT0019963	UGGAUAUGAUGACUGAAA	GGAUAU	18	NO	-	non-canonical_miRNA	hsa-mir-4791	MI0017438	UAAGAACUGGAUAUGAUGACUGAAAUAAGCUCCAUAUCAAUGAGAAUUUCAAUGGGAUUAUGUGCAGUCAAUGUCCAGUAAUUA	chr3:19314848-19314931(-)	MIPF0001529	mir-4791	4791	Unknown	Unknown	2.25109	4.76042	1	1	3.17505	0.923959	1.82443	8.95914
hsa-miR-12135	5p	MIMAT0049031	UAAAGGUUUGUUUGUAAA	AAAGGU	18	NO	-	non-canonical_miRNA	hsa-mir-12135	MI0039739	UGUGGAUAUUCUUUUUUGAUACUACAGCAAAACUCAGCAAGUUGUAGUUUUUUAAAGGUUUGUUUGUAAA	chr15:73299910-73299979(+)	-	-	12135	Unknown	Unknown	2.18052	4.53316	1	1	4.0765	1.89598	3.64887	16.7984
hsa-miR-100-3p	3p	MIMAT0004512	CAAGCUUGUAUCUAUAGGUAUG	AAGCUU	22	Yes	Star_miRNA	canonical_conserved_miRNA	hsa-mir-100	MI0000102	CCUGUUGCCACAAACCCGUAGAUCCGAACUUGUGGUAUUAGUCCGCACAAGCUUGUAUCUAUAGGUAUGUGUCUGUUAGG	chr11:122152229-122152308(-)	MIPF0000033	mir-10	let7a-2,100,10526	p2@ENST00000533109	NR_024430	2.14279	4.41615	1	1	5.02457	2.88179	7.29774	32.4769
hsa-miR-12136	5p	MIMAT0049032	GAAAAAGUCAUGGAGGCC	AAAAAG	18	NO	-	non-canonical_miRNA	hsa-mir-12136	MI0039740	GAAAAAGUCAUGGAGGCCAUGGGGUUGGCUUGAAACCAGCUUUGGGGGGUUCGAUUCCUUCCUUUUUUGUC	chr1:632615-632685(-)	-	-	12136	Unknown	Unknown	2.09714	4.2786	1	1	7.8573	5.76016	54.1249	231.818
hsa-miR-10527-5p	5p	MIMAT0041997	AAAGCAAAUGUUGGGUGAACGGC	AAGCAA	23	NO	-	non-canonical_miRNA	hsa-mir-10527	MI0033674	AAAGCAAAUGUUGGGUGAACGGCUGUUUCCUCUUAUUCAAGCCAUGCACCUUACUCUUGCUGGUA	chr12:63823663-63823727(+)	-	-	10527	Unknown	Unknown	2.07658	4.21807	1	1	1.52236	-0.554218	0.608145	2.79973
hsa-miR-1305	5p	MIMAT0005893	UUUUCAACUCUAAUGGGAGAGA	UUUCAA	22	NO	-	non-canonical_miRNA	hsa-mir-1305	MI0006372	AAGAUCCUGCUGUUUCUACCAUUAGUUUUGAAUGUUUAUUGUAAAGAUACUUUUCAACUCUAAUGGGAGAGACAGCAGGAUUCUCC	chr4:182169293-182169378(+)	MIPF0000965	mir-1305	1305	p2@ODZ3	ENST00000512480.1	2.07658	4.21807	1	1	1.52236	-0.554218	0.608145	2.79973
hsa-miR-191-3p	3p	MIMAT0001618	GCUGCGCUUGGAUUUCGUCCCC	CUGCGC	22	Yes	Star_miRNA	canonical_conserved_miRNA	hsa-mir-191	MI0000465	CGGCUGGACAGCGGGCAACGGAAUCCCAAAAGCAGCUGUUGUCUCCAGAGCAUUCCAGCUGCGCUUGGAUUUCGUCCCCUGCUCUCCUGCCU	chr3:49020618-49020709(-)	MIPF0000194	mir-191	191,425	p2@DALRD3	ENST00000313778.5	2.07658	4.21807	1	1	1.52236	-0.554218	0.608145	2.79973
hsa-miR-338-5p	5p	MIMAT0004701	AACAAUAUCCUGGUGCUGAGUG	ACAAUA	22	Yes	Star_miRNA	canonical_conserved_miRNA	hsa-mir-338	MI0000814	UCUCCAACAAUAUCCUGGUGCUGAGUGAUGACUCAGGCGACUCCAGCAUCAGUGAUUUUGUUGAAGA	chr17:81125883-81125949(-)	MIPF0000097	mir-338	338,657,1250,3065	p1@AATK	ENST00000572339.1	2.07658	4.21807	1	1	1.52236	-0.554218	0.608145	2.79973
hsa-miR-668-3p	3p	MIMAT0003881	UGUCACUCGGCUCGGCCCACUAC	GUCACU	23	NO	-	non-canonical_miRNA	hsa-mir-668	MI0003761	GGUAAGUGCGCCUCGGGUGAGCAUGCACUUAAUGUGGGUGUAUGUCACUCGGCUCGGCCCACUACC	chr14:101055258-101055323(+)	MIPF0000357	mir-668	134,154,299,376c,369,376a-1,377,379,380,381,382,323a,329-1,329-2,409,412,410,376b,485,487a,494,495,496,539,544a,376a-2,487b,411,654,655,656,758,668,1185-2,1185-1,300,541,889,543,1197,1193,323b	p1@MEG3	Gtl2-Dio3	2.07658	4.21807	1	1	1.52236	-0.554218	0.608145	2.79973
hsa-miR-27a-5p	5p	MIMAT0004501	AGGGCUUAGCUGCUUGUGAGCA	GGGCUU	22	Yes	Star_miRNA	canonical_conserved_miRNA	hsa-mir-27a	MI0000085	CUGAGGAGCAGGGCUUAGCUGCUUGUGAGCAGGGUCCACACCAAGUCGUGUUCACAGUGGCUAAGUUCCGCCCCCCAG	chr19:13836440-13836517(-)	MIPF0000036	mir-27	23a,24-2,27a	p@chr19:13953708..13953767,-	curation	2.07189	4.20436	1	1	10.9452	8.8733	468.879	1971.57
hsa-miR-1268a	5p	MIMAT0005922	CGGGCGUGGUGGUGGGGG	GGGCGU	18	NO	-	non-canonical_miRNA	hsa-mir-1268a	MI0006405	UAGCCGGGCGUGGUGGUGGGGGCCUGUGGUCCCAGCUACUUUGGAGGCUGAG	chr15:22225278-22225329(-)	MIPF0000946	mir-1268	1268a	Unknown	Unknown	2.05488	4.1551	1	1	4.16922	2.11433	4.25701	17.9183
hsa-miR-1277-5p	5p	MIMAT0022724	AAAUAUAUAUAUAUAUGUACGUAU	AAUAUA	24	Yes	Mature_miRNA	canonical_conserved_miRNA	hsa-mir-1277	MI0006419	ACCUCCCAAAUAUAUAUAUAUAUGUACGUAUGUGUAUAUAAAUGUAUACGUAGAUAUAUAUGUAUUUUUGGUGGGUUU	chrX:118386394-118386471(+)	MIPF0001937	mir-1277	1277	p1@WDR44	ENST00000371825.3	1.98756	3.96565	1	1	2.354	0.366443	1.21629	5.03952
hsa-miR-605-3p	3p	MIMAT0026621	AGAAGGCACUAUGAGAUUUAGA	GAAGGC	22	Yes	Mature_miRNA	canonical_conserved_miRNA	hsa-mir-605	MI0003618	GCCCUAGCUUGGUUCUAAAUCCCAUGGUGCCUUCUCCUUGGGAAAAACAGAGAAGGCACUAUGAGAUUUAGAAUCAAGUUAGG	chr10:51299573-51299655(+)	MIPF0000528	mir-605	605	p1@PRKG1	NM_006258	1.98756	3.96565	1	1	2.354	0.366443	1.21629	5.03952
hsa-miR-21-3p	3p	MIMAT0004494	CAACACCAGUCGAUGGGCUGU	AACACC	21	Yes	Star_miRNA	canonical_conserved_miRNA	hsa-mir-21	MI0000077	UGUCGGGUAGCUUAUCAGACUGAUGUUGACUGUUGAAUCUCAUGGCAACACCAGUCGAUGGGCUGUCUGACA	chr17:59841266-59841337(+)	MIPF0000060	mir-21	21	p1@AK310806	ENST00000592790.1	1.98546	3.95989	1	1	10.382	8.39654	336.912	1334.35
hsa-miR-5100	5p	MIMAT0022259	UUCAGAUCCCAGCGGUGCCUCU	UCAGAU	22	NO	-	non-canonical_miRNA	hsa-mir-5100	MI0019116	CCAUGAGGAGCUGGCAGUGGGAUGGCCUGGGGGUAGGAGCGUGGCUUCUGGAGCUAGACCACAUGGGUUCAGAUCCCAGCGGUGCCUCUAACUGGCCACAGGACCUUGGGCAGUCAGCU	chr10:42997563-42997681(+)	-	-	5100	Unknown	Unknown	1.96192	3.89581	1	1	5.57496	3.61303	12.1629	47.5954
hsa-miR-503-3p	3p	MIMAT0022925	GGGGUAUUGUUUCCGCUGCCAGG	GGGUAU	23	Yes	Star_miRNA	canonical_conserved_miRNA	hsa-mir-503	MI0003188	UGCCCUAGCAGCGGGAACAGUUCUGCAGUGAGCGAUCGGUGCUCUGGGGUAUUGUUUCCGCUGCCAGGGUA	chrX:134546328-134546398(-)	MIPF0000183	mir-503	424,450a-1,450a-2,503,542,450b	p@chrX:133683665..133683681,-	curation	1.95421	3.87504	1	1	2.87817	0.923959	1.82443	7.2793
hsa-miR-92a-1-5p	5p	MIMAT0004507	AGGUUGGGAUCGGUUGCAAUGCU	GGUUGG	23	Yes	Star_miRNA	canonical_conserved_miRNA	hsa-mir-92a-1	MI0000093	CUUUCUACACAGGUUGGGAUCGGUUGCAAUGCUGUGUUUCUGUAUGGUAUUGCACUUGUCCCGGCCUGUUGAGUUUGG	chr13:91351314-91351391(+)	MIPF0000013	mir-25	17,18a,19a,19b-1,20a,92a-1	p1@MIR17HG	NR_027349	1.92601	3.80002	1	1	3.56459	1.63859	3.04072	11.7589
hsa-miR-103a-2-5p	5p	MIMAT0009196	AGCUUCUUUACAGUGCUGCCUUG	GCUUCU	23	Yes	Star_miRNA	canonical_conserved_miRNA	hsa-mir-103a-2	MI0000108	UUGUGCUUUCAGCUUCUUUACAGUGCUGCCUUGUAGCAUUCAGGUCAAGCAGCAUUGUACAGGGCUAUGAAAGAACCA	chr20:3917494-3917571(+)	MIPF0000024	mir-103	103a-2,103b-2	p1@PANK2	ENST00000336066.3	1.8202	3.5313	1	1	2.18664	0.366443	1.21629	4.47957
hsa-miR-26a-1-3p	3p	MIMAT0004499	CCUAUUCUUGGUUACUUGCACG	CUAUUC	22	Yes	Star_miRNA	canonical_conserved_miRNA	hsa-mir-26a-1	MI0000083	GUGGCCUCGUUCAAGUAAUCCAGGAUAGGCUGUGCAGGUCCCAAUGGGCCUAUUCUUGGUUACUUGCACGGGGACGC	chr3:37969404-37969480(+)	MIPF0000043	mir-26	26a-1	p1@CTDSPL	ENST00000443503.2	1.8202	3.5313	1	1	2.18664	0.366443	1.21629	4.47957
hsa-miR-548am-5p	5p	MIMAT0022740	AAAAGUAAUUGCGGUUUUUGCC	AAAGUA	22	Yes	-	non-canonical_miRNA	hsa-mir-548am	MI0016904	AGUUGGUGCAAAAGUAAUUGCGGUUUUUGCCGUCGAAAAUAAUGGCAAAAACUGCAGUUACUUUUGUACCAAUG	chrX:16627012-16627085(-)	MIPF0000317	mir-548	548am	p1@CTPS2	NM_175859	1.8202	3.5313	1	1	2.18664	0.366443	1.21629	4.47957
hsa-miR-1278	5p	MIMAT0005936	UAGUACUGUGCAUAUCAUCUAU	AGUACU	22	NO	Mature_miRNA	canonical_hsa-specific_miRNA	hsa-mir-1278	MI0006425	AUUUGCUCAUAGAUGAUAUGCAUAGUACUCCCAGAACUCAUUAAGUUGGUAGUACUGUGCAUAUCAUCUAUGAGCGAAUAG	chr1:193136503-193136583(+)	MIPF0000591	mir-1278	1278	p1@CDC73	ENST00000367435.3	1.81085	3.5085	1	1	3.92519	2.11433	4.25701	15.1185
hsa-miR-9985	5p	MIMAT0039763	UUCACAGUGGCUAAGCUAU	UCACAG	19	NO	-	non-canonical_miRNA	hsa-mir-9985	MI0032313	CCCAUGUUCAUUGAGCUUUAUUCACAGUGGCUAAGCUAUGGAAUCCAUCCAAGUGUUCACUGAUGGAUAAAUGGAUACAGAAAAUGUUUAUAUAUAUAUAUAUAAUAUU	chrY:4606120-4606228(+)	-	-	9985	Unknown	Unknown	1.81085	3.5085	1	1	3.92519	2.11433	4.25701	15.1185
hsa-miR-1260a	5p	MIMAT0005911	AUCCCACCUCUGCCACCA	UCCCAC	18	NO	-	non-canonical_miRNA	hsa-mir-1260a	MI0006394	ACCUUUCCAGCUCAUCCCACCUCUGCCACCAAAACACUCAUCGCGGGGUCAGAGGGAGUGCCAAAAAAGGUAA	chr14:77266218-77266290(+)	MIPF0001020	mir-1260a	1260a	Unknown	Unknown	1.79747	3.4761	1	1	10.0199	8.22242	298.599	1038.14
hsa-miR-1260b	5p	MIMAT0015041	AUCCCACCACUGCCACCAU	UCCCAC	19	NO	-	non-canonical_miRNA	hsa-mir-1260b	MI0014197	UCUCCGUUUAUCCCACCACUGCCACCAUUAUUGCUACUGUUCAGCAGGUGCUGCUGGUGGUGAUGGUGAUAGUCUGGUGGGGGCGGUGG	chr11:96341438-96341526(+)	MIPF0001381	mir-1260b	1260b	Unknown	Unknown	1.7639	3.39614	1	1	10.2316	8.46766	353.94	1202.2
hsa-miR-150-5p	5p	MIMAT0000451	UCUCCCAACCCUUGUACCAGUG	CUCCCA	22	Yes	Mature_miRNA	canonical_conserved_miRNA	hsa-mir-150	MI0000479	CUCCCCAUGGCCCUGUCUCCCAACCCUUGUACCAGUGCUGGGCUCAGACCCUGGUACAGGCCUGGGGGACAGGGACCUGGGGAC	chr19:49500785-49500868(-)	MIPF0000197	mir-150	150	p1@MIR150	curation	1.76378	3.39586	1	1	1.20956	-0.554218	0.608145	2.23978
hsa-miR-190a-3p	3p	MIMAT0026482	CUAUAUAUCAAACAUAUUCCU	UAUAUA	21	Yes	Star_miRNA	canonical_conserved_miRNA	hsa-mir-190a	MI0000486	UGCAGGCCUCUGUGUGAUAUGUUUGAUAUAUUAGGUUGUUAUUUAAUCCAACUAUAUAUCAAACAUAUUCCUACAGUGUCUUGCC	chr15:62823957-62824041(+)	MIPF0000076	mir-190	190a	p3@TLN2	ENST00000561311.1	1.76378	3.39586	1	1	1.20956	-0.554218	0.608145	2.23978
hsa-miR-548j-3p	3p	MIMAT0026737	CAAAAACUGCAUUACUUUUGC	AAAAAC	21	Yes	-	non-canonical_miRNA	hsa-mir-548j	MI0006345	GGGCAGCCAGUGAAUAGUUAGCUGGUGCAAAAGUAAUUGCGGUCUUUGGUAUUACUUUCAGUGGCAAAAACUGCAUUACUUUUGCACCAGCCUACUAGAACGCUGAGUUCAG	chr22:26555212-26555323(-)	MIPF0000317	mir-548	548j	p1@TPST2	NM_003595	1.76378	3.39586	1	1	1.20956	-0.554218	0.608145	2.23978
hsa-miR-5699-5p	5p	MIMAT0027103	UGCCCCAACAAGGAAGGACAAG	GCCCCA	22	Yes	-	non-canonical_miRNA	hsa-mir-5699	MI0019306	CUGUACCCCUGCCCCAACAAGGAAGGACAAGAGGUGUGAGCCACACACACGCCUGGCCUCCUGUCUUUCCUUGUUGGAGCAGGGAUGUAG	chr10:641689-641778(-)	-	-	5699	p1@DIP2C	NM_014974	1.76378	3.39586	1	1	1.20956	-0.554218	0.608145	2.23978
hsa-miR-6827-5p	5p	MIMAT0027554	UGGGAGCCAUGAGGGUCUGUGC	GGGAGC	22	NO	-	non-canonical_miRNA	hsa-mir-6827	MI0022672	UCUGGUGGGAGCCAUGAGGGUCUGUGCUGUCUCUGAGCACCGUCUCUUCUGUUCCCCAG	chr3:134367804-134367862(-)	MIPF0001747	mir-6827	6827	p1@AMOTL2	ENST00000422605.2	1.76378	3.39586	1	1	1.20956	-0.554218	0.608145	2.23978
hsa-miR-193b-5p	5p	MIMAT0004767	CGGGGUUUUGAGGGCGAGAUGA	GGGGUU	22	Yes	Mature_miRNA	canonical_conserved_miRNA	hsa-mir-193b	MI0003137	GUGGUCUCAGAAUCGGGGUUUUGAGGGCGAGAUGAGUUUAUGUUUUAUCCAACUGGCCCUCAAAGUCCCGCUUUUGGGGUCAU	chr16:14303967-14304049(+)	MIPF0000082	mir-193	365a,193b	p@chr16:14396121..14396145,+	XR_109259	1.75667	3.37918	1	1	3.871	2.11433	4.25701	14.5586
hsa-miR-1268b	5p	MIMAT0018925	CGGGCGUGGUGGUGGGGGUG	GGGCGU	20	NO	-	non-canonical_miRNA	hsa-mir-1268b	MI0016748	ACCCGGGCGUGGUGGUGGGGGUGGGUGCCUGUAAUUCCAGCUAGUUGGGA	chr17:80098828-80098877(+)	-	-	1268b	p1@CCDC40	ENST00000397545.4	1.75628	3.37826	1	1	4.37788	2.6216	6.08145	20.718
hsa-miR-122-5p	5p	MIMAT0000421	UGGAGUGUGACAAUGGUGUUUG	GGAGUG	22	Yes	Mature_miRNA	canonical_conserved_miRNA	hsa-mir-122	MI0000442	CCUUAGCAGAGCUGUGGAGUGUGACAAUGGUGUUUGUGUCUAAACUAUCAAACGCCAUUAUCACACUAAAUAGCUACUGCUAGGC	chr18:58451074-58451158(+)	MIPF0000095	mir-122	122,122b	p@chr18:56113488..56113503,+	curation	1.74727	3.35723	1	1	4.94813	3.20086	9.12217	30.797
hsa-miR-26a-2-3p	3p	MIMAT0004681	CCUAUUCUUGAUUACUUGUUUC	CUAUUC	22	Yes	Star_miRNA	canonical_conserved_miRNA	hsa-mir-26a-2	MI0000750	GGCUGUGGCUGGAUUCAAGUAAUCCAGGAUAGGCUGUUUCCAUCUGUGAGGCCUAUUCUUGAUUACUUGUUUCUGGAGGCAGCU	chr12:57824609-57824692(-)	MIPF0000043	mir-26	26a-2	p1@CTDSP2	ENST00000548823.1	1.74727	3.35723	1	1	4.94813	3.20086	9.12217	30.797
hsa-miR-16-1-3p	3p	MIMAT0004489	CCAGUAUUAACUGUGCUGCUGA	CAGUAU	22	Yes	Star_miRNA	canonical_conserved_miRNA	hsa-mir-16-1	MI0000070	GUCAGCAGUGCCUUAGCAGCACGUAAAUAUUGGCGUUAAGAUUCUAAAAUUAUCUCCAGUAUUAACUGUGCUGCUGAAGUAAGGUUGAC	chr13:50048973-50049061(-)	MIPF0000006	mir-15	15a,16-1	p1@DLEU2	NR_002612	1.70629	3.2632	1	1	4.99954	3.29325	9.73031	31.9169
hsa-miR-487b-5p	5p	MIMAT0026614	GUGGUUAUCCCUGUCCUGUUCG	UGGUUA	22	NO	Star_miRNA	canonical_conserved_miRNA	hsa-mir-487b	MI0003530	UUGGUACUUGGAGAGUGGUUAUCCCUGUCCUGUUCGUUUUGCUCAUGUCGAAUCGUACAGGGUCAUCCACUUUUUCAGUAUCAA	chr14:101046455-101046538(+)	MIPF0000018	mir-154	134,154,299,376c,369,376a-1,377,379,380,381,382,323a,329-1,329-2,409,412,410,376b,485,487a,494,495,496,539,544a,376a-2,487b,411,654,655,656,758,668,1185-2,1185-1,300,541,889,543,1197,1193,323b	p1@MEG3	Gtl2-Dio3	1.63085	3.09696	1	1	1.99729	0.366443	1.21629	3.91962
hsa-miR-1304-5p	5p	MIMAT0005892	UUUGAGGCUACAGUGAGAUGUG	UUGAGG	22	Yes	-	non-canonical_miRNA	hsa-mir-1304	MI0006371	AAACACUUGAGCCCAGCGGUUUGAGGCUACAGUGAGAUGUGAUCCUGCCACAUCUCACUGUAGCCUCGAACCCCUGGGCUCAAGUGAUUCA	chr11:93733674-93733764(-)	MIPF0001064	mir-1304	1304	p1@TAF1D	ENST00000526015.1	1.62324	3.08066	1	1	3.26183	1.63859	3.04072	9.51908
hsa-let-7f-1-3p	3p	MIMAT0004486	CUAUACAAUCUAUUGCCUUCCC	UAUACA	22	Yes	Star_miRNA	canonical_conserved_miRNA	hsa-let-7f-1	MI0000067	UCAGAGUGAGGUAGUAGAUUGUAUAGUUGUGGGGUAGUGAUUUUACCCUGUUCAGGAGAUAACUAUACAAUCUAUUGCCUUCCCUGA	chr9:94176347-94176433(+)	MIPF0000002	let-7	let7a-1,let7d,let7f-1	p@chr9:96928516..96928603,+	ENST00000602703.1	1.60911	3.05063	1	1	6.87162	5.26251	38.3131	117.029
hsa-miR-181a-3p	3p	MIMAT0000270	ACCAUCGACCGUUGAUUGUACC	CCAUCG	22	Yes	Star_miRNA	canonical_conserved_miRNA	hsa-mir-181a-1	MI0000289	UGAGUUUUGAGGUUGCUUCAGUGAACAUUCAACGCUGUCGGUGAGUUUGGAAUUAAAAUCAAAACCAUCGACCGUUGAUUGUACCCUAUGGCUAACCAUCAUCUACUCCA	chr1:198859044-198859153(-)	MIPF0000007	mir-181	181b-1,181a-1	p1@LOC100131234	NR_040073	1.53632	2.90053	1	1	8.8307	7.29438	156.901	455.236
hsa-miR-222-5p	5p	MIMAT0004569	CUCAGUAGCCAGUGUAGAUCCU	UCAGUA	22	Yes	Star_miRNA	canonical_conserved_miRNA	hsa-mir-222	MI0000299	GCUGCUGGAAGGUGUAGGUACCCUCAAUGGCUCAGUAGCCAGUGUAGAUCCUGUCUUUCGUAAUCAGCAGCUACAUCUGGCUACUGGGUCUCUGAUGGCAUCUUCUAGCU	chrX:45747015-45747124(-)	MIPF0000051	mir-221	221,222	p@chrX:45629661..45629677,-	ENST00000602461.1	1.47937	2.78827	1	1	8.43513	6.95576	124.061	346.047
hsa-miR-1261	5p	MIMAT0005913	AUGGAUAAGGCUUUGGCUU	UGGAUA	19	NO	-	non-canonical_miRNA	hsa-mir-1261	MI0006396	UGCUAUGGAUAAGGCUUUGGCUUAUGGGGAUAUUGUGGUUGAUCUGUUCUAUCCAGAUGACUGAAACUUUCUCCAUAGCAGC	chr11:90869121-90869202(-)	MIPF0000802	mir-1261	1261	Unknown	Unknown	1.43881	2.71097	1	1	2.76389	1.32508	2.43258	6.71935
hsa-miR-3662	5p	MIMAT0018083	GAAAAUGAUGAGUAGUGACUGAUG	AAAAUG	24	NO	-	non-canonical_miRNA	hsa-mir-3662	MI0016063	UGUGUUUUCCUCAACGCUCACAGUUACACUUCUUACUCUCAAUCCAUUCAUAUUGAAAAUGAUGAGUAGUGACUGAUGAAGCACAAAUCAGCCAA	chr6:134979338-134979432(-)	-	-	3662	p1@HBS1L	ENST00000415177.2	1.43881	2.71097	1	1	2.76389	1.32508	2.43258	6.71935
hsa-miR-548c-5p	5p	MIMAT0004806	AAAAGUAAUUGCGGUUUUUGCC	AAAGUA	22	Yes	-	non-canonical_miRNA	hsa-mir-548c	MI0003630	CAUUGGCAUCUAUUAGGUUGGUGCAAAAGUAAUUGCGGUUUUUGCCAUUACUUUCAGUAGCAAAAAUCUCAAUUACUUUUGCACCAACUUAAUACUU	chr12:64622509-64622605(+)	MIPF0000317	mir-548	548c	p1@RASSF3	NM_178169	1.43004	2.69454	1	1	2.354	0.923959	1.82443	5.03952
hsa-miR-548o-5p	5p	MIMAT0022738	AAAAGUAAUUGCGGUUUUUGCC	AAAGUA	22	Yes	-	non-canonical_miRNA	hsa-mir-548o-2	MI0016746	UGGUGCAAAAGUAAUUGCGGUUUUUGCCAUUAAAAGUAAUGCGGCCAAAACUGCAGUUACUUUUGCACCC	chr20:38516563-38516632(+)	MIPF0000317	mir-548	548o-2	p1@RALGAPB	ENST00000537204.1	1.43004	2.69454	1	1	2.354	0.923959	1.82443	5.03952
hsa-miR-128-1-5p	5p	MIMAT0026477	CGGGGCCGUAGCACUGUCUGAGA	GGGGCC	23	Yes	Star_miRNA	canonical_conserved_miRNA	hsa-mir-128-1	MI0000447	UGAGCUGUUGGAUUCGGGGCCGUAGCACUGUCUGAGAGGUUUACAUUUCUCACAGUGAACCGGUCUCUUUUUCAGCUGCUUC	chr2:135665397-135665478(+)	MIPF0000048	mir-128	128-1	p1@R3HDM1	ENST00000409478.1	1.41284	2.66261	1	1	1.77928	0.366443	1.21629	3.35968
hsa-miR-141-3p	3p	MIMAT0000432	UAACACUGUCUGGUAAAGAUGG	AACACU	22	Yes	Mature_miRNA	canonical_conserved_miRNA	hsa-mir-141	MI0000457	CGGCCGGCCCUGGGUCCAUCUUCCAGUACAGUGUUGGAUGGUCUAAUUGUGAAGCUCCUAACACUGUCUGGUAAAGAUGGCUCCCGGGUGGGUUC	chr12:6964097-6964191(+)	MIPF0000019	mir-8	141,200c	p1@ENST00000537269	ENST00000607161.1	1.36381	2.57365	1	1	0.809595	-0.554218	0.608145	1.67984
hsa-miR-3134	5p	MIMAT0015000	UGAUGGAUAAAAGACUACAUAUU	GAUGGA	23	NO	-	non-canonical_miRNA	hsa-mir-3134	MI0014155	UGUAUCCAAUGUGUAGUCUUUUAUCCCUCACAUGGAGUAAAAUAUGAUGGAUAAAAGACUACAUAUUGGGUACA	chr3:15697298-15697371(-)	-	-	3134	p1@ANKRD28	NM_001195098	1.36381	2.57365	1	1	0.809595	-0.554218	0.608145	1.67984
hsa-miR-3677-3p	3p	MIMAT0018101	CUCGUGGGCUCUGGCCACGGCC	UCGUGG	22	Yes	-	non-canonical_miRNA	hsa-mir-3677	MI0016078	GGCAGUGGCCAGAGCCCUGCAGUGCUGGGCAUGGGCUUCUCGUGGGCUCUGGCCACGGCC	chr16:2270713-2270772(+)	-	-	940,3677,4717	p@chr16:2318456..2318501,+	ENST00000567888.1	1.36381	2.57365	1	1	0.809595	-0.554218	0.608145	1.67984
hsa-miR-4661-5p	5p	MIMAT0019729	AACUAGCUCUGUGGAUCCUGAC	ACUAGC	22	Yes	Mature_miRNA	canonical_hsa-specific_miRNA	hsa-mir-4661	MI0017289	UUUACUCUGAACUAGCUCUGUGGAUCCUGACAGACAGCCUGAUAGACAGGAUCCACAGAGCUAGUCCAGAGUAAA	chr8:91205485-91205559(+)	-	-	4661	p@chr8:92129810..92129814,+	ENST00000448384.2	1.36381	2.57365	1	1	0.809595	-0.554218	0.608145	1.67984
hsa-miR-514a-3p	3p	MIMAT0002883	AUUGACACUUCUGUGAGUAGA	UUGACA	21	Yes	Mature_miRNA	canonical_hsa-specific_miRNA	hsa-mir-514a-1	MI0003198	AACAUGUUGUCUGUGGUACCCUACUCUGGAGAGUGACAAUCAUGUAUAAUUAAAUUUGAUUGACACUUCUGUGAGUAGAGUAACGCAUGACACGUACG	chrX:147279247-147279344(-)	MIPF0000130	mir-506	510,514a-1,514a-2,514a-3	p@chrX:146413659..146413673,-	curation	1.36381	2.57365	1	1	0.809595	-0.554218	0.608145	1.67984
hsa-miR-514a-3p	3p	MIMAT0002883	AUUGACACUUCUGUGAGUAGA	UUGACA	21	Yes	Mature_miRNA	canonical_hsa-specific_miRNA	hsa-mir-514a-2	MI0003199	GUUGUCUGUGGUACCCUACUCUGGAGAGUGACAAUCAUGUAUAACUAAAUUUGAUUGACACUUCUGUGAGUAGAGUAACGCAUGACAC	chrX:147281943-147282030(-)	MIPF0000130	mir-506	510,514a-1,514a-2,514a-3	p@chrX:146413659..146413673,-	curation	1.36381	2.57365	1	1	0.809595	-0.554218	0.608145	1.67984
hsa-miR-514a-3p	3p	MIMAT0002883	AUUGACACUUCUGUGAGUAGA	UUGACA	21	Yes	Mature_miRNA	canonical_hsa-specific_miRNA	hsa-mir-514a-3	MI0003200	GUUGUCUGUGGUACCCUACUCUGGAGAGUGACAAUCAUGUAUAACUAAAUUUGAUUGACACUUCUGUGAGUAGAGUAACGCAUGACAC	chrX:147284641-147284728(-)	MIPF0000130	mir-506	510,514a-1,514a-2,514a-3	p@chrX:146413659..146413673,-	curation	1.36381	2.57365	1	1	0.809595	-0.554218	0.608145	1.67984
hsa-miR-5582-3p	3p	MIMAT0022280	UAAAACUUUAAGUGUGCCUAGG	AAAACU	22	Yes	-	non-canonical_miRNA	hsa-mir-5582	MI0019138	UAGGCACACUUAAAGUUAUAGCUACAUCAGUUAUAACUAUAUCAGUUAAAACUUUAAGUGUGCCUAGG	chr11:46753125-46753192(-)	-	-	5582	p1@CKAP5	ENST00000415402.1	1.36381	2.57365	1	1	0.809595	-0.554218	0.608145	1.67984
hsa-miR-5684	5p	MIMAT0022473	AACUCUAGCCUGAGCAACAG	ACUCUA	20	NO	-	non-canonical_miRNA	hsa-mir-5684	MI0019285	GCUGAACUCUAGCCUGAGCAACAGAGUGAGAUGGUCUUGUUUUGUUGCCCAGGCUGGAGUCCAGU	chr19:12787128-12787192(+)	-	-	5684	Unknown	Unknown	1.36381	2.57365	1	1	0.809595	-0.554218	0.608145	1.67984
hsa-miR-6854-5p	5p	MIMAT0027608	AAGCUCAGGUUUGAGAACUGCUGA	AGCUCA	24	NO	-	non-canonical_miRNA	hsa-mir-6854	MI0022700	AAAGCAAGCUCAGGUUUGAGAACUGCUGAUGUCAUCAGUCAUAACUUCUGCGUUUCUCCUCUUGAGCAG	chr9:98229149-98229217(-)	-	-	6854	p1@TBC1D2	ENST00000375066.5	1.36381	2.57365	1	1	0.809595	-0.554218	0.608145	1.67984
hsa-miR-142-5p	5p	MIMAT0000433	CAUAAAGUAGAAAGCACUACU	AUAAAG	21	Yes	Star_miRNA	canonical_conserved_miRNA	hsa-mir-142	MI0000458	GACAGUGCAGUCACCCAUAAAGUAGAAAGCACUACUAACAGCACUGGAGGGUGUAGUGUUUCCUACUUUAUGGAUGAGUGUACUGUG	chr17:58331232-58331318(-)	MIPF0000084	mir-142	142,4736	p1@AX721088	ENST00000579003.1	1.34548	2.54115	1	1	2.98407	1.63859	3.04072	7.83925
hsa-miR-98-3p	3p	MIMAT0022842	CUAUACAACUUACUACUUUCCC	UAUACA	22	Yes	Star_miRNA	canonical_conserved_miRNA	hsa-mir-98	MI0000100	AGGAUUCUGCUCAUGCCAGGGUGAGGUAGUAAGUUGUAUUGUUGUGGGGUAGGGAUAUUAGGCCCCAAUUAGAAGAUAACUAUACAACUUACUACUUUCCCUGGUGUGUGGCAUAUUCA	chrX:53556223-53556341(-)	MIPF0000002	let-7	let7f-2,98	p1@HUWE1	ENST00000342160.3	1.34548	2.54115	1	1	2.98407	1.63859	3.04072	7.83925
hsa-miR-125a-3p	3p	MIMAT0004602	ACAGGUGAGGUUCUUGGGAGCC	CAGGUG	22	Yes	Star_miRNA	canonical_conserved_miRNA	hsa-mir-125a	MI0000469	UGCCAGUCUCUAGGUCCCUGAGACCCUUUAACCUGUGAGGACAUCCAGGGUCACAGGUGAGGUUCUUGGGAGCCUGGCGUCUGGCC	chr19:51693254-51693339(+)	MIPF0000033	mir-10	let7e,125a,99b	p@chr19:52192629..52192640,+	curation	1.31398	2.48626	1	1	5.18861	3.87463	14.5955	36.3965
hsa-miR-129-1-3p	3p	MIMAT0004548	AAGCCCUUACCCCAAAAAGUAU	AGCCCU	22	Yes	Star_miRNA	canonical_conserved_miRNA	hsa-mir-129-1	MI0000252	GGAUCUUUUUGCGGUCUGGGCUUGCUGUUCCUCUCAACAGUAGUCAGGAAGCCCUUACCCCAAAAAGUAUCU	chr7:128207872-128207943(+)	MIPF0000073	mir-129	129-1	p@chr7:127807707..127807735,+	curation	1.26268	2.39942	1	1	2.18664	0.923959	1.82443	4.47957
hsa-miR-3913-5p	5p	MIMAT0018187	UUUGGGACUGAUCUUGAUGUCU	UUGGGA	22	Yes	-	non-canonical_miRNA	hsa-mir-3913-1	MI0016417	UUGUUUAUAAUAAACUGAAAUAUUUGGGACUGAUCUUGAUGUCUGCCAAAACCUUGGCAGACAUCAAGAUCAGUCCCAAAUAUUUCAGUUUAUUAUAGACAG	chr12:69584722-69584823(-)	MIPF0001134	mir-3913	3913-1,3913-2	Unknown	Unknown	1.26268	2.39942	1	1	2.18664	0.923959	1.82443	4.47957
hsa-miR-3913-5p	5p	MIMAT0018187	UUUGGGACUGAUCUUGAUGUCU	UUGGGA	22	Yes	-	non-canonical_miRNA	hsa-mir-3913-2	MI0016418	UGUCUAUAAUAAACUGAAAUAUUUGGGACUGAUCUUGAUGUCUGCCAAGGUUUUGGCAGACAUCAAGAUCAGUCCCAAAUAUUUCAGUUUAUUAUAAACA	chr12:69584723-69584822(+)	MIPF0001134	mir-3913	3913-1,3913-2	Unknown	Unknown	1.26268	2.39942	1	1	2.18664	0.923959	1.82443	4.47957
hsa-miR-365a-5p	5p	MIMAT0009199	AGGGACUUUUGGGGGCAGAUGUG	GGGACU	23	Yes	Star_miRNA	canonical_conserved_miRNA	hsa-mir-365a	MI0000767	ACCGCAGGGAAAAUGAGGGACUUUUGGGGGCAGAUGUGUUUCCAUUCCACUAUCAUAAUGCCCCUAAAAAUCCUUAUUGCUCUUGCA	chr16:14309285-14309371(+)	MIPF0000061	mir-365	365a,193b	p@chr16:14396121..14396145,+	XR_109259	1.24928	2.37723	1	1	6.55679	5.30751	39.5294	94.071
hsa-miR-181a-2-3p	3p	MIMAT0004558	ACCACUGACCGUUGACUGUACC	CCACUG	22	Yes	Star_miRNA	canonical_conserved_miRNA	hsa-mir-181a-2	MI0000269	AGAAGGGCUAUCAGGCCAGCCUUCAGAGGACUCCAAGGAACAUUCAACGCUGUCGGUGAGUUUGGGAUUUGAAAAAACCACUGACCGUUGACUGUACCUUGGGGUCCUUA	chr9:124692442-124692551(+)	MIPF0000007	mir-181	181a-2,181b-2	p1@MIR181A2HG	NR_038975	1.23691	2.35694	1	1	6.99707	5.76016	54.1249	127.668
hsa-miR-7977	5p	MIMAT0031180	UUCCCAGCCAACGCACCA	UCCCAG	18	NO	-	non-canonical_miRNA	hsa-mir-7977	MI0025753	UUCCCAGCCAACGCACCAAAAAUGAUAUGGGUCUGUUGUCUGGAGAAAC	chr3:176515103-176515151(+)	-	-	7977	Unknown	Unknown	1.23223	2.3493	1	1	4.52548	3.29325	9.73031	22.9578
hsa-miR-376b-5p	5p	MIMAT0022923	CGUGGAUAUUCCUUCUAUGUUU	GUGGAU	22	Yes	Star_miRNA	canonical_conserved_miRNA	hsa-mir-376b	MI0002466	CAGUCCUUCUUUGGUAUUUAAAACGUGGAUAUUCCUUCUAUGUUUACGUGAUUCCUGGUUAAUCAUAGAGGAAAAUCCAUGUUUUCAGUAUCAAAUGCUG	chr14:101040436-101040535(+)	MIPF0000091	mir-368	134,154,299,376c,369,376a-1,377,379,380,381,382,323a,329-1,329-2,409,412,410,376b,485,487a,494,495,496,539,544a,376a-2,487b,411,654,655,656,758,668,1185-2,1185-1,300,541,889,543,1197,1193,323b	p1@MEG3	Gtl2-Dio3	1.22357	2.33524	1	1	3.69506	2.47149	5.4733	12.8788
hsa-let-7c-3p	3p	MIMAT0026472	CUGUACAACCUUCUAGCUUUCC	UGUACA	22	Yes	Star_miRNA	canonical_conserved_miRNA	hsa-let-7c	MI0000064	GCAUCCGGGUUGAGGUAGUAGGUUGUAUGGUUUAGAGUUACACCCUGGGAGUUAACUGUACAACCUUCUAGCUUUCCUUGGAGC	chr21:16539828-16539911(+)	MIPF0000002	let-7	let7c,99a	p1@LINC00478	ENST00000418813.2	1.21727	2.32506	1	1	4.21343	2.99616	7.90588	18.4782
hsa-miR-16-2-3p	3p	MIMAT0004518	CCAAUAUUACUGUGCUGCUUUA	CAAUAU	22	Yes	Star_miRNA	canonical_conserved_miRNA	hsa-mir-16-2	MI0000115	GUUCCACUCUAGCAGCACGUAAAUAUUGGCGUAGUGAAAUAUAUAUUAAACACCAAUAUUACUGUGCUGCUUUAGUGUGAC	chr3:160404745-160404825(+)	MIPF0000006	mir-15	16-2,15b	p1@SMC4	ENST00000467468.1	1.18725	2.27718	1	1	8.31597	7.12873	139.873	318.609
hsa-miR-7974	5p	MIMAT0031177	AGGCUGUGAUGCUCUCCUGAGCCC	GGCUGU	24	NO	-	non-canonical_miRNA	hsa-mir-7974	MI0025750	GCUCGGCCCCCACAGCGAAACGGCCGCCUAAACCACCCAGGCCUUAUGGCUUCAUAGGCUGUGAUGCUCUCCUGAGCCC	chr19:11495544-11495622(-)	-	-	7974	p1@ZNF653	ENST00000590548.1	1.18236	2.26948	1	1	6.95862	5.77626	54.733	124.308
hsa-miR-4683	5p	MIMAT0019768	UGGAGAUCCAGUGCUCGCCCGAU	GGAGAU	23	NO	-	non-canonical_miRNA	hsa-mir-4683	MI0017315	GACACGCAAGACGAGGCGGGCCUGGAGGUGCACCAGUUCUGGCCGCUGGUGGAGAUCCAGUGCUCGCCCGAUCUCAAGUUC	chr10:35641172-35641252(-)	-	-	4683	Unknown	Unknown	1.17887	2.26399	1	1	2.50394	1.32508	2.43258	5.59946
hsa-let-7a-2-3p	3p	MIMAT0010195	CUGUACAGCCUCCUAGCUUUCC	UGUACA	22	Yes	Star_miRNA	canonical_conserved_miRNA	hsa-let-7a-2	MI0000061	AGGUUGAGGUAGUAGGUUGUAUAGUUUAGAAUUACAUCAAGGGAGAUAACUGUACAGCCUCCUAGCUUUCCU	chr11:122146522-122146593(-)	MIPF0000002	let-7	let7a-2,100,10526	p2@ENST00000533109	NR_024430	1.16393	2.24067	1	1	5.09717	3.93324	15.2036	34.1567
hsa-miR-548u	5p	MIMAT0015013	CAAAGACUGCAAUUACUUUUGCG	AAAGAC	23	NO	-	non-canonical_miRNA	hsa-mir-548u	MI0014168	AUUAGGAUGGUGCAAAAGUAAUGUGGUUUUUUUCUUUACUUUUAAUGGCAAAGACUGCAAUUACUUUUGCGCCAACCUAAU	chr6:57390132-57390212(+)	MIPF0000317	mir-548	548u	p1@PRIM2	ENST00000389488.2	1.15981	2.23427	1	1	3.6313	2.47149	5.4733	12.3188
hsa-miR-1306-5p	5p	MIMAT0022726	CCACCUCCCCUGCAAACGUCCA	CACCUC	22	Yes	-	non-canonical_miRNA	hsa-mir-1306	MI0006443	GUGAGCAGUCUCCACCACCUCCCCUGCAAACGUCCAGUGGUGCAGAGGUAAUGGACGUUGGCUCUGGUGGUGAUGGACAGUCCGA	chr22:20086058-20086142(+)	MIPF0000531	mir-1306	1306,3618	p1@DGCR8	NM_022720	1.15592	2.22826	1	1	1.52236	0.366443	1.21629	2.79973
hsa-miR-17-3p	3p	MIMAT0000071	ACUGCAGUGAAGGCACUUGUAG	CUGCAG	22	Yes	Star_miRNA	canonical_conserved_miRNA	hsa-mir-17	MI0000071	GUCAGAAUAAUGUCAAAGUGCUUACAGUGCAGGUAGUGAUAUGUGCAUCUACUGCAGUGAAGGCACUUGUAGCAUUAUGGUGAC	chr13:91350605-91350688(+)	MIPF0000001	mir-17	17,18a,19a,19b-1,20a,92a-1	p1@MIR17HG	NR_027349	1.15592	2.22826	1	1	1.52236	0.366443	1.21629	2.79973
hsa-miR-548e-5p	5p	MIMAT0026736	CAAAAGCAAUCGCGGUUUUUGC	AAAAGC	22	Yes	-	non-canonical_miRNA	hsa-mir-548e	MI0006344	UUAUUAGGUUGGUACAAAAGCAAUCGCGGUUUUUGCUAUUACUUUUAAAGGCAAAAACUGAGACUACUUUUGCACCAACCUGAUAGAA	chr10:110988926-110989013(+)	MIPF0000317	mir-548	548e	p1@SHOC2	ENST00000489390.1	1.15592	2.22826	1	1	1.52236	0.366443	1.21629	2.79973
hsa-miR-5699-3p	3p	MIMAT0022492	UCCUGUCUUUCCUUGUUGGAGC	CCUGUC	22	Yes	-	non-canonical_miRNA	hsa-mir-5699	MI0019306	CUGUACCCCUGCCCCAACAAGGAAGGACAAGAGGUGUGAGCCACACACACGCCUGGCCUCCUGUCUUUCCUUGUUGGAGCAGGGAUGUAG	chr10:641689-641778(-)	-	-	5699	p1@DIP2C	NM_014974	1.15592	2.22826	1	1	1.52236	0.366443	1.21629	2.79973
hsa-miR-624-5p	5p	MIMAT0003293	UAGUACCAGUACCUUGUGUUCA	AGUACC	22	Yes	Mature_miRNA	canonical_conserved_miRNA	hsa-mir-624	MI0003638	AAUGCUGUUUCAAGGUAGUACCAGUACCUUGUGUUCAGUGGAACCAAGGUAAACACAAGGUAUUGGUAUUACCUUGAGAUAGCAUUACACCUAAGUG	chr14:31014646-31014742(-)	MIPF0000523	mir-624	624	p1@STRN3	ENST00000357479.5	1.15592	2.22826	1	1	1.52236	0.366443	1.21629	2.79973
hsa-miR-627-3p	3p	MIMAT0026623	UCUUUUCUUUGAGACUCACU	CUUUUC	20	Yes	-	non-canonical_miRNA	hsa-mir-627	MI0003641	UACUUAUUACUGGUAGUGAGUCUCUAAGAAAAGAGGAGGUGGUUGUUUUCCUCCUCUUUUCUUUGAGACUCACUACCAAUAAUAAGAAAUACUACUA	chr15:42199570-42199666(-)	MIPF0000550	mir-627	627	p1@VPS39	NM_015289	1.15592	2.22826	1	1	1.52236	0.366443	1.21629	2.79973
hsa-miR-32-3p	3p	MIMAT0004505	CAAUUUAGUGUGUGUGAUAUUU	AAUUUA	22	Yes	Star_miRNA	canonical_conserved_miRNA	hsa-mir-32	MI0000090	GGAGAUAUUGCACAUUACUAAGUUGCAUGUUGUCACGGCCUCAAUGCAAUUUAGUGUGUGUGAUAUUUUC	chr9:109046229-109046298(-)	MIPF0000069	mir-32	32	p1@C9orf5	NM_032012	1.1542	2.2256	1	1	4.25633	3.10214	8.51402	19.0382
hsa-miR-4521	5p	MIMAT0019058	GCUAAGGAAGUCCUGUGCUCAG	CUAAGG	22	NO	-	non-canonical_miRNA	hsa-mir-4521	MI0016887	UCGGCUAAGGAAGUCCUGUGCUCAGUUUUGUAGCAUCAAAACUAGGAUUUCUCUUGUUAC	chr17:8186945-8187004(+)	-	-	4521	Unknown	Unknown	1.13	2.18859	1	1	9.95381	8.82381	453.068	991.665
hsa-miR-487a-5p	5p	MIMAT0026559	GUGGUUAUCCCUGCUGUGUUCG	UGGUUA	22	Yes	Mature_miRNA	canonical_conserved_miRNA	hsa-mir-487a	MI0002471	GGUACUUGAAGAGUGGUUAUCCCUGCUGUGUUCGCUUAAUUUAUGACGAAUCAUACAGGGACAUCCAGUUUUUCAGUAUC	chr14:101052446-101052525(+)	MIPF0000018	mir-154	134,154,299,376c,369,376a-1,377,379,380,381,382,323a,329-1,329-2,409,412,410,376b,485,487a,494,495,496,539,544a,376a-2,487b,411,654,655,656,758,668,1185-2,1185-1,300,541,889,543,1197,1193,323b	p1@MEG3	Gtl2-Dio3	1.07333	2.10429	1	1	1.99729	0.923959	1.82443	3.91962
hsa-miR-548au-5p	5p	MIMAT0022291	AAAAGUAAUUGCGGUUUUUGC	AAAGUA	21	NO	-	non-canonical_miRNA	hsa-mir-548au	MI0019145	AAAAGUAAUUGCGGUUUUUGCUAUUGGUUUUAAUGGCAGUUACUUUUGCACCAG	chr9:93594841-93594894(+)	MIPF0000317	mir-548	548au	p1@PHF2	NM_005392	1.07333	2.10429	1	1	1.99729	0.923959	1.82443	3.91962
hsa-miR-659-5p	5p	MIMAT0022710	AGGACCUUCCCUGAACCAAGGA	GGACCU	22	Yes	-	non-canonical_miRNA	hsa-mir-659	MI0003683	UACCGACCCUCGAUUUGGUUCAGGACCUUCCCUGAACCAAGGAAGAGUCACAGUCUCUUCCUUGGUUCAGGGAGGGUCCCCAACAAUGUCCUCAUGG	chr22:37847678-37847774(-)	-	-	658,659	p1@BC023989	ENST00000609454.1	1.07333	2.10429	1	1	1.99729	0.923959	1.82443	3.91962
hsa-miR-376c-5p	5p	MIMAT0022861	GGUGGAUAUUCCUUCUAUGUU	GUGGAU	21	Yes	Star_miRNA	canonical_conserved_miRNA	hsa-mir-376c	MI0000776	AAAAGGUGGAUAUUCCUUCUAUGUUUAUGUUAUUUAUGGUUAAACAUAGAGGAAAUUCCACGUUUU	chr14:101039690-101039755(+)	MIPF0000091	mir-368	134,154,299,376c,369,376a-1,377,379,380,381,382,323a,329-1,329-2,409,412,410,376b,485,487a,494,495,496,539,544a,376a-2,487b,411,654,655,656,758,668,1185-2,1185-1,300,541,889,543,1197,1193,323b	p1@MEG3	Gtl2-Dio3	1.05716	2.08083	1	1	3.81471	2.75755	6.68959	13.9987
hsa-miR-125b-2-3p	3p	MIMAT0004603	UCACAAGUCAGGCUCUUGGGAC	CACAAG	22	Yes	Star_miRNA	canonical_conserved_miRNA	hsa-mir-125b-2	MI0000470	ACCAGACUUUUCCUAGUCCCUGAGACCCUAACUUGUGAGGUAUUUUAGUAACAUCACAAGUCAGGCUCUUGGGACCUAGGCGGAGGGGA	chr21:16590237-16590325(+)	MIPF0000033	mir-10	125b-2	p1@LINC00478	ENST00000418813.2	1.04799	2.06765	1	1	7.52148	6.47349	88.7891	183.662
hsa-let-7a-3p	3p	MIMAT0004481	CUAUACAAUCUACUGUCUUUC	UAUACA	21	Yes	Star_miRNA	canonical_conserved_miRNA	hsa-let-7a-1	MI0000060	UGGGAUGAGGUAGUAGGUUGUAUAGUUUUAGGGUCACACCCACCACUGGGAGAUAACUAUACAAUCUACUGUCUUUCCUA	chr9:94175957-94176036(+)	MIPF0000002	let-7	let7a-1,let7d,let7f-1	p@chr9:96928516..96928603,+	ENST00000602703.1	1.04612	2.06497	1	1	9.19006	8.14394	282.787	584.024
hsa-let-7a-3p	3p	MIMAT0004481	CUAUACAAUCUACUGUCUUUC	UAUACA	21	Yes	Star_miRNA	canonical_conserved_miRNA	hsa-let-7a-3	MI0000062	GGGUGAGGUAGUAGGUUGUAUAGUUUGGGGCUCUGCCCUGCUAUGGGAUAACUAUACAAUCUACUGUCUUUCCU	chr22:46112749-46112822(+)	MIPF0000002	let-7	let7a-3,let7b,4763	p2@MIRLET7BHG,p4@MIR4763	NR_027033	1.04507	2.06346	1	1	9.18591	8.14084	282.179	582.344
hsa-miR-151b	5p	MIMAT0010214	UCGAGGAGCUCACAGUCU	CGAGGA	18	NO	-	non-canonical_miRNA	hsa-mir-151b	MI0003772	ACCUCUGAUGUGUCAGUCUCUCUUCAGGGCUCCCGAGACACAGAAACAGACACCUGCCCUCGAGGAGCUCACAGUCUAGACAAACAAACCCAGGGU	chr14:100109419-100109514(-)	MIPF0000057	mir-28	342,151b	Unknown	Unknown	1.04406	2.06202	1	1	5.54066	4.4966	22.5014	46.4755
hsa-miR-23a-5p	5p	MIMAT0004496	GGGGUUCCUGGGGAUGGGAUUU	GGGUUC	22	Yes	Star_miRNA	canonical_conserved_miRNA	hsa-mir-23a	MI0000079	GGCCGGCUGGGGUUCCUGGGGAUGGGAUUUGCUUCCUGUCACAAAUCACAUUGCCAGGGAUUUCCAACCGACC	chr19:13836587-13836659(-)	MIPF0000027	mir-23	23a,24-2,27a	p@chr19:13953708..13953767,-	curation	1.02892	2.0405	1	1	2.354	1.32508	2.43258	5.03952
hsa-miR-30d-3p	3p	MIMAT0004551	CUUUCAGUCAGAUGUUUGCUGC	UUUCAG	22	Yes	Star_miRNA	canonical_conserved_miRNA	hsa-mir-30d	MI0000255	GUUGUUGUAAACAUCCCCGACUGGAAGCUGUAAGACACAGCUAAGCUUUCAGUCAGAUGUUUGCUGCUAC	chr8:134804876-134804945(-)	MIPF0000005	mir-30	30d,30b	p@chr8:135844510..135844527,-	curation	1.00998	2.01388	1	1	4.99954	3.98956	15.8118	31.9169
hsa-miR-4286	5p	MIMAT0016916	ACCCCACUCCUGGUACC	CCCCAC	17	NO	-	non-canonical_miRNA	hsa-mir-4286	MI0015894	UACUUAUGGCACCCCACUCCUGGUACCAUAGUCAUAAGUUAGGAGAUGUUAGAGCUGUGAGUACCAUGACUUAAGUGUGGUGGCUUAAACAUG	chr8:10666978-10667070(+)	-	-	4286	Unknown	Unknown	1.0057	2.00792	1	1	5.54066	4.53496	23.1095	46.4755
hsa-miR-34a-3p	3p	MIMAT0004557	CAAUCAGCAAGUAUACUGCCCU	AAUCAG	22	Yes	Star_miRNA	canonical_conserved_miRNA	hsa-mir-34a	MI0000268	GGCCAGCUGUGAGUGUUUCUUUGGCAGUGUCUUAGCUGGUUGUUGUGAGCAAUAGUAAGGAAGCAAUCAGCAAGUAUACUGCCCUAGAAGUGCUGCACGUUGUGGGGCCC	chr1:9151668-9151777(-)	MIPF0000039	mir-34	34a	p@chr1:9222986..9223005,-	curation	1.00118	2.00163	1	1	2.63976	1.63859	3.04072	6.15941
hsa-miR-549a-5p	5p	MIMAT0037328	AGCUCAUCCAUAGUUGUCACUG	GCUCAU	22	Yes	-	non-canonical_miRNA	hsa-mir-549a	MI0003679	AGACAUGCAACUCAAGAAUAUAUUGAGAGCUCAUCCAUAGUUGUCACUGUCUCAAAUCAGUGACAACUAUGGAUGAGCUCUUAAUAUAUCCCAGGC	chr15:80841978-80842073(-)	MIPF0000470	mir-549	549a	Unknown	Unknown	1.00118	2.00163	1	1	2.63976	1.63859	3.04072	6.15941
hsa-miR-4473	5p	MIMAT0019000	CUAGUGCUCUCCGUUACAAGUA	UAGUGC	22	NO	-	non-canonical_miRNA	hsa-mir-4473	MI0016825	AAGGAACAGGGGACACUUGUAAUGGAGAACACUAAGCUAUGGACUGCUAUGGACUGCUAGUGCUCUCCGUUACAAGUAUCCCCUGUUACCU	chr9:20411148-20411238(-)	-	-	4473	p1@MLLT3	NM_004529	0.974358	1.96477	1	1	4.0765	3.10214	8.51402	16.7984
hsa-miR-424-5p	5p	MIMAT0001341	CAGCAGCAAUUCAUGUUUUGAA	AGCAGC	22	Yes	Mature_miRNA	canonical_conserved_miRNA	hsa-mir-424	MI0001446	CGAGGGGAUACAGCAGCAAUUCAUGUUUUGAAGUGUUCUAAAUGGUUCAAAACGUGAGGCGCUGCUAUACCCCCUCGUGGGGAAGGUAGAAGGUGGGG	chrX:134546614-134546711(-)	MIPF0000164	mir-322	424,450a-1,450a-2,503,542,450b	p@chrX:133683665..133683681,-	curation	0.968634	1.95699	1	1	8.4116	7.44296	173.929	340.447
hsa-miR-224-3p	3p	MIMAT0009198	AAAAUGGUGCCCUAGUGACUACA	AAAUGG	23	Yes	Star_miRNA	canonical_conserved_miRNA	hsa-mir-224	MI0000301	GGGCUUUCAAGUCACUAGUGGUUCCGUUUAGUAGAUGAUUGUGCAUUGUUUCAAAAUGGUGCCCUAGUGACUACAAAGCCC	chrX:151958578-151958658(-)	MIPF0000088	mir-224	224,452	p1@GABRE	NM_004961	0.968384	1.95665	1	1	3.08271	2.11433	4.25701	8.39919
hsa-miR-23b-5p	5p	MIMAT0004587	UGGGUUCCUGGCAUGCUGAUUU	GGGUUC	22	Yes	Star_miRNA	canonical_conserved_miRNA	hsa-mir-23b	MI0000439	CUCAGGUGCUCUGGCUGCUUGGGUUCCUGGCAUGCUGAUUUGUGACUUAAGAUUAAAAUCACAUUGCCAGGGAUUACCACGCAACCACGACCUUGGC	chr9:95085208-95085304(+)	MIPF0000027	mir-23	24-1,23b,27b,3074	p1@C9orf3	ENST00000471978.1	0.958408	1.94316	1	1	4.33849	3.38008	10.3385	20.1581
hsa-miR-330-5p	5p	MIMAT0004693	UCUCUGGGCCUGUGUCUUAGGC	CUCUGG	22	Yes	Star_miRNA	canonical_conserved_miRNA	hsa-mir-330	MI0000803	CUUUGGCGAUCACUGCCUCUCUGGGCCUGUGUCUUAGGCUCUGCAAGAUCAACCGAGCAAAGCACACGGCCUGCAGAGAGGCAGCGCUCUGCCC	chr19:45638994-45639087(-)	MIPF0000200	mir-330	330	p1@EML2	ENST00000586195.1	0.957888	1.94246	1	1	3.26183	2.30394	4.86516	9.51908
hsa-miR-130a-5p	5p	MIMAT0004593	GCUCUUUUCACAUUGUGCUACU	CUCUUU	22	Yes	Star_miRNA	canonical_conserved_miRNA	hsa-mir-130a	MI0000448	UGCUGCUGGCCAGAGCUCUUUUCACAUUGUGCUACUGUCUGCACCUGUCACUAGCAGUGCAAUGUUAAAAGGGCAUUGGCCGUGUAGUG	chr11:57641198-57641286(+)	MIPF0000034	mir-130	130a	p1@ENST00000530595,p1@uc001nkt.1	ENST00000530595.1	0.955777	1.93962	1	1	4.99954	4.04376	16.4199	31.9169
hsa-miR-598-3p	3p	MIMAT0003266	UACGUCAUCGUUGUCAUCGUCA	ACGUCA	22	Yes	Mature_miRNA	canonical_conserved_miRNA	hsa-mir-598	MI0003610	GCUUGAUGAUGCUGCUGAUGCUGGCGGUGAUCCCGAUGGUGUGAGCUGGAAAUGGGGUGCUACGUCAUCGUUGUCAUCGUCAUCAUCAUCAUCCGAG	chr8:11035206-11035302(-)	MIPF0000393	mir-598	598	p1@XKR6	NM_173683	0.949642	1.93139	1	1	3.42114	2.47149	5.4733	10.639
hsa-miR-485-5p	5p	MIMAT0002175	AGAGGCUGGCCGUGAUGAAUUC	GAGGCU	22	Yes	Mature_miRNA	canonical_conserved_miRNA	hsa-mir-485	MI0002469	ACUUGGAGAGAGGCUGGCCGUGAUGAAUUCGAUUCAUCAAAGCGAGUCAUACACGGCUCUCCUCUCUUUUAGU	chr14:101055419-101055491(+)	MIPF0000201	mir-485	134,154,299,376c,369,376a-1,377,379,380,381,382,323a,329-1,329-2,409,412,410,376b,485,487a,494,495,496,539,544a,376a-2,487b,411,654,655,656,758,668,1185-2,1185-1,300,541,889,543,1197,1193,323b	p1@MEG3	Gtl2-Dio3	0.93216	1.90813	1	1	4.92172	3.98956	15.8118	30.2371
hsa-miR-625-3p	3p	MIMAT0004808	GACUAUAGAACUUUCCCCCUCA	ACUAUA	22	Yes	Mature_miRNA	canonical_hsa-specific_miRNA	hsa-mir-625	MI0003639	AGGGUAGAGGGAUGAGGGGGAAAGUUCUAUAGUCCUGUAAUUAGAUCUCAGGACUAUAGAACUUUCCCCCUCAUCCCUCUGCCCU	chr14:65471102-65471186(+)	MIPF0000534	mir-625	625	p1@FUT8	NR_038170	0.928973	1.90392	1	1	7.2462	6.31723	79.6669	151.745
hsa-miR-299-5p	5p	MIMAT0002890	UGGUUUACCGUCCCACAUACAU	GGUUUA	22	Yes	Mature_miRNA	canonical_conserved_miRNA	hsa-mir-299	MI0000744	AAGAAAUGGUUUACCGUCCCACAUACAUUUUGAAUAUGUAUGUGGGAUGGUAAACCGCUUCUU	chr14:101023794-101023856(+)	MIPF0000186	mir-299	134,154,299,376c,369,376a-1,377,379,380,381,382,323a,329-1,329-2,409,412,410,376b,485,487a,494,495,496,539,544a,376a-2,487b,411,654,655,656,758,668,1185-2,1185-1,300,541,889,543,1197,1193,323b	p1@MEG3	Gtl2-Dio3	0.903015	1.86997	1	1	6.11907	5.21606	37.0968	69.4333
hsa-let-7e-3p	3p	MIMAT0004485	CUAUACGGCCUCCUAGCUUUCC	UAUACG	22	Yes	Star_miRNA	canonical_conserved_miRNA	hsa-let-7e	MI0000066	CCCGGGCUGAGGUAGGAGGUUGUAUAGUUGAGGAGGACACCCAAGGAGAUCACUAUACGGCCUCCUAGCUUUCCCCAGG	chr19:51692786-51692864(+)	MIPF0000002	let-7	let7e,125a,99b	p@chr19:52192629..52192640,+	curation	0.902765	1.86965	1	1	5.04918	4.14642	17.6362	33.0368
hsa-miR-146b-3p	3p	MIMAT0004766	GCCCUGUGGACUCAGUUCUGGU	CCCUGU	22	Yes	Star_miRNA	canonical_conserved_miRNA	hsa-mir-146b	MI0003129	CCUGGCACUGAGAACUGAAUUCCAUAGGCUGUGAGCUCUAGCAAUGCCCUGUGGACUCAGUUCUGGUGCCCGG	chr10:102436512-102436584(+)	MIPF0000103	mir-146	146b	p@chr10:104195519..104195534,+	curation	0.877725	1.83748	1	1	4.81097	3.93324	15.2036	27.9973
hsa-miR-3182	5p	MIMAT0015062	GCUUCUGUAGUGUAGUC	CUUCUG	17	NO	-	non-canonical_miRNA	hsa-mir-3182	MI0014224	GCUGCUUCUGUAGUGUAGUCCGUGCAUCCGCCCUUCGAUGCUUGGGUUGGAUCAUAGAGCAGU	chr16:83508346-83508408(+)	-	-	3182	p2@CDH13	ENST00000428848.3	0.876941	1.83648	1	1	4.48997	3.61303	12.1629	22.3978
hsa-miR-30c-2-3p	3p	MIMAT0004550	CUGGGAGAAGGCUGUUUACUCU	UGGGAG	22	Yes	Star_miRNA	canonical_conserved_miRNA	hsa-mir-30c-2	MI0000254	AGAUACUGUAAACAUCCUACACUCUCAGCUGUGGAAAGUAAGAAAGCUGGGAGAAGGCUGUUUACUCUUUCU	chr6:71376960-71377031(-)	MIPF0000005	mir-30	30c-2	p1@LINC00472	ENST00000413945.1	0.867477	1.82447	1	1	6.98437	6.11689	69.3285	126.548
hsa-let-7g-3p	3p	MIMAT0004584	CUGUACAGGCCACUGCCUUGC	UGUACA	21	Yes	Star_miRNA	canonical_conserved_miRNA	hsa-let-7g	MI0000433	AGGCUGAGGUAGUAGUUUGUACAGUUUGAGGGUCUAUGAUACCACCCGGUACAGGAGAUAACUGUACAGGCCACUGCCUUGCCA	chr3:52268278-52268361(-)	MIPF0000002	let-7	let7g	p1@WDR82	NM_025222	0.855325	1.80917	1	1	1.77928	0.923959	1.82443	3.35968
hsa-miR-1275	5p	MIMAT0005929	GUGGGGGAGAGGCUGUC	UGGGGG	17	NO	-	non-canonical_miRNA	hsa-mir-1275	MI0006415	CCUCUGUGAGAAAGGGUGUGGGGGAGAGGCUGUCUUGUGUCUGUAAGUAUGCCAAACUUAUUUUCCCCAAGGCAGAGGGA	chr6:33999972-34000051(-)	MIPF0000674	mir-1275	1275	Unknown	Unknown	0.855325	1.80917	1	1	1.77928	0.923959	1.82443	3.35968
hsa-miR-122b-5p	5p	MIMAT0019876	UUUAGUGUGAUAAUGGCGUUUGA	UUAGUG	23	Yes	-	non-canonical_miRNA	hsa-mir-122b	MI0017383	CAGUAGCUAUUUAGUGUGAUAAUGGCGUUUGAUAGUUUAGACACAAACACCAUUGUCACACUCCACAGCUCUG	chr18:58451080-58451152(-)	MIPF0000095	mir-122	122,122b	Unknown	Unknown	0.843114	1.79392	1	1	1.20956	0.366443	1.21629	2.23978
hsa-miR-1267	5p	MIMAT0005921	CCUGUUGAAGUGUAAUCCCCA	CUGUUG	21	NO	-	non-canonical_miRNA	hsa-mir-1267	MI0006404	CUCCCAAAUCUCCUGUUGAAGUGUAAUCCCCACCUCCAGCAUUGGGGAUUACAUUUCAACAUGAGAUUUGGAUGAGGA	chr13:107531171-107531248(-)	MIPF0000640	mir-1267	1267	p1@FAM155A	NM_001080396	0.843114	1.79392	1	1	1.20956	0.366443	1.21629	2.23978
hsa-miR-1270	5p	MIMAT0005924	CUGGAGAUAUGGAAGAGCUGUGU	UGGAGA	23	NO	Mature_miRNA	canonical_hsa-specific_miRNA	hsa-mir-1270	MI0006407	CACAGAGUUAUACUGGAGAUAUGGAAGAGCUGUGUUGGGUAUAAGUAACAGGCUUUUCUUUAUCUUCUAUGUGGCUCUUUGCA	chr19:20399272-20399354(-)	MIPF0000877	mir-1270	1270	p1@ZNF826P	ENST00000600513.1	0.843114	1.79392	1	1	1.20956	0.366443	1.21629	2.23978
hsa-miR-146a-3p	3p	MIMAT0004608	CCUCUGAAAUUCAGUUCUUCAG	CUCUGA	22	Yes	Star_miRNA	canonical_conserved_miRNA	hsa-mir-146a	MI0000477	CCGAUGUGUAUCCUCAGCUUUGAGAACUGAAUUCCAUGGGUUGUGUCAGUGUCAGACCUCUGAAAUUCAGUUCUUCAGCUGGGAUAUCUCUGUCAUCGU	chr5:160485352-160485450(+)	MIPF0000103	mir-146	146a	p1@uc003lyl.3	ENST00000517927.1	0.843114	1.79392	1	1	1.20956	0.366443	1.21629	2.23978
hsa-miR-1972	5p	MIMAT0009447	UCAGGCCAGGCACAGUGGCUCA	CAGGCC	22	NO	-	non-canonical_miRNA	hsa-mir-1972-1	MI0009982	UAUAGGCAUGUGCCACCACACCUGGCUUAAAUGUGUCAUUUAAAAAUUCAGGCCAGGCACAGUGGCUCAUGCCUGUA	chr16:15010321-15010397(-)	MIPF0001025	mir-1972	1972-1	Unknown	Unknown	0.843114	1.79392	1	1	1.20956	0.366443	1.21629	2.23978
hsa-miR-1972	5p	MIMAT0009447	UCAGGCCAGGCACAGUGGCUCA	CAGGCC	22	NO	-	non-canonical_miRNA	hsa-mir-1972-2	MI0015977	UAUAGGCAUGUGCCACCACACCUGGCUUAAAUGUGUCAUUUAAAAAUUCAGGCCAGGCACAGUGGCUCAUGCCUGUA	chr16:70030346-70030422(+)	MIPF0001025	mir-1972	1972-2	Unknown	Unknown	0.843114	1.79392	1	1	1.20956	0.366443	1.21629	2.23978
hsa-miR-320e	5p	MIMAT0015072	AAAGCUGGGUUGAGAAGG	AAGCUG	18	NO	-	non-canonical_miRNA	hsa-mir-320e	MI0014234	CUCCAUGGGGCCUUCUCUUCCCAGUUCUUCCUGGAGUCGGGGAAAAGCUGGGUUGAGAAGGUGAAAAGAAAAA	chr19:46709282-46709354(-)	MIPF0000163	mir-320	320e	p1@PRKD2	ENST00000595515.1	0.843114	1.79392	1	1	1.20956	0.366443	1.21629	2.23978
hsa-miR-550a-3-5p	5p	MIMAT0020925	AGUGCCUGAGGGAGUAAGAG	GUGCCU	20	Yes	Star_miRNA	canonical_hsa-specific_miRNA	hsa-mir-550a-3	MI0003762	GAUGCUUUGCUGGCUGGUGCAGUGCCUGAGGGAGUAAGAGUCCUGUUGUUGUAAGAUAGUGUCUUACUCCCUCAGGCACAUCUCCAACAAGUCUC	chr7:29680734-29680828(-)	MIPF0000334	mir-550	550a-3	p1@LOC646762	NR_024278	0.843114	1.79392	1	1	1.20956	0.366443	1.21629	2.23978
hsa-miR-579-5p	5p	MIMAT0026616	UCGCGGUUUGUGCCAGAUGACG	CGCGGU	22	Yes	Mature_miRNA	canonical_conserved_miRNA	hsa-mir-579	MI0003586	CAUAUUAGGUUAAUGCAAAAGUAAUCGCGGUUUGUGCCAGAUGACGAUUUGAAUUAAUAAAUUCAUUUGGUAUAAACCGCGAUUAUUUUUGCAUCAAC	chr5:32394378-32394475(-)	MIPF0000317	mir-548	579	p1@ZFR	NM_016107	0.843114	1.79392	1	1	1.20956	0.366443	1.21629	2.23978
hsa-miR-616-5p	5p	MIMAT0003284	ACUCAAAACCCUUCAGUGACUU	CUCAAA	22	Yes	Mature_miRNA	canonical_hsa-specific_miRNA	hsa-mir-616	MI0003629	UUAGGUAAUUCCUCCACUCAAAACCCUUCAGUGACUUCCAUGACAUGAAAUAGGAAGUCAUUGGAGGGUUUGAGCAGAGGAAUGACCUGUUUUAAAA	chr12:57519163-57519259(-)	MIPF0000507	mir-616	616,6758	p1@DDIT3	ENST00000552740.1	0.843114	1.79392	1	1	1.20956	0.366443	1.21629	2.23978
hsa-miR-1262	5p	MIMAT0005914	AUGGGUGAAUUUGUAGAAGGAU	UGGGUG	22	NO	-	non-canonical_miRNA	hsa-mir-1262	MI0006397	AUCUACAAUGGUGAUGGGUGAAUUUGUAGAAGGAUGAAAGUCAAAGAAUCCUUCUGGGAACUAAUUUUUGGCCUUCAACAAGAAUUGUGAUAU	chr1:68183518-68183610(-)	MIPF0000595	mir-1262	1262	p1@WLS	ENST00000370973.2	0.808539	1.75144	1	1	0.25432	-0.554218	0.608145	1.11989
hsa-miR-1271-3p	3p	MIMAT0022712	AGUGCCUGCUAUGUGCCAGGCA	GUGCCU	22	Yes	Star_miRNA	canonical_conserved_miRNA	hsa-mir-1271	MI0003814	CACCCAGAUCAGUGCUUGGCACCUAGCAAGCACUCAGUAAAUAUUUGUUGAGUGCCUGCUAUGUGCCAGGCAUUGUGCUGAGGGCU	chr5:176367946-176368031(+)	MIPF0000483	mir-1271	1271	p1@ARL10	NM_173664	0.808539	1.75144	1	1	0.25432	-0.554218	0.608145	1.11989
hsa-miR-147b-5p	5p	MIMAT0037331	UGGAAACAUUUCUGCACAAACU	GGAAAC	22	Yes	Star_miRNA	canonical_conserved_miRNA	hsa-mir-147b	MI0005544	UAUAAAUCUAGUGGAAACAUUUCUGCACAAACUAGAUUCUGGACACCAGUGUGCGGAAAUGCUUCUGCUACAUUUUUAGG	chr15:45433050-45433129(+)	MIPF0000105	mir-147	147b	p1@C15orf48	ENST00000344300.3	0.808539	1.75144	1	1	0.25432	-0.554218	0.608145	1.11989
hsa-miR-372-3p	3p	MIMAT0000724	AAAGUGCUGCGACAUUUGAGCGU	AAGUGC	23	NO	Mature_miRNA	canonical_conserved_miRNA	hsa-mir-372	MI0000780	GUGGGCCUCAAAUGUGGAGCACUAUUCUGAUGUCCAAGUGGAAAGUGCUGCGACAUUUGAGCGUCAC	chr19:53787890-53787956(+)	MIPF0000068	mir-290	371a,372,373,371b	p@chr19:54290224..54290230,+	curation	0.808539	1.75144	1	1	0.25432	-0.554218	0.608145	1.11989
hsa-miR-4470	5p	MIMAT0018997	UGGCAAACGUGGAAGCCGAGA	GGCAAA	21	NO	-	non-canonical_miRNA	hsa-mir-4470	MI0016821	CGAGCCUCUUUCGGCUUUCCAGUUUGUCUCGGUCCUUUGGAACGUGGCAAACGUGGAAGCCGAGAGGGCUCU	chr8:61714788-61714859(+)	-	-	4470	p1@MIR4470	curation	0.808539	1.75144	1	1	0.25432	-0.554218	0.608145	1.11989
hsa-miR-4636	5p	MIMAT0019693	AACUCGUGUUCAAAGCCUUUAG	ACUCGU	22	NO	-	non-canonical_miRNA	hsa-mir-4636	MI0017263	UAGAUUCAGAACUCGUGUUCAAAGCCUUUAGCCCAGCAAUGGGAGAGUGCUAAAGGCUUCAAGCACGAGUUCUGAAUCUA	chr5:9053816-9053895(-)	-	-	4636	p1@SEMA5A	ENST00000382496.5	0.808539	1.75144	1	1	0.25432	-0.554218	0.608145	1.11989
hsa-miR-4677-5p	5p	MIMAT0019760	UUGUUCUUUGGUCUUUCAGCCA	UGUUCU	22	Yes	Star_miRNA	canonical_conserved_miRNA	hsa-mir-4677	MI0017308	GCAAAGCAGCAAUUGUUCUUUGGUCUUUCAGCCAUGACCUGACCUUCUGUCUGUGAGACCAAAGAACUACUUUGCUUGGC	chr1:243346176-243346255(+)	MIPF0001848	mir-4677	4677	p1@SDCCAG8	ENST00000366541.3	0.808539	1.75144	1	1	0.25432	-0.554218	0.608145	1.11989
hsa-miR-4707-3p	3p	MIMAT0019808	AGCCCGCCCCAGCCGAGGUUCU	GCCCGC	22	Yes	-	non-canonical_miRNA	hsa-mir-4707	MI0017340	GGUUCCGGAGCCCCGGCGCGGGCGGGUUCUGGGGUGUAGACGCUGCUGGCCAGCCCGCCCCAGCCGAGGUUCUCGGCACC	chr14:22956950-22957029(-)	-	-	4707	p1@HAUS4	ENST00000397409.4	0.808539	1.75144	1	1	0.25432	-0.554218	0.608145	1.11989
hsa-miR-4800-3p	3p	MIMAT0019979	CAUCCGUCCGUCUGUCCAC	AUCCGU	19	Yes	-	non-canonical_miRNA	hsa-mir-4800	MI0017448	GGAGAAAGGAGUGGACCGAGGAAGGAAGGAAGGCAAGGCUGUCUGUCCAUCCGUCCGUCUGUCCACCUACCUGUCAGUCC	chr4:2250077-2250156(-)	-	-	4800	p1@MXD4	NM_006454	0.808539	1.75144	1	1	0.25432	-0.554218	0.608145	1.11989
hsa-miR-4803	5p	MIMAT0019983	UAACAUAAUAGUGUGGAUUGA	AACAUA	21	NO	-	non-canonical_miRNA	hsa-mir-4803	MI0017451	AGUGGGAUUUAACAUAAUAGUGUGGAUUGAAUCACACACACAUUUCAACCCACACUAUGAUGUUAAAUCCCAUU	chr5:72169467-72169540(+)	MIPF0001511	mir-4803	4803	p1@MAP1B	ENST00000513526.2	0.808539	1.75144	1	1	0.25432	-0.554218	0.608145	1.11989
hsa-miR-4804-5p	5p	MIMAT0019984	UUGGACGGUAAGGUUAAGCAA	UGGACG	21	Yes	-	non-canonical_miRNA	hsa-mir-4804	MI0017452	UCAGUGUAUUUGGACGGUAAGGUUAAGCAAGGUGCGUCGUAUCUUGCUUAACCUUGCCCUCGAAAUACACUGA	chr5:72878591-72878663(+)	-	-	4804	p1@TNPO1	NM_153188	0.808539	1.75144	1	1	0.25432	-0.554218	0.608145	1.11989
hsa-miR-548ak	5p	MIMAT0019013	AAAAGUAACUGCGGUUUUUGA	AAAGUA	21	NO	-	non-canonical_miRNA	hsa-mir-548ak	MI0016840	GUGCAAAAGUAACUGCGGUUUUUGAGAAGUAAUUGAAAACCGCAAUUACUUUUGCAG	chr10:12130760-12130816(-)	MIPF0000317	mir-548	548ak	Unknown	Unknown	0.808539	1.75144	1	1	0.25432	-0.554218	0.608145	1.11989
hsa-miR-548h-3p	3p	MIMAT0022723	CAAAAACCGCAAUUACUUUUGCA	AAAAAC	23	Yes	-	non-canonical_miRNA	hsa-mir-548h-4	MI0006414	GCUAUUAGGUUGGUGCAAAAGUAAUCGCGGUUUUUGUCAUUACUUUAAUUACUUUACGUUUCAUUAAUGACAAAAACCGCAAUUACUUUUGCACCAACCUAAUACUUGCUA	chr8:27048853-27048963(-)	MIPF0000317	mir-548	548h-4	Unknown	Unknown	0.808539	1.75144	1	1	0.25432	-0.554218	0.608145	1.11989
hsa-miR-548z	5p	MIMAT0018446	CAAAAACCGCAAUUACUUUUGCA	AAAAAC	23	NO	-	non-canonical_miRNA	hsa-mir-548z	MI0016688	AAGUAUUAAGUUGGUGCAAAAGUAAUUGAGAUUUUUGCUACUGAAAGUAAUGGCAAAAACCGCAAUUACUUUUGCACCAACCUAAUAGAUGCCAAUG	chr12:64622509-64622605(-)	MIPF0000317	mir-548	548z	Unknown	Unknown	0.808539	1.75144	1	1	0.25432	-0.554218	0.608145	1.11989
hsa-miR-6131	5p	MIMAT0024615	GGCUGGUCAGAUGGGAGUG	GCUGGU	19	NO	-	non-canonical_miRNA	hsa-mir-6131	MI0021276	UCCCGCAUUCCCUCUGCUUUGGUCAGGUGGUGCCCUCCUUCCAUGGGUAGAGCCAGAGAUGGUGGGUUCUGGCUGGUCAGAUGGGAGUGGACAGAGACCCGGGGUCCUC	chr5:10478037-10478145(+)	MIPF0001412	mir-6131	6131	Unknown	Unknown	0.808539	1.75144	1	1	0.25432	-0.554218	0.608145	1.11989
hsa-miR-301a-5p	5p	MIMAT0022696	GCUCUGACUUUAUUGCACUACU	CUCUGA	22	Yes	Star_miRNA	canonical_conserved_miRNA	hsa-mir-301a	MI0000745	ACUGCUAACGAAUGCUCUGACUUUAUUGCACUACUGUACUUUACAGCUAGCAGUGCAAUAGUAUUGUCAAAGCAUCUGAAAGCAGG	chr17:59151136-59151221(-)	MIPF0000034	mir-130	301a	p1@SKA2	ENST00000580541.1	0.799536	1.74054	1	1	3.42114	2.6216	6.08145	10.639
hsa-miR-374b-5p	5p	MIMAT0004955	AUAUAAUACAACCUGCUAAGUG	UAUAAU	22	Yes	Mature_miRNA	canonical_conserved_miRNA	hsa-mir-374b	MI0005566	ACUCGGAUGGAUAUAAUACAACCUGCUAAGUGUCCUAGCACUUAGCAGGUUGUAUUAUCAUUGUCCGUGUCU	chrX:74218547-74218618(-)	MIPF0000288	mir-374	421,374b,374c	p1@FTX	NR_028379	0.79198	1.73145	1	1	8.92346	8.13148	280.355	485.473
hsa-miR-7704	5p	MIMAT0030019	CGGGGUCGGCGGCGACGUG	GGGGUC	19	NO	-	non-canonical_miRNA	hsa-mir-7704	MI0025240	CGGGGUCGGCGGCGACGUGCUCAGCUUGGCACCCAAGUUCUGCCGCUCCGACGCCCGGC	chr2:176188843-176188901(+)	-	-	7704	p1@HOXD1	NM_024501	0.790943	1.73021	1	1	8.03413	7.24318	151.428	262.055
hsa-let-7i-3p	3p	MIMAT0004585	CUGCGCAAGCUACUGCCUUGCU	UGCGCA	22	Yes	Star_miRNA	canonical_conserved_miRNA	hsa-let-7i	MI0000434	CUGGCUGAGGUAGUAGUUUGUGCUGUUGGUCGGGUUGUGACAUUGCCCGCUGUGGAGAUAACUGCGCAAGCUACUGCCUUGCUA	chr12:62603686-62603769(+)	MIPF0000002	let-7	let7i	p1@ENST00000550290	ENST00000550290.1	0.775304	1.71155	1	1	4.92172	4.14642	17.6362	30.2371
hsa-miR-23c	5p	MIMAT0018000	AUCACAUUGCCAGUGAUUACCC	UCACAU	22	NO	-	non-canonical_miRNA	hsa-mir-23c	MI0016010	AGUGACUUUCCAGGUGUCACACAGUGAGUGGCAUAAUCAGAGUACAAUUUGAGUCAUGCCCAUACAUCACAUUGCCAGUGAUUACCCAAGGAAAGUGACG	chrX:20017088-20017187(-)	MIPF0001429	mir-23c	23c	p1@MAP7D2	ENST00000443379.3	0.763841	1.69801	1	1	2.87817	2.11433	4.25701	7.2793
hsa-miR-136-5p	5p	MIMAT0000448	ACUCCAUUUGUUUUGAUGAUGGA	CUCCAU	23	Yes	Star_miRNA	canonical_conserved_miRNA	hsa-mir-136	MI0000475	UGAGCCCUCGGAGGACUCCAUUUGUUUUGAUGAUGGAUUCUUAUGCUCCAUCAUCGUCUCAAAUGAGUCUUCAGAGGGUUCU	chr14:100884702-100884783(+)	MIPF0000099	mir-136	127,136,337,431,433,493,432,665	p1@MEG3	Gtl2-Dio3	0.761119	1.69481	1	1	6.70353	5.94241	61.4226	104.15
hsa-miR-299-3p	3p	MIMAT0000687	UAUGUGGGAUGGUAAACCGCUU	AUGUGG	22	Yes	Star_miRNA	canonical_conserved_miRNA	hsa-mir-299	MI0000744	AAGAAAUGGUUUACCGUCCCACAUACAUUUUGAAUAUGUAUGUGGGAUGGUAAACCGCUUCUU	chr14:101023794-101023856(+)	MIPF0000186	mir-299	134,154,299,376c,369,376a-1,377,379,380,381,382,323a,329-1,329-2,409,412,410,376b,485,487a,494,495,496,539,544a,376a-2,487b,411,654,655,656,758,668,1185-2,1185-1,300,541,889,543,1197,1193,323b	p1@MEG3	Gtl2-Dio3	0.758607	1.69186	1	1	7.52587	6.76727	108.858	184.222
hsa-miR-151a-5p	5p	MIMAT0004697	UCGAGGAGCUCACAGUCUAGU	CGAGGA	21	NO	Mature_miRNA	canonical_conserved_miRNA	hsa-mir-151a	MI0000809	UUUCCUGCCCUCGAGGAGCUCACAGUCUAGUAUGUCUCAUCCCCUACUAGACUGAAGCUCCUUGAGGACAGGGAUGGUCAUACUCACCUC	chr8:140732564-140732653(-)	MIPF0000057	mir-28	151a	p1@PTK2	ENST00000522684.1	0.748357	1.67988	1	1	7.79319	7.04483	131.967	221.739
hsa-miR-329-5p	5p	MIMAT0026555	GAGGUUUUCUGGGUUUCUGUUUC	AGGUUU	23	Yes	Star_miRNA	canonical_conserved_miRNA	hsa-mir-329-1	MI0001725	GGUACCUGAAGAGAGGUUUUCUGGGUUUCUGUUUCUUUAAUGAGGACGAAACACACCUGGUUAACCUCUUUUCCAGUAUC	chr14:101026785-101026864(+)	MIPF0000110	mir-329	134,154,299,376c,369,376a-1,377,379,380,381,382,323a,329-1,329-2,409,412,410,376b,485,487a,494,495,496,539,544a,376a-2,487b,411,654,655,656,758,668,1185-2,1185-1,300,541,889,543,1197,1193,323b	p1@MEG3	Gtl2-Dio3	0.743781	1.67456	1	1	2.63976	1.89598	3.64887	6.15941
hsa-miR-329-5p	5p	MIMAT0026555	GAGGUUUUCUGGGUUUCUGUUUC	AGGUUU	23	Yes	Star_miRNA	canonical_conserved_miRNA	hsa-mir-329-2	MI0001726	GUGGUACCUGAAGAGAGGUUUUCUGGGUUUCUGUUUCUUUAUUGAGGACGAAACACACCUGGUUAACCUCUUUUCCAGUAUCAA	chr14:101027100-101027183(+)	MIPF0000110	mir-329	134,154,299,376c,369,376a-1,377,379,380,381,382,323a,329-1,329-2,409,412,410,376b,485,487a,494,495,496,539,544a,376a-2,487b,411,654,655,656,758,668,1185-2,1185-1,300,541,889,543,1197,1193,323b	p1@MEG3	Gtl2-Dio3	0.743781	1.67456	1	1	2.63976	1.89598	3.64887	6.15941
hsa-miR-335-5p	5p	MIMAT0000765	UCAAGAGCAAUAACGAAAAAUGU	CAAGAG	23	Yes	Mature_miRNA	canonical_conserved_miRNA	hsa-mir-335	MI0000816	UGUUUUGAGCGGGGGUCAAGAGCAAUAACGAAAAAUGUUUGUCAUAAACCGUUUUUCAUUAUUGCUCCUGACCUCCUCUCAUUUGCUAUAUUCA	chr7:130496111-130496204(+)	MIPF0000196	mir-335	335	p1@MEST	ENST00000223215.4	0.743781	1.67456	1	1	2.63976	1.89598	3.64887	6.15941
hsa-miR-548h-5p	5p	MIMAT0005928	AAAAGUAAUCGCGGUUUUUGUC	AAAGUA	22	Yes	-	non-canonical_miRNA	hsa-mir-548h-1	MI0006411	UCUGUCCAUUAGGUGGGUGCAAAAGUAAUCGCGGUUUUUGUCAUUACUUUUAAUGGUAAAAACUGGAAUUACUUUUGCACUGACCUAAUAUUAAGCCAGAUA	chr14:64095024-64095125(-)	MIPF0000317	mir-548	548h-1	p1@ESR2	ENST00000556275.1	0.726592	1.65473	1	1	4.92172	4.19513	18.2443	30.2371
hsa-miR-548h-5p	5p	MIMAT0005928	AAAAGUAAUCGCGGUUUUUGUC	AAAGUA	22	Yes	-	non-canonical_miRNA	hsa-mir-548h-2	MI0006412	GUAUUAGGUUGGUGCAAAAGUAAUCGCGGUUUUUGUCAUUACUUUCAAUGGCAAACACCACAAUUACUUUUGCACCAACCUAAUAUAA	chr16:11306440-11306527(-)	MIPF0000317	mir-548	548h-2	Unknown	Unknown	0.726592	1.65473	1	1	4.92172	4.19513	18.2443	30.2371
hsa-miR-548h-5p	5p	MIMAT0005928	AAAAGUAAUCGCGGUUUUUGUC	AAAGUA	22	Yes	-	non-canonical_miRNA	hsa-mir-548h-3	MI0006413	UCUGAUUCUGCAUGUAUUAGGUUGGUGCAAAAGUAAUCGCGGUUUUUGUCAUUGAAAGUAAUAGCAAAAACUGCAAUUACUUUUGCACCAACCUAAAAGUAGUCACUGUCUUCAGAUA	chr17:13543529-13543646(-)	MIPF0000317	mir-548	548h-3	p1@HS3ST3A1	NM_006042	0.726592	1.65473	1	1	4.92172	4.19513	18.2443	30.2371
hsa-miR-548h-5p	5p	MIMAT0005928	AAAAGUAAUCGCGGUUUUUGUC	AAAGUA	22	Yes	-	non-canonical_miRNA	hsa-mir-548h-4	MI0006414	GCUAUUAGGUUGGUGCAAAAGUAAUCGCGGUUUUUGUCAUUACUUUAAUUACUUUACGUUUCAUUAAUGACAAAAACCGCAAUUACUUUUGCACCAACCUAAUACUUGCUA	chr8:27048853-27048963(-)	MIPF0000317	mir-548	548h-4	Unknown	Unknown	0.726592	1.65473	1	1	4.92172	4.19513	18.2443	30.2371
hsa-miR-548h-5p	5p	MIMAT0005928	AAAAGUAAUCGCGGUUUUUGUC	AAAGUA	22	Yes	-	non-canonical_miRNA	hsa-mir-548h-5	MI0016751	ACAAAAGUAAUCGCGGUUUUUGUCAUUACUUUUAACUGUAAAAACCACGGUUGCUUUUGC	chr6:131792172-131792231(+)	MIPF0000317	mir-548	548h-5	Unknown	Unknown	0.726592	1.65473	1	1	4.92172	4.19513	18.2443	30.2371
hsa-miR-450a-2-3p	3p	MIMAT0031074	AUUGGGGACAUUUUGCAUUCAU	UUGGGG	22	Yes	Star_miRNA	canonical_conserved_miRNA	hsa-mir-450a-2	MI0003187	CCAAAGAAAGAUGCUAAACUAUUUUUGCGAUGUGUUCCUAAUAUGUAAUAUAAAUGUAUUGGGGACAUUUUGCAUUCAUAGUUUUGUAUCAAUAAUAUGG	chrX:134540508-134540607(-)	MIPF0000128	mir-450	424,450a-1,450a-2,503,542,450b	p@chrX:133683665..133683681,-	curation	0.715414	1.64195	1	1	2.354	1.63859	3.04072	5.03952
hsa-miR-192-5p	5p	MIMAT0000222	CUGACCUAUGAAUUGACAGCC	UGACCU	21	Yes	Mature_miRNA	canonical_conserved_miRNA	hsa-mir-192	MI0000234	GCCGAGACCGAGUGCACAGGGCUCUGACCUAUGAAUUGACAGCCAGUGCUCUCGUCUCCCCUCUGGCUGCCAAUUCCAUAGGUCACAGGUAUGUUCGCCUCAAUGCCAGC	chr11:64891137-64891246(-)	MIPF0000063	mir-192	192,194-2,6749,6750	p1@ENST00000413053,p1@uc009ypx.2	ENST00000413053.1	0.708902	1.63456	1	1	7.35876	6.64986	100.344	164.064
hsa-miR-200a-3p	3p	MIMAT0000682	UAACACUGUCUGGUAACGAUGU	AACACU	22	Yes	Mature_miRNA	canonical_conserved_miRNA	hsa-mir-200a	MI0000737	CCGGGCCCCUGUGAGCAUCUUACCGGACAGUGCUGGAUUUCCCAGCUUGACUCUAACACUGUCUGGUAACGAUGUUCAAAGGUGACCCGC	chr1:1167863-1167952(+)	MIPF0000019	mir-8	200b,200a,429	p@chr1:1098252..1098265,+	curation	0.708466	1.63407	1	1	4.75223	4.04376	16.4199	26.8774
hsa-miR-378a-5p	5p	MIMAT0000731	CUCCUGACUCCAGGUCCUGUGU	UCCUGA	22	Yes	Star_miRNA	canonical_conserved_miRNA	hsa-mir-378a	MI0000786	AGGGCUCCUGACUCCAGGUCCUGUGUGUUACCUAGAAAUAGCACUGGACUUGGAGUCAGAAGGCCU	chr5:149732825-149732890(+)	MIPF0000168	mir-378	378a	p1@PPARGC1B	ENST00000309241.5	0.703553	1.62851	1	1	3.17505	2.47149	5.4733	8.95914
hsa-miR-374b-3p	3p	MIMAT0004956	CUUAGCAGGUUGUAUUAUCAUU	UUAGCA	22	Yes	Star_miRNA	canonical_conserved_miRNA	hsa-mir-374b	MI0005566	ACUCGGAUGGAUAUAAUACAACCUGCUAAGUGUCCUAGCACUUAGCAGGUUGUAUUAUCAUUGUCCGUGUCU	chrX:74218547-74218618(-)	MIPF0000288	mir-374	421,374b,374c	p1@FTX	NR_028379	0.702288	1.62708	1	1	5.2746	4.57231	23.7176	38.6363
hsa-miR-29b-1-5p	5p	MIMAT0004514	GCUGGUUUCAUAUGGUGGUUUAGA	CUGGUU	24	Yes	Star_miRNA	canonical_conserved_miRNA	hsa-mir-29b-1	MI0000105	CUUCAGGAAGCUGGUUUCAUAUGGUGGUUUAGAUUUAAAUAGUGAUUGUCUAGCACCAUUUGAAAUCAGUGUUCUUGGGGG	chr7:130877459-130877539(-)	MIPF0000009	mir-29	29a,29b-1	p@chr7:130597585..130597624,-	ENST00000432045.2	0.697293	1.62146	1	1	5.23225	4.53496	23.1095	37.5164
hsa-miR-147b-3p	3p	MIMAT0004928	GUGUGCGGAAAUGCUUCUGCU	UGUGCG	21	Yes	Mature_miRNA	canonical_conserved_miRNA	hsa-mir-147b	MI0005544	UAUAAAUCUAGUGGAAACAUUUCUGCACAAACUAGAUUCUGGACACCAGUGUGCGGAAAUGCUUCUGCUACAUUUUUAGG	chr15:45433050-45433129(+)	MIPF0000105	mir-147	147b	p1@C15orf48	ENST00000344300.3	0.672219	1.59352	1	1	1.99729	1.32508	2.43258	3.91962
hsa-miR-1827	5p	MIMAT0006767	UGAGGCAGUAGAUUGAAU	GAGGCA	18	NO	-	non-canonical_miRNA	hsa-mir-1827	MI0008195	UCAGCAGCACAGCCUUCAGCCUAAAGCAAUGAGAAGCCUCUGAAAGGCUGAGGCAGUAGAUUGAAU	chr12:100189884-100189949(+)	MIPF0000646	mir-1827	1827	Unknown	Unknown	0.672219	1.59352	1	1	1.99729	1.32508	2.43258	3.91962
hsa-miR-378f	5p	MIMAT0018932	ACUGGACUUGGAGCCAGAAG	CUGGAC	20	NO	-	non-canonical_miRNA	hsa-mir-378f	MI0016756	GUCAGGUCCUGGACUCCCAUAGUUUUCAGGCUGCUAAACAACAGAACGAGCACUGGACUUGGAGCCAGAAGUCUUGGG	chr1:23929070-23929147(+)	-	-	378f	Unknown	Unknown	0.672219	1.59352	1	1	1.99729	1.32508	2.43258	3.91962
hsa-miR-548ay-5p	5p	MIMAT0025452	AAAAGUAAUUGUGGUUUUUGC	AAAGUA	21	Yes	-	non-canonical_miRNA	hsa-mir-548ay	MI0022210	AGAAGAUGCUUACUACUAGGUUGGUGCAAAAGUAAUUGUGGUUUUUGCAUUUAAAGUAAUGGCCAAAACCGCGAUUACUCUUGCACGAACCUAACGGUAACACUUCU	chr3:32506283-32506389(-)	MIPF0000317	mir-548	548ay	Unknown	Unknown	0.672219	1.59352	1	1	1.99729	1.32508	2.43258	3.91962
hsa-miR-542-3p	3p	MIMAT0003389	UGUGACAGAUUGAUAACUGAAA	GUGACA	22	Yes	Mature_miRNA	canonical_conserved_miRNA	hsa-mir-542	MI0003686	CAGAUCUCAGACAUCUCGGGGAUCAUCAUGUCACGAGAUACCAGUGUGCACUUGUGACAGAUUGAUAACUGAAAGGUCUGGGAGCCACUCAUCUUCA	chrX:134541341-134541437(-)	MIPF0000185	mir-542	424,450a-1,450a-2,503,542,450b	p@chrX:133683665..133683681,-	curation	0.664823	1.58537	1	1	7.57754	6.91272	120.413	190.942
hsa-let-7b-3p	3p	MIMAT0004482	CUAUACAACCUACUGCCUUCCC	UAUACA	22	Yes	Star_miRNA	canonical_conserved_miRNA	hsa-let-7b	MI0000063	CGGGGUGAGGUAGUAGGUUGUGUGGUUUCAGGGCAGUGAUGUUGCCCCUCGGAAGAUAACUAUACAACCUACUGCCUUCCCUG	chr22:46113686-46113768(+)	MIPF0000002	let-7	let7a-3,let7b,4763	p2@MIRLET7BHG,p4@MIR4763	NR_027033	0.65602	1.57573	1	1	8.25646	7.60044	193.998	305.731
hsa-miR-19b-3p	3p	MIMAT0000074	UGUGCAAAUCCAUGCAAAACUGA	GUGCAA	23	Yes	Mature_miRNA	canonical_conserved_miRNA	hsa-mir-19b-2	MI0000075	ACAUUGCUACUUACAAUUAGUUUUGCAGGUUUGCAUUUCAGCGUAUAUAUGUAUAUGUGGCUGUGCAAAUCCAUGCAAAACUGAUUGUGAUAAUGU	chrX:134169671-134169766(-)	MIPF0000011	mir-19	19b-2,92a-2,106a,363,18b,20b	p@chrX:133308067..133308078,-	curation	0.644851	1.56358	1	1	5.25358	4.60873	24.3258	38.0763
hsa-miR-9-5p	5p	MIMAT0000441	UCUUUGGUUAUCUAGCUGUAUGA	CUUUGG	23	Yes	Mature_miRNA	canonical_conserved_miRNA	hsa-mir-9-1	MI0000466	CGGGGUUGGUUGUUAUCUUUGGUUAUCUAGCUGUAUGAGUGGUGUGGAGUCUUCAUAAAGCUAGAUAACCGAAAGUAAAAAUAACCCCA	chr1:156420341-156420429(-)	MIPF0000014	mir-9	9-1	p1@C1orf61	ENST00000400991.2	0.644334	1.56302	1	1	4.83946	4.19513	18.2443	28.5573
hsa-miR-9-5p	5p	MIMAT0000441	UCUUUGGUUAUCUAGCUGUAUGA	CUUUGG	23	Yes	Mature_miRNA	canonical_conserved_miRNA	hsa-mir-9-2	MI0000467	GGAAGCGAGUUGUUAUCUUUGGUUAUCUAGCUGUAUGAGUGUAUUGGUCUUCAUAAAGCUAGAUAACCGAAAGUAAAAACUCCUUCA	chr5:88666853-88666939(-)	MIPF0000014	mir-9	9-2	p1@LINC00461	ENST00000505030.1	0.644334	1.56302	1	1	4.83946	4.19513	18.2443	28.5573
hsa-miR-9-5p	5p	MIMAT0000441	UCUUUGGUUAUCUAGCUGUAUGA	CUUUGG	23	Yes	Mature_miRNA	canonical_conserved_miRNA	hsa-mir-9-3	MI0000468	GGAGGCCCGUUUCUCUCUUUGGUUAUCUAGCUGUAUGAGUGCCACAGAGCCGUCAUAAAGCUAGAUAACCGAAAGUAGAAAUGAUUCUCA	chr15:89368017-89368106(+)	MIPF0000014	mir-9	9-3	p1@ENST00000561327	ENST00000561327.1	0.644334	1.56302	1	1	4.83946	4.19513	18.2443	28.5573
hsa-miR-195-3p	3p	MIMAT0004615	CCAAUAUUGGCUGUGCUGCUCC	CAAUAU	22	Yes	Star_miRNA	canonical_conserved_miRNA	hsa-mir-195	MI0000489	AGCUUCCCUGGCUCUAGCAGCACAGAAAUAUUGGCACAGGGAAGCGAGUCUGCCAAUAUUGGCUGUGCUGCUCCAGGCAGGGUGGUG	chr17:7017615-7017701(-)	MIPF0000006	mir-15	195,497	p1@MIR497HG	ENST00000572453.1	0.642893	1.56146	1	1	5.97239	5.3295	40.1375	62.714
hsa-miR-340-3p	3p	MIMAT0000750	UCCGUCUCAGUUACUUUAUAGC	CCGUCU	22	Yes	Star_miRNA	canonical_conserved_miRNA	hsa-mir-340	MI0000802	UUGUACCUGGUGUGAUUAUAAAGCAAUGAGACUGAUUGUCAUAUGUCGUUUGUGGGAUCCGUCUCAGUUACUUUAUAGCCAUACCUGGUAUCUUA	chr5:180015303-180015397(-)	MIPF0000191	mir-340	340	p1@RNF130	ENST00000522208.2	0.635137	1.55309	1	1	3.6313	2.99616	7.90588	12.3188
hsa-miR-27b-5p	5p	MIMAT0004588	AGAGCUUAGCUGAUUGGUGAAC	GAGCUU	22	Yes	Star_miRNA	canonical_conserved_miRNA	hsa-mir-27b	MI0000440	ACCUCUCUAACAAGGUGCAGAGCUUAGCUGAUUGGUGAACAGUGAUUGGUUUCCGCUUUGUUCACAGUGGCUAAGUUCUGCACCUGAAGAGAAGGUG	chr9:95085445-95085541(+)	MIPF0000036	mir-27	24-1,23b,27b,3074	p1@C9orf3	ENST00000471978.1	0.629116	1.54662	1	1	6.84376	6.21464	74.1936	114.789
hsa-miR-200c-3p	3p	MIMAT0000617	UAAUACUGCCGGGUAAUGAUGGA	AAUACU	23	Yes	Mature_miRNA	canonical_conserved_miRNA	hsa-mir-200c	MI0000650	CCCUCGUCUUACCCAGCAGUGUUUGGGUGCGGUUGGGAGUCUCUAAUACUGCCGGGUAAUGAUGGAGG	chr12:6963699-6963766(+)	MIPF0000019	mir-8	141,200c	p1@ENST00000537269	ENST00000607161.1	0.614511	1.53104	1	1	4.0765	3.46198	10.9466	16.7984
hsa-miR-4324	5p	MIMAT0016876	CCCUGAGACCCUAACCUUAA	CCUGAG	20	NO	-	non-canonical_miRNA	hsa-mir-4324	MI0015854	CGGCCCCUUUGUUAAGGGUCUCAGCUCCAGGGAACUUUAAAACCCUGAGACCCUAACCUUAAAGGUGCUGCA	chr19:49308797-49308868(-)	-	-	4324	p1@SLC6A16	ENST00000454748.3	0.614511	1.53104	1	1	4.0765	3.46198	10.9466	16.7984
hsa-miR-101-3p	3p	MIMAT0000099	UACAGUACUGUGAUAACUGAA	ACAGUA	21	Yes	Mature_miRNA	canonical_conserved_miRNA	hsa-mir-101-1	MI0000103	UGCCCUGGCUCAGUUAUCACAGUGCUGAUGCUGUCUAUUCUAAAGGUACAGUACUGUGAUAACUGAAGGAUGGCA	chr1:65058434-65058508(-)	MIPF0000046	mir-101	101-1,3671	p1@ENST00000448344	curation	0.609346	1.52557	1	1	9.74844	9.1391	563.75	860.077
hsa-miR-454-5p	5p	MIMAT0003884	ACCCUAUCAAUAUUGUCUCUGC	CCCUAU	22	Yes	Star_miRNA	canonical_conserved_miRNA	hsa-mir-454	MI0003820	UCUGUUUAUCACCAGAUCCUAGAACCCUAUCAAUAUUGUCUCUGCUGUGUAAAUAGUUCUGAGUAGUGCAAUAUUGCUUAUAGGGUUUUGGUGUUUGGAAAGAACAAUGGGCAGG	chr17:59137758-59137872(-)	MIPF0000174	mir-454	454	p1@SKA2	ENST00000580541.1	0.607964	1.52411	1	1	2.50394	1.89598	3.64887	5.59946
hsa-miR-32-5p	5p	MIMAT0000090	UAUUGCACAUUACUAAGUUGCA	AUUGCA	22	Yes	Mature_miRNA	canonical_conserved_miRNA	hsa-mir-32	MI0000090	GGAGAUAUUGCACAUUACUAAGUUGCAUGUUGUCACGGCCUCAAUGCAAUUUAGUGUGUGUGAUAUUUUC	chr9:109046229-109046298(-)	MIPF0000069	mir-32	32	p1@C9orf5	NM_032012	0.604944	1.52092	1	1	6.05975	5.45481	43.7864	66.6336
hsa-miR-19b-3p	3p	MIMAT0000074	UGUGCAAAUCCAUGCAAAACUGA	GUGCAA	23	Yes	Mature_miRNA	canonical_conserved_miRNA	hsa-mir-19b-1	MI0000074	CACUGUUCUAUGGUUAGUUUUGCAGGUUUGCAUCCAGCUGUGUGAUAUUCUGCUGUGCAAAUCCAUGCAAAACUGACUGUGGUAGUG	chr13:91351192-91351278(+)	MIPF0000011	mir-19	17,18a,19a,19b-1,20a,92a-1	p1@MIR17HG	NR_027349	0.601866	1.51768	1	1	5.2106	4.60873	24.3258	36.9564
hsa-miR-374a-3p	3p	MIMAT0004688	CUUAUCAGAUUGUAUUGUAAUU	UUAUCA	22	Yes	Mature_miRNA	canonical_conserved_miRNA	hsa-mir-374a	MI0000782	UACAUCGGCCAUUAUAAUACAACCUGAUAAGUGUUAUAGCACUUAUCAGAUUGUAUUGUAAUUGUCUGUGUA	chrX:74287286-74287357(-)	MIPF0000288	mir-374	374a,545	p1@FTX	NR_028379	0.598473	1.51411	1	1	8.70471	8.10623	275.49	417.16
hsa-miR-422a	5p	MIMAT0001339	ACUGGACUUAGGGUCAGAAGGC	CUGGAC	22	NO	-	non-canonical_miRNA	hsa-mir-422a	MI0001444	GAGAGAAGCACUGGACUUAGGGUCAGAAGGCCUGAGUCUCUCUGCUGCAGAUGGGCUCUCUGUCCCUGAGCCAAGCUUUGUCCUCCCUGG	chr15:63870930-63871019(-)	MIPF0000548	mir-422	422a	p@chr15:64163505..64163506,-	NR_029944	0.598404	1.51404	1	1	1.52236	0.923959	1.82443	2.79973
hsa-miR-580-3p	3p	MIMAT0003245	UUGAGAAUGAUGAAUCAUUAGG	UGAGAA	22	Yes	Mature_miRNA	canonical_hsa-specific_miRNA	hsa-mir-580	MI0003587	AUAAAAUUUCCAAUUGGAACCUAAUGAUUCAUCAGACUCAGAUAUUUAAGUUAACAGUAUUUGAGAAUGAUGAAUCAUUAGGUUCCGGUCAGAAAUU	chr5:36147892-36147988(-)	MIPF0000515	mir-580	580	p1@LMBRD2	NM_001007527	0.598404	1.51404	1	1	1.52236	0.923959	1.82443	2.79973
hsa-miR-708-3p	3p	MIMAT0004927	CAACUAGACUGUGAGCUUCUAG	AACUAG	22	Yes	Star_miRNA	canonical_conserved_miRNA	hsa-mir-708	MI0005543	AACUGCCCUCAAGGAGCUUACAAUCUAGCUGGGGGUAAAUGACUUGCACAUGAACACAACUAGACUGUGAGCUUCUAGAGGGCAGGGA	chr11:79402022-79402109(-)	MIPF0000397	mir-708	708	p1@ODZ4	NM_001098816	0.593052	1.50843	1	1	6.63203	6.03897	65.6796	99.1105
hsa-miR-101-3p	3p	MIMAT0000099	UACAGUACUGUGAUAACUGAA	ACAGUA	21	Yes	Mature_miRNA	canonical_conserved_miRNA	hsa-mir-101-2	MI0000739	ACUGUCCUUUUUCGGUUAUCAUGGUACCGAUGCUGUAUAUCUGAAAGGUACAGUACUGUGAUAACUGAAGAAUGGUGGU	chr9:4850297-4850375(+)	MIPF0000046	mir-101	101-2	p1@RCL1	ENST00000442869.1	0.590635	1.50591	1	1	9.77266	9.18202	580.778	874.636
hsa-miR-30e-3p	3p	MIMAT0000693	CUUUCAGUCGGAUGUUUACAGC	UUUCAG	22	Yes	Star_miRNA	canonical_conserved_miRNA	hsa-mir-30e	MI0000749	GGGCAGUCUUUGCUACUGUAAACAUCCUUGACUGGAAGCUGUAAGGUGUUCAGAGGAGCUUUCAGUCGGAUGUUUACAGCGGCAGGCUGCCA	chr1:40754355-40754446(+)	MIPF0000005	mir-30	30c-1,30e	p1@NFYC	ENST00000447388.3	0.58624	1.50133	1	1	8.91345	8.32721	321.1	482.114

## Sheet: down sample 1vs sample0 
#log2FC <= -0.585 #p-value cut-off <= 1.00 #q-value cut-off <= 1.00 #Gene biotype: miRNA #Condition pair: down sample 1 vs sample0 Column A: Mature_ID, The ID of mature miRNA. Column B: Arm, The arm of miRNA. Column C: Mature_Acc, The accession number of mature miRNA from miRBase. Column D: Mature_Seq, The mature sequence of miRNA. Column E: Seed, The seed sequence of miRNA. Column F: Length, The…
Annotation																		DE Statistic				CPM
Mature_ID	Arm	Mature_Acc	Mature_Seq	Seed	Length	High_Confidence	Type	Canonical	Pre_ID	Pre_Acc	Pre_Seq	Pre_Locus	Family_AC	Family_ID	Clustered_miRNAs	Promoter	Primary_microRNA	log2FC	Fold_Change	p_value	q_value	R-1_CPM	K-1_CPM	K-1	R-1
hsa-miR-1245a	5p	MIMAT0005897	AAGUGAUCUAAAGGCCUACAU	AGUGAU	21	NO	-	non-canonical_miRNA	hsa-mir-1245a	MI0006380	AUUUAUGUAUAGGCCUUUAGAUCAUCUGAUGUUGAAUACUCUUUAAGUGAUCUAAAGGCCUACAUAUAAA	chr2:188978092-188978161(+)	MIPF0000620	mir-1245	1245a,1245b	p1@COL3A1	NM_000090	-5.67429	0.0195826	1	1	-3.77831	1.89598	3.64887	0
hsa-miR-490-5p	5p	MIMAT0004764	CCAUGGAUCUCCAGGUGGGU	CAUGGA	20	Yes	Star_miRNA	canonical_conserved_miRNA	hsa-mir-490	MI0003125	UGGAGGCCUUGCUGGUUUGGAAAGUUCAUUGUUCGACACCAUGGAUCUCCAGGUGGGUCAAGUUUAGAGAUGCACCAACCUGGAGGACUCCAUGCUGUUGAGCUGUUCACAAGCAGCGGACACUUCCA	chr7:136903167-136903294(+)	MIPF0000229	mir-490	490	p1@CHRM2	NM_001006630	-5.41689	0.0234074	1	1	-3.77831	1.63859	3.04072	0
hsa-miR-548i	5p	MIMAT0005935	AAAAGUAAUUGCGGAUUUUGCC	AAAGUA	22	NO	-	non-canonical_miRNA	hsa-mir-548i-1	MI0006421	CAGAUGGCUCUGAAGUUUGCACCCUAUUAGGUUGGUGCAAAAGUAAUUGCGGAUUUUGCCAUUAAAAGUAAUGGCAAAAAUAGCAAUUAUUUUUGUACCAGCCUAGUAUCUUUUCUCCUUCUACCAAACUUUGUCCCUGAGCCAUCUCA	chr3:125790404-125790552(-)	MIPF0000317	mir-548	548i-1	Unknown	Unknown	-5.10338	0.029089	1	1	-3.77831	1.32508	2.43258	0
hsa-miR-548i	5p	MIMAT0005935	AAAAGUAAUUGCGGAUUUUGCC	AAAGUA	22	NO	-	non-canonical_miRNA	hsa-mir-548i-2	MI0006422	UAGAUGGCUCCGAAGUUUGCAUCCUAUUAGUUUGGUGCAAAAGUAAUUGCGGAUUUUGCCAUUAAAAGUAAUGGCAAAAAUAGCAAUUAUUUUUGUACCAGCCUAGUAUCUUUUCUCCUUCUAACAAAGUUCGUCCCUGAUCCAUCUCA	chr4:9556168-9556316(-)	MIPF0000317	mir-548	548i-2	Unknown	Unknown	-5.10338	0.029089	1	1	-3.77831	1.32508	2.43258	0
hsa-miR-548i	5p	MIMAT0005935	AAAAGUAAUUGCGGAUUUUGCC	AAAGUA	22	NO	-	non-canonical_miRNA	hsa-mir-548i-3	MI0006423	CAGAUGGCUCCGAAGUUUACAUCCUAUUAGGUUUGUGCAAAAGUAAUUGCGGAUUUUGCCAUUAAAAGUAAUGGCAAAAAUAGCAAUUAUUUUUGUACCAGCCUAGUAUCUUUUCUCCUUCUACCAAACUUUGUCCCUGAGCCAUCUCA	chr8:8088941-8089089(-)	MIPF0000317	mir-548	548i-3	Unknown	Unknown	-5.10338	0.029089	1	1	-3.77831	1.32508	2.43258	0
hsa-miR-548i	5p	MIMAT0005935	AAAAGUAAUUGCGGAUUUUGCC	AAAGUA	22	NO	-	non-canonical_miRNA	hsa-mir-548i-4	MI0006424	AGGUUGGUGCAAAAGUAAUUGCGGAUUUUGCCAUACUUUUAACGGCAAAAACCACAAAUAUUAUUGCACCAACCUAU	chrX:84225752-84225828(-)	MIPF0000317	mir-548	548i-4	Unknown	Unknown	-5.10338	0.029089	1	1	-3.77831	1.32508	2.43258	0
hsa-miR-6724-5p	5p	MIMAT0025856	CUGGGCCCGCGGCGGGCGUGGGG	UGGGCC	23	NO	-	non-canonical_miRNA	hsa-mir-6724-1	MI0022559	CGCUGCGCUUCUGGGCCCGCGGCGGGCGUGGGGCUGCCCGGGCCGGUCGACCAGCGCGCCGUAGCUCCCGAGGCCCGAGCCGCGACCCGCGG	chr21:8205315-8205406(+)	MIPF0001920	mir-6724	3648-1,6724-1,10401	Unknown	Unknown	-5.10338	0.029089	1	1	-3.77831	1.32508	2.43258	0
hsa-miR-6724-5p	5p	MIMAT0025856	CUGGGCCCGCGGCGGGCGUGGGG	UGGGCC	23	NO	-	non-canonical_miRNA	hsa-mir-6724-2	MI0031516	CGCUGCGCUUCUGGGCCCGCGGCGGGCGUGGGGCUGCCCGGGCCGGUCGACCAGCGCGCCGUAGCUCCCGAGGCCCGAGCCGCGACCCGCGG	chr21:8249505-8249596(+)	MIPF0001920	mir-6724	6724-2,10401	Unknown	Unknown	-5.10338	0.029089	1	1	-3.77831	1.32508	2.43258	0
hsa-miR-6724-5p	5p	MIMAT0025856	CUGGGCCCGCGGCGGGCGUGGGG	UGGGCC	23	NO	-	non-canonical_miRNA	hsa-mir-6724-3	MI0031517	CGCUGCGCUUCUGGGCCCGCGGCGGGCGUGGGGCUGCCCGGGCCGGUCGACCAGCGCGCCGUAGCUCCCGAGGCCCGAGCCGCGACCCGCGG	chr21:8388362-8388453(+)	MIPF0001920	mir-6724	6724-3,10401	Unknown	Unknown	-5.10338	0.029089	1	1	-3.77831	1.32508	2.43258	0
hsa-miR-6724-5p	5p	MIMAT0025856	CUGGGCCCGCGGCGGGCGUGGGG	UGGGCC	23	NO	-	non-canonical_miRNA	hsa-mir-6724-4	MI0031518	CGCUGCGCUUCUGGGCCCGCGGCGGGCGUGGGGCUGCCCGGGCCGGUCGACCAGCGCGCCGUAGCUCCCGAGGCCCGAGCCGCGACCCGCGG	chr21:8432530-8432621(+)	MIPF0001920	mir-6724	6724-4,10401,10396b	Unknown	Unknown	-5.10338	0.029089	1	1	-3.77831	1.32508	2.43258	0
hsa-miR-1244	5p	MIMAT0005896	AAGUAGUUGGUUUGUAUGAGAUGGUU	AGUAGU	26	NO	-	non-canonical_miRNA	hsa-mir-1244-1	MI0006379	AUCUUAUUCCGAGCAUUCCAGUAACUUUUUUGUGUAUGUACUUAGCUGUACUAUAAGUAGUUGGUUUGUAUGAGAUGGUUAAAAA	chr2:231713314-231713398(+)	MIPF0000569	mir-1244	1244-1	p1@PTMA	ENST00000481928.1	-4.70227	0.0384129	1	1	-3.77831	0.923959	1.82443	0
hsa-miR-1244	5p	MIMAT0005896	AAGUAGUUGGUUUGUAUGAGAUGGUU	AGUAGU	26	NO	-	non-canonical_miRNA	hsa-mir-1244-2	MI0015974	AUCUUAUUCCGAGCAUUCCAGUAACUUUUUUGUGUAUGUACUUAGCUGUACUAUAAGUAGUUGGUUUGUAUGAGAUGGUUAAAAA	chr5:118974586-118974670(+)	MIPF0000569	mir-1244	1244-2	Unknown	Unknown	-4.70227	0.0384129	1	1	-3.77831	0.923959	1.82443	0
hsa-miR-1244	5p	MIMAT0005896	AAGUAGUUGGUUUGUAUGAGAUGGUU	AGUAGU	26	NO	-	non-canonical_miRNA	hsa-mir-1244-3	MI0015975	AUCUUAUUCCGAGCAUUCCAGUAACUUUUUUGUGUAUGUACUUAGCUGUACUAUAAGUAGUUGGUUUGUAUGAGAUGGUUAAAAA	chr12:9239467-9239551(-)	MIPF0000569	mir-1244	1244-3	p1@ENST00000426188	ENST00000566278.2	-4.70227	0.0384129	1	1	-3.77831	0.923959	1.82443	0
hsa-miR-1244	5p	MIMAT0005896	AAGUAGUUGGUUUGUAUGAGAUGGUU	AGUAGU	26	NO	-	non-canonical_miRNA	hsa-mir-1244-4	MI0031511	AUCUUAUUCCGAGCAUUCCAGUAACUUUUUUGUGUAUGUACUUAGCUGUACUAUAAGUAGUUGGUUUGUAUGAGAUGGUUAAAAA	chr12:12111952-12112036(+)	MIPF0000569	mir-1244	1244-4	p1@ENST00000358818,p1@ENST00000539347	ENST00000298566.2	-4.70227	0.0384129	1	1	-3.77831	0.923959	1.82443	0
hsa-miR-1273h-5p	5p	MIMAT0030415	CUGGGAGGUCAAGGCUGCAGU	UGGGAG	21	Yes	-	non-canonical_miRNA	hsa-mir-1273h	MI0025512	UACUUGGGUGACUAAGGCAGGAUUGCUUGAGCCUGGGAGGUCAAGGCUGCAGUGUCGUGGUCACAGCUUGCUGCAGACUCGACCUCCCAGGCUUAAGCAAUCCUCCUGCUCGAGUG	chr16:24203116-24203231(+)	-	-	1273h	p1@PRKCB	NM_002738	-4.70227	0.0384129	1	1	-3.77831	0.923959	1.82443	0
hsa-miR-1538	5p	MIMAT0007400	CGGCCCGGGCUGCUGCUGUUCCU	GGCCCG	23	NO	-	non-canonical_miRNA	hsa-mir-1538	MI0007259	GGGAACAGCAGCAACAUGGGCCUCGCUUCCUGCCGGCGCGGCCCGGGCUGCUGCUGUUCCU	chr16:69565808-69565868(-)	MIPF0000903	mir-1538	1538	Unknown	Unknown	-4.70227	0.0384129	1	1	-3.77831	0.923959	1.82443	0
hsa-miR-323a-5p	5p	MIMAT0004696	AGGUGGUCCGUGGCGCGUUCGC	GGUGGU	22	Yes	Star_miRNA	canonical_conserved_miRNA	hsa-mir-323a	MI0000807	UUGGUACUUGGAGAGAGGUGGUCCGUGGCGCGUUCGCUUUAUUUAUGGCGCACAUUACACGGUCGACCUCUUUGCAGUAUCUAAUC	chr14:101025732-101025817(+)	MIPF0000018	mir-154	134,154,299,376c,369,376a-1,377,379,380,381,382,323a,329-1,329-2,409,412,410,376b,485,487a,494,495,496,539,544a,376a-2,487b,411,654,655,656,758,668,1185-2,1185-1,300,541,889,543,1197,1193,323b	p1@MEG3	Gtl2-Dio3	-4.70227	0.0384129	1	1	-3.77831	0.923959	1.82443	0
hsa-miR-4767	5p	MIMAT0019919	CGCGGGCGCUCCUGGCCGCCGCC	GCGGGC	23	NO	-	non-canonical_miRNA	hsa-mir-4767	MI0017408	ACAUGGGCCCGCGGGCGCUCCUGGCCGCCGCCCGACUUCGGGGCCAGCCGGGGGCAGAGCGCGCGGGAGCCCGAGCGU	chrX:7147860-7147937(+)	-	-	4767	Unknown	Unknown	-4.70227	0.0384129	1	1	-3.77831	0.923959	1.82443	0
hsa-miR-542-5p	5p	MIMAT0003340	UCGGGGAUCAUCAUGUCACGAGA	CGGGGA	23	Yes	Star_miRNA	canonical_conserved_miRNA	hsa-mir-542	MI0003686	CAGAUCUCAGACAUCUCGGGGAUCAUCAUGUCACGAGAUACCAGUGUGCACUUGUGACAGAUUGAUAACUGAAAGGUCUGGGAGCCACUCAUCUUCA	chrX:134541341-134541437(-)	MIPF0000185	mir-542	424,450a-1,450a-2,503,542,450b	p@chrX:133683665..133683681,-	curation	-4.70227	0.0384129	1	1	-3.77831	0.923959	1.82443	0
hsa-miR-6515-5p	5p	MIMAT0025486	UUGGAGGGUGUGGAAGACAUC	UGGAGG	21	Yes	-	non-canonical_miRNA	hsa-mir-6515	MI0022227	CAUUGGAGGGUGUGGAAGACAUCUGGGCCAACUCUGAUCUCUUCAUCUACCCCCCAG	chr19:12940484-12940540(+)	-	-	6515	p1@CALR	ENST00000316448.5	-4.70227	0.0384129	1	1	-3.77831	0.923959	1.82443	0
hsa-miR-676-3p	3p	MIMAT0018204	CUGUCCUAAGGUUGUUGAGUU	UGUCCU	21	Yes	Mature_miRNA	canonical_conserved_miRNA	hsa-mir-676	MI0016436	GCAUGACUCUUCAACCUCAGGACUUGCAGAAUUAAUGGAAUGCUGUCCUAAGGUUGUUGAGUUGUGC	chrX:70022857-70022923(+)	MIPF0000471	mir-676	676	p1@EDA	ENST00000524573.1	-4.70227	0.0384129	1	1	-3.77831	0.923959	1.82443	0
hsa-miR-6866-5p	5p	MIMAT0027632	UUAGAGGCUGGAAUAGAGAUUCU	UAGAGG	23	Yes	-	non-canonical_miRNA	hsa-mir-6866	MI0022713	CCAUUUUAGAGGCUGGAAUAGAGAUUCUUGAGGCUUGGAAGAGUAAGGAUCCCUUUAUCUGUCCUCUAG	chr17:40161933-40162001(+)	-	-	6866	p1@CASC3	ENST00000581849.1	-4.70227	0.0384129	1	1	-3.77831	0.923959	1.82443	0
hsa-miR-6881-3p	3p	MIMAT0027663	AUCCUCUUUCGUCCUUCCCACU	UCCUCU	22	Yes	-	non-canonical_miRNA	hsa-mir-6881	MI0022728	UGCACUGGGGUAAGGAUAGGAGGGUCAGGUCUGCAGCCUUGUAUCUGCUGAUCCUCUUUCGUCCUUCCCACUCCAG	chr15:74411357-74411432(-)	-	-	6881	p1@SEMA7A	NM_001146029	-4.70227	0.0384129	1	1	-3.77831	0.923959	1.82443	0
hsa-miR-141-5p	5p	MIMAT0004598	CAUCUUCCAGUACAGUGUUGGA	AUCUUC	22	Yes	Star_miRNA	canonical_conserved_miRNA	hsa-mir-141	MI0000457	CGGCCGGCCCUGGGUCCAUCUUCCAGUACAGUGUUGGAUGGUCUAAUUGUGAAGCUCCUAACACUGUCUGGUAAAGAUGGCUCCCGGGUGGGUUC	chr12:6964097-6964191(+)	MIPF0000019	mir-8	141,200c	p1@ENST00000537269	ENST00000607161.1	-4.14475	0.0565335	1	1	-3.77831	0.366443	1.21629	0
hsa-miR-1468-5p	5p	MIMAT0006789	CUCCGUUUGCCUGUUUCGCUG	UCCGUU	21	NO	-	non-canonical_miRNA	hsa-mir-1468	MI0003782	GGUGGGUGGUUUCUCCGUUUGCCUGUUUCGCUGAUGUGCAUUCAACUCAUUCUCAGCAAAAUAAGCAAAUGGAAAAUUCGUCCAUC	chrX:63786002-63786087(-)	MIPF0000777	mir-1468	1468	p@chrX:63029135..63029150,-	curation	-4.14475	0.0565335	1	1	-3.77831	0.366443	1.21629	0
hsa-miR-1908-5p	5p	MIMAT0007881	CGGCGGGGACGGCGAUUGGUC	GGCGGG	21	Yes	Mature_miRNA	canonical_hsa-specific_miRNA	hsa-mir-1908	MI0008329	CGGGAAUGCCGCGGCGGGGACGGCGAUUGGUCCGUAUGUGUGGUGCCACCGGCCGCCGGCUCCGCCCCGGCCCCCGCCCC	chr11:61815161-61815240(-)	MIPF0001021	mir-1908	1908	p1@FADS1	ENST00000491310.1	-4.14475	0.0565335	1	1	-3.77831	0.366443	1.21629	0
hsa-miR-1914-5p	5p	MIMAT0007889	CCCUGUGCCCGGCCCACUUCUG	CCUGUG	22	Yes	Mature_miRNA	canonical_hsa-specific_miRNA	hsa-mir-1914	MI0008335	CGUGUGAGCCCGCCCUGUGCCCGGCCCACUUCUGCUUCCUCUUAGCGCAGGAGGGGUCCCGCACUGGGAGGGGCCCUCAC	chr20:63941465-63941544(-)	MIPF0001040	mir-1914	647,1914	p1@UCKL1	ENST00000354216.6	-4.14475	0.0565335	1	1	-3.77831	0.366443	1.21629	0
hsa-miR-197-5p	5p	MIMAT0022691	CGGGUAGAGAGGGCAGUGGGAGG	GGGUAG	23	Yes	Star_miRNA	canonical_conserved_miRNA	hsa-mir-197	MI0000239	GGCUGUGCCGGGUAGAGAGGGCAGUGGGAGGUAAGAGCUCUUCACCCUUCACCACCUUCUCCACCCAGCAUGGCC	chr1:109598893-109598967(+)	MIPF0000123	mir-197	197	p@chr1:110140096..110140101,+	curation	-4.14475	0.0565335	1	1	-3.77831	0.366443	1.21629	0
hsa-miR-301b-5p	5p	MIMAT0032026	GCUCUGACGAGGUUGCACUACU	CUCUGA	22	Yes	Star_miRNA	canonical_conserved_miRNA	hsa-mir-301b	MI0005568	GCCGCAGGUGCUCUGACGAGGUUGCACUACUGUGCUCUGAGAAGCAGUGCAAUGAUAUUGUCAAAGCAUCUGGGACCA	chr22:21652981-21653058(+)	MIPF0000034	mir-130	130b,301b	p3@PPIL2	ENST00000498589.1	-4.14475	0.0565335	1	1	-3.77831	0.366443	1.21629	0
hsa-miR-3116	5p	MIMAT0014978	UGCCUGGAACAUAGUAGGGACU	GCCUGG	22	NO	-	non-canonical_miRNA	hsa-mir-3116-1	MI0014128	CUUUAUUGAGUCCCUACUAUGUUCCAGGCACUGGGUAUCGUAGGUGCCUGGAACAUAGUAGGGACUCAAUAAAG	chr1:62078786-62078859(+)	MIPF0001002	mir-3116	3116-1,3116-2	p1@INADL	NM_176877	-4.14475	0.0565335	1	1	-3.77831	0.366443	1.21629	0
hsa-miR-3116	5p	MIMAT0014978	UGCCUGGAACAUAGUAGGGACU	GCCUGG	22	NO	-	non-canonical_miRNA	hsa-mir-3116-2	MI0014129	UAUUGAGUCCCUACUAUGUUCCAGGCACCUACGAUACCCAGUGCCUGGAACAUAGUAGGGACUCAAUA	chr1:62078789-62078856(-)	MIPF0001002	mir-3116	3116-1,3116-2	Unknown	Unknown	-4.14475	0.0565335	1	1	-3.77831	0.366443	1.21629	0
hsa-miR-3173-3p	3p	MIMAT0015048	AAAGGAGGAAAUAGGCAGGCCA	AAGGAG	22	Yes	Star_miRNA	canonical_conserved_miRNA	hsa-mir-3173	MI0014204	UCCCUGCCCUGCCUGUUUUCUCCUUUGUGAUUUUAUGAGAACAAAGGAGGAAAUAGGCAGGCCAGGGA	chr14:95137919-95137986(-)	MIPF0001383	mir-3173	3173	p1@DICER1	NM_177438	-4.14475	0.0565335	1	1	-3.77831	0.366443	1.21629	0
hsa-miR-3192-5p	5p	MIMAT0015076	UCUGGGAGGUUGUAGCAGUGGAA	CUGGGA	23	NO	-	non-canonical_miRNA	hsa-mir-3192	MI0014237	GGAAGGGAUUCUGGGAGGUUGUAGCAGUGGAAAAAGUUCUUUUCUUCCUCUGAUCGCCCUCUCAGCUCUUUCCUUCU	chr20:18470615-18470691(+)	MIPF0001597	mir-3192	3192	p1@POLR3F	NM_006466	-4.14475	0.0565335	1	1	-3.77831	0.366443	1.21629	0
hsa-miR-342-5p	5p	MIMAT0004694	AGGGGUGCUAUCUGUGAUUGA	GGGGUG	21	Yes	Star_miRNA	canonical_conserved_miRNA	hsa-mir-342	MI0000805	GAAACUGGGCUCAAGGUGAGGGGUGCUAUCUGUGAUUGAGGGACAUGGUUAAUGGAAUUGUCUCACACAGAAAUCGCACCCGUCACCUUGGCCUACUUA	chr14:100109655-100109753(+)	MIPF0000190	mir-342	342,151b	p1@EVL	ENST00000555706.1	-4.14475	0.0565335	1	1	-3.77831	0.366443	1.21629	0
hsa-miR-3691-5p	5p	MIMAT0018120	AGUGGAUGAUGGAGACUCGGUAC	GUGGAU	23	Yes	-	non-canonical_miRNA	hsa-mir-3691	MI0016092	UUGAGGCACUGGGUAGUGGAUGAUGGAGACUCGGUACCCACUGCUGAGGGUGGGGACCAAGUCUGCGUCAUCCUCUCCUCAGUGCCUCAA	chr6:5148233-5148322(-)	-	-	3691	p1@LYRM4	ENST00000468929.1	-4.14475	0.0565335	1	1	-3.77831	0.366443	1.21629	0
hsa-miR-4284	5p	MIMAT0016915	GGGCUCACAUCACCCCAU	GGCUCA	18	NO	-	non-canonical_miRNA	hsa-mir-4284	MI0015893	GUUCUGUGAGGGGCUCACAUCACCCCAUCAAAGUGGGGACUCAUGGGGAGAGGGGGUAGUUAGGAGCUUUGAUAGAGGCGG	chr7:73711317-73711397(+)	-	-	4284	Unknown	Unknown	-4.14475	0.0565335	1	1	-3.77831	0.366443	1.21629	0
hsa-miR-4440	5p	MIMAT0018958	UGUCGUGGGGCUUGCUGGCUUG	GUCGUG	22	NO	-	non-canonical_miRNA	hsa-mir-4440	MI0016783	CUCUCACCAAGCAAGUGCAGUGGGGCUUGCUGGCUUGCACCGUGACUCCCUCUCACCAAGCAAGUGUCGUGGGGCUUGCUGGCUUGCACUGUGAAGAU	chr2:239068817-239068914(-)	-	-	4440	p1@HDAC4	NM_006037	-4.14475	0.0565335	1	1	-3.77831	0.366443	1.21629	0
hsa-miR-4477b	5p	MIMAT0019005	AUUAAGGACAUUUGUGAUUGAU	UUAAGG	22	NO	-	non-canonical_miRNA	hsa-mir-4477b	MI0016830	ACCUCCUCCCGUGAAUCACAAAUGUCCUUAAUAGCAAUCCUUAAAUGCCAUUAAGGACAUUUGUGAUUGAUGGGAGGAGGA	chr9:63819574-63819654(+)	MIPF0001274	mir-4477	4477b	Unknown	Unknown	-4.14475	0.0565335	1	1	-3.77831	0.366443	1.21629	0
hsa-miR-4684-3p	3p	MIMAT0019770	UGUUGCAAGUCGGUGGAGACGU	GUUGCA	22	NO	-	non-canonical_miRNA	hsa-mir-4684	MI0017316	GCACCAGGGGUACCUCUCUACUGACUUGCAACAUACAUUUGUCUUGGUGUGUUGCAAGUCGGUGGAGACGUACCCUUGGUGC	chr1:22719517-22719598(+)	-	-	4684	p1@EPHB2	ENST00000544305.1	-4.14475	0.0565335	1	1	-3.77831	0.366443	1.21629	0
hsa-miR-4685-3p	3p	MIMAT0019772	UCUCCCUUCCUGCCCUGGCUAG	CUCCCU	22	NO	-	non-canonical_miRNA	hsa-mir-4685	MI0017317	UAGCCCAGGGCUUGGAGUGGGGCAAGGUUGUUGGUGAUAUGGCUUCCUCUCCCUUCCUGCCCUGGCUAG	chr10:98431292-98431360(-)	-	-	4685	p1@HPS1	ENST00000338546.5	-4.14475	0.0565335	1	1	-3.77831	0.366443	1.21629	0
hsa-miR-4741	5p	MIMAT0019871	CGGGCUGUCCGGAGGGGUCGGCU	GGGCUG	23	NO	-	non-canonical_miRNA	hsa-mir-4741	MI0017379	CGGGCGGGGCGGGUCCGGCCGCCUCCGAGCCCGGCCGGCAGCCCCCGGCCUUAAAGCGCGGGCUGUCCGGAGGGGUCGGCUUUCCCACCG	chr18:22933349-22933438(+)	-	-	4741	p1@MIR4741	NM_002894	-4.14475	0.0565335	1	1	-3.77831	0.366443	1.21629	0
hsa-miR-4753-3p	3p	MIMAT0019891	UUCUCUUUCUUUAGCCUUGUGU	UCUCUU	22	Yes	-	non-canonical_miRNA	hsa-mir-4753	MI0017392	AUAUCUACACAAGGCCAAAGGAAGAGAACAGAUAUAUCCACAGUACACUUGGCUGUUCUCUUUCUUUAGCCUUGUGUAGAUAU	chr1:235190034-235190116(-)	-	-	4753	p1@ARID4B	ENST00000491632.1	-4.14475	0.0565335	1	1	-3.77831	0.366443	1.21629	0
hsa-miR-4781-3p	3p	MIMAT0019943	AAUGUUGGAAUCCUCGCUAGAG	AUGUUG	22	NO	-	non-canonical_miRNA	hsa-mir-4781	MI0017426	AGGUGCACGCUCUAGCGGGGAUUCCAAUAUUGGGCCAAUUCCCCCAAUGUUGGAAUCCUCGCUAGAGCGUGCACUU	chr1:54054079-54054154(+)	-	-	4781	p1@TCEANC2	NM_153035	-4.14475	0.0565335	1	1	-3.77831	0.366443	1.21629	0
hsa-miR-4788	5p	MIMAT0019958	UUACGGACCAGCUAAGGGAGGC	UACGGA	22	NO	-	non-canonical_miRNA	hsa-mir-4788	MI0017435	AAUGAAGGAUUACGGACCAGCUAAGGGAGGCAUUAGGAUCCUUAUUCUUGCCUCCCUUAGUUGGUCCCUAAUCCUUCGUU	chr3:134437827-134437906(+)	MIPF0001573	mir-4788	4788	p@chr3:134151281..134151311,+	XR_108490	-4.14475	0.0565335	1	1	-3.77831	0.366443	1.21629	0
hsa-miR-4796-3p	3p	MIMAT0019971	UAAAGUGGCAGAGUAUAGACAC	AAAGUG	22	NO	-	non-canonical_miRNA	hsa-mir-4796	MI0017443	UAAAUUUGUGUCUAUACUCUGUCACUUUACUUUUGGCCUCAAGUCAUUGCAGUAAAGUGGCAGAGUAUAGACACAAAUUUA	chr3:114743445-114743525(-)	MIPF0001402	mir-4796	4796	p2@ZBTB20	ENST00000488663.1	-4.14475	0.0565335	1	1	-3.77831	0.366443	1.21629	0
hsa-miR-5000-3p	3p	MIMAT0021020	UCAGGACACUUCUGAACUUGGA	CAGGAC	22	Yes	Mature_miRNA	canonical_hsa-specific_miRNA	hsa-mir-5000	MI0017866	CUGAAGAGUAGAGUGUGUGGUCCCAGUUCAGAAGUGUUCCUGAGUAACUUGUGCUUAUAACUCAGGACACUUCUGAACUUGGACCAUACAGGUCUCCCUGCUU	chr2:75090812-75090914(+)	-	-	5000	p1@POLE4	curation	-4.14475	0.0565335	1	1	-3.77831	0.366443	1.21629	0
hsa-miR-5008-3p	3p	MIMAT0021040	CCUGUGCUCCCAGGGCCUCGC	CUGUGC	21	Yes	-	non-canonical_miRNA	hsa-mir-5008	MI0017876	GGGCUGACCCCUAGGGUCAGGUGAGGCCCUUGGGGCACAGUGGUGCCAUCUCCCCUGUGCUCCCAGGGCCUCGCCUGUCCCUUGAGGUCGGCCC	chr1:227941590-227941683(-)	-	-	5008	p1@WNT9A	ENST00000272164.5	-4.14475	0.0565335	1	1	-3.77831	0.366443	1.21629	0
hsa-miR-548at-3p	3p	MIMAT0022278	CAAAACCGCAGUAACUUUUGU	AAAACC	21	Yes	-	non-canonical_miRNA	hsa-mir-548at	MI0019137	AAAAGUUAUUGCGGUUUUGGCUGCCAAAAGAAAUGGCCAAAACCGCAGUAACUUUUGU	chr17:42494773-42494830(+)	MIPF0000317	mir-548	548at	p1@ATP6V0A1	ENST00000537728.1	-4.14475	0.0565335	1	1	-3.77831	0.366443	1.21629	0
hsa-miR-582-5p	5p	MIMAT0003247	UUACAGUUGUUCAACCAGUUACU	UACAGU	23	Yes	Star_miRNA	canonical_conserved_miRNA	hsa-mir-582	MI0003589	AUCUGUGCUCUUUGAUUACAGUUGUUCAACCAGUUACUAAUCUAACUAAUUGUAACUGGUUGAACAACUGAACCCAAAGGGUGCAAAGUAGAAACAUU	chr5:59703606-59703703(-)	MIPF0000417	mir-582	582	p1@PDE4D	ENST00000507116.1	-4.14475	0.0565335	1	1	-3.77831	0.366443	1.21629	0
hsa-miR-585-5p	5p	MIMAT0026618	CUAGCACACAGAUACGCCCAGA	UAGCAC	22	Yes	Star_miRNA	canonical_hsa-specific_miRNA	hsa-mir-585	MI0003592	UGGGGUGUCUGUGCUAUGGCAGCCCUAGCACACAGAUACGCCCAGAGAAAGCCUGAACGUUGGGCGUAUCUGUAUGCUAGGGCUGCUGUAACAA	chr5:169263601-169263694(-)	-	-	585	p1@SLIT3	NM_003062	-4.14475	0.0565335	1	1	-3.77831	0.366443	1.21629	0
hsa-miR-588	5p	MIMAT0003255	UUGGCCACAAUGGGUUAGAAC	UGGCCA	21	NO	Mature_miRNA	canonical_hsa-specific_miRNA	hsa-mir-588	MI0003597	AGCUUAGGUACCAAUUUGGCCACAAUGGGUUAGAACACUAUUCCAUUGUGUUCUUACCCACCAUGGCCAAAAUUGGGCCUAAG	chr6:126484631-126484713(+)	MIPF0000681	mir-588	588	p1@CENPW	curation	-4.14475	0.0565335	1	1	-3.77831	0.366443	1.21629	0
hsa-miR-6505-5p	5p	MIMAT0025466	UUGGAAUAGGGGAUAUCUCAGC	UGGAAU	22	Yes	-	non-canonical_miRNA	hsa-mir-6505	MI0022217	GCAUUGGAAUAGGGGAUAUCUCAGCAUGUUGAGCCCUGUCUCUGGGGAGCUGACUUCUACCUCUUCCAAAG	chr12:48132797-48132867(+)	MIPF0001805	mir-6505	6505	p1@PFKM	ENST00000551339.1	-4.14475	0.0565335	1	1	-3.77831	0.366443	1.21629	0
hsa-miR-6506-5p	5p	MIMAT0025468	ACUGGGAUGUCACUGAAUAUGGU	CUGGGA	23	NO	-	non-canonical_miRNA	hsa-mir-6506	MI0022218	GACUGGGAUGUCACUGAAUAUGGUGUUUGUGAGUUGAUUGACAUCGUAUCAGAGAUUCCAGACACA	chr16:15611030-15611095(-)	-	-	6506	p1@KIAA0430	ENST00000344181.3	-4.14475	0.0565335	1	1	-3.77831	0.366443	1.21629	0
hsa-miR-6516-5p	5p	MIMAT0030417	UUUGCAGUAACAGGUGUGAGCA	UUGCAG	22	Yes	-	non-canonical_miRNA	hsa-mir-6516	MI0025513	UGGGUUUUGAAUUUGCAGUAACAGGUGUGAGCAUUCUAGCAGCAGUUUGAUGAUCAUGUAUGAUACUGCAAACAGGACCUA	chr17:77089417-77089497(+)	MIPF0001672	mir-6516	6516	p1@LINC00338,p2@SEC14L1	ENST00000561721.2	-4.14475	0.0565335	1	1	-3.77831	0.366443	1.21629	0
hsa-miR-8485	5p	MIMAT0033692	CACACACACACACACACGUAU	ACACAC	21	NO	-	non-canonical_miRNA	hsa-mir-8485	MI0027288	UCUGUGAUAUACGUGUGUGUGUGUGUGUAUAUAGCAUAUGUGUAUACAUACACACACACACACACACACACACACACACACACACACGUAU	chr2:50696172-50696262(-)	-	-	8485	p1@NRXN1	ENST00000405472.3	-4.14475	0.0565335	1	1	-3.77831	0.366443	1.21629	0
hsa-miR-935	5p	MIMAT0004978	CCAGUUACCGCUUCCGCUACCGC	CAGUUA	23	NO	Mature_miRNA	canonical_conserved_miRNA	hsa-mir-935	MI0005757	GGCGGGGGCGCGGGCGGCAGUGGCGGGAGCGGCCCCUCGGCCAUCCUCCGUCUGCCCAGUUACCGCUUCCGCUACCGCCGCCGCUCCCGCU	chr19:53982307-53982397(+)	MIPF0000606	mir-935	935	p@chr19:54484698..54484721,+	ENST00000270458.2	-4.14475	0.0565335	1	1	-3.77831	0.366443	1.21629	0
hsa-miR-95-3p	3p	MIMAT0000094	UUCAACGGGUAUUUAUUGAGCA	UCAACG	22	Yes	Mature_miRNA	canonical_conserved_miRNA	hsa-mir-95	MI0000097	AACACAGUGGGCACUCAAUAAAUGUCUGUUGAAUUGAAAUGCGUUACAUUCAACGGGUAUUUAUUGAGCACCCACUCUGUG	chr4:8005301-8005381(-)	MIPF0000098	mir-95	95	p1@ABLIM2	ENST00000361737.5	-4.14475	0.0565335	1	1	-3.77831	0.366443	1.21629	0
hsa-miR-1299	5p	MIMAT0005887	UUCUGGAAUUCUGUGUGAGGGA	UCUGGA	22	NO	-	non-canonical_miRNA	hsa-mir-1299	MI0006359	CCUCAUGGCAGUGUUCUGGAAUCCUACGUGAGGGACAAUCAUUCAGACCCACGUAGCAGUGUUCUGGAAUUCUGUGUGAGGGA	chr9:40929010-40929092(-)	MIPF0000625	mir-1299	1299	Unknown	Unknown	-3.41767	0.0935793	1	1	-0.660116	2.75755	6.68959	0.559946
hsa-miR-652-5p	5p	MIMAT0022709	CAACCCUAGGAGAGGGUGCCAUUCA	AACCCU	25	Yes	Star_miRNA	canonical_conserved_miRNA	hsa-mir-652	MI0003667	ACGAAUGGCUAUGCACUGCACAACCCUAGGAGAGGGUGCCAUUCACAUAGACUAUAAUUGAAUGGCGCCACUAGGGUUGUGCAGUGCACAACCUACAC	chrX:110055329-110055426(+)	MIPF0000333	mir-652	652	p1@TMEM164	NM_032227	-2.77445	0.146153	1	1	-0.660116	2.11433	4.25701	0.559946
hsa-miR-4746-5p	5p	MIMAT0019880	CCGGUCCCAGGAGAACCUGCAGA	CGGUCC	23	Yes	-	non-canonical_miRNA	hsa-mir-4746	MI0017385	GUGUCUGUGCCGGUCCCAGGAGAACCUGCAGAGGCAUCGGGUCAGCGGUGCUCCUGCGGGCCGACACUCAC	chr19:4445978-4446048(+)	-	-	4746	Unknown	Unknown	-2.5561	0.170035	1	1	-0.660116	1.89598	3.64887	0.559946
hsa-miR-548a-3p	3p	MIMAT0003251	CAAAACUGGCAAUUACUUUUGC	AAAACU	22	Yes	-	non-canonical_miRNA	hsa-mir-548a-3	MI0003612	CCUAGAAUGUUAUUAGGUCGGUGCAAAAGUAAUUGCGAGUUUUACCAUUACUUUCAAUGGCAAAACUGGCAAUUACUUUUGCACCAACGUAAUACUU	chr8:104484369-104484465(-)	MIPF0000317	mir-548	548a-3	p1@LRP12	curation	-2.2987	0.203246	1	1	-0.660116	1.63859	3.04072	0.559946
hsa-miR-889-5p	5p	MIMAT0026719	AAUGGCUGUCCGUAGUAUGGUC	AUGGCU	22	NO	Star_miRNA	canonical_conserved_miRNA	hsa-mir-889	MI0005540	GUGCUUAAAGAAUGGCUGUCCGUAGUAUGGUCUCUAUAUUUAUGAUGAUUAAUAUCGGACAACCAUUGUUUUAGUAUCC	chr14:101047901-101047979(+)	MIPF0000514	mir-889	134,154,299,376c,369,376a-1,377,379,380,381,382,323a,329-1,329-2,409,412,410,376b,485,487a,494,495,496,539,544a,376a-2,487b,411,654,655,656,758,668,1185-2,1185-1,300,541,889,543,1197,1193,323b	p1@MEG3	Gtl2-Dio3	-2.2987	0.203246	1	1	-0.660116	1.63859	3.04072	0.559946
hsa-miR-548ag	5p	MIMAT0018969	AAAGGUAAUUGUGGUUUCUGC	AAGGUA	21	NO	-	non-canonical_miRNA	hsa-mir-548ag-2	MI0016794	UGCAAAGGUAAUUGUGGUUUCUGCCAUUGAAAGUAAAGGCAAGAACCUCAAUUACCUUUGCAGC	chr20:60564562-60564625(+)	MIPF0000317	mir-548	548ag-2	p2@uc002ybl.2,p2@uc010gjw.1	curation	-2.18657	0.219673	1	1	0.809595	2.99616	7.90588	1.67984
hsa-miR-3912-3p	3p	MIMAT0018186	UAACGCAUAAUAUGGACAUGU	AACGCA	21	Yes	-	non-canonical_miRNA	hsa-mir-3912	MI0016416	AGAGAGGAAUGAACAGUUAAAUUAUAACAUGUCCAUAUUAUGGGUUAGUUGUGGACACAUACUAACGCAUAAUAUGGACAUGUUAUAAUUUAACUGUUCCUUUCU	chr5:171386656-171386760(-)	MIPF0001601	mir-3912	3912	p@chr5:170814498..170814510,-	curation	-1.98519	0.252579	1	1	-0.660116	1.32508	2.43258	0.559946
hsa-miR-500b-5p	5p	MIMAT0016925	AAUCCUUGCUACCUGGGU	AUCCUU	18	Yes	Mature_miRNA	canonical_conserved_miRNA	hsa-mir-500b	MI0015903	CCCCCUCUCUAAUCCUUGCUACCUGGGUGAGAGUGCUUUCUGAAUGCAGUGCACCCAGGCAAGGAUUCUGCAAGGGGGA	chrX:50010672-50010750(+)	MIPF0000139	mir-500	188,362,500a,501,502,532,660,500b	p1@CLCN5	ENST00000376091.3	-1.98519	0.252579	1	1	-0.660116	1.32508	2.43258	0.559946
hsa-miR-942-3p	3p	MIMAT0026734	CACAUGGCCGAAACAGAGAAGU	ACAUGG	22	Yes	Star_miRNA	canonical_hsa-specific_miRNA	hsa-mir-942	MI0005767	AUUAGGAGAGUAUCUUCUCUGUUUUGGCCAUGUGUGUACUCACAGCCCCUCACACAUGGCCGAAACAGAGAAGUUACUUUCCUAAU	chr1:117094643-117094728(+)	MIPF0000511	mir-942	942	p1@TTF2	NM_003594	-1.98519	0.252579	1	1	-0.660116	1.32508	2.43258	0.559946
hsa-miR-196a-5p	5p	MIMAT0000226	UAGGUAGUUUCAUGUUGUUGGG	AGGUAG	22	Yes	Mature_miRNA	canonical_conserved_miRNA	hsa-mir-196a-2	MI0000279	UGCUCGCUCAGCUGAUCUGUGGCUUAGGUAGUUUCAUGUUGUUGGGAUUGAGUUUUGAACUCGGCAACAAGAAACUGCCUGAGUUACAUCAGUCGGUUUUCGUCGAGGGC	chr12:53991738-53991847(+)	MIPF0000031	mir-196	196a-2	p3@HOXC10	ENST00000513209.1	-1.89258	0.269325	1	1	1.20956	3.10214	8.51402	2.23978
hsa-miR-1249-3p	3p	MIMAT0005901	ACGCCCUUCCCCCCCUUCUUCA	CGCCCU	22	Yes	Mature_miRNA	canonical_conserved_miRNA	hsa-mir-1249	MI0006384	GGGAGGAGGGAGGAGAUGGGCCAAGUUCCCUCUGGCUGGAACGCCCUUCCCCCCCUUCUUCACCUG	chr22:45200954-45201019(-)	MIPF0000667	mir-1249	1249	p1@KIAA0930	NM_001009880	-1.86001	0.275474	1	1	0.25432	2.11433	4.25701	1.11989
hsa-miR-3195	5p	MIMAT0015079	CGCGCCGGGCCCGGGUU	GCGCCG	17	NO	-	non-canonical_miRNA	hsa-mir-3195	MI0014240	CCGCAGCCGCCGCGCCGGGCCCGGGUUGGCCGCUGACCCCCGCGGGGCCCCCGGCGGCCGGGGCGGGGGCGGGGGCUGCCCCGG	chr20:62064802-62064885(+)	-	-	3195	Unknown	Unknown	-1.86001	0.275474	1	1	0.25432	2.11433	4.25701	1.11989
hsa-miR-10401-3p	3p	MIMAT0041634	ACCUCGCCGUCCCGCCCGCCG	CCUCGC	21	NO	-	non-canonical_miRNA	hsa-mir-10401	MI0033425	CGUGUGGGAAGGCGUGGGGUGCGGACCCCGGCCCGACCUCGCCGUCCCGCCCGCCG	chr21:8433797-8433852(+)	-	-	6724-4,10401,10396b	Unknown	Unknown	-1.83375	0.280535	1	1	1.77928	3.61303	12.1629	3.35968
hsa-miR-769-3p	3p	MIMAT0003887	CUGGGAUCUCCGGGGUCUUGGUU	UGGGAU	23	Yes	Star_miRNA	canonical_conserved_miRNA	hsa-mir-769	MI0003834	GCCUUGGUGCUGAUUCCUGGGCUCUGACCUGAGACCUCUGGGUUCUGAGCUGUGAUGUUGCUCUCGAGCUGGGAUCUCCGGGGUCUUGGUUCAGGGCCGGGGCCUCUGGGUUCCAAGC	chr19:46018932-46019049(+)	MIPF0000727	mir-769	769	p1@CCDC61	curation	-1.6827	0.311499	1	1	1.77928	3.46198	10.9466	3.35968
hsa-miR-491-5p	5p	MIMAT0002807	AGUGGGGAACCCUUCCAUGAGG	GUGGGG	22	Yes	Mature_miRNA	canonical_conserved_miRNA	hsa-mir-491	MI0003126	UUGACUUAGCUGGGUAGUGGGGAACCCUUCCAUGAGGAGUAGAACACUCCUUAUGCAAGAUUCCCUUCUACCUGGCUGGGUUGG	chr9:20716105-20716188(+)	MIPF0000319	mir-491	491	p@chr9:20684247..20684272,+	ENST00000604036.1	-1.67223	0.313768	1	1	1.20956	2.88179	7.29774	2.23978
hsa-miR-1292-5p	5p	MIMAT0005943	UGGGAACGGGUUCCGGCAGACGCUG	GGGAAC	25	Yes	-	non-canonical_miRNA	hsa-mir-1292	MI0006433	CCUGGGAACGGGUUCCGGCAGACGCUGAGGUUGCGUUGACGCUCGCGCCCCGGCUCCCGUUCCAGG	chr20:2652777-2652842(+)	MIPF0000675	mir-1292	1292	p1@NOP56	ENST00000494697.1	-1.64166	0.320487	1	1	0.25432	1.89598	3.64887	1.11989
hsa-miR-3928-3p	3p	MIMAT0018205	GGAGGAACCUUGGAGCUUCGGC	GAGGAA	22	Yes	-	non-canonical_miRNA	hsa-mir-3928	MI0016438	GCUGAAGCUCUAAGGUUCCGCCUGCGGGCAGGAAGCGGAGGAACCUUGGAGCUUCGGC	chr22:31160062-31160119(-)	-	-	3928	Unknown	Unknown	-1.64166	0.320487	1	1	0.25432	1.89598	3.64887	1.11989
hsa-miR-548d-5p	5p	MIMAT0004812	AAAAGUAAUUGUGGUUUUUGCC	AAAGUA	22	Yes	-	non-canonical_miRNA	hsa-mir-548d-1	MI0003668	AAACAAGUUAUAUUAGGUUGGUGCAAAAGUAAUUGUGGUUUUUGCCUGUAAAAGUAAUGGCAAAAACCACAGUUUCUUUUGCACCAGACUAAUAAAG	chr8:123348034-123348130(-)	MIPF0000317	mir-548	548d-1	p1@ATAD2	ENST00000517666.1	-1.63556	0.321845	1	1	2.354	3.98956	15.8118	5.03952
hsa-miR-548d-5p	5p	MIMAT0004812	AAAAGUAAUUGUGGUUUUUGCC	AAAGUA	22	Yes	-	non-canonical_miRNA	hsa-mir-548d-2	MI0003671	GAGAGGGAAGAUUUAGGUUGGUGCAAAAGUAAUUGUGGUUUUUGCCAUUGAAAGUAAUGGCAAAAACCACAGUUUCUUUUGCACCAACCUAAUAAAA	chr17:67471489-67471585(-)	MIPF0000317	mir-548	548d-2	Unknown	Unknown	-1.63556	0.321845	1	1	2.354	3.98956	15.8118	5.03952
hsa-miR-10523-5p	5p	MIMAT0041992	GACAAUGAUGAGAAGACCUGAGGA	ACAAUG	24	NO	-	non-canonical_miRNA	hsa-mir-10523	MI0033669	GACAAUGAUGAGAAGACCUGAGGAUUUGCAGCCCCCAGCCCUGGGUUCAAGUCCCAGCUCUACCCCUUCUUGGCCC	chr5:172915083-172915158(+)	-	-	10523	Unknown	Unknown	-1.58408	0.333538	1	1	-0.660116	0.923959	1.82443	0.559946
hsa-miR-1297	5p	MIMAT0005886	UUCAAGUAAUUCAGGUG	UCAAGU	17	NO	-	non-canonical_miRNA	hsa-mir-1297	MI0006358	UGUUUAUCUCUAGGGUUGAUCUAUUAGAAUUACUUAUCUGAGCCAAAGUAAUUCAAGUAAUUCAGGUGUAGUGAAAC	chr13:54311972-54312048(-)	MIPF0000584	mir-1297	1297	Unknown	Unknown	-1.58408	0.333538	1	1	-0.660116	0.923959	1.82443	0.559946
hsa-miR-3129-3p	3p	MIMAT0019202	AAACUAAUCUCUACACUGCUGC	AACUAA	22	Yes	-	non-canonical_miRNA	hsa-mir-3129	MI0014146	GUACUUGGGCAGUAGUGUAGAGAUUGGUUUGCCUGUUAAUGAAUUCAAACUAAUCUCUACACUGCUGCCCAAGAGC	chr2:189133036-189133111(-)	MIPF0001458	mir-3129	3129	p1@COL5A2	NM_000393	-1.58408	0.333538	1	1	-0.660116	0.923959	1.82443	0.559946
hsa-miR-381-5p	5p	MIMAT0022862	AGCGAGGUUGCCCUUUGUAUAU	GCGAGG	22	Yes	Star_miRNA	canonical_conserved_miRNA	hsa-mir-381	MI0000789	UACUUAAAGCGAGGUUGCCCUUUGUAUAUUCGGUUUAUUGACAUGGAAUAUACAAGGGCAAGCUCUCUGUGAGUA	chr14:101045920-101045994(+)	MIPF0000018	mir-154	134,154,299,376c,369,376a-1,377,379,380,381,382,323a,329-1,329-2,409,412,410,376b,485,487a,494,495,496,539,544a,376a-2,487b,411,654,655,656,758,668,1185-2,1185-1,300,541,889,543,1197,1193,323b	p1@MEG3	Gtl2-Dio3	-1.58408	0.333538	1	1	-0.660116	0.923959	1.82443	0.559946
hsa-miR-548ad-5p	5p	MIMAT0032114	AAAAGUAAUUGUGGUUUUUG	AAAGUA	20	Yes	-	non-canonical_miRNA	hsa-mir-548ad	MI0016770	CUGUUAGGUUGGUGCAAAAGUAAUUGUGGUUUUUGAAAGUAACUUGGCGAAAACGACAAUGACUUUUGCACCAAUCUAAUAC	chr2:35471405-35471486(+)	MIPF0000317	mir-548	548ad	Unknown	Unknown	-1.58408	0.333538	1	1	-0.660116	0.923959	1.82443	0.559946
hsa-miR-942-5p	5p	MIMAT0004985	UCUUCUCUGUUUUGGCCAUGUG	CUUCUC	22	Yes	Mature_miRNA	canonical_hsa-specific_miRNA	hsa-mir-942	MI0005767	AUUAGGAGAGUAUCUUCUCUGUUUUGGCCAUGUGUGUACUCACAGCCCCUCACACAUGGCCGAAACAGAGAAGUUACUUUCCUAAU	chr1:117094643-117094728(+)	MIPF0000511	mir-942	942	p1@TTF2	NM_003594	-1.4738	0.360032	1	1	1.52236	2.99616	7.90588	2.79973
hsa-miR-7-5p	5p	MIMAT0000252	UGGAAGACUAGUGAUUUUGUUGUU	GGAAGA	24	Yes	Mature_miRNA	canonical_conserved_miRNA	hsa-mir-7-3	MI0000265	AGAUUAGAGUGGCUGUGGUCUAGUGCUGUGUGGAAGACUAGUGAUUUUGUUGUUCUGAUGUACUACGACAACAAGUCACAGCCGGCCUCAUAGCGCAGACUCCCUUCGAC	chr19:4770670-4770779(+)	MIPF0000022	mir-7	7-3	p1@MIR7-3HG	ENST00000317292.3	-1.44445	0.367433	1	1	11.6074	13.0518	8491.52	3120.02
hsa-miR-7-5p	5p	MIMAT0000252	UGGAAGACUAGUGAUUUUGUUGUU	GGAAGA	24	Yes	Mature_miRNA	canonical_conserved_miRNA	hsa-mir-7-2	MI0000264	CUGGAUACAGAGUGGACCGGCUGGCCCCAUCUGGAAGACUAGUGAUUUUGUUGUUGUCUUACUGCGCUCAACAACAAAUCCCAGUCUACCUAAUGGUGCCAGCCAUCGCA	chr15:88611825-88611934(+)	MIPF0000022	mir-7	7-2,1179,3529	p@chr15:89147906..89147920,+	curation	-1.44444	0.367434	1	1	11.6094	13.0539	8503.69	3124.5
hsa-miR-7-5p	5p	MIMAT0000252	UGGAAGACUAGUGAUUUUGUUGUU	GGAAGA	24	Yes	Mature_miRNA	canonical_conserved_miRNA	hsa-mir-7-1	MI0000263	UUGGAUGUUGGCCUAGUUCUGUGUGGAAGACUAGUGAUUUUGUUGUUUUUAGAUAACUAAAUCGACAACAAAUCACAGUCUGCCAUAUGGCACAGGCCAUGCCUCUACAG	chr9:83969748-83969857(-)	MIPF0000022	mir-7	7-1	p1@HNRNPK	ENST00000360384.5	-1.43699	0.369337	1	1	11.6256	13.0626	8555.38	3159.78
hsa-miR-2277-5p	5p	MIMAT0017352	AGCGCGGGCUGAGCGCUGCCAGUC	GCGCGG	24	Yes	Mature_miRNA	canonical_hsa-specific_miRNA	hsa-mir-2277	MI0011284	GUGCUUCCUGCGGGCUGAGCGCGGGCUGAGCGCUGCCAGUCAGCGCUCACAUUAAGGCUGACAGCGCCCUGCCUGGCUCGGCCGGCGAAGCUC	chr5:93620696-93620788(-)	-	-	2277	p1@FAM172A	ENST00000395965.3	-1.43368	0.370185	1	1	3.17505	4.60873	24.3258	8.95914
hsa-miR-1185-5p	5p	MIMAT0005798	AGAGGAUACCCUUUGUAUGUU	GAGGAU	21	Yes	Mature_miRNA	canonical_conserved_miRNA	hsa-mir-1185-1	MI0003844	UUUGGUACUUGAAGAGAGGAUACCCUUUGUAUGUUCACUUGAUUAAUGGCGAAUAUACAGGGGGAGACUCUUAUUUGCGUAUCAAA	chr14:101042977-101043062(+)	MIPF0000018	mir-154	134,154,299,376c,369,376a-1,377,379,380,381,382,323a,329-1,329-2,409,412,410,376b,485,487a,494,495,496,539,544a,376a-2,487b,411,654,655,656,758,668,1185-2,1185-1,300,541,889,543,1197,1193,323b	p1@MEG3	Gtl2-Dio3	-1.38427	0.383085	1	1	0.25432	1.63859	3.04072	1.11989
hsa-miR-1185-5p	5p	MIMAT0005798	AGAGGAUACCCUUUGUAUGUU	GAGGAU	21	Yes	Mature_miRNA	canonical_conserved_miRNA	hsa-mir-1185-2	MI0003821	UUUGGUACUUAAAGAGAGGAUACCCUUUGUAUGUUCACUUGAUUAAUGGCGAAUAUACAGGGGGAGACUCUCAUUUGCGUAUCAAA	chr14:101044198-101044283(+)	MIPF0000018	mir-154	134,154,299,376c,369,376a-1,377,379,380,381,382,323a,329-1,329-2,409,412,410,376b,485,487a,494,495,496,539,544a,376a-2,487b,411,654,655,656,758,668,1185-2,1185-1,300,541,889,543,1197,1193,323b	p1@MEG3	Gtl2-Dio3	-1.38427	0.383085	1	1	0.25432	1.63859	3.04072	1.11989
hsa-miR-378g	5p	MIMAT0018937	ACUGGGCUUGGAGUCAGAAG	CUGGGC	20	NO	-	non-canonical_miRNA	hsa-mir-378g	MI0016761	CACUGGGCUUGGAGUCAGAAGACCUGGCUCCAGCCCAGCUC	:-()	-	-	378g	p1@ENST00000414374,p1@ENST00000418366,p1@ENST00000421997	ENST00000421997.1	-1.38427	0.383085	1	1	0.25432	1.63859	3.04072	1.11989
hsa-miR-4448	5p	MIMAT0018967	GGCUCCUUGGUCUAGGGGUA	GCUCCU	20	NO	-	non-canonical_miRNA	hsa-mir-4448	MI0016791	AGGAGUGACCAAAAGACAAGAGUGCGAGCCUUCUAUUAUGCCCAGACAGGGCCACCAGAGGGCUCCUUGGUCUAGGGGUAAUGCCA	chr3:183886800-183886885(+)	-	-	4448	p1@ENST00000445165	ENST00000445165.1	-1.38279	0.383477	1	1	1.99729	3.38008	10.3385	3.91962
hsa-miR-887-3p	3p	MIMAT0004951	GUGAACGGGCGCCAUCCCGAGG	UGAACG	22	Yes	Mature_miRNA	canonical_conserved_miRNA	hsa-mir-887	MI0005562	GUGCAGAUCCUUGGGAGCCCUGUUAGACUCUGGAUUUUACACUUGGAGUGAACGGGCGCCAUCCCGAGGCUUUGCACAG	chr5:15935182-15935260(+)	MIPF0000554	mir-887	887	p1@FBXL7	NM_012304	-1.38279	0.383477	1	1	1.99729	3.38008	10.3385	3.91962
hsa-miR-370-3p	3p	MIMAT0000722	GCCUGCUGGGGUGGAACCUGGU	CCUGCU	22	Yes	Mature_miRNA	canonical_conserved_miRNA	hsa-mir-370	MI0000778	AGACAGAGAAGCCAGGUCACGUCUCUGCAGUUACACAGCUCACGAGUGCCUGCUGGGGUGGAACCUGGUCUGUCU	chr14:100911139-100911213(+)	MIPF0000167	mir-370	370	p1@MEG3	Gtl2-Dio3	-1.36312	0.388742	1	1	9.42326	10.7864	1766.05	686.494
hsa-miR-320d	5p	MIMAT0006764	AAAAGCUGGGUUGAGAGGA	AAAGCU	19	NO	-	non-canonical_miRNA	hsa-mir-320d-2	MI0008192	UAUCAAUAAGCCUUCUCUUCCCAGUUCUUCUUGGAGUCAGGAAAAGCUGGGUUGAGAGGAGCAGAAAAGAAA	chrX:140926160-140926231(-)	MIPF0000163	mir-320	320d-2	Unknown	Unknown	-1.35942	0.389738	1	1	1.52236	2.88179	7.29774	2.79973
hsa-miR-3934-5p	5p	MIMAT0018349	UCAGGUGUGGAAACUGAGGCAG	CAGGUG	22	Yes	Mature_miRNA	canonical_conserved_miRNA	hsa-mir-3934	MI0016590	CACAGCCCUUCCUGUCCCCAGUUUUCAGGUGUGGAAACUGAGGCAGGAGGCAGUGAAGUAACUUGCUCAGGUUGCACAGCUGGGAAGUGGAGCAGGGAUUUGAAUCC	chr6:33698128-33698234(+)	MIPF0001584	mir-3934	3934	Unknown	Unknown	-1.35942	0.389738	1	1	1.52236	2.88179	7.29774	2.79973
hsa-miR-548p	5p	MIMAT0005934	UAGCAAAAACUGCAGUUACUUU	AGCAAA	22	NO	-	non-canonical_miRNA	hsa-mir-548p	MI0006420	AUUAGGUUGGUAUAAAAUUAAUUGCAGUUUUUGUCAUUACUUUCAAUAGCAAAAACUGCAGUUACUUUUGCACCAAUGUAAUAC	chr5:100816482-100816565(-)	MIPF0000317	mir-548	548p	p1@ST8SIA4	ENST00000231461.5	-1.30381	0.405054	1	1	2.98407	4.28788	19.4606	7.83925
hsa-miR-185-3p	3p	MIMAT0004611	AGGGGCUGGCUUUCCUCUGGUC	GGGGCU	22	Yes	Star_miRNA	canonical_conserved_miRNA	hsa-mir-185	MI0000482	AGGGGGCGAGGGAUUGGAGAGAAAGGCAGUUCCUGAUGGUCCCCUCCCCAGGGGCUGGCUUUCCUCUGGUCCUUCCCUCCCA	chr22:20033139-20033220(+)	MIPF0000202	mir-185	185	p1@C22orf25	NM_152906	-1.29163	0.408489	1	1	3.42114	4.71277	26.1502	10.639
hsa-miR-5010-3p	3p	MIMAT0021044	UUUUGUGUCUCCCAUUCCCCAG	UUUGUG	22	Yes	Star_miRNA	canonical_hsa-specific_miRNA	hsa-mir-5010	MI0017878	GAUCCAGGGAACCCUAGAGCAGGGGGAUGGCAGAGCAAAAUUCAUGGCCUACAGCUGCCUCUUGCCAAACUGCACUGGAUUUUGUGUCUCCCAUUCCCCAGAGCUGUCUGAGGUGCUUUG	chr17:42514188-42514307(+)	-	-	5010	p1@ATP6V0A1	ENST00000537728.1	-1.26194	0.416983	1	1	1.20956	2.47149	5.4733	2.23978
hsa-miR-766-3p	3p	MIMAT0003888	ACUCCAGCCCCACAGCCUCAGC	CUCCAG	22	Yes	Mature_miRNA	canonical_hsa-specific_miRNA	hsa-mir-766	MI0003836	GCAUCCUCAGGACCUGGGCUUGGGUGGUAGGAGGAAUUGGUGCUGGUCUUUCAUUUUGGAUUUGACUCCAGCCCCACAGCCUCAGCCACCCCAGCCAAUUGUCAUAGGAGC	chrX:119646738-119646848(-)	MIPF0000677	mir-766	766	p1@SEPT6	ENST00000394617.2	-1.26194	0.416983	1	1	1.20956	2.47149	5.4733	2.23978
hsa-miR-345-5p	5p	MIMAT0000772	GCUGACUCCUAGUCCAGGGCUC	CUGACU	22	Yes	Mature_miRNA	canonical_conserved_miRNA	hsa-mir-345	MI0000825	ACCCAAACCCUAGGUCUGCUGACUCCUAGUCCAGGGCUCGUGAUGGCUGGUGGGCCCUGAACGAGGGGUCUGGAGGCCUGGGUUUGAAUAUCGACAGC	chr14:100307859-100307956(+)	MIPF0000189	mir-345	345	p@chr14:100772992..100773015,+	curation	-1.26145	0.417126	1	1	5.59181	6.85325	115.547	48.1554
hsa-miR-504-5p	5p	MIMAT0002875	AGACCCUGGUCUGCACUCUAUC	GACCCU	22	Yes	Mature_miRNA	canonical_conserved_miRNA	hsa-mir-504	MI0003189	GCUGCUGUUGGGAGACCCUGGUCUGCACUCUAUCUGUAUUCUUACUGAAGGGAGUGCAGGGCAGGGUUUCCCAUACAGAGGGC	chrX:138667711-138667793(-)	MIPF0000437	mir-504	504	p1@FGF13	NM_001139498	-1.24581	0.421671	1	1	2.50394	3.74976	13.3792	5.59946
hsa-miR-184	5p	MIMAT0000454	UGGACGGAGAACUGAUAAGGGU	GGACGG	22	NO	Mature_miRNA	canonical_conserved_miRNA	hsa-mir-184	MI0000481	CCAGUCACGUCCCCUUAUCACUUUUCCAGCCCAGCUUUGUGACUGUAAGUGUUGGACGGAGAACUGAUAAGGGUAGGUGAUUGA	chr15:79209788-79209871(+)	MIPF0000059	mir-184	184	p1@MIR184	curation	-1.2092	0.432508	1	1	6.43137	7.64057	199.471	86.2317
hsa-miR-3152-5p	5p	MIMAT0019207	AUUGCCUCUGUUCUAACACAAG	UUGCCU	22	Yes	-	non-canonical_miRNA	hsa-mir-3152	MI0014179	GUGCAGAGUUAUUGCCUCUGUUCUAACACAAGACUAGGCUUCCCUGUGUUAGAAUAGGGGCAAUAACUCUGCAC	chr9:18573306-18573379(+)	-	-	3152	p1@ADAMTSL1	ENST00000380570.4	-1.17378	0.443257	1	1	2.63976	3.81355	13.9873	6.15941
hsa-miR-671-5p	5p	MIMAT0003880	AGGAAGCCCUGGAGGGGCUGGAG	GGAAGC	23	Yes	Mature_miRNA	canonical_conserved_miRNA	hsa-mir-671	MI0003760	GCAGGUGAACUGGCAGGCCAGGAAGAGGAGGAAGCCCUGGAGGGGCUGGAGGUGAUGGAUGUUUUCCUCCGGUUCUCAGGGCUCCACCUCUUUCGGGCCGUAGAGCCAGGGCUGGUGC	chr7:151238421-151238538(+)	MIPF0000358	mir-671	671	p1@CHPF2	NM_019015	-1.16966	0.444525	1	1	4.92172	6.09138	68.1122	30.2371
hsa-miR-874-3p	3p	MIMAT0004911	CUGCCCUGGCCCGAGGGACCGA	UGCCCU	22	Yes	Mature_miRNA	canonical_conserved_miRNA	hsa-mir-874	MI0005532	UUAGCCCUGCGGCCCCACGCACCAGGGUAAGAGAGACUCUCGCUUCCUGCCCUGGCCCGAGGGACCGACUGGCUGGGC	chr5:137647572-137647649(-)	MIPF0000401	mir-874	874	p1@KLHL3	NM_017415	-1.16235	0.446784	1	1	2.98407	4.14642	17.6362	7.83925
hsa-miR-548ah-3p	3p	MIMAT0020957	CAAAAACUGCAGUUACUUUUGC	AAAAAC	22	Yes	-	non-canonical_miRNA	hsa-mir-548ah	MI0016796	AGGUUGGUGCAAAAGUGAUUGCAGUGUUUGCCAAUAAAAGUAAUGACAAAAACUGCAGUUACUUUUGCACCAGCCC	chr4:76575551-76575626(+)	MIPF0000317	mir-548	4450,548ah	p4@SHROOM3	NM_020859	-1.11139	0.462848	1	1	2.87817	3.98956	15.8118	7.2793
hsa-miR-1843	5p	MIMAT0039764	UAUGGAGGUCUCUGUCUGGC	AUGGAG	20	NO	-	non-canonical_miRNA	hsa-mir-1843	MI0032314	GCAGCGAUCCUACAUAAAUAUAUGGAGGUCUCUGUCUGGCUUAGGACAGCUGGCUAAGUCUGAUCGUUCCCCUCCGUACAGCCUUUAAAACUGCCACUCUAAAUACUUGG	chr1:175968370-175968479(-)	-	-	1843	Unknown	Unknown	-1.10999	0.463296	1	1	2.63976	3.74976	13.3792	6.15941
hsa-miR-760	5p	MIMAT0004957	CGGCUCUGGGUCUGUGGGGA	GGCUCU	20	NO	Mature_miRNA	canonical_conserved_miRNA	hsa-mir-760	MI0005567	GGCGCGUCGCCCCCCUCAGUCCACCAGAGCCCGGAUACCUCAGAAAUUCGGCUCUGGGUCUGUGGGGAGCGAAAUGCAAC	chr1:93846832-93846911(+)	MIPF0000395	mir-760	760	p@chr1:94311760..94311797,+	curation	-1.1025	0.465708	1	1	1.77928	2.88179	7.29774	3.35968
hsa-miR-3960	5p	MIMAT0019337	GGCGGCGGCGGAGGCGGGGG	GCGGCG	20	NO	-	non-canonical_miRNA	hsa-mir-3960	MI0016964	GGCGCCCCGGCUCCCCGCGCCCCCGAUCGGGGCCGCCGCUAGUAGUGGCGGCGGCGGAGGCGGGGGCAGCGGCGGCGGCGGCGGAGGCGCC	chr9:127785833-127785923(+)	MIPF0001271	mir-3960	2861,3960	p2@CDK9	ENST00000421939.1	-1.09617	0.467755	1	1	4.33849	5.43467	43.1783	20.1581
hsa-miR-2116-3p	3p	MIMAT0011161	CCUCCCAUGCCAAGAACUCCC	CUCCCA	21	Yes	Mature_miRNA	canonical_hsa-specific_miRNA	hsa-mir-2116	MI0010635	GACCUAGGCUAGGGGUUCUUAGCAUAGGAGGUCUUCCCAUGCUAAGAAGUCCUCCCAUGCCAAGAACUCCCAGACUAGGA	chr15:59171183-59171262(-)	-	-	2116	p1@MYO1E	NM_004998	-1.08639	0.47094	1	1	0.809595	1.89598	3.64887	1.67984
hsa-miR-3200-3p	3p	MIMAT0015085	CACCUUGCGCUACUCAGGUCUG	ACCUUG	22	Yes	Mature_miRNA	canonical_conserved_miRNA	hsa-mir-3200	MI0014249	GGUGGUCGAGGGAAUCUGAGAAGGCGCACAAGGUUUGUGUCCAAUACAGUCCACACCUUGCGCUACUCAGGUCUGCUCGUGCCCU	chr22:30731557-30731641(+)	MIPF0001441	mir-3200	3200	p3@OSBP2	ENST00000382310.3	-1.08639	0.47094	1	1	0.809595	1.89598	3.64887	1.67984
hsa-miR-4449	5p	MIMAT0018968	CGUCCCGGGGCUGCGCGAGGCA	GUCCCG	22	NO	-	non-canonical_miRNA	hsa-mir-4449	MI0016792	AGCAGCCCUCGGCGGCCCGGGGGGCGGGCGGCGGUGCCCGUCCCGGGGCUGCGCGAGGCACAGGCG	chr4:52712682-52712747(+)	MIPF0002103	mir-4449	4449	p1@SNHG13	ENST00000441504.1	-1.08639	0.47094	1	1	0.809595	1.89598	3.64887	1.67984
hsa-miR-10394-5p	5p	MIMAT0041619	UCUGCAGGUCCUGGUGAACGCCAU	CUGCAG	24	NO	-	non-canonical_miRNA	hsa-mir-10394	MI0033418	UCUGCAGGUCCUGGUGAACGCCAUCAUCAACAGUGGUCCCCGGGAGGACUCCACACGCAUUGGGCGCGCCGGGACUGUGAGAC	chr19:58393364-58393446(+)	-	-	4754,10394	Unknown	Unknown	-1.07076	0.47607	1	1	0.25432	1.32508	2.43258	1.11989
hsa-miR-1281	5p	MIMAT0005939	UCGCCUCCUCCUCUCCC	CGCCUC	17	NO	-	non-canonical_miRNA	hsa-mir-1281	MI0006428	AGGGGGCACCGGGAGGAGGUGAGUGUCUCUUGUCGCCUCCUCCUCUCCCCCCUU	chr22:41092513-41092566(+)	MIPF0000695	mir-1281	1281	p1@EP300	ENST00000263253.7	-1.07076	0.47607	1	1	0.25432	1.32508	2.43258	1.11989
hsa-miR-1343-3p	3p	MIMAT0019776	CUCCUGGGGCCCGCACUCUCGC	UCCUGG	22	Yes	Mature_miRNA	canonical_conserved_miRNA	hsa-mir-1343	MI0017320	GCUGGCGUCGGUGCUGGGGAGCGGCCCCCGGGUGGGCCUCUGCUCUGGCCCCUCCUGGGGCCCGCACUCUCGCUCUGGGCCCGC	chr11:34941837-34941920(+)	MIPF0001206	mir-1343	1343	p1@PDHX	ENST00000533262.1	-1.07076	0.47607	1	1	0.25432	1.32508	2.43258	1.11989
hsa-miR-29b-2-5p	5p	MIMAT0004515	CUGGUUUCACAUGGUGGCUUAG	UGGUUU	22	Yes	Star_miRNA	canonical_conserved_miRNA	hsa-mir-29b-2	MI0000107	CUUCUGGAAGCUGGUUUCACAUGGUGGCUUAGAUUUUUCCAUCUUUGUAUCUAGCACCAUUUGAAAUCAGUGUUUUAGGAG	chr1:207802443-207802523(-)	MIPF0000009	mir-29	29b-2,29c	p1@C1orf132	ENST00000608023.1	-1.07076	0.47607	1	1	0.25432	1.32508	2.43258	1.11989
hsa-miR-3138	5p	MIMAT0015006	UGUGGACAGUGAGGUAGAGGGAGU	GUGGAC	24	NO	Mature_miRNA	canonical_hsa-specific_miRNA	hsa-mir-3138	MI0014161	CCCUCCUCGGCACUUCCCCCACCUCACUGCCCGGGUGCCCACAAGACUGUGGACAGUGAGGUAGAGGGAGUGCCGAGGAGGG	chr4:10078611-10078692(-)	MIPF0001428	mir-3138	3138	p1@WDR1	ENST00000502702.1	-1.07076	0.47607	1	1	0.25432	1.32508	2.43258	1.11989
hsa-miR-541-3p	3p	MIMAT0004920	UGGUGGGCACAGAAUCUGGACU	GGUGGG	22	NO	Star_miRNA	canonical_conserved_miRNA	hsa-mir-541	MI0005539	ACGUCAGGGAAAGGAUUCUGCUGUCGGUCCCACUCCAAAGUUCACAGAAUGGGUGGUGGGCACAGAAUCUGGACUCUGCUUGUG	chr14:101064495-101064578(+)	MIPF0000213	mir-541	134,154,299,376c,369,376a-1,377,379,380,381,382,323a,329-1,329-2,409,412,410,376b,485,487a,494,495,496,539,544a,376a-2,487b,411,654,655,656,758,668,1185-2,1185-1,300,541,889,543,1197,1193,323b	p1@MEG3	Gtl2-Dio3	-1.07076	0.47607	1	1	0.25432	1.32508	2.43258	1.11989
hsa-miR-597-3p	3p	MIMAT0026619	UGGUUCUCUUGUGGCUCAAGCGU	GGUUCU	23	Yes	Mature_miRNA	canonical_conserved_miRNA	hsa-mir-597	MI0003609	UACUUACUCUACGUGUGUGUCACUCGAUGACCACUGUGAAGACAGUAAAAUGUACAGUGGUUCUCUUGUGGCUCAAGCGUAAUGUAGAGUACUGGUC	chr8:9741672-9741768(+)	MIPF0000479	mir-597	597	p1@TNKS	ENST00000310430.6	-1.07076	0.47607	1	1	0.25432	1.32508	2.43258	1.11989
hsa-miR-605-5p	5p	MIMAT0003273	UAAAUCCCAUGGUGCCUUCUCCU	AAAUCC	23	Yes	Star_miRNA	canonical_conserved_miRNA	hsa-mir-605	MI0003618	GCCCUAGCUUGGUUCUAAAUCCCAUGGUGCCUUCUCCUUGGGAAAAACAGAGAAGGCACUAUGAGAUUUAGAAUCAAGUUAGG	chr10:51299573-51299655(+)	MIPF0000528	mir-605	605	p1@PRKG1	NM_006258	-1.07076	0.47607	1	1	0.25432	1.32508	2.43258	1.11989
hsa-miR-10399-5p	5p	MIMAT0041629	AAUUACAGAUUGUCUCAGAGA	AUUACA	21	NO	-	non-canonical_miRNA	hsa-mir-10399	MI0033423	AAUUACAGAUUGUCUCAGAGAAAACAAAUGAGUUACUCUCUCGGACAAGCUGUAGGUC	chr7:139044100-139044157(-)	-	-	10399	Unknown	Unknown	-1.02656	0.49088	1	1	-0.660116	0.366443	1.21629	0.559946
hsa-miR-1228-3p	3p	MIMAT0005583	UCACACCUGCCUCGCCCCCC	CACACC	20	Yes	-	non-canonical_miRNA	hsa-mir-1228	MI0006318	GUGGGCGGGGGCAGGUGUGUGGUGGGUGGUGGCCUGCGGUGAGCAGGGCCCUCACACCUGCCUCGCCCCCCAG	chr12:57194504-57194576(+)	MIPF0000924	mir-1228	1228	p1@LRP1	NM_002332	-1.02656	0.49088	1	1	-0.660116	0.366443	1.21629	0.559946
hsa-miR-218-1-3p	3p	MIMAT0004565	AUGGUUCCGUCAAGCACCAUGG	UGGUUC	22	Yes	Star_miRNA	canonical_conserved_miRNA	hsa-mir-218-1	MI0000294	GUGAUAAUGUAGCGAGAUUUUCUGUUGUGCUUGAUCUAACCAUGUGGUUGCGAGGUAUGAGUAAAACAUGGUUCCGUCAAGCACCAUGGAACGUCACGCAGCUUUCUACA	chr4:20528275-20528384(+)	MIPF0000026	mir-218	218-1	p@chr4:20253519..20253549,+	XM_005248211.2	-1.02656	0.49088	1	1	-0.660116	0.366443	1.21629	0.559946
hsa-miR-3675-5p	5p	MIMAT0018098	UAUGGGGCUUCUGUAGAGAUUUC	AUGGGG	23	NO	-	non-canonical_miRNA	hsa-mir-3675	MI0016076	GGAUGAUAAGUUAUGGGGCUUCUGUAGAGAUUUCUAUGAGAACAUCUCUAAGGAACUCCCCCAAACUGAAUUC	chr1:16858949-16859021(-)	-	-	3675	p1@MIR3675	curation	-1.02656	0.49088	1	1	-0.660116	0.366443	1.21629	0.559946
hsa-miR-4429	5p	MIMAT0018944	AAAAGCUGGGCUGAGAGGCG	AAAGCU	20	NO	-	non-canonical_miRNA	hsa-mir-4429	MI0016768	AGGGAGAAAAGCUGGGCUGAGAGGCGACUGGUGUCUAAUUUGUUUGUCUCUCCAACUCAGACUGCCUGGCCCA	chr2:11540605-11540677(-)	MIPF0001474	mir-4429	4429	Unknown	Unknown	-1.02656	0.49088	1	1	-0.660116	0.366443	1.21629	0.559946
hsa-miR-4690-5p	5p	MIMAT0019779	GAGCAGGCGAGGCUGGGCUGAA	AGCAGG	22	NO	-	non-canonical_miRNA	hsa-mir-4690	MI0017323	GAGCAGGCGAGGCUGGGCUGAACCCGUGGGUGAGGAGUGCAGCCCAGCUGAGGCCUCUGC	chr11:65636310-65636369(+)	-	-	4690	p1@PCNXL3	ENST00000355703.3	-1.02656	0.49088	1	1	-0.660116	0.366443	1.21629	0.559946
hsa-miR-5579-5p	5p	MIMAT0022269	UAUGGUACUCCUUAAGCUAAC	AUGGUA	21	NO	Star_miRNA	canonical_hsa-specific_miRNA	hsa-mir-5579	MI0019133	UAUGGUACUCCUUAAGCUAACAGGCCCCUGUCACCAUUAGCUUAAGGAGUACCAGAUC	chr11:79422169-79422226(-)	-	-	5579	p1@ODZ4	NM_001098816	-1.02656	0.49088	1	1	-0.660116	0.366443	1.21629	0.559946
hsa-miR-628-3p	3p	MIMAT0003297	UCUAGUAAGAGUGGCAGUCGA	CUAGUA	21	Yes	Star_miRNA	canonical_conserved_miRNA	hsa-mir-628	MI0003642	AUAGCUGUUGUGUCACUUCCUCAUGCUGACAUAUUUACUAGAGGGUAAAAUUAAUAACCUUCUAGUAAGAGUGGCAGUCGAAGGGAAGGGCUCAU	chr15:55372940-55373034(-)	MIPF0000529	mir-628	628	p1@CCPG1,p1@DYX1C1-CCPG1,p1@DYX1C1	ENST00000425574.3	-1.02656	0.49088	1	1	-0.660116	0.366443	1.21629	0.559946
hsa-miR-632	5p	MIMAT0003302	GUGUCUGCUUCCUGUGGGA	UGUCUG	19	NO	-	non-canonical_miRNA	hsa-mir-632	MI0003647	CGCCUCCUACCGCAGUGCUUGACGGGAGGCGGAGCGGGGAACGAGGCCGUCGGCCAUUUUGUGUCUGCUUCCUGUGGGACGUGGUGGUAGCCGU	chr17:32350109-32350202(+)	MIPF0000527	mir-632	632	p@chr17:30669016..30669047,+	ENST00000578389.1	-1.02656	0.49088	1	1	-0.660116	0.366443	1.21629	0.559946
hsa-miR-6501-5p	5p	MIMAT0025458	AGUUGCCAGGGCUGCCUUUGGU	GUUGCC	22	Yes	-	non-canonical_miRNA	hsa-mir-6501	MI0022213	GGAGUUGCCAGGGCUGCCUUUGGUGACAGCAGCAGUAGAGUUGCCAGAGCAGCCUGCGGUAACAGUA	chr21:33550662-33550728(+)	-	-	6501	p1@SON	ENST00000381679.4	-1.02656	0.49088	1	1	-0.660116	0.366443	1.21629	0.559946
hsa-miR-6733-5p	5p	MIMAT0027367	UGGGAAAGACAAACUCAGAGUU	GGGAAA	22	Yes	-	non-canonical_miRNA	hsa-mir-6733	MI0022578	GUGCUUGGGAAAGACAAACUCAGAGUUCCCUUCUUGUGAGCUCAGUGUCUGGAUUUCCUAG	chr1:43171652-43171712(-)	-	-	6733	p1@EBNA1BP2	ENST00000483082.1	-1.02656	0.49088	1	1	-0.660116	0.366443	1.21629	0.559946
hsa-miR-6852-5p	5p	MIMAT0027604	CCCUGGGGUUCUGAGGACAUG	CCUGGG	21	Yes	-	non-canonical_miRNA	hsa-mir-6852	MI0022698	UGCUGCCCUGGGGUUCUGAGGACAUGCUCUGACUCCCCUGAUGUCCUCUGUUCCUCAGGUGCUGGG	chr9:35710676-35710741(-)	-	-	6852	p1@TLN1	NM_006289	-1.02656	0.49088	1	1	-0.660116	0.366443	1.21629	0.559946
hsa-miR-877-3p	3p	MIMAT0004950	UCCUCUUCUCCCUCCUCCCAG	CCUCUU	21	Yes	-	non-canonical_miRNA	hsa-mir-877	MI0005561	GUAGAGGAGAUGGCGCAGGGGACACGGGCAAAGACUUGGGGGUUCCUGGGACCCUCAGACGUGUGUCCUCUUCUCCCUCCUCCCAG	chr6:30584332-30584417(+)	MIPF0000392	mir-877	877	p1@ABCF1	NM_001025091	-1.02656	0.49088	1	1	-0.660116	0.366443	1.21629	0.559946
hsa-miR-183-5p	5p	MIMAT0000261	UAUGGCACUGGUAGAAUUCACU	AUGGCA	22	Yes	Mature_miRNA	canonical_conserved_miRNA	hsa-mir-183	MI0000273	CCGCAGAGUGUGACUCCUGUUCUGUGUAUGGCACUGGUAGAAUUCACUGUGAACAGUCUCAGUCAGUGAAUUACCGAAGGGCCAUAAACAGAGCAGAGACAGAUCCACGA	chr7:129774905-129775014(-)	MIPF0000066	mir-183	96,182,183	p@chr7:129420052..129420074,-	curation	-1.00549	0.498099	1	1	2.98407	3.98956	15.8118	7.83925
hsa-miR-425-3p	3p	MIMAT0001343	AUCGGGAAUGUCGUGUCCGCCC	UCGGGA	22	Yes	Star_miRNA	canonical_conserved_miRNA	hsa-mir-425	MI0001448	GAAAGCGCUUUGGAAUGACACGAUCACUCCCGUUGAGUGGGCACCCGAGAAGCCAUCGGGAAUGUCGUGUCCGCCCAGUGCUCUUUC	chr3:49020148-49020234(-)	MIPF0000242	mir-425	191,425	p2@DALRD3	ENST00000313778.5	-0.977294	0.507932	1	1	4.41622	5.39351	41.962	21.278
hsa-miR-425-5p	5p	MIMAT0003393	AAUGACACGAUCACUCCCGUUGA	AUGACA	23	Yes	Mature_miRNA	canonical_conserved_miRNA	hsa-mir-425	MI0001448	GAAAGCGCUUUGGAAUGACACGAUCACUCCCGUUGAGUGGGCACCCGAGAAGCCAUCGGGAAUGUCGUGUCCGCCCAGUGCUCUUUC	chr3:49020148-49020234(-)	MIPF0000242	mir-425	191,425	p2@DALRD3	ENST00000313778.5	-0.961272	0.513604	1	1	8.50127	9.46254	705.448	362.285
hsa-miR-330-3p	3p	MIMAT0000751	GCAAAGCACACGGCCUGCAGAGA	CAAAGC	23	Yes	Mature_miRNA	canonical_conserved_miRNA	hsa-mir-330	MI0000803	CUUUGGCGAUCACUGCCUCUCUGGGCCUGUGUCUUAGGCUCUGCAAGAUCAACCGAGCAAAGCACACGGCCUGCAGAGAGGCAGCGCUCUGCCC	chr19:45638994-45639087(-)	MIPF0000200	mir-330	330	p1@EML2	ENST00000586195.1	-0.957531	0.514937	1	1	4.59398	5.55152	46.8271	24.0777
hsa-miR-1285-5p	5p	MIMAT0022719	GAUCUCACUUUGUUGCCCAGG	AUCUCA	21	Yes	-	non-canonical_miRNA	hsa-mir-1285-1	MI0006346	UGUAGAGAUAGGAUCUCACUUUGUUGCCCAGGCUGGUCUCAAACUCCUGGUCUGGGCAACAAAGUGAGACCUUAUCUCUACAAG	chr7:92204015-92204098(-)	MIPF0000559	mir-1285	1285-1	p1@KRIT1	NM_001013406	-0.949132	0.517944	1	1	1.52236	2.47149	5.4733	2.79973
hsa-miR-490-3p	3p	MIMAT0002806	CAACCUGGAGGACUCCAUGCUG	AACCUG	22	Yes	Mature_miRNA	canonical_conserved_miRNA	hsa-mir-490	MI0003125	UGGAGGCCUUGCUGGUUUGGAAAGUUCAUUGUUCGACACCAUGGAUCUCCAGGUGGGUCAAGUUUAGAGAUGCACCAACCUGGAGGACUCCAUGCUGUUGAGCUGUUCACAAGCAGCGGACACUUCCA	chr7:136903167-136903294(+)	MIPF0000229	mir-490	490	p1@CHRM2	NM_001006630	-0.949132	0.517944	1	1	1.52236	2.47149	5.4733	2.79973
hsa-miR-376a-3p	3p	MIMAT0000729	AUCAUAGAGGAAAAUCCACGU	UCAUAG	21	Yes	Mature_miRNA	canonical_conserved_miRNA	hsa-mir-376a-1	MI0000784	UAAAAGGUAGAUUCUCCUUCUAUGAGUACAUUAUUUAUGAUUAAUCAUAGAGGAAAAUCCACGUUUUC	chr14:101040782-101040849(+)	MIPF0000091	mir-368	134,154,299,376c,369,376a-1,377,379,380,381,382,323a,329-1,329-2,409,412,410,376b,485,487a,494,495,496,539,544a,376a-2,487b,411,654,655,656,758,668,1185-2,1185-1,300,541,889,543,1197,1193,323b	p1@MEG3	Gtl2-Dio3	-0.92091	0.528176	1	1	5.6573	6.57821	95.4787	50.3952
hsa-miR-376a-3p	3p	MIMAT0000729	AUCAUAGAGGAAAAUCCACGU	UCAUAG	21	Yes	Mature_miRNA	canonical_conserved_miRNA	hsa-mir-376a-2	MI0003529	GGUAUUUAAAAGGUAGAUUUUCCUUCUAUGGUUACGUGUUUGAUGGUUAAUCAUAGAGGAAAAUCCACGUUUUCAGUAUC	chr14:101040069-101040148(+)	MIPF0000091	mir-368	134,154,299,376c,369,376a-1,377,379,380,381,382,323a,329-1,329-2,409,412,410,376b,485,487a,494,495,496,539,544a,376a-2,487b,411,654,655,656,758,668,1185-2,1185-1,300,541,889,543,1197,1193,323b	p1@MEG3	Gtl2-Dio3	-0.92091	0.528176	1	1	5.6573	6.57821	95.4787	50.3952
hsa-miR-383-5p	5p	MIMAT0000738	AGAUCAGAAGGUGAUUGUGGCU	GAUCAG	22	NO	Mature_miRNA	canonical_conserved_miRNA	hsa-mir-383	MI0000791	CUCCUCAGAUCAGAAGGUGAUUGUGGCUUUGGGUGGAUAUUAAUCAGCCACAGCACUGCCUGGUCAGAAAGAG	chr8:14853438-14853510(-)	MIPF0000137	mir-383	383	p1@SGCZ	ENST00000382080.1	-0.904775	0.534116	1	1	1.20956	2.11433	4.25701	2.23978
hsa-miR-6500-3p	3p	MIMAT0025455	ACACUUGUUGGGAUGACCUGC	CACUUG	21	Yes	-	non-canonical_miRNA	hsa-mir-6500	MI0022211	CCUGCCUGCAGAAAGGAGCUAUCCACUCCAGGUGUCCUUUCUUCUGAGAGCUGGACACUUGUUGGGAUGACCUGCCUGCAGGUAGG	chr1:51060018-51060103(+)	MIPF0001548	mir-4421	4421,6500	p1@CDKN2C	curation	-0.904775	0.534116	1	1	1.20956	2.11433	4.25701	2.23978
hsa-miR-4326	5p	MIMAT0016888	UGUUCCUCUGUCUCCCAGAC	GUUCCU	20	NO	-	non-canonical_miRNA	hsa-mir-4326	MI0015866	GCUGCUCUGCUGUUCCUCUGUCUCCCAGACUCUGGGUGGAUGGAGCAGGUCGGGGGCCA	chr20:63286808-63286866(+)	-	-	4326	p1@ARFGAP1	NM_175609	-0.90277	0.534859	1	1	5.18861	6.09138	68.1122	36.3965
hsa-miR-3162-3p	3p	MIMAT0019213	UCCCUACCCCUCCACUCCCCA	CCCUAC	21	Yes	-	non-canonical_miRNA	hsa-mir-3162	MI0014192	CUGACUUUUUUAGGGAGUAGAAGGGUGGGGAGCAUGAACAAUGUUUCUCACUCCCUACCCCUCCACUCCCCAAAAAAGUCAG	chr11:59595077-59595158(-)	-	-	3162	p1@OSBP	NM_002556	-0.884491	0.541678	1	1	1.99729	2.88179	7.29774	3.91962
hsa-miR-501-5p	5p	MIMAT0002872	AAUCCUUUGUCCCUGGGUGAGA	AUCCUU	22	Yes	Star_miRNA	canonical_conserved_miRNA	hsa-mir-501	MI0003185	GCUCUUCCUCUCUAAUCCUUUGUCCCUGGGUGAGAGUGCUUUCUGAAUGCAAUGCACCCGGGCAAGGAUUCUGAGAGGGUGAGC	chrX:50009722-50009805(+)	MIPF0000139	mir-500	188,362,500a,501,502,532,660,500b	p1@CLCN5	ENST00000376091.3	-0.876139	0.544824	1	1	2.50394	3.38008	10.3385	5.59946
hsa-miR-576-5p	5p	MIMAT0003241	AUUCUAAUUUCUCCACGUCUUU	UUCUAA	22	Yes	Mature_miRNA	canonical_conserved_miRNA	hsa-mir-576	MI0003583	UACAAUCCAACGAGGAUUCUAAUUUCUCCACGUCUUUGGUAAUAAGGUUUGGCAAAGAUGUGGAAAAAUUGGAAUCCUCAUUCGAUUGGUUAUAACCA	chr4:109488698-109488795(+)	MIPF0000493	mir-576	576	p1@SEC24B	NM_006323	-0.852991	0.553636	1	1	3.92519	4.77818	27.3665	15.1185
hsa-miR-500a-5p	5p	MIMAT0004773	UAAUCCUUGCUACCUGGGUGAGA	AAUCCU	23	Yes	Star_miRNA	canonical_conserved_miRNA	hsa-mir-500a	MI0003184	GCUCCCCCUCUCUAAUCCUUGCUACCUGGGUGAGAGUGCUGUCUGAAUGCAAUGCACCUGGGCAAGGAUUCUGAGAGCGAGAGC	chrX:50008431-50008514(+)	MIPF0000139	mir-500	188,362,500a,501,502,532,660,500b	p1@CLCN5	ENST00000376091.3	-0.843245	0.557389	1	1	4.0278	4.87105	29.1909	16.2384
hsa-miR-34b-3p	3p	MIMAT0004676	CAAUCACUAACUCCACUGCCAU	AAUCAC	22	Yes	Star_miRNA	canonical_conserved_miRNA	hsa-mir-34b	MI0000742	GUGCUCGGUUUGUAGGCAGUGUCAUUAGCUGAUUGUACUGUGGUGGUUACAAUCACUAACUCCACUGCCAUCAAAACAAGGCAC	chr11:111512938-111513021(+)	MIPF0000039	mir-34	34b,34c	p1@MIR34B	XR_040780	-0.83659	0.559965	1	1	4.25633	5.09293	34.0561	19.0382
hsa-miR-4516	5p	MIMAT0019053	GGGAGAAGGGUCGGGGC	GGAGAA	17	NO	-	non-canonical_miRNA	hsa-mir-4516	MI0016882	AGGGAGAAGGGUCGGGGCAGGGAGGGCAGGGCAGGCUCUGGGGUGGGGGGUCUGUGAGUCAGCCACGGCUCUGCCCACGUCUCCCC	chr16:2133119-2133204(+)	-	-	3180-5,4516	Unknown	Unknown	-0.834176	0.560903	1	1	3.26183	4.096	17.028	9.51908
hsa-miR-142-3p	3p	MIMAT0000434	UGUAGUGUUUCCUACUUUAUGGA	GUAGUG	23	Yes	Mature_miRNA	canonical_conserved_miRNA	hsa-mir-142	MI0000458	GACAGUGCAGUCACCCAUAAAGUAGAAAGCACUACUAACAGCACUGGAGGGUGUAGUGUUUCCUACUUUAUGGAUGAGUGUACUGUG	chr17:58331232-58331318(-)	MIPF0000084	mir-142	142,4736	p1@AX721088	ENST00000579003.1	-0.82899	0.562923	1	1	0.809595	1.63859	3.04072	1.67984
hsa-miR-210-5p	5p	MIMAT0026475	AGCCCCUGCCCACCGCACACUG	GCCCCU	22	Yes	Star_miRNA	canonical_conserved_miRNA	hsa-mir-210	MI0000286	ACCCGGCAGUGCCUCCAGGCGCAGGGCAGCCCCUGCCCACCGCACACUGCGCUGCCCCAGACCCACUGUGCGUGUGACAGCGGCUGAUCUGUGCCUGGGCAGCGCGACCC	chr11:568089-568198(-)	MIPF0000086	mir-210	210	p1@MIR210HG	ENST00000500447.1	-0.82899	0.562923	1	1	0.809595	1.63859	3.04072	1.67984
hsa-miR-3661	5p	MIMAT0018082	UGACCUGGGACUCGGACAGCUG	GACCUG	22	NO	-	non-canonical_miRNA	hsa-mir-3661	MI0016062	CACCUUCUCGCAGAGGCUCUUGACCUGGGACUCGGACAGCUGCUUGCACUCGUUCAGCUGCUCGAUCCACUGGUCCAGCUCCUUGGUGAACACCUU	chr5:134225757-134225852(+)	MIPF0001530	mir-3661	3661	Unknown	Unknown	-0.82899	0.562923	1	1	0.809595	1.63859	3.04072	1.67984
hsa-miR-4787-5p	5p	MIMAT0019956	GCGGGGGUGGCGGCGGCAUCCC	CGGGGG	22	Yes	-	non-canonical_miRNA	hsa-mir-4787	MI0017434	CGGUCCAGACGUGGCGGGGGUGGCGGCGGCAUCCCGGACGGCCUGUGAGGGAUGCGCCGCCCACUGCCCCGCGCCGCCUGACCG	chr3:50675080-50675163(+)	-	-	4787	p1@MIR4787	NM_004947	-0.82899	0.562923	1	1	0.809595	1.63859	3.04072	1.67984
hsa-miR-370-5p	5p	MIMAT0026483	CAGGUCACGUCUCUGCAGUUAC	AGGUCA	22	Yes	Star_miRNA	canonical_conserved_miRNA	hsa-mir-370	MI0000778	AGACAGAGAAGCCAGGUCACGUCUCUGCAGUUACACAGCUCACGAGUGCCUGCUGGGGUGGAACCUGGUCUGUCU	chr14:100911139-100911213(+)	MIPF0000167	mir-370	370	p1@MEG3	Gtl2-Dio3	-0.814512	0.568601	1	1	3.17505	3.98956	15.8118	8.95914
hsa-miR-2110	5p	MIMAT0010133	UUGGGGAAACGGCCGCUGAGUG	UGGGGA	22	NO	-	non-canonical_miRNA	hsa-mir-2110	MI0010629	CAGGGGUUUGGGGAAACGGCCGCUGAGUGAGGCGUCGGCUGUGUUUCUCACCGCGGUCUUUUCCUCCCACUCUUG	chr10:114174105-114174179(-)	MIPF0001399	mir-2110	2110	p1@C10orf118	ENST00000369285.3	-0.809521	0.570571	1	1	2.18664	2.99616	7.90588	4.47957
hsa-miR-1291	5p	MIMAT0005881	UGGCCCUGACUGAAGACCAGCAGU	GGCCCU	24	NO	-	non-canonical_miRNA	hsa-mir-1291	MI0006353	GGUAGAAUUCCAGUGGCCCUGACUGAAGACCAGCAGUUGUACUGUGGCUGUUGGUUUCAAGCAGAGGCCUAAAGGACUGUCUUCCUG	chr12:48654444-48654530(-)	MIPF0000599	mir-1291	1291	p1@KANSL2	ENST00000550347.1	-0.807911	0.571209	1	1	3.871	4.67891	25.5421	14.5586
hsa-miR-574-5p	5p	MIMAT0004795	UGAGUGUGUGUGUGUGAGUGUGU	GAGUGU	23	Yes	Star_miRNA	canonical_conserved_miRNA	hsa-mir-574	MI0003581	GGGACCUGCGUGGGUGCGGGCGUGUGAGUGUGUGUGUGUGAGUGUGUGUCGCUCCGGGUCCACGCUCAUGCACACACCCACACGCCCACACUCAGG	chr4:38868032-38868127(+)	MIPF0000419	mir-574	574	p1@FAM114A1	ENST00000358869.2	-0.805901	0.572005	1	1	6.93241	7.73831	213.459	122.068
hsa-miR-1248	5p	MIMAT0005900	ACCUUCUUGUAUAAGCACUGUGCUAAA	CCUUCU	27	NO	-	non-canonical_miRNA	hsa-mir-1248	MI0006383	UUUACCUUCUUGUAUAAGCACUGUGCUAAAAUUGCAGACACUAGGACCAUGUCUUGGUUUUUGCAAUAAUGCUAGCAGAGUACACACAAGAAGAAAAGUAACAGCA	chr3:186786672-186786777(+)	MIPF0000622	mir-1248	1248	p1@EIF4A2	ENST00000429589.1	-0.795974	0.575954	1	1	5.18861	5.98459	63.247	36.3965
hsa-miR-339-5p	5p	MIMAT0000764	UCCCUGUCCUCCAGGAGCUCACG	CCCUGU	23	NO	Mature_miRNA	canonical_conserved_miRNA	hsa-mir-339	MI0000815	CGGGGCGGCCGCUCUCCCUGUCCUCCAGGAGCUCACGUGUGCCUGCCUGUGAGCGCCUCGACGACAGAGCCGGCGCCUGCCCCAGUGUCUGCGC	chr7:1022933-1023026(-)	MIPF0000193	mir-339	339	p1@C7orf50	ENST00000412051.1	-0.793784	0.576829	1	1	6.17604	6.96983	125.278	72.2331
hsa-miR-1185-1-3p	3p	MIMAT0022838	AUAUACAGGGGGAGACUCUUAU	UAUACA	22	Yes	Mature_miRNA	canonical_conserved_miRNA	hsa-mir-1185-1	MI0003844	UUUGGUACUUGAAGAGAGGAUACCCUUUGUAUGUUCACUUGAUUAAUGGCGAAUAUACAGGGGGAGACUCUUAUUUGCGUAUCAAA	chr14:101042977-101043062(+)	MIPF0000018	mir-154	134,154,299,376c,369,376a-1,377,379,380,381,382,323a,329-1,329-2,409,412,410,376b,485,487a,494,495,496,539,544a,376a-2,487b,411,654,655,656,758,668,1185-2,1185-1,300,541,889,543,1197,1193,323b	p1@MEG3	Gtl2-Dio3	-0.790727	0.578053	1	1	5.75028	6.541	93.0461	53.7548
hsa-miR-4492	5p	MIMAT0019027	GGGGCUGGGCGCGCGCC	GGGCUG	17	NO	-	non-canonical_miRNA	hsa-mir-4492	MI0016854	CUGCAGCGUGCUUCUCCAGGCCCCGCGCGCGGACAGACACACGGACAAGUCCCGCCAGGGGCUGGGCGCGCGCCAGCCGG	chr11:118910708-118910787(+)	-	-	4492	Unknown	Unknown	-0.789307	0.578622	1	1	2.50394	3.29325	9.73031	5.59946
hsa-miR-1303	5p	MIMAT0005891	UUUAGAGACGGGGUCUUGCUCU	UUAGAG	22	NO	-	non-canonical_miRNA	hsa-mir-1303	MI0006370	GGCUGGGCAACAUAGCGAGACCUCAACUCUACAAUUUUUUUUUUUUUAAAUUUUAGAGACGGGGUCUUGCUCUGUUGCCAGGCUUU	chr5:154685776-154685861(+)	MIPF0000608	mir-1303	1303	p@chr5:154062217..154062315,+	curation	-0.788207	0.579064	1	1	4.7819	5.5701	47.4353	27.4374
hsa-miR-134-5p	5p	MIMAT0000447	UGUGACUGGUUGACCAGAGGGG	GUGACU	22	Yes	Mature_miRNA	canonical_conserved_miRNA	hsa-mir-134	MI0000474	CAGGGUGUGUGACUGGUUGACCAGAGGGGCAUGCACUGUGUUCACCCUGUGGGCCACCUAGUCACCAACCCUC	chr14:101054687-101054759(+)	MIPF0000112	mir-134	134,154,299,376c,369,376a-1,377,379,380,381,382,323a,329-1,329-2,409,412,410,376b,485,487a,494,495,496,539,544a,376a-2,487b,411,654,655,656,758,668,1185-2,1185-1,300,541,889,543,1197,1193,323b	p1@MEG3	Gtl2-Dio3	-0.787214	0.579462	1	1	8.40684	9.19406	585.643	339.327
hsa-miR-505-3p	3p	MIMAT0002876	CGUCAACACUUGCUGGUUUCCU	GUCAAC	22	Yes	Star_miRNA	canonical_conserved_miRNA	hsa-mir-505	MI0003190	GAUGCACCCAGUGGGGGAGCCAGGAAGUAUUGAUGUUUCUGCCAGUUUAGCGUCAACACUUGCUGGUUUCCUCUCUGGAGCAUC	chrX:139924148-139924231(-)	MIPF0000217	mir-505	505	p1@ATP11C	ENST00000370557.1	-0.780137	0.582311	1	1	5.46952	6.24965	76.0181	44.2357
hsa-miR-1307-3p	3p	MIMAT0005951	ACUCGGCGUGGCGUCGGUCGUG	CUCGGC	22	Yes	Mature_miRNA	canonical_conserved_miRNA	hsa-mir-1307	MI0006444	CAUCAAGACCCAGCUGAGUCACUGUCACUGCCUACCAAUCUCGACCGGACCUCGACCGGCUCGUCUGUGUUGCCAAUCGACUCGGCGUGGCGUCGGUCGUGGUAGAUAGGCGGUCAUGCAUACGAAUUUUCAGCUCUUGUUCUGGUGAC	chr10:103394253-103394401(-)	MIPF0000558	mir-1307	1307	p1@USMG5	ENST00000369815.1	-0.778518	0.582965	1	1	8.10038	8.8789	470.704	274.374
hsa-miR-618	5p	MIMAT0003287	AAACUCUACUUGUCCUUCUGAGU	AACUCU	23	NO	-	non-canonical_miRNA	hsa-mir-618	MI0003632	CUCUUGUUCACAGCCAAACUCUACUUGUCCUUCUGAGUGUAAUUACGUACAUGCAGUAGCUCAGGAGACAAGCAGGUUUACCCUGUGGAUGAGUCUGA	chr12:80935736-80935833(-)	MIPF0000553	mir-618	618	p1@LIN7A	ENST00000261203.3	-0.776118	0.583936	1	1	5.16629	5.94241	61.4226	35.8366
hsa-miR-154-3p	3p	MIMAT0000453	AAUCAUACACGGUUGACCUAUU	AUCAUA	22	Yes	Mature_miRNA	canonical_conserved_miRNA	hsa-mir-154	MI0000480	GUGGUACUUGAAGAUAGGUUAUCCGUGUUGCCUUCGCUUUAUUUGUGACGAAUCAUACACGGUUGACCUAUUUUUCAGUACCAA	chr14:101059755-101059838(+)	MIPF0000018	mir-154	134,154,299,376c,369,376a-1,377,379,380,381,382,323a,329-1,329-2,409,412,410,376b,485,487a,494,495,496,539,544a,376a-2,487b,411,654,655,656,758,668,1185-2,1185-1,300,541,889,543,1197,1193,323b	p1@MEG3	Gtl2-Dio3	-0.764371	0.58871	1	1	5.2746	6.03897	65.6796	38.6363
hsa-miR-2682-3p	3p	MIMAT0013518	CGCCUCUUCAGCGCUGUCUUCC	GCCUCU	22	Yes	-	non-canonical_miRNA	hsa-mir-2682	MI0012063	ACCUUCCUGAAAGAGGUUGGGGCAGGCAGUGACUGUUCAGACGUCCAAUCUCUUUGGGACGCCUCUUCAGCGCUGUCUUCCCUGCCUCUGCCUUUAGGACGAGUCUCAAA	chr1:98045242-98045351(-)	-	-	137,2682	p1@MIR137HG	NR_046105.1	-0.760257	0.590391	1	1	1.99729	2.75755	6.68959	3.91962
hsa-miR-628-5p	5p	MIMAT0004809	AUGCUGACAUAUUUACUAGAGG	UGCUGA	22	Yes	Mature_miRNA	canonical_conserved_miRNA	hsa-mir-628	MI0003642	AUAGCUGUUGUGUCACUUCCUCAUGCUGACAUAUUUACUAGAGGGUAAAAUUAAUAACCUUCUAGUAAGAGUGGCAGUCGAAGGGAAGGGCUCAU	chr15:55372940-55373034(-)	MIPF0000529	mir-628	628	p1@CCPG1,p1@DYX1C1-CCPG1,p1@DYX1C1	ENST00000425574.3	-0.760257	0.590391	1	1	1.99729	2.75755	6.68959	3.91962
hsa-miR-497-5p	5p	MIMAT0002820	CAGCAGCACACUGUGGUUUGU	AGCAGC	21	Yes	Mature_miRNA	canonical_conserved_miRNA	hsa-mir-497	MI0003138	CCACCCCGGUCCUGCUCCCGCCCCAGCAGCACACUGUGGUUUGUACGGCACUGUGGCCACGUCCAAACCACACUGUGGUGUUAGAGCGAGGGUGGGGGAGGCACCGCCGAGG	chr17:7017911-7018022(-)	MIPF0000231	mir-497	195,497	p1@MIR497HG	ENST00000572453.1	-0.74737	0.595688	1	1	4.56014	5.30751	39.5294	23.5177
hsa-miR-487a-3p	3p	MIMAT0002178	AAUCAUACAGGGACAUCCAGUU	AUCAUA	22	Yes	Mature_miRNA	canonical_conserved_miRNA	hsa-mir-487a	MI0002471	GGUACUUGAAGAGUGGUUAUCCCUGCUGUGUUCGCUUAAUUUAUGACGAAUCAUACAGGGACAUCCAGUUUUUCAGUAUC	chr14:101052446-101052525(+)	MIPF0000018	mir-154	134,154,299,376c,369,376a-1,377,379,380,381,382,323a,329-1,329-2,409,412,410,376b,485,487a,494,495,496,539,544a,376a-2,487b,411,654,655,656,758,668,1185-2,1185-1,300,541,889,543,1197,1193,323b	p1@MEG3	Gtl2-Dio3	-0.730641	0.602636	1	1	4.83946	5.5701	47.4353	28.5573
hsa-miR-197-3p	3p	MIMAT0000227	UUCACCACCUUCUCCACCCAGC	UCACCA	22	Yes	Mature_miRNA	canonical_conserved_miRNA	hsa-mir-197	MI0000239	GGCUGUGCCGGGUAGAGAGGGCAGUGGGAGGUAAGAGCUCUUCACCCUUCACCACCUUCUCCACCCAGCAUGGCC	chr1:109598893-109598967(+)	MIPF0000123	mir-197	197	p@chr1:110140096..110140101,+	curation	-0.71218	0.610397	1	1	6.99707	7.70925	209.202	127.668
hsa-miR-485-3p	3p	MIMAT0002176	GUCAUACACGGCUCUCCUCUCU	UCAUAC	22	Yes	Star_miRNA	canonical_conserved_miRNA	hsa-mir-485	MI0002469	ACUUGGAGAGAGGCUGGCCGUGAUGAAUUCGAUUCAUCAAAGCGAGUCAUACACGGCUCUCCUCUCUUUUAGU	chr14:101055419-101055491(+)	MIPF0000201	mir-485	134,154,299,376c,369,376a-1,377,379,380,381,382,323a,329-1,329-2,409,412,410,376b,485,487a,494,495,496,539,544a,376a-2,487b,411,654,655,656,758,668,1185-2,1185-1,300,541,889,543,1197,1193,323b	p1@MEG3	Gtl2-Dio3	-0.700422	0.615392	1	1	6.40301	7.10343	137.441	84.5519
hsa-miR-495-3p	3p	MIMAT0002817	AAACAAACAUGGUGCACUUCUU	AACAAA	22	Yes	Mature_miRNA	canonical_conserved_miRNA	hsa-mir-495	MI0003135	UGGUACCUGAAAAGAAGUUGCCCAUGUUAUUUUCGCUUUAUAUGUGACGAAACAAACAUGGUGCACUUCUUUUUCGGUAUCA	chr14:101033755-101033836(+)	MIPF0000110	mir-329	134,154,299,376c,369,376a-1,377,379,380,381,382,323a,329-1,329-2,409,412,410,376b,485,487a,494,495,496,539,544a,376a-2,487b,411,654,655,656,758,668,1185-2,1185-1,300,541,889,543,1197,1193,323b	p1@MEG3	Gtl2-Dio3	-0.695712	0.617405	1	1	7.6315	8.32721	321.1	198.221
hsa-miR-502-5p	5p	MIMAT0002873	AUCCUUGCUAUCUGGGUGCUA	UCCUUG	21	Yes	Star_miRNA	canonical_conserved_miRNA	hsa-mir-502	MI0003186	UGCUCCCCCUCUCUAAUCCUUGCUAUCUGGGUGCUAGUGCUGGCUCAAUGCAAUGCACCUGGGCAAGGAUUCAGAGAGGGGGAGCU	chrX:50014598-50014683(+)	MIPF0000139	mir-500	188,362,500a,501,502,532,660,500b	p1@CLCN5	ENST00000376091.3	-0.695142	0.617649	1	1	2.18664	2.88179	7.29774	4.47957
hsa-miR-1185-2-3p	3p	MIMAT0022713	AUAUACAGGGGGAGACUCUCAU	UAUACA	22	Yes	Mature_miRNA	canonical_conserved_miRNA	hsa-mir-1185-2	MI0003821	UUUGGUACUUAAAGAGAGGAUACCCUUUGUAUGUUCACUUGAUUAAUGGCGAAUAUACAGGGGGAGACUCUCAUUUGCGUAUCAAA	chr14:101044198-101044283(+)	MIPF0000018	mir-154	134,154,299,376c,369,376a-1,377,379,380,381,382,323a,329-1,329-2,409,412,410,376b,485,487a,494,495,496,539,544a,376a-2,487b,411,654,655,656,758,668,1185-2,1185-1,300,541,889,543,1197,1193,323b	p1@MEG3	Gtl2-Dio3	-0.693635	0.618294	1	1	4.89482	5.58845	48.0434	29.6771
hsa-miR-3173-5p	5p	MIMAT0019214	UGCCCUGCCUGUUUUCUCCUUU	GCCCUG	22	Yes	Mature_miRNA	canonical_conserved_miRNA	hsa-mir-3173	MI0014204	UCCCUGCCCUGCCUGUUUUCUCCUUUGUGAUUUUAUGAGAACAAAGGAGGAAAUAGGCAGGCCAGGGA	chr14:95137919-95137986(-)	MIPF0001383	mir-3173	3173	p1@DICER1	NM_177438	-0.686424	0.621392	1	1	1.20956	1.89598	3.64887	2.23978
hsa-miR-3613-3p	3p	MIMAT0017991	ACAAAAAAAAAAGCCCAACCCUUC	CAAAAA	24	Yes	Star_miRNA	canonical_conserved_miRNA	hsa-mir-3613	MI0016003	UGGUUGGGUUUGGAUUGUUGUACUUUUUUUUUUGUUCGUUGCAUUUUUAGGAACAAAAAAAAAAGCCCAACCCUUCACACCACUUCA	chr13:49996415-49996501(-)	MIPF0001411	mir-3613	3613	p1@DLEU2	NR_002612	-0.686424	0.621392	1	1	1.20956	1.89598	3.64887	2.23978
hsa-miR-409-5p	5p	MIMAT0001638	AGGUUACCCGAGCAACUUUGCAU	GGUUAC	23	Yes	Star_miRNA	canonical_conserved_miRNA	hsa-mir-409	MI0001735	UGGUACUCGGGGAGAGGUUACCCGAGCAACUUUGCAUCUGGACGACGAAUGUUGCUCGGUGAACCCCUUUUCGGUAUCA	chr14:101065300-101065378(+)	MIPF0000018	mir-154	134,154,299,376c,369,376a-1,377,379,380,381,382,323a,329-1,329-2,409,412,410,376b,485,487a,494,495,496,539,544a,376a-2,487b,411,654,655,656,758,668,1185-2,1185-1,300,541,889,543,1197,1193,323b	p1@MEG3	Gtl2-Dio3	-0.671025	0.62806	1	1	8.17774	8.84877	460.974	289.492
hsa-miR-379-3p	3p	MIMAT0004690	UAUGUAACAUGGUCCACUAACU	AUGUAA	22	Yes	Star_miRNA	canonical_conserved_miRNA	hsa-mir-379	MI0000787	AGAGAUGGUAGACUAUGGAACGUAGGCGUUAUGAUUUCUGACCUAUGUAACAUGGUCCACUAACUCU	chr14:101022066-101022132(+)	MIPF0000126	mir-379	134,154,299,376c,369,376a-1,377,379,380,381,382,323a,329-1,329-2,409,412,410,376b,485,487a,494,495,496,539,544a,376a-2,487b,411,654,655,656,758,668,1185-2,1185-1,300,541,889,543,1197,1193,323b	p1@MEG3	Gtl2-Dio3	-0.670129	0.62845	1	1	5.62492	6.29505	78.4507	49.2753
hsa-miR-1255b-5p	5p	MIMAT0005945	CGGAUGAGCAAAGAAAGUGGUU	GGAUGA	22	Yes	-	non-canonical_miRNA	hsa-mir-1255b-1	MI0006435	UACGGAUGAGCAAAGAAAGUGGUUUCUUAAAAUGGAAUCUACUCUUUGUGAAGAUGCUGUGAA	chr4:36426366-36426428(-)	MIPF0000506	mir-1255	1255b-1	Unknown	Unknown	-0.669639	0.628664	1	1	0.25432	0.923959	1.82443	1.11989
hsa-miR-1255b-5p	5p	MIMAT0005945	CGGAUGAGCAAAGAAAGUGGUU	GGAUGA	22	Yes	-	non-canonical_miRNA	hsa-mir-1255b-2	MI0006436	UCUUACGGAUGAGCAAAGAAAGUGGUUUGCGCCUCAAGAAACCACUUUCUUUGCUCAUCCAUAAGGA	chr1:167998660-167998726(+)	MIPF0000506	mir-1255	1255b-2	p1@DCAF6	ENST00000432587.2	-0.669639	0.628664	1	1	0.25432	0.923959	1.82443	1.11989
hsa-miR-1257	5p	MIMAT0005908	AGUGAAUGAUGGGUUCUGACC	GUGAAU	21	NO	-	non-canonical_miRNA	hsa-mir-1257	MI0006391	GCCCUGGGCUUGUGCUUGGGGAGUGAAUGAUGGGUUCUGACCCCCAUGCACCCCUGUGGGCCCCUGGCAUCACUGGCCCCAUCCUUCACCCCUGCCAACCACGCUUGCCCUGUGCCU	chr20:61953546-61953662(-)	MIPF0000998	mir-1257	1257	p3@TAF4	ENST00000474089.1	-0.669639	0.628664	1	1	0.25432	0.923959	1.82443	1.11989
hsa-miR-134-3p	3p	MIMAT0026481	CCUGUGGGCCACCUAGUCACCAA	CUGUGG	23	Yes	Star_miRNA	canonical_conserved_miRNA	hsa-mir-134	MI0000474	CAGGGUGUGUGACUGGUUGACCAGAGGGGCAUGCACUGUGUUCACCCUGUGGGCCACCUAGUCACCAACCCUC	chr14:101054687-101054759(+)	MIPF0000112	mir-134	134,154,299,376c,369,376a-1,377,379,380,381,382,323a,329-1,329-2,409,412,410,376b,485,487a,494,495,496,539,544a,376a-2,487b,411,654,655,656,758,668,1185-2,1185-1,300,541,889,543,1197,1193,323b	p1@MEG3	Gtl2-Dio3	-0.669639	0.628664	1	1	0.25432	0.923959	1.82443	1.11989
hsa-miR-3074-5p	5p	MIMAT0019208	GUUCCUGCUGAACUGAGCCAG	UUCCUG	21	Yes	-	non-canonical_miRNA	hsa-mir-3074	MI0014181	GCUCGACUCCUGUUCCUGCUGAACUGAGCCAGUGUGUAAAAUGAGAACUGAUAUCAGCUCAGUAGGCACCGGAGGGCGGGU	chr9:95086014-95086094(-)	MIPF0001103	mir-3074	24-1,23b,27b,3074	Unknown	Unknown	-0.669639	0.628664	1	1	0.25432	0.923959	1.82443	1.11989
hsa-miR-362-3p	3p	MIMAT0004683	AACACACCUAUUCAAGGAUUCA	ACACAC	22	Yes	Star_miRNA	canonical_conserved_miRNA	hsa-mir-362	MI0000762	CUUGAAUCCUUGGAACCUAGGUGUGAGUGCUAUUUCAGUGCAACACACCUAUUCAAGGAUUCAAA	chrX:50008964-50009028(+)	MIPF0000209	mir-362	188,362,500a,501,502,532,660,500b	p1@CLCN5	ENST00000376091.3	-0.669639	0.628664	1	1	0.25432	0.923959	1.82443	1.11989
hsa-miR-4510	5p	MIMAT0019047	UGAGGGAGUAGGAUGUAUGGUU	GAGGGA	22	NO	-	non-canonical_miRNA	hsa-mir-4510	MI0016876	GUGUAUGUGAGGGAGUAGGAUGUAUGGUUGUUAGAUAGACAACUACAAUCUUUUCUCACAACAGACAG	chr15:35926856-35926923(+)	MIPF0001467	mir-4510	4510	Unknown	Unknown	-0.669639	0.628664	1	1	0.25432	0.923959	1.82443	1.11989
hsa-miR-548j-5p	5p	MIMAT0005875	AAAAGUAAUUGCGGUCUUUGGU	AAAGUA	22	Yes	-	non-canonical_miRNA	hsa-mir-548j	MI0006345	GGGCAGCCAGUGAAUAGUUAGCUGGUGCAAAAGUAAUUGCGGUCUUUGGUAUUACUUUCAGUGGCAAAAACUGCAUUACUUUUGCACCAGCCUACUAGAACGCUGAGUUCAG	chr22:26555212-26555323(-)	MIPF0000317	mir-548	548j	p1@TPST2	NM_003595	-0.669639	0.628664	1	1	0.25432	0.923959	1.82443	1.11989
hsa-miR-501-3p	3p	MIMAT0004774	AAUGCACCCGGGCAAGGAUUCU	AUGCAC	22	Yes	Mature_miRNA	canonical_conserved_miRNA	hsa-mir-501	MI0003185	GCUCUUCCUCUCUAAUCCUUUGUCCCUGGGUGAGAGUGCUUUCUGAAUGCAAUGCACCCGGGCAAGGAUUCUGAGAGGGUGAGC	chrX:50009722-50009805(+)	MIPF0000139	mir-500	188,362,500a,501,502,532,660,500b	p1@CLCN5	ENST00000376091.3	-0.663711	0.631253	1	1	4.81097	5.47468	44.3946	27.9973
hsa-miR-1255a	5p	MIMAT0005906	AGGAUGAGCAAAGAAAGUAGAUU	GGAUGA	23	NO	-	non-canonical_miRNA	hsa-mir-1255a	MI0006389	AUUGGAAAUCCUUUGAGUUGCUUCUCAAGGAUGAGCAAAGAAAGUAGAUUUUUUAGAUUCUAAAGAAACUAUCUUCUUUGCUCAUCCUUGAGAAGCAACUCCUUAUCCAUUAA	chr4:101330302-101330414(-)	MIPF0000506	mir-1255	1255a	p1@PPP3CA	ENST00000394854.3	-0.661313	0.632303	1	1	2.87817	3.53948	11.5547	7.2793
hsa-miR-1287-5p	5p	MIMAT0005878	UGCUGGAUCAGUGGUUCGAGUC	GCUGGA	22	Yes	Mature_miRNA	canonical_hsa-specific_miRNA	hsa-mir-1287	MI0006349	GUUGUGCUGUCCAGGUGCUGGAUCAGUGGUUCGAGUCUGAGCCUUUAAAAGCCACUCUAGCCACAGAUGCAGUGAUUGGAGCCAUGACAA	chr10:98395218-98395307(-)	MIPF0000725	mir-1287	1287	p1@PYROXD2	ENST00000370575.4	-0.660575	0.632626	1	1	3.75613	4.4167	21.2851	13.4387
hsa-miR-34c-3p	3p	MIMAT0004677	AAUCACUAACCACACGGCCAGG	AUCACU	22	Yes	Star_miRNA	canonical_conserved_miRNA	hsa-mir-34c	MI0000743	AGUCUAGUUACUAGGCAGUGUAGUUAGCUGAUUGCUAAUAGUACCAAUCACUAACCACACGGCCAGGUAAAAAGAUU	chr11:111513439-111513515(+)	MIPF0000039	mir-34	34b,34c	p1@MIR34B	XR_040780	-0.660575	0.632626	1	1	3.75613	4.4167	21.2851	13.4387
hsa-miR-3117-3p	3p	MIMAT0014979	AUAGGACUCAUAUAGUGCCAG	UAGGAC	21	NO	-	non-canonical_miRNA	hsa-mir-3117	MI0014130	CCCUAAAGGGCCAGACACUAUACGAGUCAUAUAAGGGAAGGCAUUAUAGGACUCAUAUAGUGCCAGGUGUUUUGUGGG	chr1:66628440-66628517(+)	MIPF0001506	mir-3117	3117	p1@SGIP1	ENST00000468286.1	-0.65349	0.635741	1	1	2.63976	3.29325	9.73031	6.15941
hsa-miR-92b-5p	5p	MIMAT0004792	AGGGACGGGACGCGGUGCAGUG	GGGACG	22	Yes	Star_miRNA	canonical_conserved_miRNA	hsa-mir-92b	MI0003560	CGGGCCCCGGGCGGGCGGGAGGGACGGGACGCGGUGCAGUGUUGUUUUUUCCCCCGCCAAUAUUGCACUCGUCCCGGCCUCCGGCCCCCCCGGCCC	chr1:155195177-155195272(+)	MIPF0000013	mir-25	92b	p1@MIR92B	DB477162	-0.65177	0.636499	1	1	3.49465	4.14642	17.6362	11.1989
hsa-miR-2355-5p	5p	MIMAT0016895	AUCCCCAGAUACAAUGGACAA	UCCCCA	21	Yes	Mature_miRNA	canonical_conserved_miRNA	hsa-mir-2355	MI0015873	CAGACGUGUCAUCCCCAGAUACAAUGGACAAUAUGCUAUUAUAAUCGUAUGGCAUUGUCCUUGCUGUUUGGAGAUAAUACUGCUGAC	chr2:207109987-207110073(-)	MIPF0000938	mir-2355	2355	p1@KLF7	ENST00000309446.6	-0.624307	0.648731	1	1	1.99729	2.6216	6.08145	3.91962
hsa-miR-92b-3p	3p	MIMAT0003218	UAUUGCACUCGUCCCGGCCUCC	AUUGCA	22	Yes	Mature_miRNA	canonical_conserved_miRNA	hsa-mir-92b	MI0003560	CGGGCCCCGGGCGGGCGGGAGGGACGGGACGCGGUGCAGUGUUGUUUUUUCCCCCGCCAAUAUUGCACUCGUCCCGGCCUCCGGCCCCCCCGGCCC	chr1:155195177-155195272(+)	MIPF0000013	mir-25	92b	p1@MIR92B	DB477162	-0.624001	0.648869	1	1	7.67563	8.29963	315.019	204.38
hsa-miR-877-5p	5p	MIMAT0004949	GUAGAGGAGAUGGCGCAGGG	UAGAGG	20	Yes	-	non-canonical_miRNA	hsa-mir-877	MI0005561	GUAGAGGAGAUGGCGCAGGGGACACGGGCAAAGACUUGGGGGUUCCUGGGACCCUCAGACGUGUGUCCUCUUCUCCCUCCUCCCAG	chr6:30584332-30584417(+)	MIPF0000392	mir-877	877	p1@ABCF1	NM_001025091	-0.612808	0.653923	1	1	3.26183	3.87463	14.5955	9.51908
hsa-miR-361-5p	5p	MIMAT0000703	UUAUCAGAAUCUCCAGGGGUAC	UAUCAG	22	Yes	Star_miRNA	canonical_conserved_miRNA	hsa-mir-361	MI0000760	GGAGCUUAUCAGAAUCUCCAGGGGUACUUUAUAAUUUCAAAAAGUCCCCCAGGUGUGAUUCUGAUUUGCUUC	chrX:85903636-85903707(-)	MIPF0000172	mir-361	361	p1@CHM	NM_000390	-0.611551	0.654493	1	1	6.54819	7.15974	142.914	93.511
[truncated: 5 more rows]

## Sheet: up sample 2 vs sample 0
#log2FC >= 0.585 #p-value cut-off <= 1.00 #q-value cut-off <= 1.00 #Gene biotype: miRNA #Condition pair: up sample 2 vs sample0 Column A: Mature_ID, The ID of mature miRNA. Column B: Arm, The arm of miRNA. Column C: Mature_Acc, The accession number of mature miRNA from miRBase. Column D: Mature_Seq, The mature sequence of miRNA. Column E: Seed, The seed sequence of miRNA. Column F: Length, The le…
[truncated: 265 more rows]

[truncated: 1 more sheets: down sample2 vs sample0]
